# Supplementary material for: Metabolome and Transcriptome Unveil the Correlated Metabolites and Transcripts with 2-acetyl-1-pyrroline in Fragrant Rice
Source: Int J Mol Sci. 2024 Jul 27;25(15):8207. doi: 10.3390/ijms25158207 (PMC11311731; doi:10.3390/ijms25158207)
Supplement: Supplementary file 1 [file ijms-25-08207-s001.zip]

Archive with 11 entries (11 files):
- New Suppl Figure S1.pdf
- New Suppl Figure S2.pdf
- New Suppl Figure S3.pdf
- Supplementary Table S1 GC-TOF-MS metabolites compounds expression.xlsx
- Supplementary Table S2 metabolites of significant changes.xlsx
- Supplementary table S3 correlation value with 2AP.xlsx
- Supplementary Table S4 clustered metabolites of 10 modules.xlsx
- Supplementary Table S5 Transcriptome genes expression.xlsx
- Supplementary Table S6 clustered genes of 18 modules .xlsx
- Supplementary Table S7 correlation value between transcripts and metabolites.xlsx
- Supplementary Table S8 qPCR validation primers.xlsx
