# Supplementary material for: Metabolome and Transcriptome Unveil the Correlated Metabolites and Transcripts with 2-acetyl-1-pyrroline in Fragrant Rice
Source: Int J Mol Sci. 2024 Jul 27;25(15):8207. doi: 10.3390/ijms25158207 (PMC11311731; doi:10.3390/ijms25158207)
Supplement: Supplementary file 1 [file ijms-25-08207-s001.zip › Supplementary Table S1 GC-TOF-MS metabolites compounds expression.xlsx]

## Sheet: Supplementary Table 1
Metabolite ID	Compounds annotation	HKG-S-1	HKG-S-2	HKG-S-3	HKG-S-4	HKG-S-5	HKG-S-6	HKG-R-1	HKG-R-2	HKG-R-3	HKG-R-4	HKG-R-5	HKG-R-6	HKG-F-1	HKG-F-2	HKG-F-3	HKG-F-4	HKG-F-5	HKG-F-6	HKG-M-1	HKG-M-2	HKG-M-3	HKG-M-4	HKG-M-5	HKG-M-6	SSXN-S-1	SSXN-S-2	SSXN-S-3	SSXN-S-4	SSXN-S-5	SSXN-S-6	SSXN-R-1	SSXN-R-2	SSXN-R-3	SSXN-R-4	SSXN-R-5	SSXN-R-6	SSXN-F-1	SSXN-F-2	SSXN-F-3	SSXN-F-4	SSXN-F-5	SSXN-F-6	SSXN-M-1	SSXN-M-2	SSXN-M-3	SSXN-M-4	SSXN-M-5	SSXN-M-6
Analyte1	Carbon dioxide	0.440462	0.360967	0.347217	0.398855	0.381304	0.384061	0.524038	1.03618	1.46639	1.11132	0.559263	2.05397	0.828362	1.83973	1.7161	1.76234	0.562838	9.81289e-09	0.709896	1.3446	1.62522	1.62396	1.20301	2.36338	2.12805	1.30933	1.44779	0.434145	0.444937	2.42616	0.637285	0.410174	0.360445	0.885188	0.404529	1.54423	2.62366	2.10039	7.07239e-09	2.62896	1.77002	8.98978e-09	1.21316	2.82047	1.49336e-08	8.3246	4.6777	1.23604
Analyte2	unknown	4.97574e-09	4.3935e-09	4.51771e-09	5.09879e-09	4.62034e-09	4.67274e-09	5.59295e-09	4.91892e-09	5.18144e-09	5.00254e-09	5.04344e-09	4.91754e-09	8.77155e-09	6.41506e-09	5.89192e-09	7.2962e-09	6.11655e-09	9.81289e-09	1.00532e-08	9.99213e-09	1.54923e-08	1.77362e-08	1.33692e-08	2.63951e-08	4.32167e-09	0.00221337	5.2321e-09	4.87536e-09	0.00259978	0.00280832	7.32324e-09	5.8661e-09	4.39574e-09	5.27167e-09	4.87402e-09	5.97364e-09	6.84928e-09	8.72498e-09	7.07239e-09	1.06492e-08	1.73901e-08	8.98978e-09	1.56975e-08	2.13308e-08	1.49336e-08	5.0893e-08	2.42034e-08	1.31132e-08
Analyte3	Methyl nitrite	0.00198358	0.00116086	0.00129211	5.09879e-09	0.00166596	0.00141814	5.59295e-09	4.91892e-09	5.18144e-09	5.00254e-09	0.00116659	4.91754e-09	8.77155e-09	6.41506e-09	0.00115765	7.2962e-09	6.11655e-09	9.81289e-09	0.00095422	0.000750948	0.00136345	0.00164904	0.000984698	2.63951e-08	4.32167e-09	5.25429e-09	0.00137214	0.00145953	5.43414e-09	5.53634e-09	7.32324e-09	5.8661e-09	4.39574e-09	5.27167e-09	4.87402e-09	5.97364e-09	6.84928e-09	0.000807844	7.07239e-09	1.06492e-08	1.73901e-08	8.98978e-09	1.56975e-08	2.13308e-08	0.00133947	0.00491041	2.42034e-08	0.00110788
Analyte4	Argon	0.250395	0.220993	0.223666	0.0343653	0.231532	0.231461	5.59295e-09	0.0137615	0.035437	0.00503232	0.255848	0.0145979	8.77155e-09	0.00506211	0.287387	7.2962e-09	6.11655e-09	0.481611	0.498956	0.494768	0.765036	0.871758	0.657681	0.0100152	4.32167e-09	5.25429e-09	0.247634	0.22965	0.218653	0.255925	0.0242931	0.0323327	0.00384657	5.27167e-09	0.00570906	0.0218488	0.00417183	0.423902	7.07239e-09	0.00659345	0.00456537	8.98978e-09	0.764069	1.04517	0.684017	2.45733	0.602623	0.3392
Analyte5	Pentane, 2-methyl-	0.0023154	0.00341046	0.00151177	0.00198928	0.00249069	0.00216356	0.00139248	0.00221912	0.0015846	0.000480603	0.00188794	0.00242434	0.00562787	0.000841639	0.0013215	7.2962e-09	0.00213449	9.81289e-09	0.00780781	0.00184161	0.00836605	0.00620539	0.00627871	2.63951e-08	0.000536461	0.00140261	0.00201343	0.00102148	0.00445841	0.00223638	0.00317314	0.00273129	0.000230416	0.000586487	0.000383524	0.000696222	0.000521454	0.00219965	0.000431289	0.00274561	0.00439906	0.000739305	0.0103954	0.0038199	0.00263704	5.0893e-08	0.00640975	0.00240964
Analyte6	Pentane, 3-methyl-	0.00171402	0.00306316	4.51771e-09	0.00164222	0.00158589	0.00201317	0.00066043	0.0013995	0.000879906	0.000405548	5.04344e-09	0.00138879	8.77155e-09	0.00146984	0.00153678	0.00138882	0.00241211	0.00100291	1.00532e-08	0.00360521	0.00914935	1.77362e-08	1.33692e-08	2.63951e-08	0.000499657	0.00108863	0.00183093	0.00141804	0.00270234	0.00167778	0.00218797	0.00211819	4.39574e-09	0.000445468	0.000321592	0.000748218	0.00112575	0.00191078	0.00110625	0.00282276	0.00477458	0.00114326	1.56975e-08	0.00847202	0.00582971	0.0212113	0.00909009	0.00749143
Analyte7	1,4-Pentadiene	0.00155667	0.00144432	0.00283911	0.00375019	0.00234991	0.00173894	0.004142	0.00390429	0.0025386	0.00181188	0.00429264	0.00351704	0.000252399	6.41506e-09	0.00141172	7.2962e-09	0.000147965	0.00236961	0.00018619	0.00141938	0.00250068	0.00115314	0.000112728	0.00135578	0.00217127	0.000836638	0.00297447	0.00176779	0.000754212	0.000841849	0.00588441	0.0024208	0.00275682	0.00271436	0.00313169	0.00639295	0.00128947	0.00136994	0.00179124	0.00188594	1.73901e-08	0.00149603	0.000887347	0.00278266	0.000592033	0.0158295	0.000528072	1.31132e-08
Analyte8	Hexane, 2,4-dimethyl-	0.00366804	0.0034009	0.00200986	0.0040883	0.00426607	0.003517	0.000893718	0.00120029	0.00102608	0.000459919	0.00099711	0.00134457	0.00531963	0.00181652	0.00188401	0.000449944	0.00236571	9.81289e-09	0.00137808	0.00265321	0.0010783	0.00349556	0.00484611	0.0224363	0.00222995	0.00359597	0.00464022	0.00317944	0.00662664	0.00531402	0.00232175	0.00166968	0.000227489	0.000666398	4.87402e-09	0.000736118	0.000386643	0.00121163	7.07239e-09	0.00186673	0.00372737	8.98978e-09	0.00393971	0.00221516	0.000653676	5.0893e-08	0.00382655	0.000829134
Analyte9	Propane, 2-methoxy-2-methyl-	4.97574e-09	0.000824469	0.000677441	5.09879e-09	0.00118475	0.000746275	0.000880159	0.00103378	0.000828604	0.000686211	0.000774032	0.000929753	0.00577966	0.0033063	0.00171294	0.00326743	0.00311238	0.00212369	0.00888994	0.00559097	0.0117657	0.0169309	0.0115866	0.0162959	0.000731234	0.000770139	0.000839965	0.00125468	5.43414e-09	0.00105802	0.00190403	0.001815	0.00100523	0.00107805	0.00147162	0.00159289	0.00100862	0.00210776	0.00105489	0.00235245	0.007128	0.00135418	0.00894672	0.0124878	0.00767348	0.0240335	0.0136463	0.00885065
Analyte10	Acetaldehyde	0.0258336	0.0201478	0.0216473	0.0127952	0.00937754	0.0105313	0.070967	0.124714	0.109086	0.0999176	0.0537809	0.11598	8.77155e-09	6.41506e-09	0.0274031	7.2962e-09	6.11655e-09	0.020508	0.0809886	0.0638826	0.0792451	0.142149	0.108706	0.334448	0.0520408	0.0443357	0.0550966	0.0205557	0.0130853	0.0247813	0.13984	0.0797795	0.0639167	0.0727023	0.0881064	0.129167	0.0908515	0.0606439	7.07239e-09	0.0697463	1.73901e-08	0.0926884	0.18365	0.128388	0.166783	0.155372	0.227473	0.191402
Analyte11	Hexane, 2,5-dimethyl-	0.0137648	0.0120526	0.00616157	0.0142036	0.016136	0.0122247	0.00251812	0.00396944	0.00342283	0.00103479	0.00305997	0.00472739	0.0208836	0.00767704	0.00861579	0.0015764	0.00956209	0.000947465	0.0243278	0.0116517	0.0105025	0.0127471	0.0233776	0.0847669	0.00811892	0.0120222	0.0156188	0.0115597	0.0229418	0.0173938	0.0075127	0.00551799	0.000646279	0.00186621	0.00145569	0.00203531	0.00200281	0.00351565	0.000827682	0.00560049	0.0163983	0.00227076	0.0195017	0.0107462	0.00771773	0.011494	0.0218176	0.00587033
Analyte12	Carbon disulfide	0.00284567	0.000869046	0.00140656	0.00161502	0.00231958	0.00112095	0.000303138	0.00114577	0.00135837	0.000733157	0.000920698	0.00106756	0.000728254	0.000302558	0.000430204	0.000318299	0.00050396	0.000828527	0.000143593	0.000174586	0.000248564	0.000153164	0.000204705	2.63951e-08	0.000595805	0.00293462	0.00120605	0.00112954	5.43414e-09	5.53634e-09	0.00242061	0.00204022	0.00058508	0.000987964	0.00083225	0.00215729	6.84928e-09	0.000102415	7.07239e-09	0.00032264	1.73901e-08	0.000267526	9.7796e-05	0.000300717	0.000338925	0.00111144	0.000350897	0.000148294
Analyte13	Dimethyl sulfide	0.0038901	0.00136738	0.0013366	0.00235541	0.00193313	0.00188691	0.00255259	0.00199501	0.00208234	0.0015993	0.00222261	0.00203665	0.00292363	0.000816794	0.000584769	7.2962e-09	0.00237628	0.00130856	1.00532e-08	9.99213e-09	0.000711957	1.77362e-08	0.000730255	0.00134852	0.000985367	0.00183377	0.00179535	0.00147377	0.00122862	0.00204431	0.00398631	0.00437966	0.00227637	0.00317159	0.00340028	0.00400463	0.00062278	0.000649525	0.0010293	0.00116425	0.00314735	0.000725895	0.00248936	0.00173093	0.0016488	5.0893e-08	2.42034e-08	0.00132158
Analyte14	Heptane, 2-methyl-	0.0484443	0.0339713	0.0189035	0.0437431	4.62034e-09	0.0352601	0.00629517	0.00982584	0.00879895	0.00376443	0.00801759	0.0123156	0.0476909	0.0236277	0.024057	0.00838438	0.0256395	0.00600407	0.0393418	0.0255682	0.019345	0.0198512	0.0359643	0.183809	0.0246091	0.0429517	0.050009	0.0404663	5.43414e-09	0.0586095	0.0189883	0.0146265	0.00273427	0.00654228	0.00582438	0.00734951	0.00325157	0.00954046	0.00194008	0.0123137	0.0439544	0.00572359	0.0196267	0.0211348	0.0135896	0.0115768	0.0286147	0.0076964
Analyte15	Pentane, 2,3,4-trimethyl-	0.0212135	0.0156414	0.00902599	0.0212348	4.62034e-09	0.016608	0.00296286	0.00477542	0.00420296	0.00185149	0.00387323	0.00570353	0.0212159	0.0102361	0.0106835	0.00329659	0.0108888	0.00264946	0.0169913	0.0104628	0.00781827	0.00905938	0.0156646	0.0714513	0.011369	0.0194269	0.0229547	0.0185266	5.43414e-09	0.0263566	0.00926947	0.0073136	0.00139176	0.00365569	0.0029033	0.00425565	0.00150417	0.00463905	0.00100988	0.00689492	0.0177993	0.00271957	0.00901357	0.00821726	0.00645687	0.00673566	0.0126533	0.00182862
Analyte16	Heptane, 3-methyl-	0.00663089	0.0047897	0.00292183	0.00598379	0.00766965	0.00499831	0.000842591	0.00120154	0.00127613	0.000540817	0.00105443	0.00144495	0.0046074	0.00238131	0.00245983	0.000746638	0.00240857	0.000728522	0.00416374	0.00224685	0.00159331	0.0020349	0.00318028	2.63951e-08	0.00342901	0.00609131	0.00688909	0.00479114	0.00962335	0.00795401	0.00230628	0.00166888	0.000324	0.000879757	0.000703885	0.00081715	0.000402966	0.00111897	0.00836988	0.00193431	0.00327181	0.000904845	0.00197753	0.00186687	0.00221905	5.0893e-08	0.00274846	1.31132e-08
Analyte17	Binapacryl	0.000709086	0.000297078	0.000225222	5.09879e-09	0.000525498	4.67274e-09	5.59295e-09	4.91892e-09	5.18144e-09	5.00254e-09	5.04344e-09	4.91754e-09	8.77155e-09	6.41506e-09	0.000207736	7.2962e-09	6.11655e-09	9.81289e-09	1.00532e-08	0.000421364	0.000635843	1.77362e-08	0.000807129	2.63951e-08	4.32167e-09	5.25429e-09	0.000344601	4.87536e-09	0.000604559	5.53634e-09	7.32324e-09	5.8661e-09	4.39574e-09	5.27167e-09	4.87402e-09	5.97364e-09	6.84928e-09	8.72498e-09	7.07239e-09	1.06492e-08	1.73901e-08	8.98978e-09	1.56975e-08	2.13308e-08	1.49336e-08	5.0893e-08	2.42034e-08	1.31132e-08
Analyte18	Propanal	0.018647	0.0167899	0.0268424	0.0292182	0.0205515	0.0269749	0.0430059	0.0331139	0.0429644	0.0355168	0.0373265	0.0359109	0.00841946	0.00573631	0.00278539	0.00574858	0.0054401	9.81289e-09	1.00532e-08	0.00354247	0.00578733	1.77362e-08	0.00222684	0.017296	0.0208898	0.0128605	0.0157525	0.0144814	0.013914	0.0123213	0.0381548	0.0139815	0.0341282	0.0315285	0.0357398	0.0170869	0.00154418	8.72498e-09	0.00101763	0.00315583	0.00478878	8.98978e-09	0.0010665	0.0290798	0.00464756	0.00977132	0.043853	0.0312297
Analyte19	Octane	0.000340848	0.000224604	0.000131542	0.000241538	0.000307931	0.000188013	5.59295e-09	4.91892e-09	5.18144e-09	5.00254e-09	5.04344e-09	4.91754e-09	8.77155e-09	0.000195659	0.000219692	7.2962e-09	0.000103402	9.81289e-09	0.000385802	9.99213e-09	1.54923e-08	1.77362e-08	1.33692e-08	2.63951e-08	0.000212719	0.00023934	0.000339951	4.87536e-09	0.000268739	0.000364065	7.32324e-09	5.8661e-09	4.39574e-09	5.27167e-09	4.87402e-09	5.97364e-09	6.84928e-09	0.000183651	7.07239e-09	1.06492e-08	1.73901e-08	8.98978e-09	1.56975e-08	0.000494777	1.49336e-08	5.0893e-08	0.00032022	1.31132e-08
Analyte20	Heptane, 2,4-dimethyl-	4.97574e-09	0.167659	0.105383	0.236839	4.62034e-09	0.185506	0.0347837	0.0485651	0.0469053	0.0220167	0.0417942	0.065738	0.157403	0.0971236	0.108179	0.041231	0.0889865	0.0361161	0.153335	0.0972824	0.0833229	0.0857009	0.149286	0.572953	0.159876	5.25429e-09	5.2321e-09	4.87536e-09	5.43414e-09	5.53634e-09	0.0979306	0.0749462	0.0159663	0.0411769	0.0352812	0.0410256	0.0153318	0.0493555	0.0121349	0.05852	0.156534	0.0324765	0.088572	0.0939119	0.0810607	0.0846514	0.131831	0.0234289
Analyte21	Propanal, 2-methyl-	4.97574e-09	0.00946192	4.51771e-09	0.0136105	0.012322	0.010769	0.00529709	0.00474983	0.0056584	0.00374764	0.00489109	4.91754e-09	0.0299457	0.0200276	5.89192e-09	0.0160518	0.0204015	0.00338724	0.0139594	0.010139	0.0263844	0.0271824	0.0258694	0.0538607	0.00959521	5.25429e-09	5.2321e-09	0.0090641	5.43414e-09	5.53634e-09	7.32324e-09	5.8661e-09	0.00507876	0.00366581	0.00394676	0.00284789	0.00668237	0.00889326	0.00444119	0.00812933	0.0426665	0.0197782	0.0147046	0.0269299	0.0247824	0.0653135	0.0200072	0.0195181
Analyte22	Acetone	0.0246865	0.0177525	0.021419	0.0306486	0.0241617	0.0232496	5.59295e-09	0.0234734	0.0429351	0.0469942	0.047924	0.0341468	0.0537253	0.0350922	0.0331103	0.0267338	0.0384731	0.0657323	0.0482128	0.0620619	0.1691	0.165502	0.0959944	0.258857	0.020695	0.0178415	5.2321e-09	0.0177767	0.0197588	0.0206668	0.0180466	0.0128348	0.0176528	0.0143053	0.0171119	0.0136229	0.0252174	0.0316257	0.0299789	0.0543721	0.0951648	0.0359681	0.0463122	0.194759	0.114247	0.53507	0.113702	0.0547204
Analyte23	Butyric acid, 2,3-dioxo-, 2-methyloxime, ethyl ester	4.97574e-09	4.3935e-09	4.51771e-09	5.09879e-09	4.62034e-09	4.67274e-09	5.59295e-09	4.91892e-09	5.18144e-09	5.00254e-09	5.04344e-09	4.91754e-09	8.77155e-09	6.41506e-09	5.89192e-09	7.2962e-09	6.11655e-09	9.81289e-09	0.00169349	9.99213e-09	1.54923e-08	1.77362e-08	0.0020568	2.63951e-08	4.32167e-09	5.25429e-09	5.2321e-09	4.87536e-09	5.43414e-09	5.53634e-09	7.32324e-09	5.8661e-09	4.39574e-09	5.27167e-09	4.87402e-09	5.97364e-09	0.00133337	8.72498e-09	7.07239e-09	1.06492e-08	1.73901e-08	0.00150109	0.00974295	2.13308e-08	0.00259275	5.0893e-08	0.011713	0.00819247
Analyte24	Acetic acid, methyl ester	0.00296357	0.00211142	0.00199123	0.00261353	0.00277359	0.00153304	0.00259753	0.00460214	0.0027456	0.00243631	0.00270884	0.00320237	0.00487931	0.00501197	0.00842238	0.00415061	0.0024763	9.81289e-09	0.00414856	0.00695709	0.0152526	0.00803854	0.0113954	0.0289085	0.00187722	0.00297151	0.00278476	0.00273085	0.0027692	0.00252355	0.00275731	0.00263595	0.0017736	0.00250618	0.00222018	0.00193672	0.00567301	0.0107709	7.07239e-09	0.00942254	0.00472461	0.00846211	0.0136424	0.0152428	0.0128183	5.0893e-08	0.0172036	1.31132e-08
Analyte25	6,6-Dimethyl-cyclohex-2-en-1-ol	4.97574e-09	0.00193608	0.00124703	0.00418604	4.62034e-09	0.00234602	5.59295e-09	4.91892e-09	5.18144e-09	5.00254e-09	5.04344e-09	4.91754e-09	8.77155e-09	6.41506e-09	5.89192e-09	7.2962e-09	6.11655e-09	9.81289e-09	1.00532e-08	9.99213e-09	1.54923e-08	1.77362e-08	1.33692e-08	2.63951e-08	0.00236044	0.00534769	5.2321e-09	4.87536e-09	5.43414e-09	5.53634e-09	7.32324e-09	5.8661e-09	4.39574e-09	5.27167e-09	4.87402e-09	5.97364e-09	6.84928e-09	8.72498e-09	7.07239e-09	1.06492e-08	1.73901e-08	8.98978e-09	1.56975e-08	2.13308e-08	1.49336e-08	5.0893e-08	2.42034e-08	1.31132e-08
Analyte26	2-Propenal	0.00444874	0.00202252	0.00226116	0.00452041	0.00304689	0.00225575	0.00251924	0.00225374	0.00215284	0.00257222	0.0020865	0.00247002	0.00504596	0.00348817	0.00254264	0.00318728	0.0045576	0.000853951	0.00183452	0.00357119	0.00972601	0.006615	0.00643279	0.00318202	0.00357678	0.0023761	0.0038169	0.00426392	0.00575418	0.0054412	0.00397087	0.00294931	0.00325539	0.00344119	0.00330743	0.00297349	0.00191069	0.00290807	0.00178005	0.00285545	0.00914957	0.0013212	0.00194246	0.00228148	0.00173372	0.00771453	0.00269945	0.00352981
Analyte28	Octane, 4-methyl-	4.97574e-09	4.3935e-09	0.0449887	5.09879e-09	4.62034e-09	4.67274e-09	0.0124393	0.0167218	0.017605	0.00889067	0.0142254	0.0236796	0.0287791	0.0253428	0.0266217	0.012417	0.0221507	0.0147432	0.0292457	0.0179524	0.0142518	0.00841666	0.0267378	0.0902334	4.32167e-09	5.25429e-09	5.2321e-09	4.87536e-09	5.43414e-09	5.53634e-09	0.027382	0.0176412	0.00669285	0.0135625	0.0123987	0.0112316	0.00508393	0.0109007	0.00289243	0.00945344	0.0320369	0.00804513	0.00861866	0.0142484	0.0104927	0.019869	0.0179977	0.0026947
Analyte30	Furan, 2-methyl-	0.00252484	0.00256534	0.00360794	0.00422193	0.00358283	0.00393762	0.00263247	0.00230887	0.00346947	0.00233983	0.00244155	0.00229473	0.00198343	0.00164402	0.00133022	0.00228266	0.00164521	0.00248628	0.0042841	0.00412777	0.00884296	0.00823871	0.00741932	0.00148228	0.00297862	0.00136588	0.00123045	0.00175948	0.00144446	0.00139265	0.0029427	0.00209586	0.00264965	0.0020795	0.00275446	0.00176057	6.84928e-09	8.72498e-09	7.07239e-09	1.06492e-08	1.73901e-08	8.98978e-09	0.0058928	0.0068447	0.00467601	0.0141539	0.00926349	0.00456192
Analyte31	Methacrolein	4.97574e-09	4.3935e-09	4.51771e-09	5.09879e-09	4.62034e-09	4.67274e-09	5.59295e-09	4.91892e-09	5.18144e-09	5.00254e-09	5.04344e-09	4.91754e-09	0.00111931	0.00101714	0.00144622	0.000708227	0.000855757	0.000734068	0.00265183	0.00355503	0.00761835	0.00398418	0.00422655	0.00843944	4.32167e-09	5.25429e-09	5.2321e-09	4.87536e-09	5.43414e-09	5.53634e-09	7.32324e-09	5.8661e-09	4.39574e-09	5.27167e-09	4.87402e-09	5.97364e-09	0.00050604	0.000520913	7.07239e-09	1.06492e-08	0.0013578	0.000673378	0.00219659	0.00332475	0.00231979	0.0126501	0.00297213	0.00405623
Analyte32	2,4-Dimethyl-1-heptene	0.00463071	0.00420032	0.00241193	0.00518945	0.00646716	0.00490018	0.000551297	0.00105826	0.000681395	0.000485828	0.000521115	0.00151657	0.000793124	0.00144192	0.00138545	0.000552984	0.00128466	9.81289e-09	0.00122175	0.000744826	1.54923e-08	1.77362e-08	0.00118864	0.00452072	0.00417186	0.00422758	0.00661877	0.00570491	0.00657986	0.00806608	0.00158303	0.000944655	0.000282371	0.000828079	0.000909256	0.000896509	6.84928e-09	0.000719757	7.07239e-09	1.06492e-08	0.00134026	8.98978e-09	1.56975e-08	2.13308e-08	1.49336e-08	5.0893e-08	2.42034e-08	1.31132e-08
Analyte33	Ethyl Acetate	0.00327573	0.000754013	0.00119712	0.00129066	0.00109406	0.000509459	0.00659355	0.00849742	0.0108571	0.00663811	0.0097002	0.0118239	8.77155e-09	0.00123858	0.00873533	0.0148329	0.00348184	0.0289705	0.00962393	0.00647728	1.54923e-08	0.00229017	0.0144924	0.0130758	0.001207	0.00975699	0.00691841	0.00246483	0.0105	0.0107461	0.0148048	5.8661e-09	0.0078332	0.015384	0.013075	0.0261731	6.84928e-09	8.72498e-09	7.07239e-09	0.0157321	0.0088423	8.98978e-09	0.0467713	0.0143261	0.0199208	0.0263038	0.0604316	0.0531706
Analyte34	Furan, 3-methyl-	0.0322678	0.0246908	0.0202488	0.0328491	0.0259144	0.0307762	0.00797815	0.00627781	0.00950685	0.00504232	0.00679708	0.00703233	0.0765676	0.0295294	0.0230793	0.0463478	0.0398942	0.0397837	0.0074428	0.0148028	0.0315011	0.0271666	0.0177594	0.0772832	0.0278742	0.0143642	0.0176123	0.0196169	0.0119689	0.0175328	0.0160952	0.0062571	0.0138052	0.012063	0.0121509	0.0112353	0.024141	0.038246	0.0321044	0.0571295	0.0929735	0.0205653	0.0175656	0.0342304	0.0430855	0.129111	0.0299173	0.0148254
Analyte35	2-Butanone	0.00338818	0.00267149	0.00314874	0.00379712	0.00403505	0.00456369	0.00590903	0.00355661	0.00309746	0.00249812	0.00499852	0.00356804	8.77155e-09	6.41506e-09	5.89192e-09	7.2962e-09	6.11655e-09	9.81289e-09	0.00794984	0.0118324	0.0302944	0.0178607	0.0167329	0.0378505	0.00304601	0.00794439	0.00876049	0.00597401	0.00635134	0.00834536	0.00799467	0.00443094	0.00545854	0.0069162	0.00602003	0.0048567	0.004865	0.00710258	0.00821102	0.0135145	0.014507	0.00465374	0.00991485	0.0248564	0.0147501	0.0824722	0.0173627	0.0113783
Analyte36	Octane, 2,7-dimethyl-	0.00597197	0.0050237	0.00375825	0.0074337	0.00757876	0.005613	0.00106149	0.000458979	0.00124463	0.000829948	0.000234731	0.000255527	8.77155e-09	6.41506e-09	0.00124259	7.2962e-09	6.11655e-09	9.81289e-09	1.00532e-08	9.99213e-09	1.54923e-08	1.77362e-08	1.33692e-08	0.00128617	0.00496319	0.00650185	5.2321e-09	0.00659233	0.0090759	0.00711473	0.0014421	5.8661e-09	0.000251033	0.00108891	0.000977107	0.000761503	6.84928e-09	8.72498e-09	7.07239e-09	1.06492e-08	1.73901e-08	8.98978e-09	1.56975e-08	2.13308e-08	1.49336e-08	5.0893e-08	2.42034e-08	1.31132e-08
Analyte38	1-[[1-Phenylcyclopentyl]methyl]piperidine	4.97574e-09	4.3935e-09	4.51771e-09	5.09879e-09	4.62034e-09	4.67274e-09	5.59295e-09	0.000352443	0.000425182	0.000297834	5.04344e-09	4.91754e-09	8.77155e-09	6.41506e-09	5.89192e-09	7.2962e-09	6.11655e-09	9.81289e-09	1.00532e-08	9.99213e-09	1.54923e-08	1.77362e-08	1.33692e-08	2.63951e-08	4.32167e-09	5.25429e-09	5.2321e-09	4.87536e-09	5.43414e-09	5.53634e-09	7.32324e-09	5.8661e-09	4.39574e-09	5.27167e-09	4.87402e-09	5.97364e-09	6.84928e-09	8.72498e-09	7.07239e-09	1.06492e-08	1.73901e-08	8.98978e-09	1.56975e-08	2.13308e-08	1.49336e-08	5.0893e-08	2.42034e-08	1.31132e-08
Analyte39	unknown	4.97574e-09	4.3935e-09	4.51771e-09	5.09879e-09	4.62034e-09	4.67274e-09	5.59295e-09	4.91892e-09	5.18144e-09	5.00254e-09	5.04344e-09	4.91754e-09	8.77155e-09	6.41506e-09	5.89192e-09	7.2962e-09	6.11655e-09	9.81289e-09	1.00532e-08	9.99213e-09	1.54923e-08	1.77362e-08	0.00135678	2.63951e-08	0.000641572	0.000798238	5.2321e-09	4.87536e-09	0.000828908	5.53634e-09	7.32324e-09	5.8661e-09	4.39574e-09	5.27167e-09	4.87402e-09	5.97364e-09	6.84928e-09	8.72498e-09	7.07239e-09	1.06492e-08	1.73901e-08	8.98978e-09	1.56975e-08	0.00201115	1.49336e-08	5.0893e-08	0.00176022	1.31132e-08
Analyte40	Butanal, 2-methyl-	0.00492196	4.3935e-09	0.0146479	0.0137897	0.0141045	0.0161422	0.0114317	0.0110015	0.0125614	0.0107841	0.00933993	0.0105498	8.77155e-09	6.41506e-09	0.00935084	7.2962e-09	6.11655e-09	0.00527472	0.0277938	0.0235169	0.0744166	0.0843184	1.33692e-08	0.093714	0.00883879	5.25429e-09	0.00363096	4.87536e-09	5.43414e-09	0.0109443	0.0133836	0.00526276	0.0148356	0.00955868	0.0104844	0.00559114	0.00572549	0.0196889	7.07239e-09	0.0180544	1.73901e-08	0.00674722	0.0539976	0.064367	0.0514418	0.0713776	0.0671245	1.31132e-08
Analyte41	Butanal, 3-methyl-	0.03173	0.0502099	0.0412149	0.0557212	0.0426506	0.0460727	0.0237114	0.0229879	0.0259763	0.0233123	0.0186284	0.0226052	8.77155e-09	6.41506e-09	0.0235238	0.115367	6.11655e-09	0.00574472	0.0400594	0.039366	0.182466	0.166861	0.0968468	0.27674	0.0559799	0.0206663	0.0500309	0.041101	0.0271579	0.0273496	0.0312689	0.0140917	0.0357082	0.0237423	0.02526	0.0198416	0.019821	0.0590746	0.00522916	0.0634001	0.303274	0.0172957	0.0437588	0.0538912	0.111719	0.154906	0.0543039	0.093466
Analyte42	Isobutyl 3-methylbutan-2-yl carbonate	0.00147283	0.00132847	0.00136089	0.00266683	0.00174579	0.00195352	0.000290508	0.000328846	0.000391376	0.000194499	0.000314716	0.000539129	8.77155e-09	6.41506e-09	5.89192e-09	7.2962e-09	6.11655e-09	0.000163723	1.00532e-08	9.99213e-09	1.54923e-08	1.77362e-08	1.33692e-08	2.63951e-08	0.00182685	0.00228261	0.00163785	0.00186422	0.00240988	0.0026014	0.000503529	0.000337327	4.39574e-09	5.27167e-09	0.000223902	5.97364e-09	6.84928e-09	8.72498e-09	7.07239e-09	1.06492e-08	1.73901e-08	8.98978e-09	1.56975e-08	2.13308e-08	1.49336e-08	5.0893e-08	2.42034e-08	1.31132e-08
Analyte43	Methylene chloride	4.97574e-09	0.000839893	4.51771e-09	5.09879e-09	0.00127433	4.67274e-09	0.000641096	0.000974264	0.000824662	0.000683306	0.00081711	0.000578364	0.0010876	0.000484751	0.000800969	0.000745827	0.000964873	0.00101834	0.00215734	0.00351645	1.54923e-08	0.0057824	0.00286909	0.00723527	4.32167e-09	5.25429e-09	5.2321e-09	4.87536e-09	0.000912501	0.000713835	0.000996453	0.00103576	0.000447889	0.000740272	0.000773858	0.00117624	0.000261305	0.000538612	0.00039886	0.000822269	0.00122782	7.8271e-05	0.00324603	0.00637642	0.00222972	0.0167382	0.00413604	0.00433364
Analyte44	Fumaric acid, di(trans-hex-3-enyl) ester	0.00134042	0.00105765	0.00063971	0.00148896	0.00171724	0.00129522	5.59295e-09	4.91892e-09	5.18144e-09	5.00254e-09	5.04344e-09	4.91754e-09	8.77155e-09	6.41506e-09	5.89192e-09	7.2962e-09	6.11655e-09	9.81289e-09	1.00532e-08	9.99213e-09	1.54923e-08	1.77362e-08	1.33692e-08	2.63951e-08	0.000895734	0.000877391	0.000590549	0.0013208	0.000598258	0.00114646	7.32324e-09	5.8661e-09	4.39574e-09	5.27167e-09	4.87402e-09	5.97364e-09	6.84928e-09	8.72498e-09	7.07239e-09	1.06492e-08	1.73901e-08	8.98978e-09	1.56975e-08	2.13308e-08	1.49336e-08	5.0893e-08	2.42034e-08	1.31132e-08
Analyte46	Cyclopentane, 2-ethylidene-1,1-dimethyl-	0.00180537	0.00230306	0.0029439	0.00332557	0.00268542	0.0031905	0.00491796	0.00204217	0.00375302	0.00273183	0.00299173	0.00198172	8.77155e-09	6.41506e-09	0.00128564	7.2962e-09	0.00114723	0.00154738	1.00532e-08	9.99213e-09	0.000786319	1.77362e-08	1.33692e-08	2.63951e-08	0.00382992	5.25429e-09	5.2321e-09	0.00149392	0.000633113	0.000695787	0.0019498	0.000397591	0.0051158	0.00150557	0.0022095	0.000561681	6.84928e-09	0.00078075	7.07239e-09	0.000585281	0.00154007	0.000651514	0.00087334	0.00150397	1.49336e-08	5.0893e-08	0.00123921	1.31132e-08
Analyte47	Ethanol	0.00410338	0.00389057	0.00273179	0.0049466	0.00343632	0.0035595	0.0395932	0.0169653	0.030604	0.0234244	0.0282615	0.0172174	0.137241	0.329941	0.510544	1.68704	0.583581	1.09739	1.88764	0.972506	0.227572	0.945908	1.53825	1.35115	4.32167e-09	5.25429e-09	5.2321e-09	0.00614739	0.00362063	0.00442064	0.00850449	0.00753681	0.0121338	0.00764727	0.00498471	0.00595216	6.84928e-09	1.85491	0.746918	1.44599	1.47648	8.98978e-09	1.56975e-08	1.70494	2.05037	0.436625	2.42034e-08	1.31132e-08
Analyte48	Benzene	4.97574e-09	4.3935e-09	4.51771e-09	5.09879e-09	4.62034e-09	4.67274e-09	5.59295e-09	4.91892e-09	5.18144e-09	5.00254e-09	5.04344e-09	4.91754e-09	8.77155e-09	6.41506e-09	5.89192e-09	7.2962e-09	6.11655e-09	9.81289e-09	1.00532e-08	9.99213e-09	1.54923e-08	1.77362e-08	1.33692e-08	2.63951e-08	0.0673161	0.0920473	0.128409	0.0576964	0.0644775	0.112644	0.0368627	0.0218796	0.015901	0.0231265	0.0216757	5.97364e-09	0.0198547	8.72498e-09	7.07239e-09	1.06492e-08	1.73901e-08	8.98978e-09	1.56975e-08	2.13308e-08	1.49336e-08	5.0893e-08	2.42034e-08	0.120366
Analyte49	unknown	0.073519	0.0114952	0.0153693	0.0154493	0.00573241	0.00499766	0.0102921	0.0124211	0.0191725	0.00764084	0.0170377	0.0132318	8.77155e-09	6.41506e-09	5.89192e-09	7.2962e-09	6.11655e-09	9.81289e-09	1.00532e-08	9.99213e-09	1.54923e-08	1.77362e-08	1.33692e-08	2.63951e-08	0.0571588	0.122426	0.14287	0.103393	0.111125	0.0977325	0.0543543	0.0433026	0.0323107	0.0482571	0.0507611	0.0981021	6.84928e-09	8.72498e-09	7.07239e-09	1.06492e-08	1.73901e-08	8.98978e-09	1.56975e-08	2.13308e-08	1.49336e-08	5.0893e-08	2.42034e-08	1.31132e-08
Analyte51	Furan, 2-ethyl-	0.151652	0.25353	0.21731	0.283651	0.105216	0.368649	5.59295e-09	0.482749	0.503908	0.79353	0.692662	0.75642	0.0208392	0.0177562	0.0106848	0.0175466	0.0178109	0.0048783	0.00287772	0.00388488	0.0114703	0.00518898	0.00556136	0.0099826	0.343837	0.23455	0.520564	0.381998	0.155842	0.221406	0.822191	0.354579	0.583063	0.961545	0.574499	0.432167	0.00608504	0.0133621	0.0062488	0.0142179	0.0135859	0.00485171	0.00403106	0.00806626	0.00481553	0.0195252	0.00749818	0.00593829
Analyte52	Undecane, 4,6-dimethyl-	0.0513024	0.0400542	0.0331371	0.0581726	0.055203	0.0453943	0.00885547	0.00893954	0.0109881	0.00577391	0.00848064	0.013747	0.00847497	0.00932296	0.00995878	0.00466321	0.00987546	0.00693878	0.0122347	0.00882926	0.00352838	1.77362e-08	0.01222	0.0375824	0.0414478	0.0563147	0.0552469	0.04948	0.0679624	0.0625623	0.0111865	0.0077581	0.00377918	0.0072121	0.00667442	0.00406228	6.84928e-09	0.00438878	7.07239e-09	0.00329136	0.00849132	0.00330677	1.56975e-08	0.00635884	0.0020788	5.0893e-08	2.42034e-08	1.31132e-08
Analyte54	Heptane, 2,2,4,6,6-pentamethyl-	4.97574e-09	0.0332615	0.0265506	5.09879e-09	4.62034e-09	4.67274e-09	0.00882127	0.00791915	0.0103413	0.00516851	0.00830263	0.0128248	0.00995696	0.0076494	0.0106558	0.00467267	0.00818727	0.00564356	0.0189362	0.013323	0.0109966	0.0141387	0.0226595	0.056808	4.32167e-09	5.25429e-09	5.2321e-09	4.87536e-09	5.43414e-09	5.53634e-09	0.012229	0.00809698	0.00350248	0.00759272	0.00710535	0.00608966	0.00265476	0.00416817	0.000889664	0.00235388	0.00651395	0.00396883	0.00907873	0.0123304	0.00857218	0.0184358	0.019399	0.00758891
Analyte55	Propanoic acid, 2-methyl-, ethyl ester	4.97574e-09	4.3935e-09	4.51771e-09	5.09879e-09	4.62034e-09	4.67274e-09	5.59295e-09	4.91892e-09	5.18144e-09	5.00254e-09	5.04344e-09	4.91754e-09	8.77155e-09	6.41506e-09	5.89192e-09	0.000850922	6.11655e-09	9.81289e-09	1.00532e-08	9.99213e-09	1.54923e-08	1.77362e-08	1.33692e-08	2.63951e-08	4.32167e-09	5.25429e-09	5.2321e-09	4.87536e-09	5.43414e-09	5.53634e-09	7.32324e-09	5.8661e-09	4.39574e-09	5.27167e-09	4.87402e-09	5.97364e-09	0.00166244	8.72498e-09	7.07239e-09	1.06492e-08	1.73901e-08	0.0042574	0.00586427	0.0019499	1.49336e-08	5.0893e-08	0.014844	0.00194497
Analyte56	1,3-Cyclopentadiene, 5,5-dimethyl-1-ethyl-	0.000349236	0.000463953	0.000456279	0.000556063	0.000453163	0.000614135	0.000791603	0.000395394	0.000549772	0.00059617	0.000579929	0.000426274	8.77155e-09	6.41506e-09	5.89192e-09	7.2962e-09	6.11655e-09	9.81289e-09	0.00175244	0.00208704	1.54923e-08	0.00365819	1.33692e-08	0.00613042	0.000725587	0.000266544	0.000323135	0.000366756	0.000188915	0.000243648	0.000400533	5.8661e-09	0.00076689	0.000369135	0.000425996	5.97364e-09	0.000189771	0.000708273	0.000418158	1.06492e-08	1.73901e-08	0.000372217	1.56975e-08	0.00218788	0.00204093	0.0130574	0.00228394	1.31132e-08
Analyte57	2,3-Butanedione	0.0389489	0.0352706	0.0311376	0.0471616	0.044138	0.0455095	0.0604298	0.0462593	0.0605036	0.0446101	0.0558581	0.0456222	0.308048	0.417412	0.446273	0.476847	0.271351	9.81289e-09	0.0400812	0.175262	0.344737	0.248954	0.0913147	0.674343	0.0311427	0.0397678	0.0386994	0.0380881	0.0335408	0.0346036	0.0645049	0.0448056	0.0491878	0.0383641	0.034839	0.0474599	0.537864	0.548102	0.478817	0.669724	0.748676	0.595262	0.106317	0.559388	0.499478	2.72072	0.31666	0.0863388
Analyte58	Pentanal	0.0417783	0.0395675	0.0504628	0.0529152	0.0499509	0.0494448	0.0532192	0.0674143	0.067226	0.0611261	0.0543503	0.0741999	0.0885282	0.0627577	5.89192e-09	0.0648596	0.0578209	9.81289e-09	0.0164278	0.022178	0.0617971	0.0521584	0.0327084	0.134456	0.0499572	0.0311041	0.0461676	0.0609622	0.0266012	0.0271358	0.147591	0.0376919	0.0734927	0.0689664	4.87402e-09	0.0427189	6.84928e-09	8.72498e-09	7.07239e-09	1.06492e-08	0.126102	8.98978e-09	0.0204816	2.13308e-08	0.0552917	5.0893e-08	0.0335319	0.0249457
Analyte59	Cyclopentane, 1-methyl-2-methylene-	0.000685608	0.000521288	0.000749923	0.00107763	0.000710069	0.000820424	0.00129392	0.000695841	0.000885616	0.000764477	0.000994388	0.000711463	0.000419144	6.41506e-09	5.89192e-09	7.2962e-09	6.11655e-09	9.81289e-09	1.00532e-08	9.99213e-09	1.54923e-08	0.000741452	0.000795327	0.00162852	0.000704579	0.000654687	0.00047748	0.000541538	0.000324484	0.000391814	0.000750028	5.8661e-09	0.00112657	0.000670245	0.000743494	5.97364e-09	6.84928e-09	8.72498e-09	7.07239e-09	1.06492e-08	1.73901e-08	8.98978e-09	1.56975e-08	2.13308e-08	1.49336e-08	5.0893e-08	2.42034e-08	1.31132e-08
Analyte60	unknown	4.97574e-09	4.3935e-09	4.51771e-09	5.09879e-09	4.62034e-09	4.67274e-09	5.59295e-09	0.000317646	5.18144e-09	0.000219578	5.04344e-09	0.000367282	8.77155e-09	6.41506e-09	0.000269344	7.2962e-09	6.11655e-09	9.81289e-09	1.00532e-08	0.000450825	1.54923e-08	1.77362e-08	0.000797357	2.63951e-08	4.32167e-09	5.25429e-09	5.2321e-09	4.87536e-09	5.43414e-09	5.53634e-09	7.32324e-09	0.000449141	0.000206386	0.000295991	0.000245237	5.97364e-09	6.84928e-09	8.72498e-09	7.07239e-09	1.06492e-08	1.73901e-08	0.000520673	1.56975e-08	2.13308e-08	0.000510287	0.00237341	0.00152937	1.31132e-08
Analyte61	2,4-Dioxaundecane	4.97574e-09	4.3935e-09	4.51771e-09	0.000723821	4.62034e-09	0.000298502	5.59295e-09	4.91892e-09	5.18144e-09	5.00254e-09	5.04344e-09	4.91754e-09	8.77155e-09	6.41506e-09	5.89192e-09	7.2962e-09	6.11655e-09	9.81289e-09	1.00532e-08	9.99213e-09	1.54923e-08	1.77362e-08	1.33692e-08	2.63951e-08	0.000305569	0.000482474	5.2321e-09	0.000573297	0.000618228	0.000580393	7.32324e-09	5.8661e-09	4.39574e-09	5.27167e-09	4.87402e-09	5.97364e-09	6.84928e-09	8.72498e-09	7.07239e-09	1.06492e-08	1.73901e-08	8.98978e-09	1.56975e-08	2.13308e-08	1.49336e-08	5.0893e-08	2.42034e-08	1.31132e-08
Analyte62	Ether, tert-butyl isopropylidenecyclopropyl	4.97574e-09	4.3935e-09	0.000372902	5.09879e-09	4.62034e-09	4.67274e-09	5.59295e-09	0.00154616	0.00227565	0.00201488	5.04344e-09	0.00233108	8.77155e-09	6.41506e-09	5.89192e-09	7.2962e-09	6.11655e-09	9.81289e-09	1.00532e-08	9.99213e-09	1.54923e-08	1.77362e-08	1.33692e-08	2.63951e-08	4.32167e-09	5.25429e-09	5.2321e-09	4.87536e-09	0.000656943	5.53634e-09	0.00202871	5.8661e-09	0.000921059	0.00137996	0.00143198	5.97364e-09	0.000438808	8.72498e-09	7.07239e-09	1.06492e-08	1.73901e-08	8.98978e-09	1.56975e-08	2.13308e-08	1.49336e-08	5.0893e-08	2.42034e-08	1.31132e-08
Analyte63	Carbonic acid, dimethyl ester	0.00214818	0.00143318	0.00128535	0.00147331	4.62034e-09	0.00118901	0.00461321	0.00577286	0.00503765	0.00353445	0.00508591	0.00662385	0.00161538	0.00123346	5.89192e-09	0.000698546	6.11655e-09	9.81289e-09	0.00204806	0.00235824	0.00667203	0.00334167	0.00671216	0.0145511	0.00102414	0.00139307	0.00205814	0.0015258	0.00229187	0.00205157	0.00463299	0.00856749	0.00218507	0.00527609	0.00382052	0.00575777	6.84928e-09	8.72498e-09	7.07239e-09	1.06492e-08	1.73901e-08	8.98978e-09	1.56975e-08	2.13308e-08	0.00517829	0.025239	2.42034e-08	0.0101132
Analyte64	2-Butanone, 4-hydroxy-3-(hydroxymethyl)-3-methyl-	4.97574e-09	4.3935e-09	4.51771e-09	5.09879e-09	4.62034e-09	4.67274e-09	5.59295e-09	4.91892e-09	5.18144e-09	5.00254e-09	5.04344e-09	4.91754e-09	0.00252948	6.41506e-09	5.89192e-09	0.00143826	0.00203492	0.00430938	0.00323813	0.00228887	0.0032889	0.00360329	0.00291795	0.00451151	0.000743821	5.25429e-09	5.2321e-09	4.87536e-09	5.43414e-09	5.53634e-09	7.32324e-09	5.8661e-09	4.39574e-09	5.27167e-09	4.87402e-09	5.97364e-09	0.00177332	0.00273371	0.0021574	0.00181111	0.00690021	0.00126395	0.00223671	0.00362137	1.49336e-08	0.0113887	0.00382845	0.00159207
Analyte65	Trichloroethylene	4.97574e-09	4.3935e-09	4.51771e-09	5.09879e-09	0.000650277	4.67274e-09	5.59295e-09	4.91892e-09	5.18144e-09	5.00254e-09	5.04344e-09	4.91754e-09	8.77155e-09	6.41506e-09	5.89192e-09	7.2962e-09	6.11655e-09	9.81289e-09	1.00532e-08	9.99213e-09	1.54923e-08	1.77362e-08	1.33692e-08	2.63951e-08	4.32167e-09	0.000496604	0.000425055	0.000377879	5.43414e-09	5.53634e-09	7.32324e-09	5.8661e-09	4.39574e-09	5.27167e-09	4.87402e-09	5.97364e-09	6.84928e-09	8.72498e-09	7.07239e-09	1.06492e-08	1.73901e-08	8.98978e-09	1.56975e-08	2.13308e-08	1.49336e-08	5.0893e-08	2.42034e-08	1.31132e-08
Analyte66	Propanoic acid, ethenyl ester	4.97574e-09	4.3935e-09	4.51771e-09	5.09879e-09	4.62034e-09	4.67274e-09	0.000383149	0.00114627	0.00123864	0.000652742	0.00103783	0.00135239	0.0011268	0.00102413	0.00223807	0.000729827	6.11655e-09	0.00139332	0.00196008	0.00248198	0.00402397	0.00294534	0.00432417	0.00507565	4.32167e-09	5.25429e-09	5.2321e-09	4.87536e-09	5.43414e-09	5.53634e-09	7.32324e-09	5.8661e-09	4.39574e-09	5.27167e-09	4.87402e-09	5.97364e-09	0.000843377	0.00189698	7.07239e-09	0.000965205	0.00215205	0.00192501	0.0020491	0.00415257	0.00179685	0.00658121	0.00296708	0.00143814
Analyte67	Acetonitrile	0.0173482	0.00882481	0.0218253	0.0104903	0.0109406	0.0136637	0.0049839	0.00607257	0.0051071	0.00705904	0.00533927	0.00489088	8.77155e-09	6.41506e-09	5.89192e-09	7.2962e-09	0.0814734	9.81289e-09	0.0553374	0.0473711	0.0662463	0.0738091	0.0671813	0.108759	0.00802203	0.0106593	0.00799493	0.0105269	0.010968	0.0199855	0.00717868	0.00711183	0.00429015	0.00511825	0.00556025	0.00717495	0.0235475	0.0353088	0.0945677	1.06492e-08	0.0750363	0.102742	0.0767003	0.147694	0.107102	0.312052	0.171291	0.112753
Analyte68	Undecane	4.97574e-09	4.3935e-09	4.51771e-09	5.09879e-09	4.62034e-09	4.67274e-09	0.0121356	0.0100674	0.0159563	0.00786705	0.00990898	0.0165371	0.00745843	0.00928586	0.0104311	0.0055077	0.0105196	0.00722081	0.018657	0.0107874	0.00736754	0.010626	0.0219648	0.0369058	4.32167e-09	0.0512051	0.0465692	0.0519759	5.43414e-09	0.0539589	0.00926785	0.00440123	0.0043903	0.00545599	0.00656708	0.00310704	0.00453163	0.00432152	0.00157116	0.00264241	0.00828377	0.00470471	0.00630792	0.0114429	0.0050688	0.00593708	0.0104041	0.00246903
Analyte69	2-Oxabicyclo[2.2.2]octan-6-ol, 1,3,3-trimethyl-	0.00293915	0.00255017	0.00435759	0.00606226	0.00352167	0.00392178	0.00328353	0.00241967	0.00369468	0.0033177	0.00322695	0.00281657	8.77155e-09	0.000929398	0.00113894	0.000750433	6.11655e-09	0.000878716	1.00532e-08	9.99213e-09	1.54923e-08	1.77362e-08	0.000695644	2.63951e-08	0.00418199	0.000438395	0.000315216	0.00136963	0.000473883	9.66456e-05	0.00291697	0.000349949	0.00456253	0.00198702	0.00278745	0.000479882	0.000603944	0.00111952	0.000515757	0.000881156	1.73901e-08	0.000639666	1.56975e-08	0.00089669	1.49336e-08	5.0893e-08	2.42034e-08	1.31132e-08
Analyte72	Heptane, 3,3,4-trimethyl-	4.97574e-09	4.3935e-09	4.51771e-09	5.09879e-09	4.62034e-09	4.67274e-09	5.59295e-09	4.91892e-09	5.18144e-09	5.00254e-09	5.04344e-09	4.91754e-09	8.77155e-09	6.41506e-09	5.89192e-09	7.2962e-09	6.11655e-09	9.81289e-09	1.00532e-08	9.99213e-09	1.54923e-08	1.77362e-08	1.33692e-08	2.63951e-08	4.32167e-09	5.25429e-09	5.2321e-09	4.87536e-09	5.43414e-09	5.53634e-09	7.32324e-09	5.8661e-09	4.39574e-09	5.27167e-09	4.87402e-09	5.97364e-09	6.84928e-09	8.72498e-09	7.07239e-09	1.06492e-08	1.73901e-08	8.98978e-09	0.00635665	2.13308e-08	1.49336e-08	0.00258488	2.42034e-08	0.0015831
Analyte73	Decane, 2,6,7-trimethyl-	0.0933577	0.0772645	0.0754792	0.111304	0.103156	0.0869266	0.0183513	0.0152769	0.0222235	0.0126151	0.0155855	0.0249425	0.0119516	0.0144529	0.0148862	0.00816289	0.0161876	9.81289e-09	0.0224695	9.99213e-09	0.00911566	0.011662	0.0202474	0.0576478	0.0729809	0.0907475	0.080766	0.0854274	0.110333	0.0925431	0.0166347	0.0107467	0.00905548	0.0114431	0.0116144	0.00718609	6.84928e-09	0.0024825	7.07239e-09	1.06492e-08	0.0110132	0.0025133	1.56975e-08	0.0104833	0.00348613	5.0893e-08	0.0151222	1.31132e-08
Analyte75	Isobutyl acetate	4.97574e-09	4.3935e-09	4.51771e-09	5.09879e-09	4.62034e-09	4.67274e-09	5.59295e-09	4.91892e-09	5.18144e-09	5.00254e-09	5.04344e-09	4.91754e-09	8.77155e-09	6.41506e-09	0.00109702	7.2962e-09	6.11655e-09	0.00382828	1.00532e-08	9.99213e-09	1.54923e-08	1.77362e-08	1.33692e-08	2.63951e-08	4.32167e-09	5.25429e-09	5.2321e-09	4.87536e-09	5.43414e-09	5.53634e-09	7.32324e-09	5.8661e-09	4.39574e-09	5.27167e-09	4.87402e-09	5.97364e-09	0.00119896	0.00201435	7.07239e-09	0.000573469	1.73901e-08	0.00303736	1.56975e-08	2.13308e-08	1.49336e-08	0.00565477	2.42034e-08	1.31132e-08
Analyte76	Cyclopentane, 1-ethyl-3-methyl-	0.00431433	4.3935e-09	0.00227394	0.00314712	0.00264951	0.00263876	5.59295e-09	4.91892e-09	5.18144e-09	5.00254e-09	5.04344e-09	4.91754e-09	8.77155e-09	6.41506e-09	5.89192e-09	7.2962e-09	6.11655e-09	9.81289e-09	1.00532e-08	9.99213e-09	1.54923e-08	1.77362e-08	1.33692e-08	2.63951e-08	0.00273498	0.0037144	0.00344334	4.87536e-09	0.00435327	0.00381876	7.32324e-09	5.8661e-09	4.39574e-09	5.27167e-09	4.87402e-09	5.97364e-09	6.84928e-09	8.72498e-09	7.07239e-09	1.06492e-08	1.73901e-08	8.98978e-09	1.56975e-08	2.13308e-08	1.49336e-08	5.0893e-08	2.42034e-08	1.31132e-08
Analyte77	Aziridine, 1-ethenyl-	4.97574e-09	4.3935e-09	4.51771e-09	5.09879e-09	4.62034e-09	4.67274e-09	0.00229163	4.91892e-09	5.18144e-09	0.00293521	0.00351285	4.91754e-09	0.0160993	0.00693929	0.00672498	0.0112061	0.00877514	9.81289e-09	0.00245565	0.000968116	0.00241893	0.00440177	0.00313786	0.00556044	0.0013623	0.00292455	5.2321e-09	4.87536e-09	0.00194258	5.53634e-09	0.00212794	0.000345032	4.39574e-09	0.000244135	4.87402e-09	0.00135518	6.84928e-09	0.0102389	7.07239e-09	0.0133049	0.0283791	0.0124172	0.0344291	0.0487913	0.0312771	5.0893e-08	0.0586358	0.0365455
Analyte78	8a-Methyl-5-methylene-3-([(pyridin-2-ylmethyl)-amino]-methyl)-decahydro-naphtho[2,3-b]furan-2-one	0.017501	0.0142046	0.0160155	0.0213087	0.0194447	0.0173375	0.0419464	0.0283741	0.0292604	0.0317732	0.0300033	0.0319291	0.00341856	0.00428488	5.89192e-09	0.00324424	0.00670765	0.00307995	1.00532e-08	9.99213e-09	1.54923e-08	1.77362e-08	1.33692e-08	2.63951e-08	0.0143509	0.0147989	0.0141509	0.0127595	0.0106173	0.0140525	0.0333075	0.0232992	0.0256433	0.0318248	0.0283303	0.0243564	0.00127919	0.00361949	0.0116325	0.00469066	1.73901e-08	0.000616959	1.56975e-08	2.13308e-08	1.49336e-08	5.0893e-08	2.42034e-08	1.31132e-08
Analyte79	??-Pinene	0.000946477	0.000455584	4.51771e-09	5.09879e-09	0.000744562	4.67274e-09	5.59295e-09	4.91892e-09	5.18144e-09	5.00254e-09	5.04344e-09	4.91754e-09	8.77155e-09	6.41506e-09	5.89192e-09	7.2962e-09	0.00137641	9.81289e-09	1.00532e-08	9.99213e-09	1.54923e-08	1.77362e-08	1.33692e-08	2.63951e-08	0.000750454	5.25429e-09	5.2321e-09	4.87536e-09	5.43414e-09	0.00124492	7.32324e-09	5.8661e-09	4.39574e-09	5.27167e-09	4.87402e-09	5.97364e-09	6.84928e-09	0.0020791	0.00184097	1.06492e-08	1.73901e-08	8.98978e-09	1.56975e-08	2.13308e-08	1.49336e-08	5.0893e-08	2.42034e-08	1.31132e-08
Analyte80	Trichloromethane	4.97574e-09	4.3935e-09	0.000590363	5.09879e-09	4.62034e-09	0.00174679	0.00476658	0.0048506	0.00495847	0.00336295	0.00461865	0.00444372	0.00627217	0.00283918	0.00223461	0.00326903	0.0035145	0.0029975	0.007297	0.0120886	1.54923e-08	0.0188356	0.0150743	0.03285	4.32167e-09	5.25429e-09	5.2321e-09	4.87536e-09	5.43414e-09	5.53634e-09	0.00645858	0.00475499	0.00274006	0.00386765	0.00335098	0.00390554	0.00117449	0.00208051	0.00186199	0.00383047	0.0055465	0.00103514	0.011867	0.0239419	0.0102578	0.0433601	0.0187478	0.0146327
Analyte82	Oxalic acid, bis(2-ethylhexyl) ester	0.00020168	0.000308089	0.000262574	0.000371514	0.000288025	4.67274e-09	5.59295e-09	4.91892e-09	5.18144e-09	5.00254e-09	5.04344e-09	4.91754e-09	8.77155e-09	6.41506e-09	5.89192e-09	7.2962e-09	6.11655e-09	9.81289e-09	1.00532e-08	9.99213e-09	1.54923e-08	1.77362e-08	1.33692e-08	2.63951e-08	0.000202063	5.25429e-09	5.2321e-09	0.000263986	0.000285835	5.53634e-09	7.32324e-09	5.8661e-09	4.39574e-09	5.27167e-09	4.87402e-09	5.97364e-09	6.84928e-09	8.72498e-09	7.07239e-09	1.06492e-08	1.73901e-08	8.98978e-09	1.56975e-08	2.13308e-08	1.49336e-08	5.0893e-08	2.42034e-08	1.31132e-08
Analyte83	1,4-Cyclohexadiene, 1-methyl-	4.97574e-09	4.3935e-09	4.51771e-09	5.09879e-09	4.62034e-09	4.67274e-09	5.59295e-09	4.91892e-09	0.00118608	0.00137645	0.00193459	4.91754e-09	8.77155e-09	6.41506e-09	5.89192e-09	7.2962e-09	6.11655e-09	9.81289e-09	1.00532e-08	9.99213e-09	1.54923e-08	1.77362e-08	1.33692e-08	2.63951e-08	4.32167e-09	5.25429e-09	5.2321e-09	4.87536e-09	5.43414e-09	5.53634e-09	7.32324e-09	5.8661e-09	0.00283379	5.27167e-09	4.87402e-09	5.97364e-09	6.84928e-09	8.72498e-09	7.07239e-09	1.06492e-08	1.73901e-08	8.98978e-09	1.56975e-08	2.13308e-08	1.49336e-08	5.0893e-08	2.42034e-08	1.31132e-08
Analyte84	2-Butanol, (R)-	4.97574e-09	4.3935e-09	4.51771e-09	5.09879e-09	4.62034e-09	4.67274e-09	5.59295e-09	4.91892e-09	5.18144e-09	5.00254e-09	5.04344e-09	4.91754e-09	0.00341831	0.00203593	0.00160252	0.00099405	0.00170448	0.00187617	0.00365332	0.00403136	1.54923e-08	0.00469668	0.00451588	2.63951e-08	4.32167e-09	5.25429e-09	5.2321e-09	4.87536e-09	5.43414e-09	5.53634e-09	7.32324e-09	5.8661e-09	4.39574e-09	5.27167e-09	4.87402e-09	5.97364e-09	6.84928e-09	8.72498e-09	7.07239e-09	1.06492e-08	1.73901e-08	8.98978e-09	0.00383602	0.00516303	0.00498113	5.0893e-08	0.00479964	0.00440694
Analyte85	3-Heptyne, 5-methyl-	4.97574e-09	4.3935e-09	0.000179219	5.09879e-09	0.000494984	0.000452906	0.000821987	0.000253596	0.00057881	0.000530896	0.000380319	0.000180995	8.77155e-09	6.41506e-09	5.89192e-09	7.2962e-09	6.11655e-09	9.81289e-09	1.00532e-08	9.99213e-09	1.54923e-08	1.77362e-08	1.33692e-08	2.63951e-08	0.000279849	0.000300926	0.000387351	0.000173038	5.43414e-09	5.53634e-09	7.32324e-09	5.8661e-09	0.000413936	5.27167e-09	0.000339649	5.97364e-09	6.84928e-09	8.72498e-09	7.07239e-09	1.06492e-08	1.73901e-08	8.98978e-09	1.56975e-08	2.13308e-08	1.49336e-08	5.0893e-08	2.42034e-08	1.31132e-08
Analyte86	tert-Butyldimethylsilanol	0.00148941	0.00129351	0.00114144	0.0011887	0.00164484	0.00142195	0.00105504	0.00149932	0.0011543	0.00210994	0.00135538	0.00155221	0.00636146	0.00506891	0.00325516	0.0056382	0.00433483	0.00619833	0.0073438	0.00810397	0.0137047	0.0174874	0.01285	0.0299682	0.00163685	0.00454392	0.00277319	0.00377705	0.0049644	0.00451415	0.00310125	0.00477373	0.00157325	0.00216739	0.00209062	0.00484089	6.84928e-09	0.00560309	0.00270531	0.00765357	0.0132451	0.00520929	0.0111385	0.0144038	0.0108692	0.0411197	0.0202315	0.014628
Analyte87	2-Thiophenecarboxylic acid, 4-nitrophenyl ester	4.97574e-09	4.3935e-09	4.51771e-09	5.09879e-09	4.62034e-09	4.67274e-09	5.59295e-09	4.91892e-09	5.18144e-09	5.00254e-09	5.04344e-09	4.91754e-09	8.77155e-09	6.41506e-09	5.89192e-09	7.2962e-09	6.11655e-09	9.81289e-09	1.00532e-08	9.99213e-09	1.54923e-08	1.77362e-08	1.33692e-08	2.63951e-08	4.32167e-09	5.25429e-09	5.2321e-09	4.87536e-09	5.43414e-09	5.53634e-09	7.32324e-09	5.8661e-09	0.000197778	0.000143521	0.000212142	5.97364e-09	6.84928e-09	8.72498e-09	7.07239e-09	1.06492e-08	1.73901e-08	8.98978e-09	1.56975e-08	2.13308e-08	1.49336e-08	5.0893e-08	2.42034e-08	1.31132e-08
Analyte88	Toluene	0.107985	0.119371	0.106307	0.0443144	0.122663	0.159941	5.59295e-09	4.91892e-09	5.18144e-09	0.394319	5.04344e-09	4.91754e-09	0.089972	0.0705431	0.047997	0.0714453	0.0549805	0.0833992	0.0907306	0.090597	0.0910803	0.107903	0.147921	0.174753	0.0273557	0.0451121	0.0468305	0.0344083	0.0698678	0.0333917	7.32324e-09	5.8661e-09	0.281893	0.415805	0.453197	0.507735	0.0293985	0.0422646	0.0314124	0.0636591	0.08956	0.0371107	0.0861436	0.163779	0.0720108	0.258884	0.172465	0.0697666
Analyte89	2-Butenal	4.97574e-09	4.3935e-09	4.51771e-09	5.09879e-09	4.62034e-09	0.0378849	5.59295e-09	4.91892e-09	5.18144e-09	5.00254e-09	5.04344e-09	4.91754e-09	8.77155e-09	6.41506e-09	5.89192e-09	7.2962e-09	0.0286106	9.81289e-09	1.00532e-08	9.99213e-09	1.54923e-08	1.77362e-08	1.33692e-08	2.63951e-08	0.00945904	5.25429e-09	5.2321e-09	4.87536e-09	5.43414e-09	5.53634e-09	0.0397421	0.0103834	4.39574e-09	0.0305457	0.039817	5.97364e-09	0.028579	8.72498e-09	7.07239e-09	1.06492e-08	1.73901e-08	0.015498	1.56975e-08	2.13308e-08	1.49336e-08	5.0893e-08	2.42034e-08	1.31132e-08
Analyte90	Butanoic acid, ethyl ester	4.97574e-09	4.3935e-09	4.51771e-09	5.09879e-09	4.62034e-09	4.67274e-09	5.59295e-09	4.91892e-09	5.18144e-09	5.00254e-09	5.04344e-09	4.91754e-09	8.77155e-09	6.41506e-09	5.89192e-09	7.2962e-09	6.11655e-09	9.81289e-09	1.00532e-08	9.99213e-09	1.54923e-08	1.77362e-08	1.33692e-08	2.63951e-08	4.32167e-09	5.25429e-09	5.2321e-09	4.87536e-09	5.43414e-09	5.53634e-09	7.32324e-09	5.8661e-09	4.39574e-09	5.27167e-09	4.87402e-09	5.97364e-09	0.00249082	8.72498e-09	0.00173186	1.06492e-08	1.73901e-08	0.00749892	0.00823742	2.13308e-08	1.49336e-08	5.0893e-08	0.0178166	0.0034819
Analyte91	unknown	0.0836481	0.0705745	0.0716015	0.107343	0.0986862	0.0823131	0.0167232	0.0131535	0.0197334	0.0104303	0.0131399	0.0220673	0.00923317	0.0105178	0.0108107	0.00561571	0.0111067	0.00709739	0.0172804	0.0110694	0.00922044	0.00972546	0.0179677	0.0477868	0.0734665	0.0939723	0.0794886	0.0799703	0.098959	0.0957047	0.0123319	0.00914418	0.00614789	0.00886918	0.00859928	0.00593548	0.00481982	0.00430681	7.07239e-09	0.00291595	0.00726716	0.0036764	0.00542647	0.00780491	0.00589032	0.010545	0.00978533	0.00263849
Analyte92	3-Pentanone, 2,4-dimethyl-	4.97574e-09	4.3935e-09	4.51771e-09	5.09879e-09	4.62034e-09	4.67274e-09	5.59295e-09	4.91892e-09	5.18144e-09	5.00254e-09	5.04344e-09	4.91754e-09	0.0140466	6.41506e-09	0.0150352	0.0103632	0.0154444	9.81289e-09	1.00532e-08	0.0167561	0.0196839	1.77362e-08	1.33692e-08	2.63951e-08	4.32167e-09	5.25429e-09	5.2321e-09	4.87536e-09	5.43414e-09	5.53634e-09	7.32324e-09	5.8661e-09	4.39574e-09	5.27167e-09	4.87402e-09	5.97364e-09	6.84928e-09	8.72498e-09	7.07239e-09	0.00890946	0.0153214	0.0148207	1.56975e-08	0.0157651	1.49336e-08	0.129366	2.42034e-08	1.31132e-08
Analyte93	unknown	0.000174542	0.000337344	0.000110239	0.000487575	0.00018343	0.000328201	0.00533354	0.000832399	0.0024578	0.00146627	0.00326125	0.000877097	0.00267759	0.00379665	5.89192e-09	0.0031812	0.00274848	9.81289e-09	0.0018851	2.47455e-05	2.10417e-05	0.00335542	0.000163886	0.000376242	3.70078e-05	0.000107286	0.000145193	0.000251054	1.97527e-05	0.00023188	0.000122424	2.26466e-05	0.00203247	1.81495e-05	1.59809e-05	1.8864e-05	6.84928e-09	0.00655657	7.07239e-09	0.0067965	0.00837066	8.98978e-09	0.000162183	0.000243891	1.29232e-05	0.0125104	0.000196093	0.000150044
Analyte94	Carbonic acid, ethyl-, methyl ester	4.97574e-09	4.3935e-09	4.51771e-09	5.09879e-09	4.62034e-09	4.67274e-09	5.59295e-09	4.91892e-09	5.18144e-09	5.00254e-09	5.04344e-09	4.91754e-09	8.77155e-09	6.41506e-09	5.89192e-09	7.2962e-09	6.11655e-09	9.81289e-09	0.00585772	0.00298572	1.54923e-08	0.00171383	0.0149344	0.00502951	4.32167e-09	5.25429e-09	5.2321e-09	4.87536e-09	5.43414e-09	5.53634e-09	7.32324e-09	5.8661e-09	4.39574e-09	5.27167e-09	4.87402e-09	5.97364e-09	6.84928e-09	8.72498e-09	7.07239e-09	1.06492e-08	1.73901e-08	8.98978e-09	0.0106064	0.00806483	0.00625051	5.0893e-08	0.0224511	0.0124351
Analyte96	1,4-Cyclohexanedione	4.97574e-09	4.3935e-09	4.51771e-09	5.09879e-09	4.62034e-09	4.67274e-09	5.59295e-09	4.91892e-09	5.18144e-09	5.00254e-09	5.04344e-09	4.91754e-09	8.77155e-09	6.41506e-09	5.89192e-09	7.2962e-09	6.11655e-09	9.81289e-09	1.00532e-08	9.99213e-09	1.54923e-08	1.77362e-08	1.33692e-08	2.63951e-08	4.32167e-09	5.25429e-09	5.2321e-09	4.87536e-09	5.43414e-09	5.53634e-09	0.000289261	0.000192027	4.39574e-09	5.27167e-09	4.87402e-09	0.00015248	6.84928e-09	8.72498e-09	7.07239e-09	1.06492e-08	1.73901e-08	8.98978e-09	1.56975e-08	2.13308e-08	1.49336e-08	5.0893e-08	2.42034e-08	1.31132e-08
Analyte97	Heptane, 4-ethyl-	0.0228361	0.020417	0.023102	0.0288209	0.02617	0.0230524	0.00404089	0.002664	0.00487458	0.00253565	0.00268913	0.00461381	0.00199203	0.00253752	0.00278338	0.00984648	0.00431676	0.0037288	0.00945537	0.00553064	0.000923894	0.00249759	0.00590432	0.0103548	0.0159134	0.0159554	0.0141389	0.016692	0.0195867	0.0168812	0.00216967	0.00118469	0.0014913	0.00147519	0.00171834	0.000906691	0.00782811	0.00258787	0.000964066	0.000951866	0.00274587	0.0227181	0.0156762	0.00588453	0.00657166	0.00450614	0.0418855	0.00822736
Analyte98	4-[4-[(2-Hydroxybenzoyl)amino]anilino]-4-oxobut-2-enoic acid	4.97574e-09	0.000269345	0.000351085	0.000344526	0.00030003	0.000335191	0.000512486	4.91892e-09	5.18144e-09	0.000353532	0.00040156	0.000322069	8.77155e-09	6.41506e-09	5.89192e-09	7.2962e-09	6.11655e-09	9.81289e-09	1.00532e-08	9.99213e-09	1.54923e-08	1.77362e-08	1.33692e-08	2.63951e-08	0.000364839	5.25429e-09	5.2321e-09	4.87536e-09	5.43414e-09	5.53634e-09	7.32324e-09	5.8661e-09	4.39574e-09	5.27167e-09	0.000266013	5.97364e-09	6.84928e-09	8.72498e-09	7.07239e-09	1.06492e-08	1.73901e-08	8.98978e-09	1.56975e-08	2.13308e-08	1.49336e-08	5.0893e-08	2.42034e-08	1.31132e-08
Analyte99	Ethylidenecyclobutane	4.97574e-09	4.3935e-09	4.51771e-09	5.09879e-09	4.62034e-09	4.67274e-09	5.59295e-09	4.91892e-09	5.18144e-09	5.00254e-09	5.04344e-09	4.91754e-09	0.000367625	0.000293868	0.000586338	0.000671227	6.11655e-09	0.000650478	1.00532e-08	9.99213e-09	1.54923e-08	1.77362e-08	1.33692e-08	2.63951e-08	4.32167e-09	5.25429e-09	5.2321e-09	4.87536e-09	5.43414e-09	5.53634e-09	7.32324e-09	5.8661e-09	4.39574e-09	5.27167e-09	4.87402e-09	5.97364e-09	6.84928e-09	0.000420306	7.07239e-09	0.000619254	0.000654259	0.000760979	1.56975e-08	2.13308e-08	1.49336e-08	5.0893e-08	2.42034e-08	1.31132e-08
Analyte100	Butyric acid, neopentyl ester	0.030758	0.0250862	0.027724	0.0369966	0.0327329	0.027477	0.00556326	0.00389171	0.0072394	0.00426227	0.00401103	0.00726883	0.00382996	0.00436918	0.00416376	0.0023053	0.0041031	0.00266217	0.00567864	0.00358305	0.00268171	0.00318997	0.00517923	0.0148575	0.0212393	0.0222013	0.0194651	0.0230001	0.0262482	0.0220237	0.00416913	0.00272662	0.00215283	0.00289184	0.00285262	0.00179819	0.00260892	0.00151778	0.000470201	0.00125505	0.00280457	0.00130108	1.56975e-08	0.00313445	0.00173947	5.0893e-08	2.42034e-08	1.31132e-08
Analyte101	2,3-Pentanedione	0.0574332	0.0677326	0.0698283	0.101465	0.0893351	0.0830549	0.0575264	0.0466958	0.0560415	0.0445682	0.0536615	0.0451388	0.102391	0.043686	0.0978114	0.0534228	0.110233	9.81289e-09	0.00950085	0.0254354	0.047655	0.0299764	0.0133288	0.128004	0.0613751	0.036763	0.0408839	0.0605831	0.0379084	0.0348409	7.32324e-09	0.0198908	0.0544807	0.048431	0.0545101	0.023071	0.123179	0.0160207	0.0526902	0.026876	0.123955	0.0560243	0.01457	0.11873	0.065276	0.339376	0.0385769	0.0144334
Analyte102	Butanal, 2-ethyl-3-methyl-	0.00324867	0.00363746	0.00611072	0.00528506	0.00477169	0.00440585	0.00163853	0.00121138	0.00251201	0.00179723	0.00164985	0.00191567	0.0116043	6.41506e-09	5.89192e-09	0.0090253	0.0105302	9.81289e-09	0.0124309	0.00692707	0.00956638	0.00912297	0.0101597	0.020737	4.32167e-09	0.00142323	0.00126739	0.00354808	0.00135651	0.00149657	0.00287669	0.00072232	0.00592444	0.000992399	0.00159456	0.00109238	0.0172225	0.0236635	7.07239e-09	0.0117419	1.73901e-08	0.0150497	0.00914646	0.0279972	0.0101867	0.0555447	0.0226795	0.0103775
Analyte103	Butanoic acid, 3-methyl-, ethyl ester	4.97574e-09	4.3935e-09	4.51771e-09	5.09879e-09	4.62034e-09	4.67274e-09	5.59295e-09	4.91892e-09	5.18144e-09	5.00254e-09	5.04344e-09	4.91754e-09	8.77155e-09	6.41506e-09	5.89192e-09	0.00345106	0.000849246	0.00121343	0.00618158	0.00253942	1.54923e-08	1.77362e-08	0.00222371	0.00155667	4.32167e-09	5.25429e-09	5.2321e-09	4.87536e-09	5.43414e-09	5.53634e-09	7.32324e-09	5.8661e-09	4.39574e-09	5.27167e-09	4.87402e-09	5.97364e-09	0.0102312	0.00229439	0.00188346	0.000948961	0.00104962	8.98978e-09	0.0254539	0.00885902	0.00797599	5.0893e-08	2.42034e-08	0.0156159
Analyte104	Chroman-4-one, 2,3-dehydro-3-hydroxy-2-(4-dimethylaminophenyl)-	0.000118722	4.3935e-09	0.000105918	5.09879e-09	4.62034e-09	4.67274e-09	5.59295e-09	4.91892e-09	5.18144e-09	5.00254e-09	5.04344e-09	0.000136447	8.77155e-09	6.41506e-09	5.89192e-09	7.2962e-09	6.11655e-09	9.81289e-09	1.00532e-08	9.99213e-09	1.54923e-08	1.77362e-08	1.33692e-08	2.63951e-08	4.32167e-09	0.000189402	0.000159007	4.87536e-09	0.000386502	0.000227902	7.32324e-09	5.8661e-09	4.39574e-09	5.27167e-09	4.87402e-09	0.000402591	6.84928e-09	8.72498e-09	7.07239e-09	1.06492e-08	1.73901e-08	8.98978e-09	0.000347855	2.13308e-08	0.000254433	5.0893e-08	2.42034e-08	0.00051801
Analyte105	Oxalic acid, isobutyl propyl ester	4.97574e-09	4.3935e-09	0.000435113	5.09879e-09	4.62034e-09	0.000532666	5.59295e-09	0.000316687	0.000367005	0.000139794	0.00011892	4.91754e-09	0.000645016	0.000164103	0.000234186	7.2962e-09	0.000354393	0.000759884	0.00133066	9.99213e-09	0.000284751	0.00136236	0.000962902	2.63951e-08	4.32167e-09	0.000447732	5.2321e-09	4.87536e-09	0.000370137	5.53634e-09	0.000415023	5.8661e-09	0.000110179	0.0002037	0.000272834	5.97364e-09	0.000411592	0.00113575	0.000970443	0.000777196	0.00101747	0.000625595	1.56975e-08	0.000834672	1.49336e-08	5.0893e-08	2.42034e-08	1.31132e-08
Analyte106	Propane-1,1-diol dipropanoate	0.000855997	0.000173868	0.000270784	0.00117349	0.00100093	0.00023175	5.59295e-09	4.91892e-09	5.18144e-09	5.00254e-09	5.04344e-09	4.91754e-09	8.77155e-09	6.41506e-09	5.89192e-09	7.2962e-09	6.11655e-09	9.81289e-09	0.000538518	9.99213e-09	1.54923e-08	1.77362e-08	0.0017924	2.63951e-08	0.000532647	0.000958456	0.000451871	0.000790651	0.000661302	0.000738497	7.32324e-09	5.8661e-09	4.39574e-09	5.27167e-09	4.87402e-09	5.97364e-09	6.84928e-09	8.72498e-09	7.07239e-09	1.06492e-08	1.73901e-08	8.98978e-09	1.56975e-08	2.13308e-08	1.49336e-08	5.0893e-08	2.42034e-08	1.31132e-08
Analyte107	Undecane, 3,7-dimethyl-	0.00197094	4.3935e-09	4.51771e-09	0.00314343	0.00275131	0.00290406	5.59295e-09	4.91892e-09	5.18144e-09	5.00254e-09	5.04344e-09	4.91754e-09	8.77155e-09	6.41506e-09	5.89192e-09	7.2962e-09	6.11655e-09	9.81289e-09	1.00532e-08	9.99213e-09	1.54923e-08	1.77362e-08	1.33692e-08	2.63951e-08	0.00219572	0.00259704	0.00234929	0.00222261	0.00232379	0.00249044	7.32324e-09	5.8661e-09	4.39574e-09	5.27167e-09	4.87402e-09	5.97364e-09	6.84928e-09	8.72498e-09	7.07239e-09	1.06492e-08	1.73901e-08	8.98978e-09	1.56975e-08	2.13308e-08	1.49336e-08	5.0893e-08	2.42034e-08	1.31132e-08
Analyte108	Hexanal	0.0520393	0.0900668	0.208695	0.112262	0.0782184	0.205569	0.339149	0.375694	0.284381	0.334111	0.27477	0.42964	0.143791	0.151351	0.0489034	0.166793	0.121531	0.01682	0.0990479	0.0698167	0.135276	0.124656	0.142873	0.325231	0.0668478	0.0799524	0.194509	0.0791549	0.060417	0.0543701	0.694286	0.375518	0.208937	5.27167e-09	0.484402	0.300715	0.0187434	0.0360333	0.00766122	0.0558528	0.23685	0.013594	0.085941	0.0957103	0.130121	0.145258	0.15582	0.0947235
Analyte109	Ethanone, 1-(2-methyl-1-cyclopenten-1-yl)-	4.97574e-09	4.3935e-09	4.51771e-09	5.09879e-09	0.000172646	4.67274e-09	5.59295e-09	4.91892e-09	5.18144e-09	5.00254e-09	5.04344e-09	4.91754e-09	8.77155e-09	0.00109954	0.00145037	7.2962e-09	0.000777499	9.81289e-09	1.00532e-08	9.99213e-09	0.00256509	1.77362e-08	0.00380131	0.00692568	0.000358532	5.25429e-09	5.2321e-09	4.87536e-09	5.43414e-09	5.53634e-09	7.32324e-09	5.8661e-09	4.39574e-09	0.000205072	4.87402e-09	5.97364e-09	6.84928e-09	8.72498e-09	7.07239e-09	1.06492e-08	0.00132864	8.98978e-09	0.00178168	0.0022066	1.49336e-08	5.0893e-08	0.00319078	1.31132e-08
Analyte110	unknown	4.97574e-09	0.0191155	4.51771e-09	5.09879e-09	4.62034e-09	4.67274e-09	0.00533666	0.00350277	0.00585447	0.00327531	0.00360662	0.0060628	0.00297095	0.00358819	0.00348827	0.001462	0.00268595	0.00265301	0.00575425	0.00362794	0.00295993	0.00190706	0.00540427	0.0138677	4.32167e-09	5.25429e-09	0.0212677	4.87536e-09	5.43414e-09	5.53634e-09	0.00374086	0.00280951	0.00172063	0.00292219	0.0026998	0.00204024	0.0016752	0.00140846	0.000404955	0.000865326	0.00183303	0.00107215	0.00122834	0.00291143	0.00145218	0.00395528	0.00541955	0.00153556
Analyte111	Thiophene, 3-methyl-	4.97574e-09	4.3935e-09	4.51771e-09	5.09879e-09	4.62034e-09	4.67274e-09	0.0005663	0.000595264	5.18144e-09	0.000645509	5.04344e-09	4.91754e-09	8.77155e-09	6.41506e-09	5.89192e-09	7.2962e-09	6.11655e-09	9.81289e-09	1.00532e-08	9.99213e-09	1.54923e-08	1.77362e-08	1.33692e-08	2.63951e-08	4.32167e-09	5.25429e-09	5.2321e-09	4.87536e-09	5.43414e-09	5.53634e-09	7.32324e-09	5.8661e-09	4.39574e-09	5.27167e-09	4.87402e-09	5.97364e-09	6.84928e-09	8.72498e-09	7.07239e-09	1.06492e-08	1.73901e-08	8.98978e-09	1.56975e-08	2.13308e-08	1.49336e-08	5.0893e-08	2.42034e-08	1.31132e-08
Analyte112	Cyclopropane, 1-pentyl-2-propyl-	0.000265482	0.000205903	0.000205801	0.000301233	0.000236704	4.67274e-09	5.59295e-09	4.91892e-09	5.18144e-09	5.00254e-09	5.04344e-09	4.91754e-09	8.77155e-09	6.41506e-09	5.89192e-09	7.2962e-09	6.11655e-09	9.81289e-09	1.00532e-08	9.99213e-09	1.54923e-08	1.77362e-08	1.33692e-08	2.63951e-08	4.32167e-09	5.25429e-09	5.2321e-09	4.87536e-09	5.43414e-09	5.53634e-09	7.32324e-09	5.8661e-09	4.39574e-09	5.27167e-09	4.87402e-09	5.97364e-09	6.84928e-09	8.72498e-09	7.07239e-09	1.06492e-08	1.73901e-08	8.98978e-09	1.56975e-08	2.13308e-08	1.49336e-08	5.0893e-08	2.42034e-08	1.31132e-08
Analyte113	unknown	4.97574e-09	4.3935e-09	4.51771e-09	5.09879e-09	4.62034e-09	4.67274e-09	5.59295e-09	4.91892e-09	5.18144e-09	5.00254e-09	5.04344e-09	4.91754e-09	8.77155e-09	6.41506e-09	5.89192e-09	7.2962e-09	6.11655e-09	9.81289e-09	1.00532e-08	9.99213e-09	1.54923e-08	1.77362e-08	1.33692e-08	2.63951e-08	0.00128516	0.00248854	0.00207506	0.00153503	5.43414e-09	0.0017481	0.000267901	5.8661e-09	0.000345215	5.27167e-09	0.000256971	0.000126001	6.84928e-09	8.72498e-09	7.07239e-09	1.06492e-08	1.73901e-08	7.42451e-05	1.56975e-08	2.13308e-08	1.49336e-08	5.0893e-08	2.42034e-08	1.31132e-08
Analyte114	2-Butenal, 2-methyl-	4.97574e-09	4.3935e-09	4.51771e-09	5.09879e-09	4.62034e-09	4.67274e-09	0.00211402	0.00351518	0.00452189	0.00270008	5.04344e-09	0.00306906	8.77155e-09	6.41506e-09	5.89192e-09	7.2962e-09	6.11655e-09	9.81289e-09	1.00532e-08	9.99213e-09	0.00129231	1.77362e-08	1.33692e-08	2.63951e-08	4.32167e-09	5.25429e-09	5.2321e-09	4.87536e-09	5.43414e-09	5.53634e-09	0.00324395	5.8661e-09	0.00224826	5.27167e-09	0.00154826	5.97364e-09	6.84928e-09	8.72498e-09	7.07239e-09	1.06492e-08	1.73901e-08	8.98978e-09	1.56975e-08	2.13308e-08	1.49336e-08	5.0893e-08	2.42034e-08	0.000396314
Analyte115	1H-Pyrazole-4-carbonitrile	0.000669604	4.3935e-09	4.51771e-09	5.09879e-09	4.62034e-09	4.67274e-09	5.59295e-09	4.91892e-09	5.18144e-09	5.00254e-09	5.04344e-09	4.91754e-09	8.77155e-09	6.41506e-09	0.000383226	7.2962e-09	6.11655e-09	9.81289e-09	1.00532e-08	9.99213e-09	1.54923e-08	1.77362e-08	1.33692e-08	2.63951e-08	4.32167e-09	5.25429e-09	0.000613922	0.000740444	5.43414e-09	0.000665201	7.32324e-09	5.8661e-09	4.39574e-09	5.27167e-09	4.87402e-09	5.97364e-09	0.000254829	0.000387531	7.07239e-09	1.06492e-08	0.00112825	8.98978e-09	1.56975e-08	2.13308e-08	1.49336e-08	5.0893e-08	2.42034e-08	1.31132e-08
Analyte116	1,3-cis,5-cis-Octatriene	4.97574e-09	4.3935e-09	0.000699093	5.09879e-09	0.000460428	0.000579558	5.59295e-09	0.000370849	5.18144e-09	0.000436681	0.000428838	4.91754e-09	8.77155e-09	6.41506e-09	5.89192e-09	7.2962e-09	6.11655e-09	9.81289e-09	1.00532e-08	9.99213e-09	1.54923e-08	1.77362e-08	1.33692e-08	2.63951e-08	4.32167e-09	5.25429e-09	5.2321e-09	4.87536e-09	5.43414e-09	5.53634e-09	7.32324e-09	5.8661e-09	0.000765837	5.27167e-09	0.000325209	5.97364e-09	6.84928e-09	8.72498e-09	7.07239e-09	1.06492e-08	1.73901e-08	8.98978e-09	1.56975e-08	2.13308e-08	1.49336e-08	5.0893e-08	2.42034e-08	1.31132e-08
Analyte117	N-(4-[Acetylamino-(2-fluoro-benzyloxyimino)-methyl]-furazan-3-yl)-acetamide	0.000810901	0.000975724	4.51771e-09	0.00137341	0.00132505	4.67274e-09	0.00114982	0.000909671	0.00123285	0.000950866	0.000909477	0.000907816	8.77155e-09	0.00037042	0.000668201	7.2962e-09	0.000386348	0.000386648	1.00532e-08	9.99213e-09	0.000900631	1.77362e-08	0.00124424	2.63951e-08	0.00101011	5.25429e-09	0.000598102	0.000860353	5.43414e-09	0.000646547	0.000862811	0.000307679	0.00106951	0.00047791	0.000742915	5.97364e-09	6.84928e-09	0.000705453	0.000479173	0.00128927	1.73901e-08	8.98978e-09	0.000846998	2.13308e-08	1.49336e-08	5.0893e-08	0.0016497	1.31132e-08
Analyte118	unknown	0.00106844	0.00128547	0.00140975	0.00174499	0.0015714	0.00150649	5.59295e-09	4.91892e-09	5.18144e-09	5.00254e-09	5.04344e-09	0.00028879	8.77155e-09	6.41506e-09	5.89192e-09	7.2962e-09	6.11655e-09	9.81289e-09	1.00532e-08	9.99213e-09	1.54923e-08	1.77362e-08	1.33692e-08	2.63951e-08	0.00163977	0.00131817	0.00125622	0.00130827	0.000799893	0.00106835	7.32324e-09	5.8661e-09	4.39574e-09	5.27167e-09	4.87402e-09	5.97364e-09	6.84928e-09	8.72498e-09	7.07239e-09	1.06492e-08	1.73901e-08	8.98978e-09	1.56975e-08	2.13308e-08	1.49336e-08	5.0893e-08	2.42034e-08	1.31132e-08
Analyte119	2-Propanone, 1-methoxy-	4.97574e-09	4.3935e-09	4.51771e-09	5.09879e-09	4.62034e-09	4.67274e-09	5.59295e-09	4.91892e-09	5.18144e-09	5.00254e-09	5.04344e-09	4.91754e-09	8.77155e-09	6.41506e-09	5.89192e-09	7.2962e-09	6.11655e-09	9.81289e-09	1.00532e-08	0.00648514	0.0174204	0.00406613	1.33692e-08	0.00977649	4.32167e-09	5.25429e-09	5.2321e-09	4.87536e-09	5.43414e-09	5.53634e-09	7.32324e-09	5.8661e-09	4.39574e-09	5.27167e-09	4.87402e-09	5.97364e-09	6.84928e-09	8.72498e-09	7.07239e-09	1.06492e-08	1.73901e-08	8.98978e-09	1.56975e-08	0.013769	0.00375665	0.0226068	2.42034e-08	1.31132e-08
Analyte120	Tetrasiloxane, decamethyl-	0.00162631	0.00146686	0.00179874	0.00155562	0.00193938	0.00124334	0.00137905	0.00129522	0.00119021	0.00155959	0.00139271	0.00180783	0.00359888	0.0026687	0.00190835	0.00267967	0.00263837	0.00441276	0.00566137	0.00386062	0.0071862	0.00902887	0.00638254	0.0145621	0.00154278	0.00183078	0.00247109	0.00360276	5.43414e-09	0.00289691	0.00434991	5.8661e-09	4.39574e-09	0.00266907	0.00262327	0.0044383	0.00287908	0.00285229	0.00249184	0.00375357	0.00696704	0.00307537	0.00599981	2.13308e-08	0.00586736	0.021702	0.00757178	0.00719069
Analyte121	1-Propanol, 2-methyl-	8.56655e-05	0.000116589	4.51771e-09	5.09879e-09	4.62034e-09	4.03816e-05	0.00126109	6.95912e-06	0.000433508	0.000118994	0.000568612	0.000178334	0.00394965	6.41506e-09	0.016867	0.00334035	0.00357814	9.81289e-09	1.00532e-08	0.0230653	0.015245	1.77362e-08	0.0193275	0.0119217	4.32167e-09	5.25429e-09	0.000278501	0.000218466	5.43414e-09	0.000145448	3.59575e-05	0.000343015	0.000474001	0.000159854	7.3378e-05	5.97364e-09	6.84928e-09	0.0401197	7.07239e-09	0.0259018	0.0149597	8.98978e-09	0.0188308	0.115107	0.0180931	0.28835	0.0511571	1.31132e-08
Analyte122	2-Penten-1-ol, acetate, (Z)-	0.000465794	0.000200137	0.000344946	0.000401951	0.000468622	0.000336023	0.00158986	0.00105029	0.00108159	0.000869828	0.00120057	0.00103452	8.77155e-09	6.41506e-09	5.89192e-09	7.2962e-09	6.11655e-09	9.81289e-09	1.00532e-08	9.99213e-09	1.54923e-08	1.77362e-08	1.33692e-08	2.63951e-08	4.32167e-09	5.25429e-09	0.000252758	4.87536e-09	0.000369528	5.53634e-09	0.00152426	0.000466572	0.00157541	0.00128692	0.00136155	0.000645584	6.84928e-09	8.72498e-09	7.07239e-09	1.06492e-08	1.73901e-08	8.98978e-09	1.56975e-08	2.13308e-08	1.49336e-08	5.0893e-08	2.42034e-08	1.31132e-08
Analyte123	Manganese, tricarbonyl[(1,2,3,4,5-??)-1-[(dimethylamino)methyl]-2,4-cyclopentadien-1-yl]-	4.97574e-09	4.3935e-09	4.51771e-09	5.09879e-09	4.62034e-09	4.67274e-09	5.59295e-09	4.91892e-09	5.18144e-09	5.00254e-09	5.04344e-09	4.91754e-09	8.77155e-09	6.41506e-09	5.89192e-09	7.2962e-09	6.11655e-09	0.00138063	1.00532e-08	9.99213e-09	1.54923e-08	1.77362e-08	1.33692e-08	2.63951e-08	4.32167e-09	5.25429e-09	5.2321e-09	4.87536e-09	5.43414e-09	5.53634e-09	7.32324e-09	5.8661e-09	4.39574e-09	5.27167e-09	4.87402e-09	5.97364e-09	0.00118058	0.00152194	0.000971849	1.06492e-08	1.73901e-08	8.98978e-09	1.56975e-08	2.13308e-08	1.49336e-08	5.0893e-08	2.42034e-08	1.31132e-08
Analyte124	Dodecane, 2,6,10-trimethyl-	8.57762e-05	5.09286e-05	5.55895e-05	0.000103796	7.97654e-05	8.16172e-05	5.59295e-09	4.91892e-09	5.18144e-09	5.00254e-09	5.04344e-09	4.91754e-09	8.77155e-09	6.41506e-09	5.89192e-09	7.2962e-09	6.11655e-09	9.81289e-09	1.00532e-08	9.99213e-09	1.54923e-08	1.77362e-08	1.33692e-08	2.63951e-08	6.20874e-05	9.20654e-05	3.19635e-05	6.33137e-05	5.43414e-09	3.20342e-05	7.32324e-09	5.8661e-09	4.39574e-09	5.27167e-09	4.87402e-09	5.97364e-09	6.84928e-09	8.72498e-09	7.07239e-09	1.06492e-08	1.73901e-08	8.98978e-09	1.56975e-08	2.13308e-08	1.49336e-08	5.0893e-08	2.42034e-08	1.31132e-08
Analyte125	Bicyclo[3.1.0]hexane, 4-methylene-1-(1-methylethyl)-	4.97574e-09	4.3935e-09	4.51771e-09	5.09879e-09	4.62034e-09	4.67274e-09	5.59295e-09	4.91892e-09	5.18144e-09	5.00254e-09	5.04344e-09	4.91754e-09	8.77155e-09	6.41506e-09	5.89192e-09	7.2962e-09	6.11655e-09	9.81289e-09	1.00532e-08	9.99213e-09	1.54923e-08	1.77362e-08	1.33692e-08	2.63951e-08	0.00044557	5.25429e-09	5.2321e-09	4.87536e-09	5.43414e-09	5.53634e-09	7.32324e-09	5.8661e-09	4.39574e-09	5.27167e-09	4.87402e-09	5.97364e-09	0.000767437	0.000846129	0.000826858	1.06492e-08	1.73901e-08	8.98978e-09	1.56975e-08	2.13308e-08	1.49336e-08	5.0893e-08	2.42034e-08	1.31132e-08
Analyte126	2-tert-Butylcyclohexanone	0.000833073	4.3935e-09	0.000419289	0.000625341	0.000404893	0.000391988	5.59295e-09	0.00134216	0.0016869	0.00129949	5.04344e-09	0.00147167	0.00035388	0.000329004	5.89192e-09	0.000293602	0.000268023	0.000920725	0.000269927	9.99213e-09	0.000396904	0.000328346	1.33692e-08	2.63951e-08	4.32167e-09	0.000477259	7.74082e-05	0.00041211	0.000553969	0.000602158	0.00176099	5.8661e-09	0.000693611	0.00101913	0.0011503	0.000982655	0.000412043	8.72498e-09	0.000713052	0.000650104	1.73901e-08	0.000562378	0.000320663	0.000620759	1.49336e-08	5.0893e-08	0.00063763	0.000408669
Analyte127	Formamide, N-methyl-	4.97574e-09	4.3935e-09	4.51771e-09	5.09879e-09	0.000281369	4.67274e-09	5.59295e-09	4.91892e-09	5.18144e-09	5.00254e-09	5.04344e-09	4.91754e-09	8.77155e-09	0.000323579	0.000326287	7.2962e-09	6.11655e-09	9.81289e-09	0.00373583	0.00259718	0.00486907	0.00250176	0.00359223	0.0111161	4.32167e-09	5.25429e-09	0.00070434	4.87536e-09	5.43414e-09	0.000586704	7.32324e-09	5.8661e-09	4.39574e-09	5.27167e-09	4.87402e-09	5.97364e-09	6.84928e-09	0.00035449	7.07239e-09	1.06492e-08	1.73901e-08	8.98978e-09	0.00330341	0.00277051	0.00238769	0.00870123	0.00346384	0.00173054
Analyte128	unknown	0.000915366	0.000526985	0.000543987	0.000443966	0.000675911	0.000621342	5.59295e-09	4.91892e-09	5.18144e-09	5.00254e-09	5.04344e-09	4.91754e-09	8.77155e-09	6.41506e-09	5.89192e-09	7.2962e-09	6.11655e-09	9.81289e-09	1.00532e-08	9.99213e-09	1.54923e-08	1.77362e-08	1.33692e-08	2.63951e-08	0.00108719	5.25429e-09	0.000287712	4.87536e-09	5.43414e-09	5.53634e-09	7.32324e-09	5.8661e-09	4.39574e-09	5.27167e-09	4.87402e-09	5.97364e-09	6.84928e-09	8.72498e-09	7.07239e-09	1.06492e-08	1.73901e-08	8.98978e-09	1.56975e-08	2.13308e-08	1.49336e-08	5.0893e-08	2.42034e-08	1.31132e-08
Analyte129	Benzene, 1,3-dimethyl-	0.0109859	0.0113735	0.011813	0.0143908	0.0136863	0.017867	0.00997446	0.0100009	0.00880322	0.00927886	0.00934527	0.00914172	0.0101944	0.0141615	0.00551519	7.2962e-09	0.00800533	0.0113443	0.0107835	0.00801506	0.00984036	0.0138327	1.33692e-08	0.0265234	0.0198072	0.0135033	0.0112711	4.87536e-09	0.0184389	0.0126256	0.0147827	0.0146486	0.00960074	0.0112683	0.0142747	0.015186	0.00753468	0.00836387	0.00872705	0.0414725	0.0266348	0.0102347	0.0391824	0.0222589	0.0132701	0.0576005	0.0237442	0.005059
Analyte130	4-Methylheptane-3,5-dione	4.97574e-09	4.3935e-09	4.51771e-09	5.09879e-09	4.62034e-09	4.67274e-09	5.59295e-09	4.91892e-09	5.18144e-09	5.00254e-09	5.04344e-09	4.91754e-09	8.77155e-09	6.41506e-09	5.89192e-09	7.2962e-09	6.11655e-09	9.81289e-09	0.00185055	0.0016391	0.00201488	0.00112639	0.00419038	2.63951e-08	4.32167e-09	5.25429e-09	5.2321e-09	4.87536e-09	5.43414e-09	5.53634e-09	7.32324e-09	5.8661e-09	4.39574e-09	5.27167e-09	4.87402e-09	5.97364e-09	6.84928e-09	8.72498e-09	7.07239e-09	1.06492e-08	1.73901e-08	8.98978e-09	0.00566071	0.00340458	0.000809875	5.0893e-08	0.00694409	0.00343006
Analyte131	Cyclopentane, 1-(S)-(2-methyl-1,3-dioxolan-2-yl)-2-(R)-formylmethyl-4-(R)-(2-methoxyethoxymethoxy)-	0.000636099	0.000471686	0.000547852	0.000589458	0.000611571	0.000585714	5.59295e-09	4.91892e-09	5.18144e-09	5.00254e-09	5.04344e-09	4.91754e-09	8.77155e-09	6.41506e-09	5.89192e-09	7.2962e-09	6.11655e-09	9.81289e-09	1.00532e-08	9.99213e-09	1.54923e-08	1.77362e-08	1.33692e-08	2.63951e-08	0.0006481	5.25429e-09	0.000724311	0.000745835	5.43414e-09	0.000677119	7.32324e-09	5.8661e-09	4.39574e-09	5.27167e-09	4.87402e-09	5.97364e-09	6.84928e-09	8.72498e-09	7.07239e-09	1.06492e-08	1.73901e-08	8.98978e-09	1.56975e-08	2.13308e-08	1.49336e-08	5.0893e-08	2.42034e-08	1.31132e-08
Analyte132	1-Butanol, 3-methyl-, acetate	4.97574e-09	4.3935e-09	4.51771e-09	5.09879e-09	4.62034e-09	4.67274e-09	5.59295e-09	4.91892e-09	5.18144e-09	5.00254e-09	5.04344e-09	4.91754e-09	8.77155e-09	6.41506e-09	0.00203817	7.2962e-09	6.11655e-09	0.010545	1.00532e-08	9.99213e-09	1.54923e-08	1.77362e-08	1.33692e-08	2.63951e-08	4.32167e-09	5.25429e-09	5.2321e-09	4.87536e-09	5.43414e-09	5.53634e-09	7.32324e-09	5.8661e-09	4.39574e-09	5.27167e-09	4.87402e-09	5.97364e-09	0.004019	0.00860863	7.07239e-09	0.00419633	1.73901e-08	0.00455942	1.56975e-08	2.13308e-08	1.49336e-08	0.01327	2.42034e-08	1.31132e-08
Analyte133	Ethanone, 1-(1-cyclohexen-1-yl)-	0.00132428	0.00120878	0.00303383	0.00333223	0.0019717	0.00212771	5.59295e-09	0.00179449	0.00391555	0.00308663	0.00405414	0.00240199	8.77155e-09	0.00146311	0.00228438	7.2962e-09	0.00104561	0.00288653	0.00411651	0.0040848	0.00586902	0.00633893	0.00767116	0.00898292	0.00209382	0.000362608	0.000691452	0.00117402	0.000489118	0.000738783	0.00102454	5.8661e-09	4.39574e-09	0.000734281	0.00138074	0.000310537	0.00116585	0.00144239	0.00184301	0.000752146	0.002987	8.98978e-09	0.00540922	0.00885142	0.00537828	0.0150529	0.00854913	0.00433834
Analyte134	2-Pentenal, (E)-	0.0147867	0.0168921	0.0280096	0.027066	0.0189039	0.0275214	0.0806224	0.0452543	0.0521714	0.0566976	0.0510378	0.0461411	0.00459766	0.00635819	0.0021881	0.00531191	0.00594256	9.81289e-09	1.00532e-08	0.000649699	0.00101035	1.77362e-08	0.00290237	2.63951e-08	0.0269312	0.0131379	0.0212941	0.0166397	0.0103321	0.0109225	0.0510456	0.016286	0.0426337	0.0415849	0.0389098	0.0223755	0.00403541	0.00508835	0.00262032	1.06492e-08	0.022551	8.98978e-09	1.56975e-08	2.13308e-08	1.49336e-08	5.0893e-08	0.00812899	1.31132e-08
Analyte135	p-Xylene	4.97574e-09	0.00487109	0.00490257	5.09879e-09	0.00545913	0.0056157	0.00650254	0.00513129	0.00446172	0.00452674	0.00447764	0.00354336	8.77155e-09	6.41506e-09	5.89192e-09	7.2962e-09	0.0030473	0.00537692	1.00532e-08	9.99213e-09	1.54923e-08	1.77362e-08	0.0217535	2.63951e-08	0.00497786	0.00339448	0.00212537	0.00435387	0.003589	5.53634e-09	0.00538495	0.00448035	0.0042451	5.27167e-09	0.00365801	0.00263208	0.00216411	0.00379446	0.0048119	1.06492e-08	0.01229	0.00651116	0.00839611	0.0129381	0.00362782	0.0207846	0.0115686	0.00227623
Analyte136	Pentanoic acid, 2,2,4-trimethyl-3-hydroxy-, isobutyl ester	4.97574e-09	4.3935e-09	4.51771e-09	5.09879e-09	4.62034e-09	4.67274e-09	5.59295e-09	4.91892e-09	5.18144e-09	5.00254e-09	5.04344e-09	4.91754e-09	8.77155e-09	6.41506e-09	5.89192e-09	7.2962e-09	6.11655e-09	9.81289e-09	1.00532e-08	9.99213e-09	1.54923e-08	1.77362e-08	1.33692e-08	2.63951e-08	4.32167e-09	5.25429e-09	0.00258875	0.00231917	5.43414e-09	0.00211148	7.32324e-09	5.8661e-09	4.39574e-09	5.27167e-09	4.87402e-09	5.97364e-09	6.84928e-09	8.72498e-09	7.07239e-09	1.06492e-08	1.73901e-08	8.98978e-09	1.56975e-08	2.13308e-08	1.49336e-08	5.0893e-08	2.42034e-08	1.31132e-08
Analyte137	2,3-Hexanedione	0.00234583	0.00340719	0.00299012	0.00410691	0.00436899	0.004224	5.59295e-09	0.00344276	0.00411161	0.00341015	0.0033369	0.00438227	0.0141329	6.41506e-09	5.89192e-09	0.0525648	0.0280484	9.81289e-09	0.0021639	0.0130118	0.0311776	0.00735293	0.00330332	0.0349437	0.00216799	0.00340832	5.2321e-09	4.87536e-09	5.43414e-09	5.53634e-09	0.00301573	0.00222231	0.00292739	5.27167e-09	0.00195664	0.00157423	6.84928e-09	0.0354875	7.07239e-09	0.0903639	0.0648322	8.98978e-09	1.56975e-08	0.0337714	0.00654325	0.297365	0.00872553	0.00174887
Analyte138	2-Butanol, 3-methyl-	4.97574e-09	4.3935e-09	4.51771e-09	5.09879e-09	4.62034e-09	4.67274e-09	5.59295e-09	4.91892e-09	5.18144e-09	5.00254e-09	5.04344e-09	4.91754e-09	8.77155e-09	6.41506e-09	5.89192e-09	7.2962e-09	6.11655e-09	9.81289e-09	1.00532e-08	9.99213e-09	1.54923e-08	1.77362e-08	1.33692e-08	2.63951e-08	4.32167e-09	5.25429e-09	0.00202154	0.00240712	5.43414e-09	0.00215384	7.32324e-09	5.8661e-09	4.39574e-09	5.27167e-09	4.87402e-09	5.97364e-09	6.84928e-09	8.72498e-09	7.07239e-09	1.06492e-08	1.73901e-08	8.98978e-09	1.56975e-08	2.13308e-08	1.49336e-08	5.0893e-08	2.42034e-08	1.31132e-08
Analyte139	2-Propanol, 1-methoxy-	0.014057	0.00365191	0.0039173	0.0360657	0.0179593	0.0203675	5.59295e-09	0.005743	0.00442873	5.00254e-09	0.00401305	0.00589846	0.0446483	0.0173356	0.0113851	0.0236926	0.0140746	0.00880762	0.10366	0.112954	0.160327	0.14857	1.33692e-08	0.218733	0.00365486	0.0112364	0.00724046	0.0131484	5.43414e-09	0.0209225	0.00559779	0.0111426	0.00287703	5.27167e-09	0.00568318	0.00919978	0.00353118	8.72498e-09	7.07239e-09	0.0136764	0.0164292	0.00301458	0.191008	0.126727	0.111745	0.290225	0.0881166	0.0857084
Analyte140	unknown	0.0113711	0.0140534	0.0127679	0.00420533	0.0145258	0.0144135	0.0132601	0.0132904	0.0105344	0.0131441	0.0117308	0.0121952	0.0122081	0.0154788	0.00683472	7.2962e-09	0.0112664	0.0160392	0.0147146	0.00780088	0.0106227	0.0145979	0.0264646	0.0214916	0.0101199	0.00716065	0.00722163	0.0119316	0.00850237	0.00853357	0.0112792	0.00963224	0.0122269	0.00853413	0.0117269	0.00834151	0.00733983	0.0122865	0.0119795	1.06492e-08	0.0242829	0.0156838	0.0170169	0.0291006	1.49336e-08	0.0381591	0.0313234	0.00807259
Analyte141	Pentanoic acid, 2,2-dimethyl-, 1,2,3-propanetriyl ester	4.97574e-09	4.3935e-09	4.51771e-09	5.09879e-09	4.62034e-09	4.67274e-09	5.59295e-09	4.91892e-09	5.18144e-09	5.00254e-09	5.04344e-09	4.91754e-09	8.77155e-09	6.41506e-09	5.89192e-09	7.2962e-09	6.11655e-09	0.000613983	0.000410667	9.99213e-09	1.54923e-08	1.77362e-08	1.33692e-08	2.63951e-08	4.32167e-09	5.25429e-09	5.2321e-09	4.87536e-09	5.43414e-09	5.53634e-09	7.32324e-09	5.8661e-09	4.39574e-09	5.27167e-09	4.87402e-09	5.97364e-09	0.00125628	0.00155935	0.000994529	1.06492e-08	1.73901e-08	0.00298883	1.56975e-08	2.13308e-08	1.49336e-08	5.0893e-08	0.00195843	1.31132e-08
Analyte142	unknown	0.00683179	0.00848104	0.0108824	0.00820093	0.00362473	0.00990049	0.0258642	0.0204806	0.0169064	0.023805	0.0210238	0.0237094	8.77155e-09	6.41506e-09	5.89192e-09	7.2962e-09	6.11655e-09	9.81289e-09	1.00532e-08	9.99213e-09	1.54923e-08	1.77362e-08	1.33692e-08	2.63951e-08	0.0151405	0.0434408	0.03468	0.0159261	0.0434923	0.0362805	0.0490839	0.0326207	0.0169255	0.0436077	0.0286431	0.0268576	0.0025901	0.000734765	0.00450332	1.06492e-08	1.73901e-08	8.98978e-09	1.56975e-08	0.000223867	1.49336e-08	5.0893e-08	2.42034e-08	1.31132e-08
Analyte143	Cyclohexanol, 4-chloro-, trans-	0.00132397	0.000816949	0.00123954	0.00139196	0.00122148	0.00106406	5.59295e-09	4.91892e-09	0.000128993	5.00254e-09	5.04344e-09	4.91754e-09	0.00144116	0.00100174	5.89192e-09	7.16309e-05	6.11655e-09	9.81289e-09	1.00532e-08	9.99213e-09	0.000933652	1.77362e-08	1.33692e-08	2.63951e-08	4.32167e-09	5.25429e-09	0.000639183	0.000889124	5.43414e-09	5.53634e-09	7.32324e-09	5.8661e-09	4.39574e-09	5.27167e-09	4.87402e-09	5.97364e-09	6.84928e-09	8.72498e-09	7.07239e-09	1.06492e-08	1.73901e-08	8.98978e-09	1.56975e-08	0.00288095	1.49336e-08	0.0178471	2.42034e-08	1.31132e-08
Analyte144	1,1,1,2,2,3,3-Heptafluoro-3-(1,2,2,2-tetrafluoroethoxy)propane	4.97574e-09	0.000246281	4.51771e-09	0.000360693	0.00037536	4.67274e-09	0.000243653	0.000183961	0.000292465	5.00254e-09	5.04344e-09	0.000335813	8.77155e-09	6.41506e-09	0.000221958	0.000359279	0.000384726	9.81289e-09	1.00532e-08	0.000366649	1.54923e-08	1.77362e-08	1.33692e-08	2.63951e-08	4.32167e-09	5.25429e-09	0.000330566	4.87536e-09	5.43414e-09	0.000313548	7.32324e-09	9.55765e-05	0.000227728	5.27167e-09	4.87402e-09	5.97364e-09	0.000403495	8.72498e-09	7.07239e-09	1.06492e-08	1.73901e-08	8.98978e-09	1.56975e-08	2.13308e-08	1.49336e-08	5.0893e-08	2.42034e-08	1.31132e-08
Analyte145	3-Hexenal	4.97574e-09	4.3935e-09	4.51771e-09	5.09879e-09	4.62034e-09	4.67274e-09	5.59295e-09	4.91892e-09	5.18144e-09	5.00254e-09	5.04344e-09	4.91754e-09	8.77155e-09	6.41506e-09	5.89192e-09	7.2962e-09	6.11655e-09	9.81289e-09	1.00532e-08	9.99213e-09	1.54923e-08	1.77362e-08	1.33692e-08	2.63951e-08	4.32167e-09	5.25429e-09	5.2321e-09	4.87536e-09	0.00587989	0.00504031	0.00527802	0.00379937	0.0024734	0.00395888	0.00514189	0.00311865	6.84928e-09	8.72498e-09	7.07239e-09	1.06492e-08	1.73901e-08	8.98978e-09	1.56975e-08	2.13308e-08	1.49336e-08	5.0893e-08	2.42034e-08	1.31132e-08
Analyte147	2-Carene	0.00273135	0.00299897	0.00383843	0.00397453	0.00327316	0.00405772	0.00621389	0.00302972	0.00483375	0.00457791	0.00438808	0.00401734	8.77155e-09	6.41506e-09	5.89192e-09	7.2962e-09	6.11655e-09	9.81289e-09	1.00532e-08	9.99213e-09	1.54923e-08	1.77362e-08	1.33692e-08	2.63951e-08	0.00577214	5.25429e-09	0.00206047	0.00222811	0.00176422	0.00148827	7.32324e-09	0.00129214	0.00484228	0.00294435	0.00281476	5.97364e-09	6.84928e-09	0.000869326	0.00123034	1.06492e-08	1.73901e-08	8.98978e-09	1.56975e-08	2.13308e-08	1.49336e-08	5.0893e-08	2.42034e-08	1.31132e-08
Analyte148	unknown	0.000838486	4.3935e-09	0.00136559	5.09879e-09	4.62034e-09	0.00178192	5.59295e-09	4.91892e-09	5.18144e-09	5.00254e-09	5.04344e-09	4.91754e-09	8.77155e-09	6.41506e-09	5.89192e-09	7.2962e-09	6.11655e-09	9.81289e-09	1.00532e-08	9.99213e-09	1.54923e-08	1.77362e-08	1.33692e-08	2.63951e-08	4.32167e-09	5.25429e-09	5.2321e-09	4.87536e-09	5.43414e-09	5.53634e-09	7.32324e-09	5.8661e-09	4.39574e-09	5.27167e-09	4.87402e-09	5.97364e-09	6.84928e-09	8.72498e-09	7.07239e-09	0.00709621	1.73901e-08	8.98978e-09	1.56975e-08	2.13308e-08	1.49336e-08	5.0893e-08	2.42034e-08	1.31132e-08
Analyte149	Acetyl valeryl	0.0148163	0.0130015	0.0134921	0.0162246	4.62034e-09	0.0125049	0.00330961	0.00082222	0.00280684	5.00254e-09	5.04344e-09	0.00287292	8.77155e-09	6.41506e-09	5.89192e-09	7.2962e-09	0.00597047	9.81289e-09	1.00532e-08	9.99213e-09	1.54923e-08	1.77362e-08	0.000692496	0.0115066	0.014141	0.0156368	0.00897931	0.0116888	0.0138901	0.0126637	7.32324e-09	0.000865174	0.000316994	5.27167e-09	4.87402e-09	0.000921733	6.84928e-09	8.72498e-09	7.07239e-09	1.06492e-08	0.00632315	0.00206197	1.56975e-08	2.13308e-08	1.49336e-08	0.00438518	2.42034e-08	1.31132e-08
Analyte150	(3-Fluorophenyl) methanol, 1-methylpropyl ether	4.97574e-09	4.3935e-09	4.51771e-09	5.09879e-09	4.62034e-09	1.02487e-05	5.59295e-09	4.91892e-09	5.18144e-09	5.00254e-09	5.04344e-09	4.91754e-09	8.77155e-09	0.000272341	0.000396249	7.2962e-09	0.000156951	0.000447991	1.00532e-08	9.99213e-09	0.00120623	1.77362e-08	1.33692e-08	2.63951e-08	4.32167e-09	5.25429e-09	2.29707e-05	3.20174e-05	5.43414e-09	5.53634e-09	7.32324e-09	5.8661e-09	4.39574e-09	5.27167e-09	4.87402e-09	5.97364e-09	0.000202148	0.000210568	0.000670274	1.06492e-08	1.73901e-08	8.98978e-09	0.000736656	0.000526282	1.49336e-08	5.0893e-08	0.00108212	1.31132e-08
Analyte151	1-Butanol	0.00712117	4.3935e-09	0.00252056	0.00396029	0.00359639	0.00347927	0.00600484	0.00225854	0.00319884	0.00290889	0.0031477	0.00324464	0.0109806	0.0121533	0.0114924	0.0102083	0.00806298	9.81289e-09	0.00651653	0.0072407	0.0110833	0.00945603	0.0129573	0.0274366	0.00375179	0.00535003	0.00738552	0.00627297	0.00458938	0.00713819	7.32324e-09	5.8661e-09	0.0051365	0.0025179	0.00249293	0.00264715	6.84928e-09	0.0217745	7.07239e-09	1.06492e-08	0.0275895	8.98978e-09	0.0135238	0.0123612	0.0131525	0.0296899	0.015809	0.0142307
Analyte152	cis-3-Hexenyl-??-methylbutyrate	0.00580865	0.00825027	0.01147	0.0115993	0.00956515	0.0109991	0.0124243	0.00579509	0.00983357	0.00830954	0.00771776	0.00567193	0.00252381	0.00307327	0.00209363	0.0022293	0.0019208	0.0033718	0.00024166	0.000407839	0.00107235	0.00057948	0.000495803	2.63951e-08	4.32167e-09	0.0010238	0.00182223	0.00426857	0.00100214	0.00114205	0.00450479	0.000555356	4.39574e-09	0.00333336	0.00487786	0.000845455	0.0011639	0.00231576	0.00172296	0.00146423	1.73901e-08	0.0017845	1.56975e-08	0.00189235	0.000879643	5.0893e-08	0.00158556	0.000831233
Analyte153	2-Thiabicyclo[3.2.0]hept-3-ene-6,7-dicarboxylic acid, 5,6,7-trimethyl-	4.97574e-09	4.3935e-09	4.51771e-09	5.09879e-09	4.62034e-09	4.67274e-09	0.000781252	4.91892e-09	0.000477521	5.00254e-09	0.000869434	0.000430556	8.77155e-09	6.41506e-09	5.89192e-09	7.2962e-09	6.11655e-09	9.81289e-09	1.00532e-08	9.99213e-09	1.54923e-08	1.77362e-08	1.33692e-08	2.63951e-08	4.32167e-09	5.25429e-09	5.2321e-09	4.87536e-09	5.43414e-09	5.53634e-09	0.000310593	5.8661e-09	4.39574e-09	5.27167e-09	4.87402e-09	5.97364e-09	6.84928e-09	8.72498e-09	7.07239e-09	1.06492e-08	1.73901e-08	8.98978e-09	1.56975e-08	2.13308e-08	1.49336e-08	5.0893e-08	2.42034e-08	1.31132e-08
Analyte154	Methane, dibromo-	0.00230588	0.0037246	0.00234028	0.00165036	0.00286634	0.00355017	0.000908021	4.91892e-09	5.18144e-09	5.00254e-09	5.04344e-09	0.000785783	8.77155e-09	6.41506e-09	0.00143971	7.2962e-09	0.00175744	9.81289e-09	1.00532e-08	9.99213e-09	1.54923e-08	1.77362e-08	1.33692e-08	0.00359067	4.32167e-09	0.00147075	0.00180164	0.00154578	0.00285957	0.00246356	0.00116174	0.000770842	4.39574e-09	0.000894436	0.000717917	5.97364e-09	6.84928e-09	8.72498e-09	7.07239e-09	1.06492e-08	1.73901e-08	8.98978e-09	1.56975e-08	2.13308e-08	1.49336e-08	5.0893e-08	2.42034e-08	1.31132e-08
Analyte155	??-Myrcene	4.97574e-09	4.3935e-09	4.51771e-09	5.09879e-09	4.62034e-09	4.67274e-09	5.59295e-09	4.91892e-09	5.18144e-09	5.00254e-09	5.04344e-09	4.91754e-09	8.77155e-09	6.41506e-09	5.89192e-09	0.00135248	6.11655e-09	9.81289e-09	1.00532e-08	9.99213e-09	1.54923e-08	1.77362e-08	1.33692e-08	2.63951e-08	4.32167e-09	5.25429e-09	5.2321e-09	4.87536e-09	5.43414e-09	5.53634e-09	7.32324e-09	0.000519464	0.000365008	5.27167e-09	4.87402e-09	0.0010846	6.84928e-09	0.00217226	0.00243567	0.00281045	0.00337748	8.98978e-09	1.56975e-08	2.13308e-08	1.49336e-08	5.0893e-08	2.42034e-08	1.31132e-08
Analyte156	3-Methylcyclopentyl acetate	0.00109025	0.000803251	4.51771e-09	0.00202572	0.00124166	0.00110637	0.00275547	0.000810268	0.00192098	0.00155897	0.00209499	0.00121856	0.000818348	0.00160842	0.00216611	0.00130806	0.00127728	0.00341195	0.00512946	0.00350192	0.00593485	0.00670422	1.33692e-08	0.00736083	0.000891014	5.25429e-09	0.000350441	0.000447811	5.43414e-09	5.53634e-09	0.000546311	5.8661e-09	0.00159387	0.000400624	0.000679678	5.97364e-09	0.00095475	0.000751936	0.00108777	0.000656563	0.00328782	0.000768667	0.00423312	0.00733231	0.0043561	0.0150251	0.00580116	0.00521758
Analyte157	3-Pentanol, 2-methyl-	4.97574e-09	4.3935e-09	4.51771e-09	5.09879e-09	4.62034e-09	4.67274e-09	0.000567326	0.000800368	0.0010696	0.000815759	5.04344e-09	0.00118058	0.000766227	0.00043239	5.89192e-09	0.000580411	0.000430436	0.000744931	1.00532e-08	0.00290465	0.0052693	0.00343889	1.33692e-08	2.63951e-08	4.32167e-09	5.25429e-09	5.2321e-09	4.87536e-09	5.43414e-09	5.53634e-09	7.32324e-09	0.000430836	0.000423206	5.27167e-09	0.000455658	0.000729517	6.84928e-09	8.72498e-09	7.07239e-09	1.06492e-08	0.00110648	8.98978e-09	0.00221193	0.00195556	0.00193887	0.00615699	0.00373772	0.0022122
Analyte158	1-Penten-3-ol	0.577892	0.495626	0.507157	0.663662	0.574845	0.616168	0.879597	0.628924	0.619888	0.61017	0.682449	0.615907	0.209084	0.132425	0.0767261	0.135924	0.153307	0.113298	0.0242524	0.0335222	0.0847494	0.040111	0.0394849	0.126866	0.55325	0.576677	0.743254	0.655819	0.525205	0.562101	1.0258	0.582894	0.680446	0.774327	0.677079	0.745073	0.0583939	0.0776913	0.0755381	0.0956661	0.125366	0.032979	0.0514196	0.0494698	0.0536221	0.178542	0.0461694	0.0505753
Analyte159	Benzaldehyde, 3-bromo-5-methoxy-4-[(4-methylphenyl)methoxy]-	0.000815462	0.000426223	0.000945943	0.00135059	0.000879336	0.00179809	5.59295e-09	0.000368225	0.000484933	0.000480797	0.000656944	0.000523673	0.00111879	0.00114529	0.000482729	7.2962e-09	0.000748484	0.00104277	0.000789083	0.000821519	0.000677826	0.00153448	1.33692e-08	0.00357493	4.32167e-09	0.00199047	0.00149069	4.87536e-09	0.00279189	0.0015992	0.000887502	0.00171057	0.000882691	5.27167e-09	0.00144186	0.00174177	0.00056493	0.000507996	7.07239e-09	1.06492e-08	0.00256924	8.98978e-09	1.56975e-08	0.00154121	0.00162595	0.00862922	0.00186764	0.000419824
Analyte160	photocitral B	0.000771466	4.3935e-09	0.0011754	0.000936443	0.000727903	0.000758442	0.000860685	0.000276185	0.000883358	0.000559238	0.000740361	0.000601477	8.77155e-09	0.000749913	0.00151479	7.2962e-09	0.000577807	0.00179266	0.000361731	9.99213e-09	0.000822517	1.77362e-08	0.00149982	2.63951e-08	4.32167e-09	5.25429e-09	0.000223681	0.00058711	5.43414e-09	5.53634e-09	7.32324e-09	5.8661e-09	0.000890922	5.27167e-09	4.87402e-09	5.97364e-09	0.00137863	0.00131012	7.07239e-09	0.000863825	1.73901e-08	0.00130816	1.56975e-08	0.0021802	1.49336e-08	5.0893e-08	0.00219902	1.31132e-08
Analyte161	1-Hexadecen-3-ol, 3,5,11,15-tetramethyl-	0.00537943	0.00566535	0.0060154	0.00719098	0.00456265	0.00456166	0.00178224	0.00106098	5.18144e-09	0.00101972	0.00112016	4.91754e-09	8.77155e-09	6.41506e-09	5.89192e-09	7.2962e-09	6.11655e-09	9.81289e-09	1.00532e-08	9.99213e-09	1.54923e-08	1.77362e-08	1.33692e-08	2.63951e-08	4.32167e-09	5.25429e-09	0.00495352	0.00498503	5.43414e-09	5.53634e-09	0.00248796	5.8661e-09	0.00311279	0.00363322	0.00199908	0.00233156	0.00107169	0.00157742	7.07239e-09	0.00161719	1.73901e-08	8.98978e-09	1.56975e-08	0.00348981	1.49336e-08	0.00616023	0.00366848	0.00111301
Analyte163	Isophytol	0.00418634	0.00343837	0.00371627	0.00489593	0.00438007	0.00352673	5.59295e-09	0.000576093	0.00080851	5.00254e-09	5.04344e-09	0.000804442	0.000546075	0.00045389	0.000286227	0.000297338	0.000507605	9.81289e-09	0.00100036	0.000659129	0.000641425	1.77362e-08	0.00154861	0.00302482	0.00534307	5.25429e-09	0.00352176	0.00420048	0.00995416	0.00521117	7.32324e-09	5.8661e-09	4.39574e-09	5.27167e-09	4.87402e-09	5.97364e-09	6.84928e-09	8.72498e-09	4.36286e-05	1.06492e-08	0.000122613	0.000188504	0.000231445	2.13308e-08	0.000496898	5.0893e-08	2.42034e-08	1.31132e-08
Analyte165	o-Xylene	0.00705684	0.00743539	0.0063112	0.00759071	0.00713501	0.00679861	0.00898579	0.00701825	0.00657569	0.0065355	0.00669696	0.00659668	0.00533108	0.00560794	0.00305496	7.2962e-09	0.00447033	0.00710798	0.00620161	0.00417373	0.00421648	0.00565629	0.00951925	0.0108079	0.00665508	0.00560315	0.00383983	0.00574599	0.00622114	0.00490622	0.00790613	0.00689497	0.00756365	0.00516868	0.00608993	0.00574669	0.00298431	0.00470579	0.00560026	1.06492e-08	0.0126137	0.00755218	0.00898779	0.0117771	0.00597444	0.0227858	0.0135727	0.00475358
Analyte166	2-Heptanone	0.0100312	0.00998163	0.0088194	0.0119606	0.0116925	0.00952257	0.00581798	0.00311797	0.00523805	0.00206891	0.00573293	4.91754e-09	0.00619049	0.0125741	0.0321547	0.00722698	0.00715685	9.81289e-09	0.00976818	0.0157343	0.0154879	0.0110493	0.0141703	0.0233263	0.0159571	0.0162135	5.2321e-09	0.0177551	5.43414e-09	0.020816	0.0108617	0.00577974	0.0102885	0.0107663	0.00859826	5.97364e-09	6.84928e-09	0.0239098	7.07239e-09	0.0393787	0.0266443	8.98978e-09	0.00963239	0.0538428	0.0140941	0.25949	0.0432872	0.00873268
Analyte168	Silane, (chloromethyl)trimethyl-	4.97574e-09	4.3935e-09	0.00282224	0.00435864	4.62034e-09	0.0033174	5.59295e-09	4.91892e-09	0.00309411	0.00312544	0.0027323	4.91754e-09	0.010436	0.00710124	0.00548826	0.0103687	0.00799993	0.0132664	0.0124424	0.0111388	0.0216777	0.0212998	0.01857	2.63951e-08	4.32167e-09	0.00329066	5.2321e-09	0.00405158	5.43414e-09	5.53634e-09	0.00541845	0.00505908	4.39574e-09	5.27167e-09	4.87402e-09	0.00628047	0.00675598	0.00628293	0.00503975	1.06492e-08	0.0263346	0.010096	1.56975e-08	0.0353815	0.0266353	5.0893e-08	0.0395755	0.0182833
Analyte172	Dodecane	0.0021526	4.3935e-09	4.51771e-09	5.09879e-09	4.62034e-09	4.67274e-09	5.59295e-09	4.91892e-09	5.18144e-09	5.00254e-09	5.04344e-09	0.0192152	8.77155e-09	6.41506e-09	5.89192e-09	7.2962e-09	6.11655e-09	9.81289e-09	1.00532e-08	9.99213e-09	1.54923e-08	1.77362e-08	1.33692e-08	2.63951e-08	0.0360453	0.0237446	0.0271733	0.0300471	0.0196853	0.0301163	0.0191765	0.00289442	0.0109585	5.27167e-09	0.0158834	0.00160007	0.00367588	0.00320869	0.00417464	0.00371524	0.00944623	8.98978e-09	0.00966348	0.015895	0.00748708	0.0328757	0.0179594	0.00651218
Analyte174	unknown	4.97574e-09	0.00378494	0.00503381	0.0085235	0.00650401	4.67274e-09	0.00241245	0.00576229	0.00563495	5.00254e-09	5.04344e-09	4.91754e-09	8.77155e-09	6.41506e-09	5.89192e-09	7.2962e-09	0.00826693	9.81289e-09	1.00532e-08	9.99213e-09	1.54923e-08	0.00552793	1.33692e-08	2.63951e-08	0.00141855	0.00243467	5.2321e-09	4.87536e-09	5.43414e-09	5.53634e-09	7.32324e-09	5.8661e-09	4.39574e-09	5.27167e-09	4.87402e-09	0.0014889	0.00237274	0.00287785	0.00527514	1.06492e-08	1.73901e-08	8.98978e-09	1.56975e-08	2.13308e-08	1.49336e-08	5.0893e-08	0.00664732	1.31132e-08
Analyte175	Heptanal	4.97574e-09	4.3935e-09	4.51771e-09	5.09879e-09	4.62034e-09	4.67274e-09	5.59295e-09	4.91892e-09	5.18144e-09	5.00254e-09	5.04344e-09	4.91754e-09	8.77155e-09	6.41506e-09	5.89192e-09	7.2962e-09	6.11655e-09	9.81289e-09	1.00532e-08	9.99213e-09	1.54923e-08	1.77362e-08	1.33692e-08	2.63951e-08	4.32167e-09	5.25429e-09	5.2321e-09	4.87536e-09	5.43414e-09	0.0199431	7.32324e-09	0.0383263	0.00525798	0.00644729	0.0379214	0.0422321	6.84928e-09	8.72498e-09	7.07239e-09	1.06492e-08	1.73901e-08	8.98978e-09	1.56975e-08	2.13308e-08	1.49336e-08	5.0893e-08	2.42034e-08	1.31132e-08
Analyte176	D-Limonene	0.00616234	0.00484916	0.00420789	0.00408922	0.00324283	0.00402078	0.0051395	0.00300924	0.00316863	0.0029225	0.00298686	0.00240241	0.000978517	0.000984887	0.0011113	0.00146604	0.000700841	0.00127646	0.000844542	0.000623787	1.54923e-08	1.77362e-08	1.33692e-08	2.63951e-08	0.00432726	0.00295594	0.00241935	0.00352223	0.00349731	0.00283521	0.00299343	5.8661e-09	0.00246531	0.00287032	0.00301656	0.00234995	0.00475285	0.00609881	0.00880324	0.00312502	0.00518675	0.00234176	0.00161839	0.00128078	1.49336e-08	5.0893e-08	0.00193799	0.000530734
Analyte177	6,6-Dimethyl-1,3-heptadien-5-ol	0.0036113	0.00521015	0.00509378	0.00664881	0.00447897	0.00706604	0.00717034	0.00919306	0.0114699	0.00907585	0.00792936	0.0107511	0.00471078	0.00526437	0.00430849	0.00435346	0.00479531	0.00266631	0.00466147	0.00474421	0.00869274	0.0105937	0.010749	0.0256138	0.010521	5.25429e-09	0.0047824	0.0048185	5.43414e-09	0.00351408	0.0172213	0.00917441	0.00808533	0.00920225	0.00828196	5.97364e-09	0.0150632	0.0159864	0.00857718	0.0174419	0.0359321	0.00912604	0.0115155	0.0145321	0.0130943	0.0380478	0.0170875	0.0114802
Analyte178	Undecane, 2,4-dimethyl-	0.00300342	0.00242211	0.00300797	0.00369125	4.62034e-09	4.67274e-09	5.59295e-09	4.91892e-09	5.18144e-09	5.00254e-09	5.04344e-09	4.91754e-09	8.77155e-09	6.41506e-09	5.89192e-09	7.2962e-09	6.11655e-09	9.81289e-09	1.00532e-08	9.99213e-09	1.54923e-08	1.77362e-08	1.33692e-08	2.63951e-08	4.32167e-09	5.25429e-09	5.2321e-09	0.00262878	5.43414e-09	5.53634e-09	7.32324e-09	5.8661e-09	4.39574e-09	5.27167e-09	4.87402e-09	5.97364e-09	6.84928e-09	8.72498e-09	7.07239e-09	1.06492e-08	1.73901e-08	8.98978e-09	1.56975e-08	2.13308e-08	1.49336e-08	5.0893e-08	2.42034e-08	1.31132e-08
Analyte179	Hexane, 3,3,4,4-tetrafluoro-	4.97574e-09	4.3935e-09	4.51771e-09	5.09879e-09	4.62034e-09	4.67274e-09	5.59295e-09	4.91892e-09	5.18144e-09	5.00254e-09	5.04344e-09	4.91754e-09	8.77155e-09	6.41506e-09	5.89192e-09	7.2962e-09	6.11655e-09	9.81289e-09	1.00532e-08	9.99213e-09	1.54923e-08	1.77362e-08	0.00241356	0.0181326	0.00357117	5.25429e-09	5.2321e-09	4.87536e-09	0.00698705	5.53634e-09	7.32324e-09	0.00985304	4.39574e-09	5.27167e-09	4.87402e-09	0.00986541	6.84928e-09	0.00255048	0.00421364	0.0064354	0.0100694	0.00522315	0.0136581	2.13308e-08	0.00983885	0.0354336	2.42034e-08	1.31132e-08
Analyte180	2-Hexenal, (E)-	0.00928246	0.0170101	0.0287112	0.019635	0.0127006	4.67274e-09	0.067576	0.0555494	0.0476537	0.062175	0.054295	0.0604273	0.0012601	0.000796038	0.000763179	0.000727281	0.00106046	0.000561867	0.000731732	0.000862757	0.00129896	0.000975416	0.0012382	0.00331178	0.0293764	0.0599516	0.0633542	0.0309964	0.0598117	0.0556201	0.0811583	0.0484611	0.0400761	0.0687333	0.0672808	0.0511581	6.84928e-09	8.72498e-09	7.07239e-09	1.06492e-08	1.73901e-08	8.98978e-09	1.56975e-08	2.13308e-08	1.49336e-08	5.0893e-08	2.42034e-08	1.31132e-08
Analyte181	Benzene, propyl-	0.00131858	0.00141377	0.00186768	0.00194407	0.00173579	0.00251186	5.59295e-09	0.000502715	0.000573043	0.000615372	0.000544223	0.0007111	0.000730621	0.000965217	0.000429092	0.00523283	0.000491464	0.000476019	0.000374541	0.000403626	1.54923e-08	0.000632839	0.00707164	0.00163432	4.32167e-09	0.00188409	0.00130155	0.00286167	0.00270697	0.00147802	0.000815186	5.8661e-09	0.000777162	5.27167e-09	0.00103248	0.000678571	6.84928e-09	8.72498e-09	7.07239e-09	0.0034977	1.73901e-08	8.98978e-09	0.00295932	2.13308e-08	1.49336e-08	0.00284305	0.000959035	1.31132e-08
Analyte182	Eucalyptol	4.97574e-09	4.3935e-09	4.51771e-09	0.000292307	4.62034e-09	4.67274e-09	0.00128653	0.000513106	0.000531016	0.000385367	0.000727216	4.91754e-09	8.77155e-09	0.000208879	0.00038135	7.2962e-09	0.000368831	9.81289e-09	1.00532e-08	9.99213e-09	1.54923e-08	1.77362e-08	0.00134716	2.63951e-08	0.000419711	5.25429e-09	5.2321e-09	4.87536e-09	5.43414e-09	5.53634e-09	7.32324e-09	5.8661e-09	0.000675649	0.000389293	0.000409879	5.97364e-09	6.84928e-09	8.72498e-09	7.07239e-09	1.06492e-08	1.73901e-08	8.98978e-09	1.56975e-08	2.13308e-08	1.49336e-08	5.0893e-08	2.42034e-08	1.31132e-08
Analyte183	unknown	0.00180504	0.00190267	0.00225194	0.00242646	0.00305942	4.67274e-09	0.000322831	0.000640637	0.000240014	0.000348672	0.000327996	0.000771591	0.000342031	0.000609996	0.000262126	0.000195631	0.000440522	0.000261207	0.000171796	0.000203482	0.000176434	0.000170409	0.000333703	2.1755e-05	0.00310339	0.00312179	0.00232322	0.00341647	0.00277141	0.00319902	0.000782631	0.000381923	0.000221734	5.27167e-09	0.000343451	5.97364e-09	0.000109643	8.72498e-09	7.07239e-09	1.06492e-08	1.73901e-08	8.98978e-09	1.56975e-08	2.13308e-08	1.49336e-08	5.0893e-08	2.42034e-08	1.31132e-08
Analyte184	Undecane, 4,8-dimethyl-	4.97574e-09	4.3935e-09	4.51771e-09	5.09879e-09	4.62034e-09	4.67274e-09	5.59295e-09	4.91892e-09	5.18144e-09	5.00254e-09	5.04344e-09	4.91754e-09	8.77155e-09	6.41506e-09	5.89192e-09	7.2962e-09	6.11655e-09	9.81289e-09	1.00532e-08	9.99213e-09	1.54923e-08	1.77362e-08	1.33692e-08	2.63951e-08	0.00117982	5.25429e-09	5.2321e-09	0.00015244	0.00110615	5.53634e-09	7.32324e-09	5.8661e-09	4.39574e-09	5.27167e-09	4.87402e-09	5.97364e-09	6.84928e-09	8.72498e-09	7.07239e-09	1.06492e-08	1.73901e-08	8.98978e-09	1.56975e-08	2.13308e-08	1.49336e-08	5.0893e-08	2.42034e-08	1.31132e-08
Analyte185	Pyrazine	4.97574e-09	0.000797632	0.000193522	0.000994656	0.000860653	0.000787124	5.59295e-09	4.91892e-09	5.18144e-09	5.00254e-09	5.04344e-09	4.91754e-09	8.77155e-09	6.41506e-09	5.89192e-09	0.000698135	0.00157234	9.81289e-09	1.00532e-08	9.99213e-09	0.00393124	1.77362e-08	1.33692e-08	2.63951e-08	4.32167e-09	5.25429e-09	5.2321e-09	0.000920628	5.43414e-09	0.000698027	7.32324e-09	5.8661e-09	4.39574e-09	5.27167e-09	4.87402e-09	5.97364e-09	6.84928e-09	8.72498e-09	0.000595938	1.06492e-08	1.73901e-08	8.98978e-09	1.56975e-08	2.13308e-08	1.49336e-08	5.0893e-08	2.42034e-08	1.31132e-08
Analyte186	Hexanal, 3,3-dimethyl-	4.97574e-09	4.3935e-09	4.51771e-09	5.09879e-09	4.62034e-09	4.67274e-09	0.00059671	4.91892e-09	0.000168693	0.000186807	5.04344e-09	0.000320389	8.77155e-09	6.41506e-09	5.89192e-09	7.2962e-09	6.11655e-09	9.81289e-09	0.000467133	9.99213e-09	1.54923e-08	0.00171066	0.00181617	0.00219927	4.32167e-09	5.25429e-09	5.2321e-09	4.87536e-09	5.43414e-09	5.53634e-09	7.32324e-09	5.8661e-09	0.000166405	0.000248217	0.000260145	5.97364e-09	6.84928e-09	8.72498e-09	7.07239e-09	1.06492e-08	0.00135815	8.98978e-09	0.00152774	0.000747778	1.49336e-08	5.0893e-08	0.00227322	0.000890752
Analyte187	1-Butanol, 2-methyl-	4.97574e-09	4.3935e-09	4.51771e-09	5.09879e-09	4.62034e-09	4.67274e-09	5.59295e-09	4.91892e-09	5.18144e-09	5.00254e-09	5.04344e-09	4.91754e-09	0.0205371	6.41506e-09	0.0399226	0.0175868	0.0226978	9.81289e-09	0.0399729	0.0979323	0.0580014	0.051213	0.0916008	0.0772331	4.32167e-09	5.25429e-09	5.2321e-09	4.87536e-09	5.43414e-09	5.53634e-09	7.32324e-09	5.8661e-09	4.39574e-09	5.27167e-09	4.87402e-09	5.97364e-09	0.119008	0.114114	7.07239e-09	0.115156	0.146388	0.228945	0.0607398	0.188166	0.0588044	0.963543	0.117674	1.31132e-08
Analyte188	1-Butanol, 3-methyl-	4.97574e-09	4.3935e-09	4.51771e-09	5.09879e-09	4.62034e-09	4.67274e-09	5.59295e-09	4.91892e-09	5.18144e-09	5.00254e-09	5.04344e-09	4.91754e-09	0.0592685	0.0865713	0.103997	0.0564304	0.0658548	0.796774	0.124653	0.301436	0.217619	0.216525	0.326384	0.264594	4.32167e-09	5.25429e-09	5.2321e-09	4.87536e-09	5.43414e-09	5.53634e-09	7.32324e-09	5.8661e-09	4.39574e-09	5.27167e-09	4.87402e-09	5.97364e-09	0.345166	0.336658	7.07239e-09	0.362872	0.355881	0.621713	0.228467	0.550382	0.219541	3.06241	0.401978	0.266472
Analyte189	unknown	0.286659	0.465094	0.8538	0.528028	0.31106	0.836852	2.03517	1.56806	1.39757	1.78661	1.59803	1.6842	0.0146069	0.0115216	0.00532108	0.0131672	0.0142773	0.00213848	0.000970312	0.00174914	0.00469128	1.77362e-08	1.33692e-08	2.63951e-08	0.824216	1.5104	1.8013	0.883704	1.59879	1.57471	2.02168	1.30951	1.15449	2.23654	1.83075	1.14283	0.013692	0.0198893	7.07239e-09	1.06492e-08	0.0386282	8.98978e-09	1.56975e-08	0.00332461	0.00350435	5.0893e-08	0.00287938	0.00337035
Analyte190	Desmethyldeprenyl	4.97574e-09	4.3935e-09	0.00262968	0.00118488	4.62034e-09	0.00141365	0.00333132	0.00222212	0.00159794	0.00149315	0.000806917	0.00194729	8.77155e-09	6.41506e-09	5.89192e-09	7.2962e-09	6.11655e-09	9.81289e-09	1.00532e-08	9.99213e-09	1.54923e-08	1.77362e-08	1.33692e-08	2.63951e-08	4.32167e-09	5.25429e-09	0.00156176	0.00207804	5.43414e-09	0.00277473	0.00263623	5.8661e-09	0.00119128	0.00176534	4.87402e-09	0.00249586	6.84928e-09	8.72498e-09	7.07239e-09	1.06492e-08	1.73901e-08	8.98978e-09	1.56975e-08	2.13308e-08	1.49336e-08	5.0893e-08	2.42034e-08	1.31132e-08
Analyte191	1-Propene, 2-methyl-	0.00112128	0.00113871	4.51771e-09	0.00106849	0.000999156	4.67274e-09	5.59295e-09	4.91892e-09	5.18144e-09	5.00254e-09	5.04344e-09	4.91754e-09	8.77155e-09	6.41506e-09	5.89192e-09	0.000961884	6.11655e-09	9.81289e-09	1.00532e-08	9.99213e-09	1.54923e-08	1.77362e-08	0.00148997	0.0051682	4.32167e-09	0.00287804	5.2321e-09	4.87536e-09	5.43414e-09	0.000580715	7.32324e-09	5.8661e-09	4.39574e-09	5.27167e-09	4.87402e-09	0.00156231	6.84928e-09	8.72498e-09	7.07239e-09	0.00339667	0.0028013	8.98978e-09	0.00380588	2.13308e-08	0.00248498	5.0893e-08	2.42034e-08	1.31132e-08
Analyte192	1,1,3,3-Tetramethyl-1,3-bis[(2Z)-pent-2-en-1-yloxy]disiloxane	0.00351978	0.0023893	0.00262894	0.0019713	0.00352974	0.00311069	0.00220731	0.00258729	0.00231856	0.00475352	0.0034973	0.00336604	0.00433949	0.0030531	0.00207961	0.00335332	0.00303506	0.00332137	0.0045274	0.00496287	0.00715871	0.00940393	0.00820336	0.0164146	0.00251033	0.00912058	0.00550333	0.0076562	5.43414e-09	0.00845751	0.0103366	5.8661e-09	0.00331453	0.00546617	0.00642059	5.97364e-09	0.00714345	0.00721842	0.00660775	0.0131898	0.0236219	0.00698628	0.0076266	0.00820509	0.00712473	0.0230419	0.00971855	0.010133
Analyte193	unknown	4.97574e-09	4.3935e-09	4.51771e-09	5.09879e-09	4.62034e-09	4.67274e-09	5.59295e-09	4.91892e-09	5.18144e-09	5.00254e-09	5.04344e-09	4.91754e-09	8.77155e-09	6.41506e-09	5.89192e-09	7.2962e-09	6.11655e-09	9.81289e-09	1.00532e-08	9.99213e-09	1.54923e-08	1.77362e-08	1.33692e-08	2.63951e-08	4.32167e-09	5.25429e-09	5.2321e-09	0.000452314	5.43414e-09	5.53634e-09	7.32324e-09	5.8661e-09	4.39574e-09	0.000579766	4.87402e-09	5.97364e-09	0.00021537	8.72498e-09	0.000639784	1.06492e-08	0.00107912	0.000745995	1.56975e-08	2.13308e-08	1.49336e-08	5.0893e-08	2.42034e-08	1.31132e-08
Analyte195	2-Butanol, 1,4-dichloro-	4.97574e-09	4.3935e-09	4.51771e-09	5.09879e-09	4.62034e-09	4.67274e-09	5.59295e-09	4.91892e-09	5.18144e-09	0.001936	5.04344e-09	4.91754e-09	8.77155e-09	6.41506e-09	0.00045372	7.2962e-09	6.11655e-09	9.81289e-09	1.00532e-08	0.000632469	0.00120539	1.77362e-08	1.33692e-08	0.00346537	4.32167e-09	5.25429e-09	0.00242659	4.87536e-09	5.43414e-09	5.53634e-09	7.32324e-09	0.0015984	4.39574e-09	5.27167e-09	4.87402e-09	0.00226005	0.000817584	8.72498e-09	0.000728321	1.06492e-08	1.73901e-08	0.0010688	0.001557	2.13308e-08	1.49336e-08	0.0046097	2.42034e-08	0.00245803
Analyte196	Pyridine, 4-methyl-	4.97574e-09	4.3935e-09	4.51771e-09	5.09879e-09	4.62034e-09	4.67274e-09	5.59295e-09	4.91892e-09	5.18144e-09	5.00254e-09	5.04344e-09	4.91754e-09	8.77155e-09	6.41506e-09	5.89192e-09	7.2962e-09	6.11655e-09	9.81289e-09	1.00532e-08	9.99213e-09	1.54923e-08	1.77362e-08	1.33692e-08	2.63951e-08	4.32167e-09	5.25429e-09	5.2321e-09	0.00168502	5.43414e-09	5.53634e-09	7.32324e-09	5.8661e-09	0.00284428	0.00321113	0.00256968	5.97364e-09	6.84928e-09	8.72498e-09	7.07239e-09	1.06492e-08	1.73901e-08	8.98978e-09	1.56975e-08	2.13308e-08	1.49336e-08	5.0893e-08	2.42034e-08	1.31132e-08
Analyte197	Malonic acid, dodecyl isobutyl ester	0.000644344	4.3935e-09	4.51771e-09	5.09879e-09	0.00172808	4.67274e-09	5.59295e-09	4.91892e-09	5.18144e-09	5.00254e-09	5.04344e-09	4.91754e-09	0.000659546	0.00083588	0.000513104	0.00158312	0.000534604	0.000992473	0.00120393	0.000948202	1.54923e-08	0.00112856	0.00251926	2.63951e-08	4.32167e-09	5.25429e-09	5.2321e-09	4.87536e-09	5.43414e-09	5.53634e-09	7.32324e-09	5.8661e-09	4.39574e-09	5.27167e-09	0.000915796	5.97364e-09	6.84928e-09	8.72498e-09	7.07239e-09	1.06492e-08	1.73901e-08	8.98978e-09	1.56975e-08	0.00227145	1.49336e-08	5.0893e-08	0.002428	1.31132e-08
Analyte198	3-Methyl-3-oxetanemethanol	4.97574e-09	4.3935e-09	4.51771e-09	5.09879e-09	4.62034e-09	4.67274e-09	5.59295e-09	4.91892e-09	5.18144e-09	5.00254e-09	5.04344e-09	4.91754e-09	8.77155e-09	0.000456536	5.89192e-09	0.000485139	6.11655e-09	9.81289e-09	1.00532e-08	9.99213e-09	1.54923e-08	1.77362e-08	1.33692e-08	2.63951e-08	4.32167e-09	5.25429e-09	5.2321e-09	4.87536e-09	5.43414e-09	5.53634e-09	7.32324e-09	5.8661e-09	4.39574e-09	5.27167e-09	4.87402e-09	5.97364e-09	0.000840596	0.0020077	7.07239e-09	0.00146248	0.00245409	0.000551869	1.56975e-08	2.13308e-08	1.49336e-08	5.0893e-08	2.42034e-08	1.31132e-08
Analyte199	4-tert-butyl-ethylamphetamine	4.97574e-09	4.3935e-09	4.51771e-09	5.09879e-09	4.62034e-09	4.67274e-09	0.00336946	4.91892e-09	0.00208943	0.000904235	0.00255936	4.91754e-09	8.77155e-09	6.41506e-09	5.89192e-09	7.2962e-09	6.11655e-09	9.81289e-09	1.00532e-08	9.99213e-09	1.54923e-08	1.77362e-08	1.33692e-08	2.63951e-08	4.32167e-09	5.25429e-09	5.2321e-09	4.87536e-09	5.43414e-09	5.53634e-09	7.32324e-09	5.8661e-09	0.00109554	5.27167e-09	4.87402e-09	5.97364e-09	6.84928e-09	8.72498e-09	7.07239e-09	1.06492e-08	1.73901e-08	8.98978e-09	1.56975e-08	2.13308e-08	1.49336e-08	5.0893e-08	2.42034e-08	1.31132e-08
Analyte200	CH3C(O)O(CH2)3CH=CH2	4.97574e-09	4.3935e-09	4.51771e-09	5.09879e-09	4.62034e-09	4.67274e-09	0.00199629	0.000806596	0.00133509	0.00128565	0.00157663	0.00137964	8.77155e-09	6.41506e-09	5.89192e-09	7.2962e-09	6.11655e-09	9.81289e-09	1.00532e-08	9.99213e-09	1.54923e-08	1.77362e-08	1.33692e-08	2.63951e-08	4.32167e-09	5.25429e-09	5.2321e-09	4.87536e-09	5.43414e-09	5.53634e-09	0.00103984	5.8661e-09	0.00124001	0.00053181	0.000617597	5.97364e-09	6.84928e-09	8.72498e-09	7.07239e-09	1.06492e-08	1.73901e-08	8.98978e-09	1.56975e-08	2.13308e-08	1.49336e-08	5.0893e-08	2.42034e-08	1.31132e-08
Analyte201	3-Hexanone, 2,5-dimethyl-	0.00653551	4.3935e-09	0.0075025	5.09879e-09	0.00717922	0.0104592	0.00436403	0.00393791	0.00363801	0.00379968	0.00391205	0.00380595	8.77155e-09	0.000703856	5.89192e-09	7.2962e-09	6.11655e-09	0.00262536	1.00532e-08	9.99213e-09	1.54923e-08	1.77362e-08	0.0015618	2.63951e-08	0.00393617	0.0033459	0.00609544	0.00747	0.00228541	0.00689291	0.00427443	0.00113675	0.00601404	0.0035054	0.00430407	0.000280117	6.84928e-09	8.72498e-09	7.07239e-09	0.000597945	0.00235705	8.98978e-09	1.56975e-08	0.00204924	1.49336e-08	5.0893e-08	2.42034e-08	1.31132e-08
Analyte202	Benzoic acid, 4-methyl-2-trimethylsilyloxy-, trimethylsilyl ester	0.00045516	4.3935e-09	0.000463135	5.09879e-09	0.000730958	4.67274e-09	5.59295e-09	4.91892e-09	5.18144e-09	5.00254e-09	0.000399351	0.000550371	8.77155e-09	6.41506e-09	5.89192e-09	7.2962e-09	6.11655e-09	9.81289e-09	0.000930608	9.99213e-09	1.54923e-08	1.77362e-08	0.00134442	0.00185955	4.32167e-09	0.00049698	0.000350962	4.87536e-09	5.43414e-09	0.000398944	7.32324e-09	5.8661e-09	4.39574e-09	5.27167e-09	4.87402e-09	0.00093841	0.00061125	8.72498e-09	7.07239e-09	1.06492e-08	1.73901e-08	8.98978e-09	1.56975e-08	2.13308e-08	0.000747456	5.0893e-08	2.42034e-08	0.00072734
Analyte203	Furan, 2-pentyl-	0.0286765	0.0447643	0.0556147	0.0514965	0.0396815	0.0569433	5.59295e-09	0.0846985	0.108499	0.100173	0.106522	0.0766678	0.0535559	6.41506e-09	0.121572	0.104136	0.0785123	0.108565	0.0253989	0.0260842	0.0481595	0.0328365	0.0536068	0.082055	0.0531555	0.0185648	0.0214371	0.0264157	0.0143384	0.0118311	0.0700533	0.0144546	0.0815948	0.0442036	0.049575	0.0159265	0.0220633	0.0433803	0.0448806	0.056817	0.0378598	0.036612	0.0311557	0.0581088	0.0282024	0.111136	0.061037	0.0189595
Analyte204	unknown	0.00785341	0.00959851	0.0150189	0.0154393	0.0127859	0.0191202	0.0304404	0.0299623	0.034343	0.0270609	0.0334992	0.0242748	0.0287043	6.41506e-09	0.0525881	0.0457102	0.0395372	0.0500638	0.0145678	0.0136131	0.0259588	0.0204284	0.0312398	0.0227877	4.32167e-09	5.25429e-09	5.2321e-09	0.00890986	5.43414e-09	0.00430427	0.00975589	5.8661e-09	0.0227142	0.0123159	0.0200658	5.97364e-09	0.0103512	0.0174244	0.00505973	0.0191446	0.00588035	8.98978e-09	1.56975e-08	0.0293537	0.0143616	0.0244339	0.033053	0.0120197
Analyte205	2-Heptanone, 6-methyl-	0.00895683	0.0106313	0.0214475	0.0216274	0.0180252	0.0186666	0.0200985	0.0111877	0.0210251	0.0175637	0.0171759	0.0130083	0.00320307	0.00425817	0.00331159	0.00306049	0.00309365	0.00558035	0.00576212	0.0036294	0.00407845	0.00441069	0.00993128	0.00812534	0.0155644	0.00295121	0.0022021	0.00455191	0.00249385	0.00159699	0.00578472	0.00139828	0.0154585	0.00466581	0.00849178	0.00166959	0.00239823	0.00395018	0.00277304	0.0029904	0.00383202	0.00281592	0.00349845	0.00804147	0.00397611	0.0116712	0.010697	0.00383234
Analyte206	Methyl 2,3-di-O-benzoyl-4,6-di-O-methyl-??-d-glucoside	4.97574e-09	4.3935e-09	4.51771e-09	5.09879e-09	4.62034e-09	4.67274e-09	0.000275636	0.000221224	0.000337651	0.000309719	5.04344e-09	4.91754e-09	8.77155e-09	6.41506e-09	5.89192e-09	7.2962e-09	0.000190171	9.81289e-09	0.000632874	0.000473197	1.54923e-08	0.000473262	1.33692e-08	2.63951e-08	4.32167e-09	5.25429e-09	5.2321e-09	4.87536e-09	5.43414e-09	5.53634e-09	0.000631435	5.8661e-09	0.000272649	0.00025817	0.000283703	5.97364e-09	6.84928e-09	8.72498e-09	7.07239e-09	1.06492e-08	0.000732483	8.98978e-09	1.56975e-08	0.000883264	0.000659248	5.0893e-08	2.42034e-08	1.31132e-08
Analyte207	Benzene, 1,2,3-trimethyl-	4.97574e-09	4.3935e-09	0.000587534	0.000662869	0.000616669	0.000525293	5.59295e-09	4.91892e-09	5.18144e-09	5.00254e-09	5.04344e-09	4.91754e-09	8.77155e-09	6.41506e-09	5.89192e-09	7.2962e-09	6.11655e-09	9.81289e-09	1.00532e-08	9.99213e-09	1.54923e-08	1.77362e-08	1.33692e-08	2.63951e-08	4.32167e-09	5.25429e-09	5.2321e-09	4.87536e-09	5.43414e-09	5.53634e-09	7.32324e-09	5.8661e-09	4.39574e-09	5.27167e-09	4.87402e-09	5.97364e-09	6.84928e-09	8.72498e-09	7.07239e-09	1.06492e-08	1.73901e-08	8.98978e-09	1.56975e-08	2.13308e-08	1.49336e-08	5.0893e-08	2.42034e-08	1.31132e-08
Analyte208	4-Heptenal, (E)-	0.00132811	0.00175946	0.00245597	0.00317789	0.00225349	0.00282904	0.00790737	0.00422486	0.00554412	0.00514848	0.00490239	0.00467099	8.77155e-09	6.41506e-09	5.89192e-09	7.2962e-09	6.11655e-09	9.81289e-09	1.00532e-08	9.99213e-09	1.54923e-08	1.77362e-08	1.33692e-08	2.63951e-08	0.00240066	0.00125069	0.00115952	0.00102891	0.00144809	0.000569709	0.00355989	0.000995775	0.00319617	0.00340244	0.00321343	0.000783853	6.84928e-09	8.72498e-09	7.07239e-09	1.06492e-08	1.73901e-08	8.98978e-09	1.56975e-08	2.13308e-08	1.49336e-08	5.0893e-08	2.42034e-08	1.31132e-08
Analyte209	Bis[bicyclo[3.2.0]hept-2-en-4-yl]ether	4.97574e-09	4.3935e-09	0.000626144	5.09879e-09	4.62034e-09	4.67274e-09	5.59295e-09	4.91892e-09	5.18144e-09	5.00254e-09	5.04344e-09	4.91754e-09	8.77155e-09	6.41506e-09	5.89192e-09	7.2962e-09	6.11655e-09	9.81289e-09	1.00532e-08	9.99213e-09	1.54923e-08	1.77362e-08	1.33692e-08	2.63951e-08	4.32167e-09	5.25429e-09	5.2321e-09	4.87536e-09	5.43414e-09	5.53634e-09	7.32324e-09	0.000155055	4.39574e-09	5.27167e-09	4.87402e-09	0.000149559	0.000565703	0.000982475	0.00123896	0.000536281	0.0011814	0.000427128	1.56975e-08	2.13308e-08	1.49336e-08	5.0893e-08	2.42034e-08	1.31132e-08
Analyte210	3-Cyclohexene-1-propanenitrile, ??,4-dimethyl-1-(2-methyl-1-oxopropyl)-	4.97574e-09	4.3935e-09	4.51771e-09	5.09879e-09	4.62034e-09	0.000297298	5.59295e-09	4.91892e-09	5.18144e-09	5.00254e-09	5.04344e-09	4.91754e-09	8.77155e-09	6.41506e-09	5.89192e-09	7.2962e-09	6.11655e-09	9.81289e-09	1.00532e-08	9.99213e-09	1.54923e-08	1.77362e-08	1.33692e-08	2.63951e-08	4.32167e-09	5.25429e-09	5.2321e-09	0.000262088	5.43414e-09	5.53634e-09	7.32324e-09	0.000179093	4.39574e-09	5.27167e-09	0.000123594	0.000345239	6.84928e-09	8.72498e-09	7.07239e-09	1.06492e-08	1.73901e-08	8.98978e-09	1.56975e-08	2.13308e-08	1.49336e-08	5.0893e-08	2.42034e-08	1.31132e-08
Analyte211	Hydroxymethyl 2-hydroxy-2-methylpropionate	4.97574e-09	4.3935e-09	4.51771e-09	5.09879e-09	4.62034e-09	4.67274e-09	5.59295e-09	4.91892e-09	5.18144e-09	5.00254e-09	5.04344e-09	4.91754e-09	8.77155e-09	6.41506e-09	5.89192e-09	7.2962e-09	6.11655e-09	9.81289e-09	1.00532e-08	0.000429788	1.54923e-08	0.000807922	0.000740034	2.63951e-08	4.32167e-09	5.25429e-09	5.2321e-09	4.87536e-09	5.43414e-09	5.53634e-09	7.32324e-09	5.8661e-09	4.39574e-09	5.27167e-09	4.87402e-09	5.97364e-09	6.84928e-09	8.72498e-09	7.07239e-09	1.06492e-08	1.73901e-08	8.98978e-09	1.56975e-08	0.00139555	1.49336e-08	0.00291527	2.42034e-08	1.31132e-08
Analyte212	1-Undecanol	0.00300337	0.00253955	0.00326988	0.003877	0.00336872	0.00237927	5.59295e-09	0.000369279	0.000723068	0.000358411	5.04344e-09	0.00106117	0.000380099	0.00115909	0.000276265	0.000559933	0.000897763	8.29013e-05	0.000840921	0.000732512	0.000509503	0.000647212	0.000582739	0.00235006	0.00320048	0.00316967	0.00149645	0.00253845	5.43414e-09	0.00193745	7.32324e-09	5.8661e-09	0.000213607	5.27167e-09	0.000515968	5.97364e-09	0.000411401	0.000288643	7.07239e-09	0.000251787	0.00112051	0.00083727	1.56975e-08	2.13308e-08	0.000625089	5.0893e-08	2.42034e-08	1.31132e-08
Analyte213	Cyclopentene, 3-methyl-1-(1-methylethyl)-	4.97574e-09	4.3935e-09	4.51771e-09	0.000320017	4.62034e-09	0.000328432	5.59295e-09	4.91892e-09	0.000343515	0.000243696	0.000341253	4.91754e-09	8.77155e-09	6.41506e-09	5.89192e-09	7.2962e-09	6.11655e-09	9.81289e-09	1.00532e-08	9.99213e-09	1.54923e-08	1.77362e-08	1.33692e-08	2.63951e-08	4.32167e-09	5.25429e-09	5.2321e-09	4.87536e-09	5.43414e-09	5.53634e-09	7.32324e-09	5.8661e-09	0.000180752	5.27167e-09	4.87402e-09	5.97364e-09	6.84928e-09	8.72498e-09	7.07239e-09	1.06492e-08	1.73901e-08	8.98978e-09	1.56975e-08	2.13308e-08	1.49336e-08	5.0893e-08	2.42034e-08	1.31132e-08
Analyte214	Dodecane, 2,7,10-trimethyl-	4.97574e-09	4.3935e-09	4.51771e-09	5.09879e-09	0.00689917	4.67274e-09	0.00128818	4.91892e-09	0.00214227	5.00254e-09	5.04344e-09	4.91754e-09	0.0124201	0.00810414	0.00714992	0.00838956	0.00870711	0.0105192	0.00417654	0.00914247	0.0155297	0.0158072	0.00563597	0.0379861	4.32167e-09	5.25429e-09	5.2321e-09	4.87536e-09	5.43414e-09	5.53634e-09	7.32324e-09	5.8661e-09	4.39574e-09	5.27167e-09	4.87402e-09	5.97364e-09	6.84928e-09	8.72498e-09	7.07239e-09	1.06492e-08	1.73901e-08	8.98978e-09	1.56975e-08	2.13308e-08	1.49336e-08	5.0893e-08	2.42034e-08	1.31132e-08
Analyte215	unknown	4.97574e-09	4.3935e-09	4.51771e-09	0.0187458	4.62034e-09	0.0139887	5.59295e-09	0.000889874	0.00203321	0.00146908	0.0014494	0.00209714	8.77155e-09	6.41506e-09	5.89192e-09	7.2962e-09	6.11655e-09	9.81289e-09	1.00532e-08	9.99213e-09	1.54923e-08	1.77362e-08	1.33692e-08	2.63951e-08	4.32167e-09	5.25429e-09	0.0129102	0.017352	0.0135133	0.0187435	0.00158401	0.00113984	0.00113662	0.00138733	0.000970474	0.00168396	0.00221925	0.00401262	0.00343577	0.00598624	0.00545351	0.00319373	0.00523227	0.0161563	0.00908471	0.0499662	0.0174064	0.00451267
Analyte216	Oxalic acid, isohexyl neopentyl ester	0.00723051	0.0054406	0.00754658	0.00909529	4.62034e-09	0.00647644	5.59295e-09	4.91892e-09	0.000919014	5.00254e-09	0.000502622	0.000885394	0.000981477	0.00183081	0.0014881	0.00126419	0.00194385	9.81289e-09	0.00459415	9.99213e-09	0.00484968	0.00476447	0.00631551	0.0027572	0.00748815	0.0100154	0.00485902	0.00700331	0.00590353	0.00788018	7.32324e-09	0.000682697	4.39574e-09	5.27167e-09	0.000389547	0.000515547	6.84928e-09	8.72498e-09	0.000427995	0.000842401	1.73901e-08	0.000335782	1.56975e-08	2.13308e-08	0.00261286	5.0893e-08	2.42034e-08	0.00268029
Analyte217	unknown	0.000577369	0.000370411	0.000580419	5.09879e-09	0.000800288	4.67274e-09	5.59295e-09	4.91892e-09	5.18144e-09	0.000501227	0.000496839	0.000680912	8.77155e-09	6.41506e-09	5.89192e-09	7.2962e-09	6.11655e-09	9.81289e-09	1.00532e-08	9.99213e-09	1.54923e-08	0.00132645	1.33692e-08	2.63951e-08	4.32167e-09	5.25429e-09	0.00053291	4.87536e-09	5.43414e-09	0.000488943	7.32324e-09	0.00113865	0.00030297	5.27167e-09	0.000494152	0.000852697	0.000700989	8.72498e-09	0.00070437	1.06492e-08	1.73901e-08	8.98978e-09	1.56975e-08	2.13308e-08	1.49336e-08	5.0893e-08	2.42034e-08	0.00100829
Analyte218	Styrene	0.000951521	0.00123114	0.000624943	0.00150882	0.00153185	0.000790646	0.000730141	0.00141323	0.00104327	0.000934616	0.00106411	0.00146217	8.77155e-09	0.00452481	5.89192e-09	7.2962e-09	6.11655e-09	9.81289e-09	0.0016202	0.00211271	0.00336074	0.00269924	0.000524895	0.00897371	3.36145e-06	5.25429e-09	0.00198125	0.00156519	5.43414e-09	0.00239749	0.00410184	8.92721e-06	0.00163024	0.00253991	0.00217662	5.97364e-09	0.00759254	0.00812078	7.07239e-09	1.06492e-08	1.73901e-08	3.7499e-06	0.00302448	0.00621001	0.0008367	0.0270694	0.00651712	0.00438969
Analyte219	3-Octanone	0.00548503	0.00627193	0.00532624	0.00547313	0.0043038	0.00697239	0.00737119	0.00502436	0.00873312	0.00547206	0.00652244	0.00520895	0.00311461	0.0124734	0.00894074	0.00581885	0.00743382	0.0206083	1.00532e-08	0.00449993	0.00566061	0.0047086	0.00804393	0.00620462	0.00518691	0.0037255	0.000197308	0.000296892	0.0020806	0.000312624	0.00246439	0.000800237	0.00533524	0.000979524	0.00216812	5.97364e-09	0.00560829	0.00485164	0.00893675	0.0127978	0.017043	0.000872275	0.00670574	0.0322013	0.00376385	0.0282805	0.0288207	0.00280731
Analyte220	o-Toluidine	0.00234757	0.00196292	4.51771e-09	0.00237993	0.00241795	4.67274e-09	0.00239785	4.91892e-09	5.18144e-09	5.00254e-09	5.04344e-09	4.91754e-09	8.77155e-09	6.41506e-09	5.89192e-09	7.2962e-09	6.11655e-09	9.81289e-09	1.00532e-08	9.99213e-09	1.54923e-08	1.77362e-08	1.33692e-08	2.63951e-08	0.00123236	0.0016555	0.00132145	0.00140942	0.00145936	5.53634e-09	0.00200816	5.8661e-09	4.39574e-09	0.00117782	4.87402e-09	0.00138319	6.84928e-09	8.72498e-09	7.07239e-09	1.06492e-08	1.73901e-08	8.98978e-09	1.56975e-08	2.13308e-08	1.49336e-08	5.0893e-08	2.42034e-08	1.31132e-08
Analyte221	1-Pentanol	0.0507483	0.0377934	0.0376263	0.0541564	0.043819	0.0392197	0.0695979	0.0387141	0.0757318	0.0561862	0.0660114	0.0536523	0.103196	0.106659	5.89192e-09	0.0905724	0.0832147	0.15952	0.0646909	0.0636552	0.102873	0.0620845	0.0922416	0.190496	0.040326	0.0446034	0.043992	0.043643	0.046771	0.0452069	0.0506742	0.0268276	0.0652832	0.0353116	0.0430824	0.0313879	0.0682073	0.0845097	0.061349	0.10938	0.154527	0.0495834	0.0912321	0.118413	0.092314	0.304817	0.149129	0.10153
Analyte222	1-Isopropylcyclohex-1-ene	0.00158137	0.00367573	0.00575498	0.000235093	0.0025747	0.00574638	5.59295e-09	0.00589782	0.00974587	0.00941634	5.04344e-09	0.00406864	0.00134307	0.00180578	0.00146677	0.00128763	0.00115807	0.00132459	0.00081867	9.99213e-09	1.54923e-08	1.77362e-08	0.000909668	0.000828452	0.00442618	5.25429e-09	0.000526817	0.00102114	5.43414e-09	5.53634e-09	0.00284826	5.8661e-09	4.39574e-09	0.00228371	0.00369222	0.000291746	6.84928e-09	7.81675e-05	0.000419795	0.00122259	0.00183317	0.000973977	1.56975e-08	2.13308e-08	2.72643e-05	0.00121044	0.000271061	1.31132e-08
Analyte223	3-(Benzylmethylamino)-1-propanol	0.000704353	0.00062788	0.000529228	0.000878671	0.00085164	0.00084764	5.59295e-09	0.00117012	0.00126698	0.000896459	0.00140356	0.00107657	0.00135417	0.00123728	0.000532764	0.00122027	0.000770605	0.00142038	0.00192938	0.00146095	0.00248303	0.00272715	0.00265407	0.00458354	0.000877967	0.00105782	0.000716542	0.000617691	0.0010906	0.0007386	0.000953486	0.00130724	4.39574e-09	0.000806884	0.000935212	0.00109125	0.000339729	0.000719557	7.07239e-09	0.000988922	0.00215321	0.000745527	0.00232965	0.00267001	0.0028567	0.00595601	0.00567501	1.31132e-08
Analyte224	Benzene, 1,1'-(1,1,2,2-tetramethyl-1,2-ethanediyl)bis-	0.0011179	0.00134032	0.00112369	0.00117882	0.000826014	0.000958161	0.000841721	0.000632	0.000676521	0.000613586	0.000633424	0.000753868	8.77155e-09	0.000442717	0.000340086	0.000466598	0.000390909	0.000524326	1.00532e-08	0.000422156	1.54923e-08	1.77362e-08	0.000822547	2.63951e-08	0.00148232	0.00136157	0.00099807	0.00092293	0.00201742	0.00149367	0.000877805	0.00173275	0.000753152	0.000703065	0.00064082	0.00138523	0.00162815	0.00258658	0.00302132	0.00187875	0.00265735	8.98978e-09	0.00107782	0.0014444	1.49336e-08	5.0893e-08	0.00146472	1.31132e-08
Analyte225	Succinic acid, di(cis-hex-3-enyl) ester	0.00130995	4.3935e-09	0.000694318	0.000359885	4.62034e-09	4.67274e-09	0.00189435	0.000944082	5.18144e-09	0.000601964	5.04344e-09	0.00101792	8.77155e-09	6.41506e-09	5.89192e-09	7.2962e-09	6.11655e-09	9.81289e-09	1.00532e-08	9.99213e-09	1.54923e-08	1.77362e-08	1.33692e-08	2.63951e-08	4.32167e-09	0.000583102	5.2321e-09	4.87536e-09	0.000758678	5.53634e-09	0.000571862	0.000600871	0.000564573	0.000559357	0.000525122	0.00107297	6.84928e-09	8.72498e-09	7.07239e-09	1.06492e-08	1.73901e-08	8.98978e-09	1.56975e-08	2.13308e-08	1.49336e-08	5.0893e-08	2.42034e-08	1.31132e-08
Analyte226	Heneicosane	0.000286316	0.000161	0.000155766	0.000194944	0.000143827	0.000122999	5.59295e-09	1.39042e-05	5.18144e-09	9.07127e-05	5.04344e-09	0.000106358	2.20849e-05	6.41506e-09	1.63421e-05	7.2962e-09	6.11655e-09	9.81289e-09	1.00532e-08	3.61637e-05	1.54923e-08	1.77362e-08	0.000185624	2.63951e-08	0.000303723	0.000330586	0.000138295	0.000246048	0.000196174	0.000239314	7.32324e-09	5.8661e-09	4.39574e-09	5.27167e-09	3.26252e-05	5.97364e-09	6.84928e-09	8.72498e-09	7.07239e-09	1.06492e-08	1.73901e-08	8.98978e-09	1.56975e-08	2.13308e-08	1.49336e-08	5.0893e-08	2.42034e-08	1.31132e-08
Analyte227	Pyrrolidin-2-one, 5-[2-butyrylethyl]-	4.97574e-09	4.3935e-09	4.51771e-09	5.09879e-09	4.62034e-09	4.67274e-09	5.59295e-09	4.91892e-09	5.18144e-09	5.00254e-09	5.04344e-09	4.91754e-09	0.000316178	0.00135477	0.00140508	0.00074455	0.001494	9.81289e-09	1.00532e-08	9.99213e-09	0.00096229	1.77362e-08	1.33692e-08	2.63951e-08	4.32167e-09	5.25429e-09	5.2321e-09	4.87536e-09	5.43414e-09	5.53634e-09	7.32324e-09	5.8661e-09	4.39574e-09	5.27167e-09	4.87402e-09	5.97364e-09	6.84928e-09	8.72498e-09	0.00112346	1.06492e-08	1.73901e-08	8.98978e-09	1.56975e-08	2.13308e-08	1.49336e-08	5.0893e-08	2.42034e-08	1.31132e-08
Analyte228	1,3-Benzenediol, o-(2-methylbenzoyl)-o'-(3-cyclopentylpropionyl)-	4.97574e-09	4.3935e-09	4.51771e-09	5.09879e-09	4.62034e-09	4.67274e-09	5.59295e-09	4.91892e-09	5.18144e-09	5.00254e-09	5.04344e-09	4.91754e-09	8.77155e-09	6.41506e-09	5.89192e-09	7.2962e-09	6.11655e-09	9.81289e-09	1.00532e-08	9.99213e-09	1.54923e-08	1.77362e-08	1.33692e-08	2.63951e-08	4.32167e-09	5.25429e-09	5.2321e-09	0.000501564	5.43414e-09	5.53634e-09	0.000176264	5.8661e-09	4.39574e-09	0.000452877	4.87402e-09	0.00036894	6.84928e-09	8.72498e-09	7.07239e-09	1.06492e-08	1.73901e-08	8.98978e-09	0.000676018	2.13308e-08	1.49336e-08	5.0893e-08	2.42034e-08	1.31132e-08
Analyte229	Acetic acid, hexyl ester	4.97574e-09	4.3935e-09	4.51771e-09	5.09879e-09	4.62034e-09	4.67274e-09	5.59295e-09	0.000409807	0.00244499	0.00177754	5.04344e-09	0.000997753	8.77155e-09	6.41506e-09	0.000780269	7.2962e-09	6.11655e-09	0.00111568	1.00532e-08	9.99213e-09	1.54923e-08	1.77362e-08	0.000887474	2.63951e-08	4.32167e-09	5.25429e-09	5.2321e-09	4.87536e-09	5.43414e-09	5.53634e-09	7.32324e-09	5.8661e-09	0.000477665	5.27167e-09	4.87402e-09	5.97364e-09	0.000790848	0.00105849	0.00504398	0.000475745	1.73901e-08	0.000783406	1.56975e-08	2.13308e-08	1.49336e-08	5.0893e-08	2.42034e-08	1.31132e-08
Analyte230	1-Hexene, 6-phenyl-4-(1-phenylethoxy)-	0.00204037	0.00229271	0.00228865	0.00259452	0.00224667	0.00227931	0.00137575	0.000909349	0.00106716	0.00102045	0.00114429	0.00101124	0.00060329	0.000688895	0.000485225	0.000612323	0.000567664	0.000665565	1.00532e-08	0.000850598	0.000837662	0.00111562	1.33692e-08	0.00193215	0.00229914	0.00181945	0.00121246	0.0013835	0.00225438	0.00150965	0.0012413	0.000873032	0.00128518	0.000756323	0.000804834	0.000777429	0.000318262	0.0006285	0.000956333	0.0010623	0.00146579	0.00131491	0.0012565	0.00212169	0.000688936	0.00185431	0.00183566	0.000672426
Analyte231	Butanoic acid, 4-hexenyl ester, (Z)-	4.97574e-09	4.3935e-09	4.51771e-09	5.09879e-09	4.62034e-09	4.67274e-09	5.59295e-09	0.000453329	0.00155751	0.00121714	0.00246849	0.000897695	8.77155e-09	6.41506e-09	5.89192e-09	7.2962e-09	6.11655e-09	9.81289e-09	1.00532e-08	9.99213e-09	1.54923e-08	1.77362e-08	1.33692e-08	2.63951e-08	4.32167e-09	5.25429e-09	5.2321e-09	4.87536e-09	5.43414e-09	0.000420513	7.32324e-09	5.8661e-09	0.000557425	5.27167e-09	4.87402e-09	5.97364e-09	6.84928e-09	8.72498e-09	7.07239e-09	1.06492e-08	1.73901e-08	8.98978e-09	1.56975e-08	2.13308e-08	1.49336e-08	5.0893e-08	2.42034e-08	1.31132e-08
Analyte232	Di-tert-Butyl ether	4.97574e-09	4.3935e-09	4.51771e-09	5.09879e-09	4.62034e-09	4.67274e-09	5.59295e-09	4.91892e-09	5.18144e-09	5.00254e-09	5.04344e-09	4.91754e-09	8.77155e-09	6.41506e-09	5.89192e-09	7.2962e-09	6.11655e-09	9.81289e-09	0.00119962	0.000591298	1.54923e-08	1.77362e-08	0.00237032	2.63951e-08	4.32167e-09	5.25429e-09	5.2321e-09	4.87536e-09	5.43414e-09	5.53634e-09	7.32324e-09	5.8661e-09	4.39574e-09	5.27167e-09	4.87402e-09	5.97364e-09	6.84928e-09	8.72498e-09	7.07239e-09	1.06492e-08	1.73901e-08	8.98978e-09	1.56975e-08	2.13308e-08	1.49336e-08	5.0893e-08	2.42034e-08	1.31132e-08
Analyte233	2-Octen-4-one, 2-methoxy-	4.97574e-09	4.3935e-09	4.51771e-09	5.09879e-09	4.62034e-09	4.67274e-09	5.59295e-09	4.91892e-09	5.18144e-09	5.00254e-09	5.04344e-09	4.91754e-09	8.77155e-09	6.41506e-09	5.89192e-09	7.2962e-09	6.11655e-09	9.81289e-09	1.00532e-08	9.99213e-09	1.54923e-08	1.77362e-08	1.33692e-08	2.63951e-08	4.32167e-09	5.25429e-09	5.2321e-09	4.87536e-09	5.43414e-09	5.53634e-09	7.32324e-09	5.8661e-09	4.39574e-09	5.27167e-09	4.87402e-09	5.97364e-09	6.84928e-09	8.72498e-09	7.07239e-09	1.06492e-08	1.73901e-08	8.98978e-09	0.000319926	2.13308e-08	0.000297592	5.0893e-08	0.0004547	0.000257163
Analyte234	Silane, chloroethenyldimethyl-	0.000165251	0.000307257	0.000348496	5.09879e-09	4.62034e-09	4.67274e-09	5.59295e-09	4.91892e-09	5.18144e-09	5.00254e-09	5.04344e-09	4.91754e-09	8.77155e-09	6.41506e-09	5.89192e-09	7.2962e-09	6.11655e-09	9.81289e-09	1.00532e-08	9.99213e-09	1.54923e-08	1.77362e-08	1.33692e-08	2.63951e-08	4.32167e-09	5.25429e-09	5.2321e-09	4.87536e-09	5.43414e-09	5.53634e-09	7.32324e-09	5.8661e-09	4.39574e-09	5.27167e-09	4.87402e-09	5.97364e-09	6.84928e-09	8.72498e-09	7.07239e-09	1.06492e-08	1.73901e-08	8.98978e-09	1.56975e-08	2.13308e-08	1.49336e-08	5.0893e-08	2.42034e-08	1.31132e-08
Analyte235	unknown	0.00144776	0.00125011	0.00139475	0.00175738	0.00168191	0.000977335	5.59295e-09	4.91892e-09	5.18144e-09	5.00254e-09	5.04344e-09	4.91754e-09	8.77155e-09	6.41506e-09	5.89192e-09	7.2962e-09	6.11655e-09	9.81289e-09	1.00532e-08	9.99213e-09	1.54923e-08	1.77362e-08	1.33692e-08	2.63951e-08	0.00175426	5.25429e-09	5.2321e-09	0.00156938	0.000963943	0.00154045	7.32324e-09	5.8661e-09	4.39574e-09	5.27167e-09	4.87402e-09	5.97364e-09	6.84928e-09	8.72498e-09	7.07239e-09	1.06492e-08	1.73901e-08	8.98978e-09	1.56975e-08	2.13308e-08	1.49336e-08	5.0893e-08	2.42034e-08	1.31132e-08
Analyte236	1,4-Dioxin, 2,3-dihydro-	0.0031237	4.3935e-09	4.51771e-09	0.00108427	0.000561891	4.67274e-09	0.00427753	0.00904963	0.00648314	0.00897918	0.00374725	0.00796389	8.77155e-09	6.41506e-09	0.00266969	7.2962e-09	0.00701209	9.81289e-09	1.00532e-08	9.99213e-09	1.54923e-08	1.77362e-08	1.33692e-08	2.63951e-08	0.00162735	0.00421974	0.00338992	0.00219184	0.00239938	0.00400681	0.0183589	0.00686251	0.00366516	0.00739552	0.00670254	0.0122013	0.00657387	0.00909549	7.07239e-09	1.06492e-08	1.73901e-08	8.98978e-09	1.56975e-08	2.13308e-08	1.49336e-08	5.0893e-08	2.42034e-08	1.31132e-08
Analyte237	Acetoin	0.0829127	0.0271357	0.0140209	0.0696807	0.0152976	0.0150246	0.0955569	0.101077	0.106751	0.0821579	0.0762854	0.0853292	1.47133	3.27519	5.89192e-09	3.37049	1.23094	9.81289e-09	0.50002	2.12637	1.97343	2.77965	1.11444	2.33941	0.0311395	0.055561	0.0318036	0.0417207	0.0336157	0.0704198	0.215798	0.117037	0.139684	0.185672	0.114077	0.170234	6.84928e-09	8.72498e-09	7.07239e-09	1.06492e-08	5.74835	8.98978e-09	1.03866	9.78168	4.87241	14.0826	6.30996	0.424788
Analyte238	Cyclohexanone	0.00519008	0.00366146	0.00309435	0.00615894	0.0064745	0.0046256	0.00106457	4.91892e-09	0.0011064	0.000947674	0.000988072	0.00107389	0.00267366	0.00222433	0.000783926	0.0015164	0.00128059	9.81289e-09	0.00218349	0.00155261	0.00291389	0.00294319	0.0020833	2.63951e-08	0.00704386	0.010265	0.00842157	4.87536e-09	0.00890834	0.0100127	0.00171847	5.8661e-09	0.000605865	0.000956348	0.000897024	0.00130187	6.84928e-09	8.72498e-09	7.07239e-09	1.06492e-08	1.73901e-08	8.98978e-09	1.56975e-08	0.00243018	0.00250287	5.0893e-08	0.00263199	0.00213471
Analyte239	2-Octanone	0.00569503	0.00684354	0.00363023	0.00831902	0.00683911	0.00862691	0.0180995	0.0423475	0.0103176	0.00879875	0.0115275	0.0125809	0.291477	0.0762478	0.105193	0.0669876	0.088979	0.831953	0.351538	0.298812	0.468007	0.37576	0.565258	1.28829	4.32167e-09	5.25429e-09	0.00258431	0.0038899	5.43414e-09	0.00230091	0.00729958	0.0052446	0.00935802	0.00320215	0.00581656	5.97364e-09	0.147774	0.544648	0.162225	0.699168	1.73901e-08	0.600983	0.457144	1.72357	0.551185	3.78128	2.42034e-08	0.265422
Analyte240	N-[1-[4-Chlorophenyl]-1H-tetrazol-5-ol]-N',N'-diethyl-N-methyl-1,2-ethanediamine	0.00179497	0.00166771	0.00163514	0.00173393	0.00178929	0.0021835	0.00288216	0.00189836	0.00195276	0.00197785	0.00234867	0.00197489	8.77155e-09	6.41506e-09	5.89192e-09	7.2962e-09	6.11655e-09	9.81289e-09	0.0019665	0.00315515	0.00654249	1.77362e-08	0.00334161	0.01247	4.32167e-09	5.25429e-09	5.2321e-09	4.87536e-09	5.43414e-09	5.53634e-09	0.00142181	5.8661e-09	0.00137805	0.00146971	0.00138027	0.00158525	6.84928e-09	8.72498e-09	7.07239e-09	1.06492e-08	1.73901e-08	8.98978e-09	1.56975e-08	2.13308e-08	1.49336e-08	5.0893e-08	2.42034e-08	1.31132e-08
Analyte241	unknown	0.00739933	0.00565794	0.00789904	0.00730555	0.00594913	0.00603756	0.00892111	0.00685387	0.0079419	0.00742296	0.00663889	0.00736199	0.00579675	0.00509767	0.00263802	0.00354738	0.00834066	9.81289e-09	0.00698704	0.00538033	0.0107973	0.00850076	0.0114802	0.0141034	0.0066579	0.00780049	0.00656706	0.00648917	0.005809	0.00565347	0.00702043	0.00387331	0.00577635	0.00501495	0.00518728	0.00354458	0.0063026	0.00923001	0.00423257	0.00830954	0.0223187	0.00353564	0.0042106	0.00946236	0.00539809	0.0132696	0.0100529	0.00453528
Analyte242	Pyridine, 3-methyl-	0.00116555	0.000800645	0.00105489	0.00115818	0.0010573	0.000830122	0.00104246	0.000733677	0.00121184	0.000712751	0.000794294	0.000665044	8.77155e-09	6.41506e-09	0.000355809	7.2962e-09	6.11655e-09	9.81289e-09	1.00532e-08	9.99213e-09	1.54923e-08	1.77362e-08	1.33692e-08	2.63951e-08	0.000846624	0.000886488	0.000882126	0.000764291	0.000685421	0.000945749	0.0011176	0.00056152	0.000697463	0.000590022	0.000645901	0.000761213	6.84928e-09	8.72498e-09	0.000488301	1.06492e-08	0.00194253	0.000378175	1.56975e-08	2.13308e-08	1.49336e-08	5.0893e-08	2.42034e-08	1.31132e-08
Analyte243	unknown	0.000392685	0.000197848	4.51771e-09	5.09879e-09	4.62034e-09	4.67274e-09	0.000377041	0.00043102	0.000432047	0.00048892	0.000239098	0.000489992	0.000777338	0.000877426	5.89192e-09	0.000682885	0.000962204	0.00206903	0.00157714	9.99213e-09	0.00490443	0.00393557	0.00318845	0.00666135	4.32167e-09	0.000644146	5.2321e-09	0.000388607	0.00100386	0.00100311	0.00101752	5.8661e-09	0.000235386	0.00037133	0.000448065	0.00129628	0.00224222	0.00256929	0.00164087	0.00450406	0.00506094	0.0020966	0.00279597	0.00732689	0.00234433	5.0893e-08	0.0037482	0.00170447
Analyte244	Trisiloxane, 1,1,1,5,5,5-hexamethyl-3,3-bis[(trimethylsilyl)oxy]-	0.00183109	0.00125232	0.00184494	0.00138656	0.00153565	0.00125036	0.000876045	0.000704952	5.18144e-09	0.000709004	0.00063765	0.000871493	0.000571483	0.000728771	0.000957204	7.2962e-09	0.000781562	0.0012046	0.0013127	0.00107493	0.00169825	1.77362e-08	0.00197113	0.00282893	0.00181006	0.00156984	0.0015614	0.00166903	0.00175178	0.00236165	0.00113358	0.00212474	0.00157414	0.00132575	0.0012244	0.00124017	0.000696761	0.000767148	0.000747469	0.00105162	0.00186729	0.001371	0.00135537	0.00314412	0.00189164	0.00580238	0.00303816	0.00124571
Analyte245	cis-2-(2-Pentenyl)furan	0.00211655	0.00243324	0.00441219	0.00437446	0.00327473	0.00388146	5.59295e-09	0.00497358	0.00641646	0.00729956	0.00649	0.00319871	8.77155e-09	0.00148248	5.89192e-09	7.2962e-09	6.11655e-09	9.81289e-09	1.00532e-08	9.99213e-09	1.54923e-08	1.77362e-08	1.33692e-08	2.63951e-08	0.000672244	5.25429e-09	0.0014929	0.00175879	5.43414e-09	0.00102168	0.00422374	5.8661e-09	0.00652796	0.00237058	0.00399958	5.97364e-09	6.84928e-09	0.00072315	7.07239e-09	1.06492e-08	1.73901e-08	8.98978e-09	1.56975e-08	2.13308e-08	1.49336e-08	5.0893e-08	2.42034e-08	1.31132e-08
Analyte246	3-Heptanol	4.97574e-09	4.3935e-09	4.51771e-09	5.09879e-09	4.62034e-09	4.67274e-09	5.59295e-09	4.91892e-09	5.18144e-09	5.00254e-09	5.04344e-09	4.91754e-09	8.77155e-09	6.41506e-09	5.89192e-09	7.2962e-09	6.11655e-09	9.81289e-09	1.00532e-08	9.99213e-09	1.54923e-08	1.77362e-08	1.33692e-08	2.63951e-08	0.000994349	0.00150396	5.2321e-09	4.87536e-09	0.000694703	5.53634e-09	7.32324e-09	5.8661e-09	4.39574e-09	5.27167e-09	4.87402e-09	5.97364e-09	6.84928e-09	8.72498e-09	7.07239e-09	1.06492e-08	1.73901e-08	8.98978e-09	1.56975e-08	2.13308e-08	1.49336e-08	5.0893e-08	2.42034e-08	1.31132e-08
Analyte247	Octane, 2,3,6,7-tetramethyl-	4.97574e-09	4.3935e-09	4.51771e-09	5.09879e-09	4.62034e-09	4.67274e-09	5.59295e-09	4.91892e-09	5.18144e-09	5.00254e-09	5.04344e-09	4.91754e-09	8.77155e-09	6.41506e-09	5.89192e-09	7.2962e-09	6.11655e-09	9.81289e-09	1.00532e-08	9.99213e-09	1.54923e-08	1.77362e-08	1.33692e-08	2.63951e-08	4.32167e-09	0.00140303	5.2321e-09	4.87536e-09	5.43414e-09	5.53634e-09	7.32324e-09	5.8661e-09	0.00157231	5.27167e-09	4.87402e-09	5.97364e-09	6.84928e-09	0.0028302	0.00123702	0.00240782	0.00299712	8.98978e-09	1.56975e-08	0.0111596	1.49336e-08	5.0893e-08	0.00689058	0.00157931
Analyte248	unknown	0.0136928	0.0129474	0.0163788	0.0189704	0.0154686	0.0163868	0.0106761	0.00772513	0.0105757	0.0087016	0.00791256	0.00942092	0.00382018	0.00477272	0.00362397	0.00403322	0.00358452	0.00571554	0.00622017	0.00592031	0.00737332	0.00771063	0.0085457	0.0117859	0.0134754	0.013242	0.00766833	0.0114703	0.00822709	0.0100154	0.00412448	0.00263663	0.0039328	0.00257485	0.00359724	0.00205021	0.00460992	0.00476999	0.00528841	0.00638492	0.0101011	0.00670863	0.00608147	0.0111596	0.00741719	0.0202188	0.0116289	0.00441866
Analyte249	1H-Imidazole-4-carboxaldehyde	4.97574e-09	4.3935e-09	4.51771e-09	5.09879e-09	4.62034e-09	4.67274e-09	0.000709519	4.91892e-09	5.18144e-09	0.000531601	0.000681061	4.91754e-09	8.77155e-09	6.41506e-09	5.89192e-09	7.2962e-09	6.11655e-09	9.81289e-09	1.00532e-08	9.99213e-09	1.54923e-08	1.77362e-08	1.33692e-08	2.63951e-08	4.32167e-09	5.25429e-09	5.2321e-09	4.87536e-09	5.43414e-09	5.53634e-09	7.32324e-09	5.8661e-09	4.39574e-09	5.27167e-09	4.87402e-09	5.97364e-09	6.84928e-09	8.72498e-09	7.07239e-09	1.06492e-08	1.73901e-08	8.98978e-09	1.56975e-08	2.13308e-08	1.49336e-08	5.0893e-08	2.42034e-08	1.31132e-08
Analyte250	Hexanoic acid, 3-hexenyl ester, (Z)-	4.97574e-09	4.3935e-09	4.51771e-09	5.09879e-09	4.62034e-09	4.67274e-09	5.59295e-09	4.91892e-09	5.18144e-09	5.00254e-09	5.04344e-09	4.91754e-09	8.77155e-09	6.41506e-09	5.89192e-09	7.2962e-09	6.11655e-09	9.81289e-09	1.00532e-08	9.99213e-09	1.54923e-08	1.77362e-08	1.33692e-08	2.63951e-08	4.32167e-09	5.25429e-09	5.2321e-09	4.87536e-09	5.43414e-09	5.53634e-09	7.32324e-09	5.8661e-09	4.39574e-09	5.27167e-09	4.87402e-09	5.97364e-09	6.84928e-09	8.72498e-09	7.07239e-09	1.06492e-08	1.73901e-08	8.98978e-09	0.000463212	2.13308e-08	0.000345926	0.00157809	2.42034e-08	0.00026598
Analyte251	Cyclooctanol, acetate	4.97574e-09	4.3935e-09	4.51771e-09	5.09879e-09	4.62034e-09	4.67274e-09	5.59295e-09	4.91892e-09	5.18144e-09	5.00254e-09	5.04344e-09	4.91754e-09	8.77155e-09	6.41506e-09	5.89192e-09	7.2962e-09	6.11655e-09	9.81289e-09	0.000717591	0.000490735	0.00122887	0.000809945	0.0014812	0.00135741	4.32167e-09	5.25429e-09	5.2321e-09	4.87536e-09	5.43414e-09	5.53634e-09	7.32324e-09	5.8661e-09	4.39574e-09	5.27167e-09	4.87402e-09	5.97364e-09	6.84928e-09	8.72498e-09	7.07239e-09	1.06492e-08	1.73901e-08	8.98978e-09	1.56975e-08	2.13308e-08	1.49336e-08	5.0893e-08	2.42034e-08	1.31132e-08
Analyte252	Cyclohexanone, 2,2,6-trimethyl-	0.047708	0.0427116	0.0582987	0.0591486	0.0564035	0.0539238	0.0380224	0.0285794	0.0475655	0.0456987	0.0358643	0.0338009	0.00346492	0.00376449	0.00331999	0.00277	0.00384142	0.00660184	0.00302907	0.00373598	0.00961253	0.00436515	0.00601992	0.00769812	0.0593926	0.0183809	0.0226047	0.0367304	0.0194559	0.0232882	0.0271172	0.00823919	0.0360325	0.0224135	0.0237256	0.0114523	0.00373908	0.00906002	0.00671213	0.00536326	0.0121648	0.00537024	0.00467396	0.0121267	0.00650484	0.0179338	0.00862339	0.00579655
Analyte253	Propanoic acid, 2-hydroxy-2-methyl-, ethyl ester	4.97574e-09	4.3935e-09	4.51771e-09	5.09879e-09	4.62034e-09	4.67274e-09	5.59295e-09	4.91892e-09	5.18144e-09	5.00254e-09	5.04344e-09	4.91754e-09	8.77155e-09	6.41506e-09	5.89192e-09	7.2962e-09	6.11655e-09	9.81289e-09	0.00173171	9.99213e-09	1.54923e-08	0.00313315	0.00302907	0.00459169	4.32167e-09	5.25429e-09	5.2321e-09	4.87536e-09	5.43414e-09	5.53634e-09	7.32324e-09	5.8661e-09	4.39574e-09	5.27167e-09	4.87402e-09	5.97364e-09	6.84928e-09	8.72498e-09	7.07239e-09	1.06492e-08	1.73901e-08	8.98978e-09	1.56975e-08	0.00387413	0.00235671	0.00775478	0.00407575	0.00165294
Analyte254	Ethoxycyclohexyldimethylsilane	0.00294304	0.00139474	0.00316143	0.00261714	0.0033677	0.00303822	5.59295e-09	4.91892e-09	0.000454582	0.000214835	0.000299016	0.000481733	8.77155e-09	0.000337676	5.89192e-09	7.2962e-09	6.11655e-09	9.81289e-09	1.00532e-08	9.99213e-09	1.54923e-08	1.77362e-08	0.000792216	2.63951e-08	0.00112669	0.00623049	0.00255829	0.00276756	0.00531613	0.00388592	0.000481114	0.000596174	4.39574e-09	0.000328012	4.87402e-09	0.000409452	6.84928e-09	8.72498e-09	7.07239e-09	1.06492e-08	1.73901e-08	8.98978e-09	1.56975e-08	2.13308e-08	1.49336e-08	5.0893e-08	2.42034e-08	1.31132e-08
Analyte255	2-Penten-1-ol, (E)-	0.00330142	0.00420199	0.00802858	0.00756678	0.0062676	0.00630692	0.00830401	0.00349454	0.00730372	0.00622398	0.005783	0.0038493	0.000788301	0.00132742	0.000961132	0.00078499	0.00072764	0.00136123	1.00532e-08	9.99213e-09	1.54923e-08	1.77362e-08	1.33692e-08	2.63951e-08	0.00626349	0.000489227	0.00073199	0.00172117	0.000542776	0.000611701	0.00189982	0.000259516	0.00617311	0.00146639	0.00243823	0.000286666	0.0004522	0.00107921	7.07239e-09	1.06492e-08	0.00100585	0.000835791	1.56975e-08	2.13308e-08	1.49336e-08	5.0893e-08	2.42034e-08	1.31132e-08
Analyte256	2-Heptenal, (Z)-	0.00324471	0.00499127	0.0124905	0.0092728	0.00512088	0.00826088	5.59295e-09	0.0122724	5.18144e-09	5.00254e-09	5.04344e-09	4.91754e-09	0.0100989	0.017995	0.013621	0.0101975	0.0101939	0.00668147	0.0054995	0.00406322	0.00512618	0.00405898	0.00694304	0.00933998	0.00522585	0.00100751	5.2321e-09	0.00144098	5.43414e-09	0.000896507	0.00713983	0.0024607	0.0163805	0.00708993	0.00932463	0.00205999	0.00567022	0.00770131	0.00500503	0.00841463	0.0216974	0.00386548	0.00531988	0.00641976	0.00523945	0.00754145	0.00971679	0.00512974
Analyte257	2-Penten-1-ol, (Z)-	4.97574e-09	4.3935e-09	4.51771e-09	5.09879e-09	4.62034e-09	4.67274e-09	5.59295e-09	0.359081	0.355136	0.387031	0.419495	0.36834	8.77155e-09	6.41506e-09	5.89192e-09	7.2962e-09	0.00426663	9.81289e-09	1.00532e-08	9.99213e-09	1.54923e-08	0.00376752	1.33692e-08	2.63951e-08	0.313205	0.354774	0.468121	0.394223	0.281778	0.318978	0.549147	0.311306	0.0316653	0.463462	0.402591	0.425608	6.84928e-09	8.72498e-09	7.07239e-09	0.0284282	0.01952	0.00915615	1.56975e-08	2.13308e-08	1.49336e-08	0.0185694	2.42034e-08	0.00499684
Analyte258	3,6-Heptanedione	0.0334252	0.0824204	0.158371	0.0930957	0.0549275	0.235844	0.205373	4.91892e-09	5.18144e-09	5.00254e-09	0.135872	0.155987	0.0212539	0.0249202	0.0192136	0.0196166	0.0177398	0.0385567	0.00629912	0.00572142	0.00850983	0.00574062	0.00663449	0.0172382	0.0109929	0.182392	0.241561	4.87536e-09	0.238717	0.199644	0.0319195	0.0392501	0.105669	0.0216616	0.123972	0.0333396	0.0130793	0.013909	0.00969974	0.0180021	0.0254423	0.0109789	0.00558162	0.0121861	0.00855297	5.0893e-08	0.0127183	0.00575901
Analyte259	unknown	4.97574e-09	0.000544666	4.51771e-09	5.09879e-09	4.62034e-09	4.67274e-09	5.59295e-09	4.91892e-09	5.18144e-09	5.00254e-09	5.04344e-09	4.91754e-09	8.77155e-09	6.41506e-09	5.89192e-09	7.2962e-09	6.11655e-09	9.81289e-09	1.00532e-08	9.99213e-09	1.54923e-08	1.77362e-08	1.33692e-08	2.63951e-08	4.32167e-09	5.25429e-09	5.2321e-09	0.000365005	5.43414e-09	5.53634e-09	7.32324e-09	5.8661e-09	0.000382416	0.000238584	0.000228179	0.000204172	6.84928e-09	8.72498e-09	7.07239e-09	1.06492e-08	1.73901e-08	8.98978e-09	0.000442527	2.13308e-08	1.49336e-08	5.0893e-08	2.42034e-08	1.31132e-08
Analyte260	unknown	4.97574e-09	4.3935e-09	4.51771e-09	5.09879e-09	4.62034e-09	4.67274e-09	5.59295e-09	4.91892e-09	5.18144e-09	5.00254e-09	5.04344e-09	4.91754e-09	0.0071975	0.00318355	0.00374824	0.00462911	0.00364287	0.00390373	0.00387934	0.00312391	0.00458932	0.00556518	0.00547015	0.0101245	4.32167e-09	5.25429e-09	5.2321e-09	4.87536e-09	5.43414e-09	5.53634e-09	7.32324e-09	5.8661e-09	4.39574e-09	5.27167e-09	4.87402e-09	5.97364e-09	6.84928e-09	8.72498e-09	0.00245247	1.06492e-08	0.0094119	8.98978e-09	0.00475974	2.13308e-08	0.00394026	0.0124408	2.42034e-08	1.31132e-08
Analyte261	unknown	0.0464435	0.0682052	0.0724787	0.0932574	0.0490251	0.0528136	0.0476508	0.0447401	0.0359628	0.0145073	0.0398608	0.0480145	8.77155e-09	6.41506e-09	5.89192e-09	7.2962e-09	6.11655e-09	9.81289e-09	1.00532e-08	9.99213e-09	1.54923e-08	1.77362e-08	1.33692e-08	2.63951e-08	0.0287488	0.0213456	5.2321e-09	0.0590735	5.43414e-09	5.53634e-09	0.055275	0.0279392	0.0978677	0.0899116	0.0853988	0.0517548	0.0178023	0.0185404	0.0277646	0.0429927	0.0268397	0.0256919	0.00325342	0.0126998	1.49336e-08	0.023264	0.0188386	0.00565877
Analyte263	p-Aminotoluene	4.97574e-09	4.3935e-09	4.51771e-09	5.09879e-09	4.62034e-09	4.67274e-09	0.000816037	0.000615224	5.18144e-09	0.000587804	5.04344e-09	4.91754e-09	8.77155e-09	6.41506e-09	5.89192e-09	7.2962e-09	6.11655e-09	9.81289e-09	1.00532e-08	9.99213e-09	1.54923e-08	1.77362e-08	1.33692e-08	2.63951e-08	4.32167e-09	5.25429e-09	5.2321e-09	4.87536e-09	5.43414e-09	5.53634e-09	7.32324e-09	5.8661e-09	0.000572121	5.27167e-09	4.87402e-09	5.97364e-09	6.84928e-09	8.72498e-09	7.07239e-09	1.06492e-08	1.73901e-08	8.98978e-09	1.56975e-08	2.13308e-08	1.49336e-08	5.0893e-08	2.42034e-08	1.31132e-08
Analyte264	unknown	0.00149168	0.0016723	0.00168321	0.00254133	0.00173391	0.00186002	5.59295e-09	0.000907233	5.18144e-09	5.00254e-09	5.04344e-09	0.00100596	8.77155e-09	6.41506e-09	5.89192e-09	7.2962e-09	0.000700997	9.81289e-09	1.00532e-08	9.99213e-09	1.54923e-08	1.77362e-08	1.33692e-08	2.63951e-08	0.00116732	0.000960949	0.000995325	0.00126153	5.43414e-09	0.00140628	0.000607274	5.8661e-09	4.39574e-09	0.000416907	0.000647022	0.000408792	6.84928e-09	8.72498e-09	7.07239e-09	1.06492e-08	1.73901e-08	0.00064589	1.56975e-08	2.13308e-08	1.49336e-08	0.00215852	2.42034e-08	1.31132e-08
Analyte266	2-Hexen-1-ol, acetate, (Z)-	4.97574e-09	0.000145324	4.51771e-09	5.09879e-09	4.62034e-09	4.67274e-09	5.59295e-09	0.000574186	0.00188385	0.00179758	0.00256445	0.00105867	8.77155e-09	6.41506e-09	5.89192e-09	7.2962e-09	6.11655e-09	9.81289e-09	1.00532e-08	9.99213e-09	1.54923e-08	1.77362e-08	1.33692e-08	2.63951e-08	4.32167e-09	5.25429e-09	5.2321e-09	4.87536e-09	5.43414e-09	5.53634e-09	7.32324e-09	5.8661e-09	4.39574e-09	5.27167e-09	4.87402e-09	5.97364e-09	6.84928e-09	8.72498e-09	7.07239e-09	1.06492e-08	1.73901e-08	8.98978e-09	1.56975e-08	2.13308e-08	1.49336e-08	5.0893e-08	2.42034e-08	1.31132e-08
Analyte267	6-Octen-2-one, (Z)-	4.97574e-09	4.3935e-09	4.51771e-09	5.09879e-09	4.62034e-09	4.67274e-09	5.59295e-09	4.91892e-09	0.00538114	0.00524194	0.00609108	4.91754e-09	8.77155e-09	0.000942525	0.00299152	0.000323037	6.11655e-09	0.0159606	1.00532e-08	9.99213e-09	1.54923e-08	1.77362e-08	1.33692e-08	0.0052305	4.32167e-09	5.25429e-09	5.2321e-09	4.87536e-09	5.43414e-09	5.53634e-09	7.32324e-09	5.8661e-09	0.00618507	5.27167e-09	4.87402e-09	5.97364e-09	0.000947477	0.00101157	0.00656009	0.00179207	1.73901e-08	0.00658809	1.56975e-08	2.13308e-08	1.49336e-08	5.0893e-08	0.00345545	1.31132e-08
Analyte268	2-Acetyl-1-pyrroline	4.97574e-09	4.3935e-09	4.51771e-09	5.09879e-09	4.62034e-09	4.67274e-09	5.59295e-09	4.91892e-09	5.18144e-09	5.00254e-09	5.04344e-09	4.91754e-09	8.77155e-09	6.41506e-09	5.89192e-09	7.2962e-09	6.11655e-09	9.81289e-09	1.00532e-08	9.99213e-09	1.54923e-08	1.77362e-08	1.33692e-08	2.63951e-08	0.0466292	0.0818667	0.0633267	0.0696165	0.0768833	0.0914974	0.101895	0.0520236	0.0341276	0.0660198	0.065995	0.0770388	0.0625532	0.0734305	0.0424225	0.0978161	1.73901e-08	0.0834643	0.287421	0.319896	0.279231	0.658841	0.383814	0.164407
Analyte269	5-Hepten-2-one, 6-methyl-	0.0115671	0.00823607	0.0105209	0.0101774	0.00781675	0.00827417	0.0122288	0.00555266	0.00813746	0.00700034	0.00690828	0.00565416	0.0038931	0.00493403	0.00528096	0.00462011	0.00326528	0.00721327	0.00443595	0.00276197	0.00345014	0.00402788	0.00620083	0.00649955	0.0107947	0.00425111	0.0044392	0.00684146	0.00416569	0.00512295	0.00657225	0.00186197	0.00856482	0.00361873	0.00512692	0.0022356	0.00493771	0.00624332	0.00903768	0.00638939	0.013406	0.005813	0.00704635	0.0140579	0.00504504	0.014952	0.0133052	0.005725
Analyte270	2-Cyclohexen-1-one, 4,5-dimethyl-	4.97574e-09	4.3935e-09	4.51771e-09	5.09879e-09	4.62034e-09	4.67274e-09	5.59295e-09	4.91892e-09	5.18144e-09	5.00254e-09	5.04344e-09	4.91754e-09	8.77155e-09	6.41506e-09	5.89192e-09	7.2962e-09	6.11655e-09	9.81289e-09	1.00532e-08	9.99213e-09	1.54923e-08	1.77362e-08	1.33692e-08	2.63951e-08	4.32167e-09	5.25429e-09	0.000279197	4.87536e-09	0.000927616	0.000449393	7.32324e-09	0.00101038	4.39574e-09	5.27167e-09	0.000371261	0.00104981	6.84928e-09	8.72498e-09	7.07239e-09	1.06492e-08	1.73901e-08	8.98978e-09	1.56975e-08	2.13308e-08	1.49336e-08	5.0893e-08	2.42034e-08	1.31132e-08
Analyte271	Anisole	4.97574e-09	4.3935e-09	4.51771e-09	5.09879e-09	4.62034e-09	4.67274e-09	5.59295e-09	4.91892e-09	5.18144e-09	5.00254e-09	5.04344e-09	4.91754e-09	8.77155e-09	6.41506e-09	5.89192e-09	7.2962e-09	6.11655e-09	9.81289e-09	1.00532e-08	9.99213e-09	1.54923e-08	1.77362e-08	1.33692e-08	2.63951e-08	4.32167e-09	5.25429e-09	5.2321e-09	4.87536e-09	5.43414e-09	5.53634e-09	7.32324e-09	5.8661e-09	4.39574e-09	5.27167e-09	4.87402e-09	5.97364e-09	0.00385767	0.00242661	7.07239e-09	0.00562142	0.00647835	0.00472914	1.56975e-08	2.13308e-08	1.49336e-08	5.0893e-08	2.42034e-08	1.31132e-08
Analyte272	meso-3,4-Hexanediol	0.00349004	0.0038433	0.00410855	0.00554744	0.00417863	0.00831423	0.00651251	0.00397033	0.00479322	0.00377874	0.00549668	0.00352072	0.0119778	0.0178118	5.89192e-09	0.0158802	0.0138015	9.81289e-09	0.0116719	0.0485255	0.0456924	0.0393663	0.0168946	0.0632597	0.0029943	0.00328356	0.00282318	0.00482946	0.004272	0.00636502	0.00704281	0.00270439	0.00782297	0.00634047	0.00507915	0.00266369	6.84928e-09	0.057014	7.07239e-09	0.0427923	0.0305395	8.98978e-09	0.0179559	2.13308e-08	0.0792074	0.327005	2.42034e-08	0.00864607
Analyte273	2-Hydroxy-3-hexanone	4.97574e-09	4.3935e-09	4.51771e-09	5.09879e-09	4.62034e-09	4.67274e-09	5.59295e-09	4.91892e-09	5.18144e-09	5.00254e-09	5.04344e-09	4.91754e-09	8.77155e-09	6.41506e-09	0.0235455	0.00254372	0.00281583	0.0559721	0.00230738	0.0090464	0.00826311	0.00704558	1.33692e-08	2.63951e-08	4.32167e-09	5.25429e-09	5.2321e-09	4.87536e-09	5.43414e-09	5.53634e-09	7.32324e-09	5.8661e-09	4.39574e-09	5.27167e-09	4.87402e-09	5.97364e-09	0.0310851	8.72498e-09	0.0262572	0.01091	0.0125692	0.0414812	1.56975e-08	2.13308e-08	1.49336e-08	0.0753107	2.42034e-08	0.0014786
Analyte274	2,7-Octanedione	4.97574e-09	4.3935e-09	4.51771e-09	5.09879e-09	4.62034e-09	4.67274e-09	5.59295e-09	4.91892e-09	5.18144e-09	5.00254e-09	5.04344e-09	4.91754e-09	8.77155e-09	6.41506e-09	5.89192e-09	7.2962e-09	6.11655e-09	9.81289e-09	0.00271872	0.00186076	0.00258071	0.00128837	0.0057396	0.00293376	4.32167e-09	5.25429e-09	5.2321e-09	4.87536e-09	5.43414e-09	5.53634e-09	7.32324e-09	5.8661e-09	4.39574e-09	5.27167e-09	4.87402e-09	5.97364e-09	6.84928e-09	8.72498e-09	7.07239e-09	1.06492e-08	1.73901e-08	8.98978e-09	1.56975e-08	2.13308e-08	1.49336e-08	5.0893e-08	2.42034e-08	1.31132e-08
Analyte275	Dipipanone	4.97574e-09	4.3935e-09	4.51771e-09	5.09879e-09	4.62034e-09	4.67274e-09	5.59295e-09	4.91892e-09	5.18144e-09	5.00254e-09	5.04344e-09	4.91754e-09	8.77155e-09	6.41506e-09	5.89192e-09	7.2962e-09	6.11655e-09	9.81289e-09	1.00532e-08	9.99213e-09	1.54923e-08	1.77362e-08	1.33692e-08	2.63951e-08	4.32167e-09	5.25429e-09	5.2321e-09	4.87536e-09	5.43414e-09	5.53634e-09	0.000606488	0.000339022	4.39574e-09	0.000239176	4.87402e-09	0.00027167	6.84928e-09	8.72498e-09	7.07239e-09	1.06492e-08	1.73901e-08	8.98978e-09	1.56975e-08	2.13308e-08	1.49336e-08	5.0893e-08	2.42034e-08	1.31132e-08
Analyte276	Trichloroacetic acid, undecyl ester	0.000278987	0.000636442	0.000749857	0.00067069	0.000548054	0.000533066	0.000526082	0.000630792	0.000757601	0.000412232	0.00032239	0.000559493	8.77155e-09	6.41506e-09	5.89192e-09	7.2962e-09	6.11655e-09	9.81289e-09	1.00532e-08	9.99213e-09	1.54923e-08	1.77362e-08	1.33692e-08	2.63951e-08	4.32167e-09	5.25429e-09	5.2321e-09	7.0187e-05	5.43414e-09	5.53634e-09	7.32324e-09	5.8661e-09	4.39574e-09	5.27167e-09	4.87402e-09	5.97364e-09	6.84928e-09	8.72498e-09	7.07239e-09	1.06492e-08	0.00020974	8.98978e-09	1.56975e-08	2.13308e-08	1.49336e-08	0.00102852	2.42034e-08	1.31132e-08
Analyte277	Sulfurous acid, cyclohexylmethyl hexyl ester	4.97574e-09	4.3935e-09	4.51771e-09	5.09879e-09	4.62034e-09	4.67274e-09	5.59295e-09	4.91892e-09	5.18144e-09	5.00254e-09	5.04344e-09	4.91754e-09	8.77155e-09	6.41506e-09	5.89192e-09	7.2962e-09	6.11655e-09	9.81289e-09	1.00532e-08	9.99213e-09	1.54923e-08	1.77362e-08	1.33692e-08	2.63951e-08	4.32167e-09	5.25429e-09	5.2321e-09	4.87536e-09	5.43414e-09	5.53634e-09	7.32324e-09	5.8661e-09	4.39574e-09	5.27167e-09	4.87402e-09	5.97364e-09	0.000708569	0.00104545	0.000425062	1.06492e-08	1.73901e-08	0.000363195	1.56975e-08	2.13308e-08	1.49336e-08	5.0893e-08	2.42034e-08	1.31132e-08
Analyte279	unknown	0.00063761	0.000524888	0.00048753	0.00058745	0.00055551	4.67274e-09	0.000253834	0.00051404	5.18144e-09	0.000204497	0.000432598	0.000594991	0.000873492	0.000486944	0.000714868	0.000231417	0.000676091	0.00177897	0.000606438	0.000600141	0.00104094	0.00130007	1.33692e-08	0.00262114	0.000461186	0.000678687	0.000698075	0.000470879	0.00071975	0.000558054	0.000722187	0.000777331	0.000181407	0.000271497	0.000451726	0.000834869	6.84928e-09	8.72498e-09	0.00124542	1.06492e-08	0.00228603	0.000411716	0.00103393	0.00198353	0.00134972	0.00483715	0.00254065	0.00115689
Analyte280	3-Heptyne-2,6-dione, 5-methyl-5-(1-methylethyl)-	4.97574e-09	0.000691672	0.00104065	0.00110425	0.000751638	0.00089867	0.00141183	4.91892e-09	0.00122896	0.000756524	0.00086666	0.000504267	8.77155e-09	6.41506e-09	5.89192e-09	7.2962e-09	6.11655e-09	9.81289e-09	1.00532e-08	9.99213e-09	1.54923e-08	1.77362e-08	1.33692e-08	2.63951e-08	0.00104487	5.25429e-09	5.2321e-09	4.87536e-09	5.43414e-09	5.53634e-09	7.32324e-09	5.8661e-09	0.00103983	5.27167e-09	4.87402e-09	5.97364e-09	6.84928e-09	8.72498e-09	7.07239e-09	1.06492e-08	1.73901e-08	8.98978e-09	1.56975e-08	2.13308e-08	1.49336e-08	5.0893e-08	2.42034e-08	1.31132e-08
Analyte281	1,6-Dioxaspiro[4.4]nonane, 2-ethyl-	4.97574e-09	4.3935e-09	4.51771e-09	5.09879e-09	4.62034e-09	4.67274e-09	0.000139711	4.91892e-09	0.000171961	0.000137266	0.000184455	0.000231464	0.000574329	6.41506e-09	5.89192e-09	0.000657109	6.11655e-09	9.81289e-09	0.000366452	0.00108901	1.54923e-08	0.00100944	0.000833574	0.00161128	4.32167e-09	5.25429e-09	5.2321e-09	2.30533e-05	5.43414e-09	5.53634e-09	7.32324e-09	5.8661e-09	4.27635e-05	5.27167e-09	4.87402e-09	5.97364e-09	0.000274765	0.00020813	0.000490531	0.00039442	1.73901e-08	0.000159684	0.000442292	2.13308e-08	0.000545605	0.00258839	0.000839684	0.000140774
Analyte282	Silane, cyclohexyldimethoxymethyl-	0.00598461	0.00686692	4.51771e-09	5.09879e-09	0.00836118	0.0086665	0.0100918	0.00501753	0.0092232	0.00770958	0.00735907	0.00522321	0.00285145	0.00473984	0.00443193	0.00236958	0.00265236	0.00856821	0.00734522	0.0090786	0.0182582	0.0109712	1.33692e-08	0.0248005	4.32167e-09	0.00438593	0.00361062	0.00505193	0.00407639	0.00484897	0.0053957	0.00202361	4.39574e-09	0.00388426	0.00503396	0.0025993	0.00264997	8.72498e-09	0.00333116	1.06492e-08	0.00498338	0.0026206	0.0107793	0.0207554	1.49336e-08	0.0433097	0.0208088	0.0134837
Analyte285	Hepten-2-yl tiglate, 6-methyl-5-	0.00162402	0.00130285	0.00136599	5.09879e-09	0.00136157	0.00154508	5.59295e-09	4.91892e-09	0.00169244	0.00160236	0.00142923	0.00141771	8.77155e-09	6.41506e-09	5.89192e-09	7.2962e-09	6.11655e-09	9.81289e-09	0.00782576	0.00783272	0.0176439	1.77362e-08	0.0179527	0.0192026	4.32167e-09	5.25429e-09	5.2321e-09	4.87536e-09	5.43414e-09	5.53634e-09	0.00113669	5.8661e-09	0.00120465	0.000898244	4.87402e-09	5.97364e-09	6.84928e-09	8.72498e-09	7.07239e-09	1.06492e-08	1.73901e-08	8.98978e-09	0.0144392	2.13308e-08	0.0152933	5.0893e-08	0.0242921	0.017112
Analyte286	2-Hydroxy-3-pentanone	4.97574e-09	4.3935e-09	4.51771e-09	5.09879e-09	4.62034e-09	4.67274e-09	5.59295e-09	4.91892e-09	5.18144e-09	5.00254e-09	5.04344e-09	4.91754e-09	0.0133616	0.0179961	5.89192e-09	0.0169731	0.0179781	9.81289e-09	0.00984417	0.044669	0.0403625	0.0401098	0.015455	0.0703784	4.32167e-09	5.25429e-09	5.2321e-09	4.87536e-09	5.43414e-09	5.53634e-09	7.32324e-09	5.8661e-09	4.39574e-09	5.27167e-09	4.87402e-09	0.00250206	6.84928e-09	0.035493	7.07239e-09	0.0338174	0.0314799	8.98978e-09	0.0251787	0.195445	0.0496897	0.314483	0.121635	0.00680961
Analyte287	1-Hexanol	0.0503537	0.0974	0.0422315	0.135741	0.0328177	0.165511	5.59295e-09	4.91892e-09	5.18144e-09	5.00254e-09	5.04344e-09	4.91754e-09	0.106348	0.19997	5.89192e-09	0.220311	0.150024	9.81289e-09	0.340042	0.215525	0.161595	0.136109	0.341517	0.445432	0.0377624	0.076501	0.0712105	0.0709726	0.0653655	0.0606433	0.18438	0.0705297	4.39574e-09	0.224593	0.0564969	0.0599521	0.433926	0.308491	0.300272	0.399103	0.4029	0.240381	0.39668	0.364349	0.192996	0.644328	0.671957	0.337992
Analyte288	unknown	4.97574e-09	0.00229168	0.00286033	0.00411076	4.62034e-09	4.67274e-09	5.59295e-09	4.91892e-09	5.18144e-09	5.00254e-09	5.04344e-09	4.91754e-09	8.77155e-09	6.41506e-09	5.89192e-09	7.2962e-09	6.11655e-09	9.81289e-09	1.00532e-08	9.99213e-09	0.00678737	1.77362e-08	1.33692e-08	2.63951e-08	4.32167e-09	0.00269373	0.00196095	4.87536e-09	5.43414e-09	0.00179263	7.32324e-09	5.8661e-09	4.39574e-09	5.27167e-09	4.87402e-09	5.97364e-09	6.84928e-09	8.72498e-09	7.07239e-09	1.06492e-08	1.73901e-08	8.98978e-09	1.56975e-08	2.13308e-08	1.49336e-08	5.0893e-08	2.42034e-08	1.31132e-08
Analyte289	Phosphorus pentafluoride	4.97574e-09	4.3935e-09	4.51771e-09	5.09879e-09	4.62034e-09	4.67274e-09	5.59295e-09	4.91892e-09	5.18144e-09	5.00254e-09	5.04344e-09	4.91754e-09	8.77155e-09	6.41506e-09	5.89192e-09	7.2962e-09	6.11655e-09	9.81289e-09	1.00532e-08	9.99213e-09	1.54923e-08	1.77362e-08	1.33692e-08	2.63951e-08	4.32167e-09	5.25429e-09	5.2321e-09	4.87536e-09	5.43414e-09	5.53634e-09	0.000636394	5.8661e-09	4.39574e-09	0.000444691	4.87402e-09	0.000455961	6.84928e-09	8.72498e-09	7.07239e-09	1.06492e-08	1.73901e-08	8.98978e-09	1.56975e-08	2.13308e-08	1.49336e-08	5.0893e-08	2.42034e-08	1.31132e-08
Analyte290	Pyridine, 2,5-dimethyl-	0.000773862	4.3935e-09	0.000851474	5.09879e-09	0.000839233	0.000709943	0.000639281	0.00055174	5.18144e-09	0.000563715	0.00057232	0.000576644	8.77155e-09	6.41506e-09	5.89192e-09	7.2962e-09	6.11655e-09	9.81289e-09	1.00532e-08	9.99213e-09	1.54923e-08	1.77362e-08	1.33692e-08	2.63951e-08	0.000417563	5.25429e-09	5.2321e-09	4.87536e-09	5.43414e-09	5.53634e-09	7.32324e-09	5.8661e-09	0.000586851	5.27167e-09	0.000418382	5.97364e-09	6.84928e-09	8.72498e-09	7.07239e-09	1.06492e-08	1.73901e-08	8.98978e-09	1.56975e-08	2.13308e-08	1.49336e-08	5.0893e-08	2.42034e-08	1.31132e-08
Analyte291	unknown	0.00303263	0.00585947	0.00634582	0.00792768	0.00672392	0.00821751	0.00610962	0.00333149	0.0050518	0.0049826	0.00455306	0.00459429	8.77155e-09	6.41506e-09	5.89192e-09	7.2962e-09	6.11655e-09	9.81289e-09	1.00532e-08	9.99213e-09	1.54923e-08	1.77362e-08	1.33692e-08	2.63951e-08	4.32167e-09	5.25429e-09	5.2321e-09	4.87536e-09	5.43414e-09	5.53634e-09	7.32324e-09	5.8661e-09	4.39574e-09	5.27167e-09	4.87402e-09	5.97364e-09	6.84928e-09	8.72498e-09	7.07239e-09	1.06492e-08	1.73901e-08	8.98978e-09	1.56975e-08	2.13308e-08	1.49336e-08	5.0893e-08	2.42034e-08	1.31132e-08
Analyte292	5-Isopropyl-2-methylphenyl carbanilate	0.000783757	0.00120789	0.00114767	5.09879e-09	0.00124532	0.00139934	0.000890644	0.000532918	0.000625181	0.000712972	0.000680895	0.000383455	8.77155e-09	0.000407682	0.000362625	0.000297788	0.000387205	0.000671263	1.00532e-08	9.99213e-09	1.54923e-08	1.77362e-08	0.000866205	2.63951e-08	0.000818911	0.000606645	0.000736161	0.000807301	0.000768162	0.00104657	0.000389226	0.000280702	0.000643973	0.000565796	0.000536835	0.000208555	0.000319526	0.000455405	7.07239e-09	0.00049777	1.73901e-08	0.000366461	0.000590087	0.00118315	1.49336e-08	5.0893e-08	0.0012547	1.31132e-08
Analyte293	1H-Indene, 1-hexadecyl-2,3-dihydro-	4.97574e-09	4.3935e-09	4.51771e-09	5.09879e-09	4.62034e-09	4.67274e-09	5.59295e-09	4.91892e-09	5.18144e-09	5.00254e-09	5.04344e-09	4.91754e-09	0.000164425	6.41506e-09	5.89192e-09	7.2962e-09	6.11655e-09	9.81289e-09	0.000677336	9.99213e-09	1.54923e-08	1.77362e-08	0.000846695	2.63951e-08	4.32167e-09	5.25429e-09	5.2321e-09	4.87536e-09	5.43414e-09	5.53634e-09	7.32324e-09	5.8661e-09	4.39574e-09	5.27167e-09	4.87402e-09	5.97364e-09	6.84928e-09	8.72498e-09	7.07239e-09	1.06492e-08	1.73901e-08	8.98978e-09	1.56975e-08	0.000723735	0.000421496	5.0893e-08	0.0011535	0.000430925
Analyte294	2-Octanol, acetate	0.00215667	4.3935e-09	4.51771e-09	5.09879e-09	4.62034e-09	4.67274e-09	5.59295e-09	4.91892e-09	5.18144e-09	5.00254e-09	5.04344e-09	4.91754e-09	0.00124655	6.41506e-09	5.89192e-09	0.000730744	0.000680641	9.81289e-09	1.00532e-08	9.99213e-09	1.54923e-08	1.77362e-08	1.33692e-08	2.63951e-08	0.00066381	0.00229683	0.00165875	0.00117286	0.00193241	0.00224016	0.000714627	0.000825365	0.00126895	0.000546051	0.0010047	0.000248889	6.84928e-09	8.72498e-09	0.00150192	1.06492e-08	1.73901e-08	8.98978e-09	1.56975e-08	2.13308e-08	1.49336e-08	5.0893e-08	2.42034e-08	1.31132e-08
Analyte295	Deprenyl	4.97574e-09	4.3935e-09	4.51771e-09	5.09879e-09	4.62034e-09	4.67274e-09	5.59295e-09	0.000335265	5.18144e-09	5.00254e-09	5.04344e-09	4.91754e-09	8.77155e-09	6.41506e-09	5.89192e-09	7.2962e-09	6.11655e-09	9.81289e-09	1.00532e-08	9.99213e-09	1.54923e-08	1.77362e-08	1.33692e-08	2.63951e-08	0.000328205	5.25429e-09	5.2321e-09	4.87536e-09	0.000373783	5.53634e-09	0.000535423	0.000446919	4.39574e-09	5.27167e-09	4.87402e-09	0.000396163	6.84928e-09	8.72498e-09	7.07239e-09	1.06492e-08	1.73901e-08	8.98978e-09	1.56975e-08	2.13308e-08	1.49336e-08	5.0893e-08	2.42034e-08	1.31132e-08
Analyte296	unknown	4.97574e-09	0.00790137	0.0173106	0.0185045	0.014542	0.006827	5.59295e-09	0.0131376	5.18144e-09	0.0129033	5.04344e-09	0.012319	0.00210927	0.00314627	0.010874	0.00361196	0.00343608	0.0294709	1.00532e-08	9.99213e-09	1.54923e-08	1.77362e-08	1.33692e-08	2.63951e-08	0.00703893	0.0155641	0.0067114	0.00602089	0.0115174	0.0128184	0.00906599	0.00930254	0.0136412	0.0076153	0.00880751	0.0123573	0.0115113	0.00776994	0.0111169	0.00898603	0.00582218	0.00415227	1.56975e-08	2.13308e-08	1.49336e-08	5.0893e-08	2.42034e-08	1.31132e-08
Analyte297	3-tert-Butylsulfanyl-3-fluoro-2-trifluoromethyl-acrylic acid ethyl ester	4.97574e-09	4.3935e-09	4.51771e-09	5.09879e-09	4.62034e-09	4.67274e-09	5.59295e-09	4.91892e-09	5.18144e-09	5.00254e-09	5.04344e-09	4.91754e-09	8.77155e-09	6.41506e-09	5.89192e-09	7.2962e-09	6.11655e-09	9.81289e-09	1.00532e-08	9.99213e-09	1.54923e-08	1.77362e-08	1.33692e-08	2.63951e-08	4.32167e-09	5.25429e-09	5.2321e-09	4.87536e-09	5.43414e-09	5.53634e-09	7.32324e-09	5.8661e-09	4.39574e-09	0.00424055	0.00418304	5.97364e-09	0.00535068	0.0062683	7.07239e-09	0.00897337	1.73901e-08	8.98978e-09	1.56975e-08	2.13308e-08	1.49336e-08	5.0893e-08	2.42034e-08	1.31132e-08
Analyte298	Butanoic acid, 2-hydroxy-3,3-dimethyl-	4.97574e-09	0.00293013	4.51771e-09	5.09879e-09	4.62034e-09	0.00349967	5.59295e-09	4.91892e-09	5.18144e-09	5.00254e-09	5.04344e-09	4.91754e-09	0.00153689	0.00167174	5.89192e-09	0.00208833	0.00186844	9.81289e-09	0.00150714	0.00195768	0.00179303	0.0019204	0.00242636	0.00327599	4.32167e-09	5.25429e-09	0.00196798	0.00264887	5.43414e-09	0.00340379	7.32324e-09	5.8661e-09	4.39574e-09	5.27167e-09	4.87402e-09	5.97364e-09	6.84928e-09	8.72498e-09	7.07239e-09	1.06492e-08	1.73901e-08	8.98978e-09	0.00200898	0.00449584	0.00272334	5.0893e-08	0.00332137	0.00183014
Analyte299	Aspartic acid	4.97574e-09	4.3935e-09	4.51771e-09	5.09879e-09	4.62034e-09	4.67274e-09	5.59295e-09	4.91892e-09	5.18144e-09	5.00254e-09	5.04344e-09	4.91754e-09	0.00280326	0.00109499	0.00471901	0.00227008	0.00302733	9.81289e-09	0.00087737	0.00240912	0.00805653	0.0059661	0.0023273	0.00332381	4.32167e-09	5.25429e-09	5.2321e-09	4.87536e-09	5.43414e-09	5.53634e-09	7.32324e-09	5.8661e-09	4.39574e-09	5.27167e-09	4.87402e-09	5.97364e-09	0.00255976	0.0122105	0.00748434	0.0107607	0.00585339	0.00185947	0.00107574	0.0152075	0.00311441	5.0893e-08	0.00296071	0.00118321
Analyte300	Pyridine, 2,4,6-trimethyl-	0.0041179	0.00295014	0.00430814	0.00401208	0.00444776	0.00401689	0.00466876	0.0022699	0.00280813	0.00251249	0.00302358	0.00225667	8.77155e-09	6.41506e-09	5.89192e-09	7.2962e-09	6.11655e-09	9.81289e-09	1.00532e-08	9.99213e-09	1.54923e-08	1.77362e-08	1.33692e-08	2.63951e-08	0.00171436	0.0023896	0.00193056	0.00201492	0.00264753	0.00243067	0.00224029	0.000617302	0.00158851	5.27167e-09	0.00111206	0.00133191	6.84928e-09	8.72498e-09	7.07239e-09	1.06492e-08	1.73901e-08	8.98978e-09	1.56975e-08	2.13308e-08	1.49336e-08	5.0893e-08	2.42034e-08	1.31132e-08
Analyte301	Oxirane, [(phenylmethoxy)methyl]-	4.97574e-09	4.3935e-09	6.06726e-06	5.09879e-09	4.62034e-09	3.09184e-05	5.59295e-09	4.91892e-09	5.18144e-09	5.00254e-09	5.04344e-09	4.91754e-09	8.77155e-09	6.41506e-09	5.89192e-09	7.2962e-09	6.11655e-09	9.81289e-09	1.00532e-08	9.99213e-09	1.54923e-08	1.77362e-08	1.33692e-08	2.63951e-08	1.63561e-05	5.25429e-09	2.30808e-05	3.48215e-05	4.6569e-05	5.53634e-09	7.32324e-09	5.8661e-09	4.39574e-09	5.27167e-09	4.87402e-09	5.97364e-09	6.84928e-09	8.72498e-09	7.07239e-09	1.06492e-08	1.73901e-08	8.98978e-09	1.56975e-08	2.13308e-08	1.49336e-08	5.0893e-08	2.42034e-08	1.31132e-08
Analyte302	Benzeneethanamine, 2-fluoro-??,3,4-trihydroxy-N-isopropyl-	0.000275447	0.000359496	4.51771e-09	5.09879e-09	0.000360906	4.67274e-09	5.59295e-09	4.91892e-09	5.18144e-09	5.00254e-09	5.04344e-09	4.91754e-09	8.77155e-09	6.41506e-09	5.89192e-09	7.2962e-09	6.11655e-09	9.81289e-09	1.00532e-08	9.99213e-09	1.54923e-08	1.77362e-08	1.33692e-08	2.63951e-08	0.00046594	5.25429e-09	0.000331072	0.000585547	0.000350823	0.000428538	7.32324e-09	5.8661e-09	4.39574e-09	5.27167e-09	4.87402e-09	5.97364e-09	6.84928e-09	8.72498e-09	7.07239e-09	1.06492e-08	1.73901e-08	8.98978e-09	1.56975e-08	2.13308e-08	1.49336e-08	5.0893e-08	2.42034e-08	1.31132e-08
Analyte303	Silane, ethenyltrimethyl-	4.97574e-09	4.3935e-09	4.51771e-09	5.09879e-09	4.62034e-09	4.67274e-09	5.59295e-09	4.91892e-09	5.18144e-09	5.00254e-09	5.04344e-09	4.91754e-09	8.77155e-09	6.41506e-09	5.89192e-09	7.2962e-09	6.11655e-09	9.81289e-09	0.00114199	0.00079863	0.00136437	0.00191419	0.00195913	0.00211392	4.32167e-09	5.25429e-09	5.2321e-09	4.87536e-09	5.43414e-09	5.53634e-09	7.32324e-09	5.8661e-09	4.39574e-09	5.27167e-09	4.87402e-09	5.97364e-09	6.84928e-09	8.72498e-09	7.07239e-09	1.06492e-08	1.73901e-08	8.98978e-09	0.00179561	2.13308e-08	0.00141666	5.0893e-08	0.00329129	0.00142976
Analyte304	Sulfurous acid, di(cyclohexylmethyl) ester	4.97574e-09	4.3935e-09	4.51771e-09	5.09879e-09	4.62034e-09	4.67274e-09	5.59295e-09	4.91892e-09	5.18144e-09	5.00254e-09	5.04344e-09	4.91754e-09	8.77155e-09	0.0016223	0.0015862	0.000995517	0.00168862	9.81289e-09	1.00532e-08	9.99213e-09	0.000571528	1.77362e-08	1.33692e-08	2.63951e-08	4.32167e-09	5.25429e-09	5.2321e-09	4.87536e-09	5.43414e-09	5.53634e-09	7.32324e-09	5.8661e-09	4.39574e-09	5.27167e-09	4.87402e-09	5.97364e-09	6.84928e-09	8.72498e-09	0.000680065	1.06492e-08	1.73901e-08	8.98978e-09	1.56975e-08	2.13308e-08	1.49336e-08	5.0893e-08	2.42034e-08	1.31132e-08
Analyte305	Piperazine, 1-(2-furanylcarbonyl)-	0.000602043	0.000625428	0.00113402	0.00110753	0.000870737	0.000929544	0.00195205	0.000847068	0.00148209	0.00132823	0.00140475	0.00105163	0.000382522	0.000556566	0.000552767	0.000406906	0.000362064	9.81289e-09	0.000588929	0.00142843	0.00340907	0.00221777	0.00146795	0.00363489	4.32167e-09	5.25429e-09	0.00044012	4.87536e-09	5.43414e-09	0.000412174	0.000993888	5.8661e-09	0.00137717	0.000707631	0.000786186	0.00039669	6.84928e-09	0.000570007	0.000406676	1.06492e-08	1.73901e-08	8.98978e-09	0.000944279	0.00251653	0.000915447	0.00563789	0.00163145	0.00113559
Analyte306	Octadecane	0.000314493	0.000343308	0.000516074	0.00044212	0.000416483	0.000505892	5.59295e-09	0.00018574	0.000316757	0.000238231	5.04344e-09	0.000182909	8.77155e-09	6.41506e-09	5.89192e-09	7.2962e-09	6.11655e-09	9.81289e-09	1.00532e-08	9.99213e-09	1.54923e-08	1.77362e-08	1.33692e-08	2.63951e-08	4.32167e-09	0.000380488	0.00032427	0.000272041	5.43414e-09	5.53634e-09	7.32324e-09	5.8661e-09	0.00032657	5.27167e-09	4.87402e-09	5.97364e-09	6.84928e-09	8.72498e-09	7.07239e-09	1.06492e-08	1.73901e-08	8.98978e-09	1.56975e-08	2.13308e-08	1.49336e-08	5.0893e-08	2.42034e-08	1.31132e-08
Analyte307	CH3C(O)OCH(CH3)C(O)CH3	4.97574e-09	4.3935e-09	4.51771e-09	5.09879e-09	4.62034e-09	4.67274e-09	5.59295e-09	4.91892e-09	5.18144e-09	5.00254e-09	5.04344e-09	4.91754e-09	8.77155e-09	0.00204205	0.0326905	0.00144255	0.000723079	0.200553	1.00532e-08	9.99213e-09	1.54923e-08	1.77362e-08	1.33692e-08	2.63951e-08	4.32167e-09	5.25429e-09	5.2321e-09	4.87536e-09	5.43414e-09	5.53634e-09	7.32324e-09	5.8661e-09	4.39574e-09	5.27167e-09	4.87402e-09	5.97364e-09	0.0911307	8.72498e-09	7.07239e-09	0.190613	0.00175185	0.0623618	1.56975e-08	0.00560665	0.00116151	0.0210239	2.42034e-08	1.31132e-08
Analyte308	2-Heptanol, 6-methyl-	0.0011043	0.00114183	0.00154131	5.09879e-09	0.00134012	0.00198136	0.00324777	0.00126161	0.00186273	0.00176966	0.00187467	0.00137104	8.77155e-09	6.41506e-09	5.89192e-09	7.2962e-09	6.11655e-09	9.81289e-09	0.0028154	0.00216905	0.00399789	0.00304186	0.00563533	0.0038866	0.00179306	0.000721491	0.000570289	0.000788914	0.000459761	0.000361482	0.00110312	5.8661e-09	0.0022735	5.27167e-09	0.0012327	0.000438748	6.84928e-09	8.72498e-09	7.07239e-09	1.06492e-08	1.73901e-08	8.98978e-09	0.00205514	2.13308e-08	0.00179383	5.0893e-08	0.0039912	0.00198332
Analyte309	3-Hexen-1-ol, (E)-	4.97574e-09	0.499014	0.706605	0.672291	0.556394	0.291233	0.85689	0.711505	1.09496	0.465422	1.09672	0.602669	0.0509532	0.0880156	0.337737	0.108494	0.1014	1.08747	0.00428087	0.014321	0.0216755	0.00904863	0.00927174	0.023709	0.456016	0.977566	0.565748	0.61886	0.987635	1.05287	0.834569	0.729699	0.448322	0.663059	0.660921	1.30566	0.63224	0.291925	0.481055	0.341795	0.147029	0.223267	0.0235161	0.0166094	0.0116155	0.116252	0.014244	0.0174668
Analyte310	2-Nonanone	4.97574e-09	0.011273	0.0138894	0.0158462	0.0128513	0.00765735	0.0129383	0.0109288	0.0163442	0.007255	0.0159602	0.0107807	8.77155e-09	0.010661	5.89192e-09	0.0101263	0.00494906	9.81289e-09	0.00267378	9.99213e-09	0.0224421	0.00658003	0.00450015	0.0298302	0.0114928	5.25429e-09	0.0114617	0.01432	5.43414e-09	0.0211823	0.0209104	5.8661e-09	0.00958747	0.0103904	0.0110014	5.97364e-09	6.84928e-09	8.72498e-09	7.07239e-09	1.06492e-08	0.0184689	8.98978e-09	0.00460598	0.0865779	0.0211034	5.0893e-08	0.0186788	0.00227943
Analyte311	1-Dodecanamine, N,N-dimethyl-	4.97574e-09	0.0017015	4.51771e-09	5.09879e-09	4.62034e-09	4.67274e-09	5.59295e-09	0.00181613	5.18144e-09	0.00170115	0.00164217	0.00127823	8.77155e-09	6.41506e-09	5.89192e-09	7.2962e-09	6.11655e-09	9.81289e-09	1.00532e-08	9.99213e-09	1.54923e-08	1.77362e-08	1.33692e-08	2.63951e-08	0.00160059	5.25429e-09	5.2321e-09	4.87536e-09	5.43414e-09	5.53634e-09	7.32324e-09	5.8661e-09	4.39574e-09	5.27167e-09	4.87402e-09	5.97364e-09	6.84928e-09	8.72498e-09	7.07239e-09	1.06492e-08	1.73901e-08	8.98978e-09	1.56975e-08	2.13308e-08	1.49336e-08	5.0893e-08	2.42034e-08	1.31132e-08
Analyte312	Nonanal	0.0297733	0.0249419	0.0350052	0.0209552	0.0187902	0.0200599	0.025601	0.0153321	0.0190985	0.0170213	0.0130253	0.0149091	0.0116089	0.011149	0.00605385	0.00863286	0.0181313	0.00458468	0.0100936	0.00661632	0.00738829	0.0107659	0.0130743	0.0146234	0.0241194	0.031922	0.0275469	0.0236303	0.0191517	0.0254773	0.0190056	0.00713925	0.0153166	0.00774636	0.0114776	0.00615536	0.0133608	0.0191606	0.0117792	0.0191688	0.046848	0.0114198	0.00828013	0.0180738	0.00846278	0.0254278	0.015322	0.00757376
Analyte313	Butanoic acid, 2,2-dimethyl-3-oxo-, methyl ester	4.97574e-09	4.3935e-09	4.51771e-09	0.00050286	0.00054241	0.000725227	5.59295e-09	4.91892e-09	5.18144e-09	5.00254e-09	5.04344e-09	4.91754e-09	8.77155e-09	6.41506e-09	5.89192e-09	7.2962e-09	6.11655e-09	9.81289e-09	1.00532e-08	9.99213e-09	1.54923e-08	1.77362e-08	1.33692e-08	2.63951e-08	4.32167e-09	5.25429e-09	5.2321e-09	4.87536e-09	5.43414e-09	5.53634e-09	7.32324e-09	5.8661e-09	0.000290714	5.27167e-09	4.87402e-09	5.97364e-09	6.84928e-09	8.72498e-09	7.07239e-09	1.06492e-08	1.73901e-08	8.98978e-09	1.56975e-08	2.13308e-08	1.49336e-08	5.0893e-08	2.42034e-08	1.31132e-08
Analyte314	unknown	4.97574e-09	0.0244791	0.0357212	0.0230754	4.62034e-09	4.67274e-09	5.59295e-09	0.0346558	0.0364132	0.0373418	0.034763	0.0371761	8.77155e-09	6.41506e-09	5.89192e-09	7.2962e-09	6.11655e-09	9.81289e-09	1.00532e-08	9.99213e-09	1.54923e-08	1.77362e-08	1.33692e-08	2.63951e-08	0.032358	5.25429e-09	0.0422088	0.0279793	0.0252408	0.0410218	0.0470315	0.0236612	0.0292509	0.04219	0.0356859	0.0268637	6.84928e-09	8.72498e-09	7.07239e-09	1.06492e-08	1.73901e-08	8.98978e-09	1.56975e-08	2.13308e-08	1.49336e-08	5.0893e-08	2.42034e-08	1.31132e-08
Analyte315	2,4-Hexadienal, (E,E)-	4.97574e-09	0.0138886	0.0272852	0.0162481	0.0105103	0.022649	5.59295e-09	0.0502909	0.047474	0.0684167	0.0592884	0.0596757	8.77155e-09	6.41506e-09	5.89192e-09	7.2962e-09	6.11655e-09	9.81289e-09	1.00532e-08	9.99213e-09	1.54923e-08	1.77362e-08	1.33692e-08	2.63951e-08	0.0268355	0.0453334	0.0476695	0.0220385	0.0447539	0.0376948	0.0764618	0.0492995	0.048665	0.0871368	0.0662619	0.049194	6.84928e-09	8.72498e-09	7.07239e-09	1.06492e-08	1.73901e-08	8.98978e-09	1.56975e-08	2.13308e-08	1.49336e-08	5.0893e-08	2.42034e-08	1.31132e-08
Analyte316	benzoic acid, 4-(dimethoxymethyl)-, methyl ester	4.97574e-09	4.3935e-09	4.51771e-09	5.09879e-09	4.62034e-09	4.67274e-09	5.59295e-09	4.91892e-09	5.18144e-09	5.00254e-09	5.04344e-09	4.91754e-09	8.77155e-09	6.41506e-09	0.000973691	0.00366144	0.000928319	9.81289e-09	1.00532e-08	0.00150091	1.54923e-08	1.77362e-08	1.33692e-08	2.63951e-08	4.32167e-09	5.25429e-09	5.2321e-09	4.87536e-09	5.43414e-09	5.53634e-09	7.32324e-09	5.8661e-09	4.39574e-09	5.27167e-09	4.87402e-09	5.97364e-09	0.00679	0.00431492	0.0014241	0.00284858	1.73901e-08	0.0051161	0.00989105	2.13308e-08	0.00294375	5.0893e-08	0.0135758	0.00681924
Analyte317	6-Heptenoic acid, 3-oxo-, methyl ester	0.0654171	0.0316449	0.0466159	0.0615173	0.038524	0.04539	0.068365	0.029804	0.0477606	0.0444359	0.0399338	0.0346379	0.0061673	0.00971495	0.0106577	0.00582	0.00599725	0.0131723	0.00466179	0.00657323	0.0146934	0.0102102	0.00932116	0.0175566	0.0596112	0.00224657	0.0185095	0.0243548	0.0106084	0.0131235	0.0290386	0.0192893	0.0500175	0.0225099	0.025734	5.97364e-09	0.00708644	0.0132346	0.0101112	0.00882762	0.0157089	0.00960538	0.0105786	0.0199403	0.0107034	0.038376	0.0148417	0.0108854
Analyte318	Tetradecane	0.0192513	0.029351	4.51771e-09	5.09879e-09	4.62034e-09	4.67274e-09	0.0352417	4.91892e-09	5.18144e-09	0.0147486	0.0231017	0.0253165	0.00666661	0.0103212	0.00591376	0.00794479	0.00722552	0.0129475	0.00720321	0.00733816	0.00917406	0.0124224	0.0098539	0.00727435	0.022129	0.0091614	0.0140339	0.0175541	0.00495545	0.00929531	0.00340771	0.00274781	0.00488987	0.00326049	0.00607057	0.00235511	0.00606433	0.00737661	0.0052995	0.00413108	0.00828406	0.00457695	0.00496698	0.0172442	0.00715555	0.0127893	0.0141091	0.00425368
Analyte319	Ethanol, 2-butoxy-	0.00398636	4.3935e-09	0.00346625	0.00484919	4.62034e-09	0.00373116	5.59295e-09	4.91892e-09	5.18144e-09	5.00254e-09	5.04344e-09	4.91754e-09	8.77155e-09	0.000425551	5.89192e-09	7.2962e-09	6.11655e-09	9.81289e-09	1.00532e-08	9.99213e-09	1.54923e-08	1.77362e-08	1.33692e-08	2.63951e-08	0.00527902	0.00455396	0.00472585	0.00560216	0.00461636	0.00572357	0.00362124	0.00224887	4.39574e-09	0.00236014	0.00219756	0.00256964	6.84928e-09	8.72498e-09	7.07239e-09	1.06492e-08	1.73901e-08	8.98978e-09	1.56975e-08	2.13308e-08	1.49336e-08	5.0893e-08	2.42034e-08	1.31132e-08
Analyte320	2-Propenoic acid	4.97574e-09	4.3935e-09	4.51771e-09	5.09879e-09	4.62034e-09	4.67274e-09	5.59295e-09	4.91892e-09	0.0105051	0.00566181	0.0135725	4.91754e-09	8.77155e-09	6.41506e-09	5.89192e-09	7.2962e-09	6.11655e-09	9.81289e-09	1.00532e-08	9.99213e-09	1.54923e-08	1.77362e-08	1.33692e-08	2.63951e-08	4.32167e-09	5.25429e-09	5.2321e-09	4.87536e-09	5.43414e-09	5.53634e-09	7.32324e-09	5.8661e-09	4.39574e-09	5.27167e-09	4.87402e-09	5.97364e-09	6.84928e-09	8.72498e-09	7.07239e-09	1.06492e-08	1.73901e-08	8.98978e-09	1.56975e-08	2.13308e-08	1.49336e-08	5.0893e-08	2.42034e-08	1.31132e-08
Analyte321	Cyclohexanol	0.000258856	0.00114123	0.00173158	0.00139618	0.000819877	0.000345109	0.00541933	0.00242366	0.00345769	0.00279571	0.00294783	0.000567939	0.0042885	6.41506e-09	0.00574871	0.00674182	0.0037105	0.00875975	0.00457822	0.00309237	0.0044115	0.00102169	0.00458013	0.0104116	4.32167e-09	0.00029306	5.79631e-05	9.99341e-08	0.000172781	0.000165185	0.000532095	5.8661e-09	0.00245866	0.000469022	0.00113198	5.97364e-09	0.000707155	0.000255453	0.000873642	0.00289468	0.0106258	0.000350195	0.00430059	0.00770433	0.00460434	0.0038182	0.00981741	0.00356364
Analyte322	Silane, trimethyl-	4.97574e-09	4.3935e-09	4.51771e-09	5.09879e-09	4.62034e-09	4.67274e-09	5.59295e-09	4.91892e-09	5.18144e-09	5.00254e-09	5.04344e-09	4.91754e-09	8.77155e-09	0.00107091	0.00588095	7.2962e-09	6.11655e-09	0.0117044	1.00532e-08	9.99213e-09	0.00147392	0.00107394	1.33692e-08	0.00203718	4.32167e-09	5.25429e-09	5.2321e-09	4.87536e-09	5.43414e-09	5.53634e-09	7.32324e-09	5.8661e-09	4.39574e-09	5.27167e-09	4.87402e-09	5.97364e-09	0.00393692	0.00104679	0.00384466	1.06492e-08	1.73901e-08	0.00623684	1.56975e-08	0.00573965	1.49336e-08	0.0101674	2.42034e-08	1.31132e-08
Analyte323	2-Hexen-1-ol, (E)-	0.262328	0.295213	0.104068	0.338249	0.0484854	0.335745	5.59295e-09	4.91892e-09	5.18144e-09	5.00254e-09	5.04344e-09	4.91754e-09	0.0193994	0.0196915	0.0265667	0.0286845	0.017238	0.0102515	1.00532e-08	0.00590931	0.00474959	1.77362e-08	1.33692e-08	2.63951e-08	0.052363	0.130421	0.084473	0.180796	0.108371	0.109757	0.239101	0.0733633	4.39574e-09	0.533221	0.0789065	0.0677562	0.0383686	0.0233559	0.0163808	0.0493735	0.0607188	0.0141649	1.56975e-08	2.13308e-08	1.49336e-08	5.0893e-08	2.42034e-08	1.31132e-08
Analyte324	Cyclopentanecarboxaldehyde, 2-methyl-3-methylene-	0.000553234	0.00066656	0.00107793	0.000716366	0.000415001	0.000783581	5.59295e-09	4.91892e-09	0.0109081	5.00254e-09	0.00651732	4.91754e-09	0.000566668	0.00109752	0.000557155	0.00081131	0.00059909	0.000434731	1.00532e-08	9.99213e-09	1.54923e-08	1.77362e-08	1.33692e-08	2.63951e-08	0.00168339	0.00329102	0.00333787	0.00115591	0.00185512	0.00132261	0.0151812	0.00313962	0.00619254	0.013553	0.0114874	0.00660155	0.000297176	0.000573701	0.00041309	0.000913539	0.000969719	0.00028165	1.56975e-08	2.13308e-08	9.59975e-05	5.0893e-08	2.42034e-08	0.000247261
Analyte325	4-(2-Methylcyclohex-1-enyl)-but-2-enal	4.97574e-09	4.3935e-09	4.51771e-09	5.09879e-09	4.62034e-09	4.67274e-09	5.59295e-09	4.91892e-09	5.18144e-09	5.00254e-09	5.04344e-09	4.91754e-09	8.77155e-09	6.41506e-09	5.89192e-09	7.2962e-09	6.11655e-09	9.81289e-09	0.000554054	9.99213e-09	1.54923e-08	1.77362e-08	0.000634474	0.00267219	4.32167e-09	5.25429e-09	5.2321e-09	4.87536e-09	5.43414e-09	5.53634e-09	7.32324e-09	5.8661e-09	4.39574e-09	5.27167e-09	4.87402e-09	5.97364e-09	6.84928e-09	8.72498e-09	7.07239e-09	1.06492e-08	1.73901e-08	8.98978e-09	1.56975e-08	2.13308e-08	1.49336e-08	5.0893e-08	2.42034e-08	1.31132e-08
Analyte327	N-Acetyl-l-alanine ethylamide	0.00078761	4.3935e-09	4.51771e-09	0.000562463	0.000791072	4.67274e-09	5.59295e-09	4.91892e-09	5.18144e-09	5.00254e-09	5.04344e-09	4.91754e-09	8.77155e-09	6.41506e-09	5.89192e-09	7.2962e-09	6.11655e-09	9.81289e-09	0.000713244	9.99213e-09	1.54923e-08	1.77362e-08	0.000900531	2.63951e-08	0.000391458	0.000733674	0.000696511	0.00075474	5.43414e-09	0.00130995	0.000570361	5.8661e-09	4.39574e-09	5.27167e-09	0.000716429	5.97364e-09	6.84928e-09	8.72498e-09	7.07239e-09	1.06492e-08	1.73901e-08	8.98978e-09	1.56975e-08	2.13308e-08	1.49336e-08	5.0893e-08	2.42034e-08	1.31132e-08
Analyte328	Furan, 3-(4-methyl-3-pentenyl)-	4.97574e-09	4.3935e-09	4.51771e-09	5.09879e-09	4.62034e-09	4.67274e-09	5.59295e-09	4.91892e-09	5.18144e-09	5.00254e-09	5.04344e-09	4.91754e-09	8.77155e-09	6.41506e-09	5.89192e-09	7.2962e-09	6.11655e-09	0.00112627	1.00532e-08	9.99213e-09	1.54923e-08	1.77362e-08	1.33692e-08	2.63951e-08	4.32167e-09	5.25429e-09	5.2321e-09	4.87536e-09	5.43414e-09	5.53634e-09	7.32324e-09	5.8661e-09	4.39574e-09	5.27167e-09	4.87402e-09	5.97364e-09	0.000865194	0.000981367	7.07239e-09	0.00118668	1.73901e-08	8.98978e-09	1.56975e-08	2.13308e-08	1.49336e-08	5.0893e-08	2.42034e-08	1.31132e-08
Analyte329	3-(4-Methylbenzoyl)-2-thioxo-4-thiazolyl 4-methylbenzoate	0.000641887	0.000763174	0.00073588	5.09879e-09	4.62034e-09	4.67274e-09	5.59295e-09	0.000378823	0.000627628	0.00137311	0.000948514	0.000958582	8.77155e-09	0.000220842	5.89192e-09	7.2962e-09	0.000796856	9.81289e-09	1.00532e-08	0.000244785	1.54923e-08	1.77362e-08	0.000717658	2.63951e-08	0.000789177	5.25429e-09	0.000495715	0.000527758	0.000950982	0.000567155	0.000706171	0.00043303	4.39574e-09	5.27167e-09	0.000331997	0.000150552	0.000428306	0.000815848	0.000716004	0.000729655	0.000933967	0.000800963	0.000554227	2.13308e-08	1.49336e-08	5.0893e-08	0.00103111	1.31132e-08
Analyte330	2-Decanone, 5,9-dimethyl-	4.97574e-09	4.3935e-09	4.51771e-09	5.09879e-09	4.62034e-09	4.67274e-09	5.59295e-09	4.91892e-09	5.18144e-09	5.00254e-09	5.04344e-09	4.91754e-09	8.77155e-09	6.41506e-09	5.89192e-09	7.2962e-09	6.11655e-09	9.81289e-09	1.00532e-08	0.0028365	0.00391945	0.00346342	1.33692e-08	0.00491986	4.32167e-09	5.25429e-09	5.2321e-09	4.87536e-09	5.43414e-09	5.53634e-09	7.32324e-09	5.8661e-09	4.39574e-09	5.27167e-09	4.87402e-09	5.97364e-09	6.84928e-09	8.72498e-09	7.07239e-09	1.06492e-08	1.73901e-08	8.98978e-09	0.00217112	0.00221807	0.00204733	0.00652693	0.0048435	0.00176352
Analyte332	2-Octanol	0.000355251	4.3935e-09	0.00101128	0.000735012	2.81014e-05	0.000725172	0.00237372	0.00102672	0.00163647	0.0013596	0.00143321	0.00113645	8.77155e-09	0.000933294	0.000636575	7.2962e-09	6.11655e-09	0.000801212	1.00532e-08	9.99213e-09	0.000655597	0.000796537	0.000900388	2.63951e-08	4.32167e-09	5.25429e-09	5.2321e-09	4.87536e-09	5.43414e-09	0.000411745	0.000808235	5.8661e-09	0.00120443	0.000633488	0.00081721	5.97364e-09	0.000561787	0.000924829	7.07239e-09	1.06492e-08	0.00121897	8.98978e-09	1.56975e-08	2.13308e-08	1.49336e-08	5.0893e-08	0.00125302	1.94442e-05
Analyte334	Formamide, N,N-diethyl-	4.97574e-09	4.3935e-09	4.51771e-09	5.09879e-09	4.62034e-09	4.67274e-09	5.59295e-09	4.91892e-09	5.18144e-09	5.00254e-09	5.04344e-09	4.91754e-09	8.77155e-09	6.41506e-09	5.89192e-09	7.2962e-09	6.11655e-09	9.81289e-09	1.00532e-08	9.99213e-09	1.54923e-08	1.77362e-08	1.33692e-08	2.63951e-08	4.32167e-09	5.25429e-09	0.0104883	4.87536e-09	0.0112874	0.00912712	7.32324e-09	5.8661e-09	4.39574e-09	5.27167e-09	4.87402e-09	5.97364e-09	6.84928e-09	8.72498e-09	7.07239e-09	1.06492e-08	1.73901e-08	8.98978e-09	1.56975e-08	2.13308e-08	1.49336e-08	5.0893e-08	2.42034e-08	1.31132e-08
Analyte335	3-Hexanol, 2-methyl-	4.97574e-09	4.3935e-09	4.51771e-09	5.09879e-09	4.62034e-09	4.67274e-09	5.59295e-09	4.91892e-09	5.18144e-09	5.00254e-09	5.04344e-09	4.91754e-09	0.00086173	0.00902303	0.0868754	0.00357419	0.00174823	0.120155	0.00187452	0.0157414	0.0118686	0.00461847	0.00246716	0.0101582	4.32167e-09	5.25429e-09	5.2321e-09	4.87536e-09	5.43414e-09	5.53634e-09	7.32324e-09	5.8661e-09	4.39574e-09	5.27167e-09	4.87402e-09	5.97364e-09	0.0938053	0.0539881	0.0861695	0.117323	0.00574227	0.205746	1.56975e-08	0.0224284	0.00261787	0.132741	0.004468	1.31132e-08
Analyte336	2-Cyclohexene-1-carboxaldehyde, 2,6,6-trimethyl-	0.00192262	0.00241574	0.00372475	0.00351499	0.00290505	0.00364469	0.0044438	0.00212967	0.00360486	0.00322439	0.00290923	0.0023742	8.77155e-09	6.41506e-09	5.89192e-09	7.2962e-09	6.11655e-09	9.81289e-09	1.00532e-08	9.99213e-09	1.54923e-08	1.77362e-08	1.33692e-08	2.63951e-08	0.0039381	0.000559277	0.000838203	0.00151068	0.000629795	0.000675526	0.00133777	5.8661e-09	0.00315109	0.00107685	0.00146261	0.000523689	6.84928e-09	8.72498e-09	7.07239e-09	1.06492e-08	1.73901e-08	8.98978e-09	1.56975e-08	2.13308e-08	1.49336e-08	5.0893e-08	2.42034e-08	1.31132e-08
Analyte338	Octanoic acid, ethyl ester	4.97574e-09	4.3935e-09	4.51771e-09	5.09879e-09	4.62034e-09	4.67274e-09	5.59295e-09	4.91892e-09	5.18144e-09	5.00254e-09	5.04344e-09	4.91754e-09	8.77155e-09	6.41506e-09	0.00205517	0.000309133	6.11655e-09	9.81289e-09	0.00022977	0.000201583	1.54923e-08	1.77362e-08	0.000368511	2.63951e-08	4.32167e-09	5.25429e-09	5.2321e-09	4.87536e-09	5.43414e-09	5.53634e-09	7.32324e-09	5.8661e-09	4.39574e-09	5.27167e-09	4.87402e-09	5.97364e-09	0.0030292	0.00190758	0.00112262	1.06492e-08	1.73901e-08	8.98978e-09	0.000666628	0.000530599	1.49336e-08	5.0893e-08	0.00147346	1.31132e-08
Analyte339	Ethane-1,1-diol dipropanoate	4.97574e-09	4.3935e-09	4.51771e-09	5.09879e-09	4.62034e-09	4.67274e-09	5.59295e-09	4.91892e-09	5.18144e-09	5.00254e-09	5.04344e-09	4.91754e-09	8.77155e-09	6.41506e-09	0.00664644	7.2962e-09	6.11655e-09	0.0183766	1.00532e-08	9.99213e-09	1.54923e-08	1.77362e-08	1.33692e-08	2.63951e-08	4.32167e-09	5.25429e-09	5.2321e-09	4.87536e-09	5.43414e-09	5.53634e-09	7.32324e-09	5.8661e-09	4.39574e-09	5.27167e-09	4.87402e-09	5.97364e-09	0.00480974	0.00314385	0.00617932	0.00155891	1.73901e-08	8.98978e-09	1.56975e-08	2.13308e-08	1.49336e-08	5.0893e-08	2.42034e-08	1.31132e-08
Analyte340	Butanoic acid, 2-ethyl-3-oxo-, methyl ester	9.26151e-05	0.00010153	6.74887e-05	0.000104769	8.84767e-05	0.00011065	5.59295e-09	4.91892e-09	5.18144e-09	5.00254e-09	5.04344e-09	4.91754e-09	8.77155e-09	6.41506e-09	5.89192e-09	7.2962e-09	6.11655e-09	9.81289e-09	1.00532e-08	9.99213e-09	1.54923e-08	1.77362e-08	1.33692e-08	2.63951e-08	4.32167e-09	5.25429e-09	5.2321e-09	4.87536e-09	5.43414e-09	5.53634e-09	7.32324e-09	5.8661e-09	4.39574e-09	5.27167e-09	4.87402e-09	5.97364e-09	6.84928e-09	8.72498e-09	7.07239e-09	1.06492e-08	1.73901e-08	8.98978e-09	1.56975e-08	2.13308e-08	1.49336e-08	5.0893e-08	2.42034e-08	1.31132e-08
Analyte341	Acetic acid, diethyl-	4.97574e-09	4.3935e-09	4.51771e-09	5.09879e-09	0.000210709	4.67274e-09	5.59295e-09	4.91892e-09	5.18144e-09	5.00254e-09	5.04344e-09	4.91754e-09	8.77155e-09	6.41506e-09	5.89192e-09	7.2962e-09	6.11655e-09	9.81289e-09	1.00532e-08	9.99213e-09	1.54923e-08	1.77362e-08	1.33692e-08	2.63951e-08	0.000405931	0.000580458	0.000523348	0.000407267	0.000406635	5.53634e-09	7.32324e-09	5.8661e-09	4.39574e-09	5.27167e-09	4.87402e-09	5.97364e-09	6.84928e-09	8.72498e-09	7.07239e-09	1.06492e-08	1.73901e-08	8.98978e-09	1.56975e-08	2.13308e-08	1.49336e-08	5.0893e-08	2.42034e-08	1.31132e-08
Analyte342	2-Pentene, 3-diethylboryl-2-trimethylsilyl-	4.97574e-09	4.3935e-09	4.51771e-09	5.09879e-09	4.62034e-09	4.67274e-09	5.59295e-09	4.91892e-09	0.00023699	0.000196658	0.00036768	4.91754e-09	8.77155e-09	6.41506e-09	5.89192e-09	7.2962e-09	6.11655e-09	9.81289e-09	1.00532e-08	9.99213e-09	1.54923e-08	1.77362e-08	1.33692e-08	2.63951e-08	4.32167e-09	5.25429e-09	5.2321e-09	4.87536e-09	5.43414e-09	5.53634e-09	7.32324e-09	5.8661e-09	4.39574e-09	0.000222742	0.000244786	5.97364e-09	6.84928e-09	8.72498e-09	7.07239e-09	1.06492e-08	1.73901e-08	8.98978e-09	1.56975e-08	2.13308e-08	1.49336e-08	5.0893e-08	2.42034e-08	1.31132e-08
Analyte343	2,6,10-Trimethyltridecane	4.97574e-09	4.3935e-09	4.51771e-09	0.00338598	4.62034e-09	4.67274e-09	0.00586473	0.00380112	0.00512245	0.00459591	0.00429045	0.00642692	8.77155e-09	6.41506e-09	5.89192e-09	7.2962e-09	6.11655e-09	9.81289e-09	0.0064514	0.00723402	0.0132372	0.0125941	0.0121376	0.0139959	0.00429771	0.00662948	0.00443297	0.0043554	0.00217678	0.00423369	0.00359133	0.00197977	0.00357193	0.0024052	0.00244778	0.00187816	6.84928e-09	8.72498e-09	0.000930529	1.06492e-08	1.73901e-08	8.98978e-09	0.0071607	0.00919581	0.00672366	0.0254821	0.0126253	0.00622153
Analyte344	?Methyl-?[4-methyl-3-pentenyl]oxiranemethanol	4.97574e-09	4.3935e-09	4.51771e-09	5.09879e-09	4.62034e-09	4.67274e-09	0.00260923	0.00135381	0.00153209	0.00177294	0.00182248	0.00121988	0.0016699	0.00224504	0.0023235	0.00211518	0.00169137	0.00456587	0.00462345	0.00286648	0.00388761	0.0036675	0.00856273	0.00649836	0.00160054	0.000520487	0.00100839	0.000953697	0.000575605	0.000760896	0.00104117	0.000652783	0.00166851	0.00131006	0.00144651	0.000457274	0.000936647	0.001533	0.00145002	0.00269396	0.00290724	0.00151945	0.00415671	2.13308e-08	0.00377351	0.0124178	0.00830129	0.00340094
Analyte345	Sulfurous acid, hexadecyl 2-pentyl ester	4.97574e-09	4.3935e-09	0.00370573	5.09879e-09	0.00335507	0.00384373	0.00526664	0.00601468	0.00877906	0.0061862	0.00625212	0.00692068	0.00200587	0.00266968	0.00227533	0.00201837	0.00206991	0.00491113	1.00532e-08	9.99213e-09	1.54923e-08	1.77362e-08	1.33692e-08	2.63951e-08	0.00590438	0.00698176	0.00640423	0.00695354	0.00604518	0.00734393	0.00859239	0.00363772	0.00429764	0.00614419	0.00630753	0.00571411	0.0058266	0.00880468	0.00683449	0.0116111	1.73901e-08	0.0102037	0.0247843	0.0315041	0.0224173	0.0860528	0.0328948	0.013239
Analyte346	3-Cyclohexene-1-carboxaldehyde	4.97574e-09	0.00734867	0.0111683	0.0149263	0.0101431	0.0139795	0.0281965	0.0065692	0.0275413	0.013026	0.0183154	0.00952595	8.77155e-09	6.41506e-09	5.89192e-09	7.2962e-09	6.11655e-09	9.81289e-09	1.00532e-08	9.99213e-09	1.54923e-08	1.77362e-08	1.33692e-08	2.63951e-08	0.001483	5.25429e-09	5.2321e-09	4.87536e-09	5.43414e-09	5.53634e-09	0.000680554	5.8661e-09	0.00116654	0.000423163	0.000493078	5.97364e-09	6.84928e-09	8.72498e-09	7.07239e-09	1.06492e-08	1.73901e-08	8.98978e-09	1.56975e-08	2.13308e-08	1.49336e-08	5.0893e-08	2.42034e-08	1.31132e-08
Analyte347	Methional	0.00402401	0.00375344	0.0043127	0.00631258	0.00433435	0.00467253	0.000893868	4.91892e-09	0.00115435	0.00130607	0.000925239	0.00195425	0.0017517	0.00222767	0.000230682	0.00151007	0.00411035	9.81289e-09	1.00532e-08	9.99213e-09	1.54923e-08	1.77362e-08	1.33692e-08	2.63951e-08	0.00416823	0.00137267	0.00169544	0.00278646	0.00169622	0.00190712	0.00285568	0.000999107	0.00134728	0.00220722	0.00179734	0.00131155	0.000917232	0.00227709	7.07239e-09	0.00179889	0.0141682	0.000358442	1.56975e-08	2.13308e-08	1.49336e-08	5.0893e-08	2.42034e-08	1.31132e-08
Analyte348	unknown	4.97574e-09	0.00049342	4.51771e-09	0.000801927	0.000610842	0.000657605	5.59295e-09	4.91892e-09	5.18144e-09	5.00254e-09	5.04344e-09	0.000616218	8.77155e-09	6.41506e-09	5.89192e-09	7.2962e-09	0.000647836	9.81289e-09	1.00532e-08	9.99213e-09	1.54923e-08	1.77362e-08	1.33692e-08	2.63951e-08	4.32167e-09	0.000685314	5.2321e-09	0.000618462	0.000687623	0.000687281	7.32324e-09	0.000628423	4.39574e-09	0.000571988	4.87402e-09	0.00061367	6.84928e-09	8.72498e-09	7.07239e-09	0.00108853	0.0019245	8.98978e-09	1.56975e-08	2.13308e-08	1.49336e-08	5.0893e-08	2.42034e-08	1.31132e-08
Analyte349	1-Octen-3-ol	0.0656063	0.114471	0.126522	0.126861	0.0845168	0.0963188	0.131376	0.0744385	0.127926	0.102129	0.0964771	0.106773	0.15119	0.2427	5.89192e-09	0.167104	0.16805	0.386901	0.115439	0.0687153	0.0797159	0.0682472	0.136705	0.217285	0.0829309	0.205484	0.0438288	0.0435419	0.0338353	0.02672	0.0381932	0.00931215	0.087152	0.0295815	0.0389458	0.0127103	0.0735164	0.0874294	0.151726	0.101898	0.208254	0.0830653	0.210344	0.191572	0.162156	0.247815	0.307089	0.121239
Analyte350	Furan, 2-methoxy-	4.97574e-09	4.3935e-09	4.51771e-09	5.09879e-09	4.62034e-09	4.67274e-09	5.59295e-09	4.91892e-09	5.18144e-09	5.00254e-09	5.04344e-09	4.91754e-09	8.77155e-09	6.41506e-09	5.89192e-09	7.2962e-09	6.11655e-09	9.81289e-09	1.00532e-08	9.99213e-09	1.54923e-08	1.77362e-08	1.33692e-08	2.63951e-08	4.32167e-09	5.25429e-09	0.00116518	4.87536e-09	0.00136203	0.00147608	7.32324e-09	5.8661e-09	4.39574e-09	5.27167e-09	4.87402e-09	5.97364e-09	6.84928e-09	8.72498e-09	7.07239e-09	1.06492e-08	1.73901e-08	8.98978e-09	1.56975e-08	2.13308e-08	1.49336e-08	5.0893e-08	2.42034e-08	1.31132e-08
Analyte351	Ammonium acetate	0.0120651	4.3935e-09	4.51771e-09	5.09879e-09	4.62034e-09	0.0044998	5.59295e-09	4.91892e-09	0.00872785	0.0150831	0.00382603	4.91754e-09	8.77155e-09	6.41506e-09	5.89192e-09	0.0817157	6.11655e-09	9.81289e-09	1.00532e-08	9.99213e-09	1.54923e-08	1.77362e-08	1.33692e-08	2.63951e-08	4.32167e-09	0.0223374	0.0052812	4.87536e-09	5.43414e-09	0.0123767	0.0261088	0.0274208	0.00527515	5.27167e-09	0.0126453	0.0246111	0.0815169	0.0495237	0.0865033	1.06492e-08	0.120583	0.0705314	1.56975e-08	2.13308e-08	1.49336e-08	5.0893e-08	0.355854	0.13141
Analyte352	3-Furaldehyde	4.97574e-09	4.3935e-09	4.51771e-09	5.09879e-09	4.62034e-09	4.67274e-09	5.59295e-09	4.91892e-09	5.18144e-09	5.00254e-09	5.04344e-09	4.91754e-09	8.77155e-09	6.41506e-09	5.89192e-09	7.2962e-09	6.11655e-09	9.81289e-09	1.00532e-08	9.99213e-09	0.00133613	0.00140025	1.33692e-08	2.63951e-08	4.32167e-09	5.25429e-09	5.2321e-09	4.87536e-09	5.43414e-09	5.53634e-09	7.32324e-09	0.00125993	4.39574e-09	0.00210368	4.87402e-09	0.00145348	6.84928e-09	0.00133479	7.07239e-09	1.06492e-08	1.73901e-08	8.98978e-09	1.56975e-08	2.13308e-08	1.49336e-08	5.0893e-08	2.42034e-08	0.00260441
Analyte353	??-Cubebene	4.97574e-09	4.3935e-09	4.51771e-09	5.09879e-09	4.62034e-09	4.67274e-09	5.59295e-09	4.91892e-09	5.18144e-09	5.00254e-09	5.04344e-09	4.91754e-09	0.0903498	0.0632346	0.0594829	0.0874204	0.086362	0.0811154	0.10635	0.0779453	0.245715	0.256793	0.27204	0.285587	4.32167e-09	5.25429e-09	5.2321e-09	4.87536e-09	1.75554e-05	5.53634e-09	8.03236e-05	5.8661e-09	1.76142e-07	3.13301e-07	8.59894e-06	8.59152e-06	0.0800624	7.76686e-06	5.90309e-07	0.122599	0.000212913	1.39042e-07	0.276254	0.372543	0.24479	0.772478	0.318276	0.13141
Analyte354	Spiro[3.4]octan-5-one	0.023576	0.0204825	0.0198845	0.0231351	0.0166253	0.0200568	0.0170436	0.00627472	0.00626965	5.00254e-09	0.0107754	0.00741954	8.77155e-09	6.41506e-09	5.89192e-09	7.2962e-09	6.11655e-09	9.81289e-09	1.00532e-08	9.99213e-09	0.00744106	0.00650568	0.0116526	0.0124135	0.0348845	5.25429e-09	5.2321e-09	4.87536e-09	0.0551948	5.53634e-09	0.0307418	0.00360133	0.0249684	0.0172551	0.0157504	0.00951161	6.84928e-09	8.72498e-09	7.07239e-09	1.06492e-08	0.0106107	8.98978e-09	0.00798479	2.13308e-08	0.00557801	0.0230511	0.0144136	0.00757906
Analyte355	1-Heptanol	0.00472434	0.0048363	0.0054711	0.00613135	0.00411101	0.00445306	0.01524	0.00316995	0.00754781	0.00553534	0.00733497	0.00462544	0.0112083	0.0177772	0.0243462	0.0134931	0.015284	0.0364387	0.0267696	0.015889	0.0133667	0.0135277	0.0325701	0.0292338	0.00496674	0.00610707	0.00399626	0.00354231	0.00297316	0.00392746	0.0032025	5.8661e-09	0.00559426	0.00197542	0.00228426	0.00171183	0.0275741	0.0240615	7.07239e-09	0.0373945	0.0404066	0.0337144	0.020392	0.0413152	0.017054	0.04849	0.0413811	0.0206997
Analyte356	unknown	0.0195585	0.0236994	0.0414568	0.0378809	0.0256047	0.0326507	5.59295e-09	0.0526133	0.0703228	0.0741786	0.0716112	0.0494402	0.00474916	0.00664954	0.00333767	0.00513416	0.00580231	9.81289e-09	0.00269403	9.99213e-09	0.00207149	0.00277435	0.00406497	2.63951e-08	0.0261837	0.0110073	0.0116349	0.016225	0.00714201	0.0073097	0.0576143	0.0114318	0.0663527	0.0438264	0.0532945	0.0139726	0.00268995	0.00394387	0.00152028	1.06492e-08	0.00726444	8.98978e-09	1.56975e-08	0.00288251	0.00144002	0.00306128	2.42034e-08	0.0017316
Analyte357	(R,S)-5-Ethyl-6-methyl-3E-hepten-2-one	4.97574e-09	0.000962257	0.0017631	0.00125418	0.00106027	0.00159417	0.00369286	0.00202723	0.00268003	0.00198542	0.00201751	0.0027151	0.00092411	0.00147083	0.00134917	0.00128586	0.00106172	0.00313326	1.00532e-08	0.00584533	0.00804477	0.00623006	1.33692e-08	0.0116075	0.00171558	0.00097186	0.0009461	0.0010075	0.000201304	0.000526609	0.001119	5.8661e-09	0.00173353	0.00100139	0.00102968	5.97364e-09	6.84928e-09	0.00115916	0.00180395	0.0019243	1.73901e-08	0.00102888	0.00320019	0.00490137	0.00256146	0.00871883	0.00704712	0.00260245
Analyte358	unknown	4.97574e-09	4.3935e-09	4.51771e-09	5.09879e-09	4.62034e-09	4.67274e-09	5.59295e-09	4.91892e-09	5.18144e-09	5.00254e-09	5.04344e-09	4.91754e-09	8.77155e-09	6.41506e-09	5.89192e-09	7.2962e-09	6.11655e-09	9.81289e-09	1.00532e-08	9.99213e-09	1.54923e-08	1.77362e-08	1.33692e-08	2.63951e-08	4.32167e-09	5.25429e-09	5.2321e-09	4.87536e-09	5.43414e-09	5.53634e-09	7.32324e-09	5.8661e-09	4.39574e-09	5.27167e-09	4.87402e-09	5.97364e-09	6.84928e-09	8.72498e-09	7.07239e-09	1.06492e-08	1.73901e-08	8.98978e-09	0.00365789	2.13308e-08	1.49336e-08	5.0893e-08	0.00479502	0.00191247
Analyte359	Cyclohexanecarboxylic acid, 3,5-dimethylcyclohexyl ester	0.00113202	0.00129965	0.00404656	0.00200927	0.00254127	0.00364644	0.00310113	0.00162048	0.00158028	0.00203072	0.00186362	0.00156936	0.000259598	0.000198376	0.000122748	0.000119107	0.000182579	0.000182383	0.000167807	0.00016781	0.00015421	1.77362e-08	0.000289172	0.000327093	0.0016519	0.00104569	0.00154162	0.00229932	0.00149811	0.00122671	0.00310343	0.000199398	0.0029378	0.00216046	0.00272214	5.97364e-09	6.84928e-09	0.000181256	0.000206533	0.000176047	1.73901e-08	0.000218551	0.000234207	0.000137686	0.000380698	0.000749933	0.000264657	0.000242504
Analyte360	Decane, 3,8-dimethyl-	4.97574e-09	4.3935e-09	4.51771e-09	5.09879e-09	4.62034e-09	4.67274e-09	5.59295e-09	4.91892e-09	5.18144e-09	5.00254e-09	5.04344e-09	4.91754e-09	8.77155e-09	6.41506e-09	5.89192e-09	7.2962e-09	6.11655e-09	9.81289e-09	1.00532e-08	9.99213e-09	1.54923e-08	1.77362e-08	1.33692e-08	2.63951e-08	0.00010146	3.9469e-05	5.2321e-09	3.91453e-05	5.43414e-09	5.53634e-09	7.32324e-09	5.8661e-09	4.39574e-09	5.27167e-09	4.87402e-09	5.97364e-09	6.84928e-09	8.72498e-09	7.07239e-09	1.06492e-08	1.73901e-08	8.98978e-09	1.56975e-08	2.13308e-08	1.49336e-08	5.0893e-08	2.42034e-08	1.31132e-08
Analyte361	4-Octanone, 5-hydroxy-2,7-dimethyl-	0.000438414	4.3935e-09	0.0027552	0.00191759	0.000941111	4.67274e-09	0.000697859	0.000447579	0.000534823	0.000221165	0.000484161	0.00038061	0.000685344	0.000821095	0.00140733	0.000705535	0.00102584	0.00223474	1.00532e-08	0.000629031	0.000540632	0.00132823	0.000636342	0.00091377	0.00203568	0.000328226	0.0015814	0.00209895	0.000985744	0.000532558	0.000468011	0.00019008	0.00126056	5.27167e-09	0.000298847	0.00014013	0.00277241	0.0025548	0.00254911	0.00357294	0.00406285	0.00247573	0.000391052	0.00172343	0.000522709	0.00610542	2.42034e-08	0.000389222
Analyte362	Ethyl 2-(5-methyl-5-vinyltetrahydrofuran-2-yl)propan-2-yl carbonate	0.00128137	0.00220689	0.00178636	0.00172171	0.00138313	0.00163652	0.00168301	0.00240954	0.00345533	0.00232277	0.0021005	0.00340839	0.00612638	0.00536932	5.89192e-09	7.2962e-09	6.11655e-09	9.81289e-09	0.00435605	0.00284328	0.00393801	0.00414903	0.00792964	0.00833804	0.00103679	0.000431387	0.000622265	0.000565726	0.000426189	5.53634e-09	0.000948028	0.000775772	0.00110068	0.0012289	0.00137574	0.000487109	0.00179543	0.00274608	0.00267758	0.00557758	0.00364321	0.0035197	0.00263836	0.00464432	0.00282513	0.00961526	0.00619247	0.00233782
Analyte363	Butanoic acid, tridec-2-ynyl ester	4.97574e-09	4.3935e-09	4.51771e-09	5.09879e-09	4.62034e-09	4.67274e-09	5.59295e-09	4.91892e-09	0.0019541	0.00132523	0.00251461	0.000900405	8.77155e-09	6.41506e-09	5.89192e-09	7.2962e-09	6.11655e-09	9.81289e-09	1.00532e-08	9.99213e-09	1.54923e-08	1.77362e-08	1.33692e-08	2.63951e-08	4.32167e-09	5.25429e-09	5.2321e-09	4.87536e-09	5.43414e-09	5.53634e-09	7.32324e-09	5.8661e-09	4.39574e-09	5.27167e-09	4.87402e-09	5.97364e-09	6.84928e-09	8.72498e-09	7.07239e-09	1.06492e-08	1.73901e-08	8.98978e-09	1.56975e-08	2.13308e-08	1.49336e-08	5.0893e-08	2.42034e-08	1.31132e-08
Analyte364	n-Valeric acid cis-3-hexenyl ester	4.97574e-09	4.3935e-09	4.51771e-09	0.000469117	4.62034e-09	4.67274e-09	5.59295e-09	4.91892e-09	5.18144e-09	5.00254e-09	5.04344e-09	4.91754e-09	8.77155e-09	6.41506e-09	5.89192e-09	7.2962e-09	6.11655e-09	9.81289e-09	1.00532e-08	9.99213e-09	1.54923e-08	1.77362e-08	1.33692e-08	2.63951e-08	0.00049288	0.000664743	0.000506164	0.000596021	0.000597737	0.000701402	7.32324e-09	5.8661e-09	4.39574e-09	5.27167e-09	4.87402e-09	5.97364e-09	6.84928e-09	8.72498e-09	7.07239e-09	1.06492e-08	1.73901e-08	8.98978e-09	1.56975e-08	2.13308e-08	1.49336e-08	5.0893e-08	2.42034e-08	1.31132e-08
Analyte366	2-Butyl(dimethyl)silyloxybutane	4.97574e-09	0.000378084	0.000691923	0.000650446	0.00051135	0.000530627	5.59295e-09	4.91892e-09	5.18144e-09	5.00254e-09	5.04344e-09	4.91754e-09	8.77155e-09	6.41506e-09	5.89192e-09	7.2962e-09	6.11655e-09	9.81289e-09	1.00532e-08	9.99213e-09	1.54923e-08	1.77362e-08	1.33692e-08	2.63951e-08	0.000259697	0.000735779	0.000401754	0.000552127	0.000490383	0.000555868	7.32324e-09	5.8661e-09	4.39574e-09	5.27167e-09	4.87402e-09	5.97364e-09	6.84928e-09	8.72498e-09	7.07239e-09	1.06492e-08	1.73901e-08	8.98978e-09	1.56975e-08	2.13308e-08	1.49336e-08	5.0893e-08	2.42034e-08	1.31132e-08
Analyte367	2-Nonen-4-one	4.97574e-09	4.3935e-09	4.51771e-09	5.09879e-09	4.62034e-09	4.67274e-09	5.59295e-09	4.91892e-09	5.18144e-09	5.00254e-09	5.04344e-09	4.91754e-09	8.77155e-09	6.41506e-09	0.00108158	7.2962e-09	6.11655e-09	0.00109198	1.00532e-08	9.99213e-09	1.54923e-08	1.77362e-08	1.33692e-08	2.63951e-08	4.32167e-09	5.25429e-09	5.2321e-09	4.87536e-09	5.43414e-09	5.53634e-09	7.32324e-09	5.8661e-09	4.39574e-09	5.27167e-09	4.87402e-09	5.97364e-09	0.00255824	0.00189747	7.07239e-09	1.06492e-08	1.73901e-08	0.00473815	1.56975e-08	2.13308e-08	1.49336e-08	5.0893e-08	2.42034e-08	1.31132e-08
Analyte368	Nonane, 2-methyl-	4.97574e-09	4.3935e-09	4.51771e-09	5.09879e-09	4.62034e-09	4.67274e-09	5.59295e-09	4.91892e-09	5.18144e-09	5.00254e-09	5.04344e-09	4.91754e-09	8.77155e-09	6.41506e-09	5.89192e-09	7.2962e-09	6.11655e-09	9.81289e-09	1.00532e-08	9.99213e-09	1.54923e-08	0.000731103	0.000624264	0.000964433	4.32167e-09	5.25429e-09	5.2321e-09	4.87536e-09	5.43414e-09	5.53634e-09	7.32324e-09	5.8661e-09	4.39574e-09	5.27167e-09	4.87402e-09	5.97364e-09	6.84928e-09	8.72498e-09	7.07239e-09	1.06492e-08	1.73901e-08	8.98978e-09	1.56975e-08	2.13308e-08	0.000417338	0.00264086	2.42034e-08	1.31132e-08
Analyte369	Undecane, 5,5-dimethyl-	4.97574e-09	4.3935e-09	4.51771e-09	5.09879e-09	4.62034e-09	4.67274e-09	5.59295e-09	4.91892e-09	5.18144e-09	5.00254e-09	5.04344e-09	4.91754e-09	8.77155e-09	6.41506e-09	5.89192e-09	7.2962e-09	6.11655e-09	9.81289e-09	0.000375599	0.000680628	0.00112309	0.00138656	1.33692e-08	2.63951e-08	4.32167e-09	5.25429e-09	5.2321e-09	4.87536e-09	5.43414e-09	5.53634e-09	7.32324e-09	5.8661e-09	4.39574e-09	5.27167e-09	4.87402e-09	5.97364e-09	6.84928e-09	8.72498e-09	7.07239e-09	1.06492e-08	1.73901e-08	8.98978e-09	0.000507957	0.00116578	1.49336e-08	5.0893e-08	2.42034e-08	1.31132e-08
Analyte370	unknown	0.000472015	0.000508398	0.00103479	0.00112866	0.000695332	0.000781816	0.000698272	0.000349658	0.000652117	0.000463508	0.000474704	0.000349505	8.77155e-09	6.41506e-09	5.89192e-09	7.2962e-09	6.11655e-09	9.81289e-09	1.00532e-08	9.99213e-09	1.54923e-08	1.77362e-08	1.33692e-08	2.63951e-08	0.000837822	5.25429e-09	5.2321e-09	0.00029268	5.43414e-09	5.53634e-09	7.32324e-09	5.8661e-09	0.000700777	5.27167e-09	0.000288814	5.97364e-09	6.84928e-09	8.72498e-09	7.07239e-09	1.06492e-08	1.73901e-08	8.98978e-09	1.56975e-08	2.13308e-08	1.49336e-08	5.0893e-08	2.42034e-08	1.31132e-08
Analyte371	Propionic acid, thio-, S-isopentyl ester	0.0486516	0.0629589	0.0822266	0.0917559	0.0664497	0.0674206	0.072008	0.0384621	0.0654476	0.0546454	0.0520274	0.0462531	0.0090558	0.0105544	0.00820272	0.0089995	0.0165121	0.0160038	0.00143328	0.000950006	0.00134692	0.00123503	0.00204139	0.00199083	0.0748626	0.0253349	0.0253547	0.0376889	0.0194176	0.0243419	0.0425476	0.00717142	0.0631352	0.023251	0.0311378	0.0104743	0.00405135	0.00591548	0.0095952	0.00714709	0.00822723	0.00368444	0.00374872	0.00402659	0.00357039	5.0893e-08	0.00491171	0.00340929
Analyte372	Bicyclo[4.4.0]dec-1-ene, 2-isopropyl-5-methyl-9-methylene-	4.97574e-09	4.3935e-09	4.51771e-09	5.09879e-09	4.62034e-09	4.67274e-09	5.59295e-09	4.91892e-09	5.18144e-09	5.00254e-09	5.04344e-09	4.91754e-09	8.77155e-09	6.41506e-09	5.89192e-09	7.2962e-09	6.11655e-09	9.81289e-09	1.00532e-08	9.99213e-09	1.54923e-08	1.77362e-08	1.33692e-08	2.63951e-08	4.32167e-09	5.25429e-09	5.2321e-09	4.87536e-09	5.43414e-09	5.53634e-09	7.32324e-09	5.8661e-09	4.39574e-09	5.27167e-09	4.87402e-09	5.97364e-09	0.000365307	0.000753086	0.000258533	0.000609439	0.000370979	0.000152288	1.56975e-08	0.00106402	0.00019106	0.000412801	0.000371987	0.000287356
Analyte373	2,4-Heptadienal, (E,E)-	0.0478825	0.0551261	0.134971	0.0997074	0.0667546	0.0874586	5.59295e-09	0.141823	0.207197	0.23963	0.196162	0.148206	0.00487881	0.00581638	0.00258502	0.00463467	0.00615959	0.00234135	0.00139505	0.00132021	1.54923e-08	1.77362e-08	1.33692e-08	2.63951e-08	0.0657133	0.0225041	0.0395258	0.0320178	0.019378	0.0195384	0.190379	0.0295866	0.194205	0.129289	0.163253	0.0374347	6.84928e-09	8.72498e-09	7.07239e-09	1.06492e-08	1.73901e-08	8.98978e-09	1.56975e-08	2.13308e-08	1.49336e-08	5.0893e-08	2.42034e-08	1.31132e-08
Analyte374	unknown	0.000405327	4.3935e-09	0.000314076	5.09879e-09	0.000418726	4.67274e-09	0.000873243	0.000471117	0.000664507	0.000583065	0.000596239	0.00057846	8.77155e-09	6.41506e-09	5.89192e-09	7.2962e-09	6.11655e-09	9.81289e-09	1.00532e-08	9.99213e-09	1.54923e-08	1.77362e-08	1.33692e-08	2.63951e-08	0.000263991	5.25429e-09	5.2321e-09	0.000283584	0.000539111	0.000384472	7.32324e-09	0.000491742	0.000321276	5.27167e-09	0.000464847	0.000487625	6.84928e-09	8.72498e-09	7.07239e-09	0.000637125	1.73901e-08	8.98978e-09	1.56975e-08	2.13308e-08	1.49336e-08	0.00262494	2.42034e-08	1.31132e-08
Analyte375	.alfa.-Copaene	4.97574e-09	4.3935e-09	4.51771e-09	5.09879e-09	4.62034e-09	4.67274e-09	5.59295e-09	4.91892e-09	5.18144e-09	5.00254e-09	5.04344e-09	4.91754e-09	0.00165824	0.00105346	0.00121962	0.00117434	0.00166946	0.00229369	0.00105274	0.00163102	0.00312529	0.00304786	0.00165085	2.63951e-08	4.32167e-09	0.0005439	5.2321e-09	4.87536e-09	5.43414e-09	5.53634e-09	7.32324e-09	5.8661e-09	4.39574e-09	5.27167e-09	4.87402e-09	5.97364e-09	6.84928e-09	8.72498e-09	7.07239e-09	1.06492e-08	0.00303953	0.0313981	0.0177366	0.10482	0.0327534	0.075377	0.0503792	0.0403908
Analyte376	Succinic acid, di(3-phenylprop-2-en-1-yl) ester	4.97574e-09	4.3935e-09	0.000371099	5.09879e-09	0.000292633	0.000230184	5.59295e-09	4.91892e-09	5.18144e-09	5.00254e-09	5.04344e-09	4.91754e-09	8.77155e-09	6.41506e-09	5.89192e-09	7.2962e-09	6.11655e-09	9.81289e-09	1.00532e-08	9.99213e-09	1.54923e-08	1.77362e-08	1.33692e-08	2.63951e-08	0.000177978	5.25429e-09	5.2321e-09	4.87536e-09	5.43414e-09	5.53634e-09	7.32324e-09	5.8661e-09	4.39574e-09	5.27167e-09	4.87402e-09	5.97364e-09	6.84928e-09	8.72498e-09	7.07239e-09	1.06492e-08	1.73901e-08	8.98978e-09	1.56975e-08	2.13308e-08	1.49336e-08	5.0893e-08	2.42034e-08	1.31132e-08
Analyte377	2-Decanone	4.97574e-09	4.3935e-09	4.51771e-09	5.09879e-09	4.62034e-09	4.67274e-09	5.59295e-09	4.91892e-09	5.18144e-09	5.00254e-09	5.04344e-09	4.91754e-09	8.77155e-09	6.41506e-09	0.00385816	7.2962e-09	6.11655e-09	0.00872008	1.00532e-08	0.00115132	0.00115804	1.77362e-08	1.33692e-08	2.63951e-08	4.32167e-09	5.25429e-09	5.2321e-09	4.87536e-09	5.43414e-09	5.53634e-09	7.32324e-09	5.8661e-09	4.39574e-09	5.27167e-09	4.87402e-09	5.97364e-09	0.00352126	0.001297	0.0089371	0.00278384	1.73901e-08	0.0108351	1.56975e-08	2.13308e-08	1.49336e-08	0.0113175	2.42034e-08	1.31132e-08
Analyte378	2-Propyl-1-pentanol	0.0918269	4.3935e-09	4.51771e-09	0.104071	4.62034e-09	0.0859254	0.00713336	0.0343062	0.00627105	0.0511434	0.0174936	0.0449531	0.0235835	0.0186566	0.0135342	0.0178471	0.0111157	0.0212638	0.0267843	0.000965208	0.0115815	0.030272	0.0182244	0.0407901	0.0297718	0.0885452	0.0681289	0.0666284	0.068329	5.53634e-09	0.0398083	0.0390753	0.0282191	0.0333208	0.0367043	0.0313381	0.00934347	0.00900673	0.0196783	0.0203659	0.0113587	8.98978e-09	0.0154435	0.0264464	0.0184991	0.0488609	0.0299058	0.0177479
Analyte379	1H-Pyrrole, 2,5-dihydro-	4.97574e-09	4.3935e-09	4.51771e-09	5.09879e-09	4.62034e-09	4.67274e-09	5.59295e-09	4.91892e-09	5.18144e-09	5.00254e-09	5.04344e-09	4.91754e-09	8.77155e-09	6.41506e-09	5.89192e-09	7.2962e-09	6.11655e-09	9.81289e-09	1.00532e-08	9.99213e-09	1.54923e-08	1.77362e-08	1.33692e-08	2.63951e-08	4.32167e-09	5.25429e-09	5.2321e-09	4.87536e-09	5.43414e-09	5.53634e-09	7.32324e-09	5.8661e-09	4.39574e-09	5.27167e-09	4.87402e-09	5.97364e-09	6.84928e-09	8.72498e-09	7.07239e-09	1.06492e-08	1.73901e-08	8.98978e-09	0.00467326	2.13308e-08	0.00485286	0.0120912	2.42034e-08	0.00344233
Analyte380	Decanal	0.00763081	4.3935e-09	4.51771e-09	0.00640018	0.00633455	0.00855405	0.0070574	0.00349375	0.00530631	0.00699636	0.00469848	0.00583301	0.00317555	0.00332839	0.00220904	0.00266033	0.00458541	0.000652426	0.00396881	0.00305161	0.00369617	0.00539839	0.00554752	0.0055045	0.00895947	0.00579555	0.00327591	0.00619883	0.00400294	0.00391392	0.00295751	0.000914268	0.00372194	0.00132988	0.0019125	0.00117473	0.0032436	0.00583345	0.00368943	0.00415079	0.00925156	0.00312328	0.00254492	0.00590408	0.00302225	0.00652704	0.00577047	0.00230105
Analyte381	Hexadecane	0.0236305	0.0362595	0.0399703	0.0318283	0.0411881	0.0350452	0.0223598	0.0277298	0.0366826	0.0322911	0.026643	0.0393004	0.00541353	0.00664436	0.00577451	0.00532515	0.00593711	0.00812934	0.00388989	0.00390787	0.00498581	0.00849654	0.00606685	0.00779367	0.0325547	0.0128371	0.0185462	0.0224753	0.0126916	0.0117251	0.017314	0.0171429	0.0163431	0.0130644	0.0161652	0.0110545	0.00584863	0.00794549	0.00947893	0.00734724	0.0139427	0.00770175	0.00583545	0.0121755	0.00447669	0.0176666	0.0104818	0.00425306
Analyte383	Ethane, 1,1,2,2-tetrachloro-	4.97574e-09	0.00982562	0.0233374	5.09879e-09	4.62034e-09	0.0398848	5.59295e-09	0.00274575	0.0038651	0.00856949	0.00216754	0.00170922	0.031438	0.0486109	0.0498475	0.0897913	0.0494119	0.0487989	0.0454423	0.0580306	0.0677212	0.111782	0.0688318	0.196614	0.0710568	5.25429e-09	5.2321e-09	4.87536e-09	0.0758773	0.0803935	0.0102412	0.00375557	0.00568257	0.00352099	0.00812042	0.0162292	0.00805426	0.011687	0.006679	0.0259741	0.0317176	0.00913559	0.0486869	0.0712481	0.0550937	0.219022	0.10389	0.0474274
Analyte384	Heptenyl angelate, 4Z-	4.97574e-09	4.3935e-09	4.51771e-09	5.09879e-09	4.62034e-09	4.67274e-09	5.59295e-09	4.91892e-09	0.000486895	5.00254e-09	0.00048472	0.000398432	8.77155e-09	6.41506e-09	5.89192e-09	7.2962e-09	6.11655e-09	9.81289e-09	1.00532e-08	9.99213e-09	1.54923e-08	1.77362e-08	1.33692e-08	2.63951e-08	4.32167e-09	5.25429e-09	5.2321e-09	4.87536e-09	5.43414e-09	5.53634e-09	7.32324e-09	5.8661e-09	4.39574e-09	5.27167e-09	4.87402e-09	5.97364e-09	6.84928e-09	8.72498e-09	7.07239e-09	1.06492e-08	1.73901e-08	8.98978e-09	1.56975e-08	2.13308e-08	1.49336e-08	5.0893e-08	2.42034e-08	1.31132e-08
Analyte385	Butanamide, 2-(dimethylamino)-N-[5,8-dioxo-3-phenyl-7-(phenylmethyl)-2-oxa-6,9-diazabicyclo[10.2.2]hexadeca-12,14,15-trien-4-yl]-3-methyl-, [3R-[3R*,4S*(S*,7S*)]]-	4.97574e-09	9.87086e-05	6.74132e-05	5.09879e-09	4.62034e-09	7.61122e-05	5.59295e-09	9.83412e-05	5.18144e-09	5.00254e-09	5.04344e-09	4.91754e-09	8.77155e-09	0.000117068	5.89192e-09	7.2962e-09	6.11655e-09	9.81289e-09	1.00532e-08	9.99213e-09	1.54923e-08	1.77362e-08	1.33692e-08	2.63951e-08	4.32167e-09	5.25429e-09	5.2321e-09	4.87536e-09	5.43414e-09	5.53634e-09	7.32324e-09	5.8661e-09	9.85943e-05	5.27167e-09	7.59959e-05	5.97364e-09	6.84928e-09	8.72498e-09	7.07239e-09	1.06492e-08	1.73901e-08	8.98978e-09	1.56975e-08	0.000329159	1.49336e-08	5.0893e-08	0.000415435	1.31132e-08
Analyte386	3a,7-Methano-3aH-cyclopentacyclooctene, 1,4,5,6,7,8,9,9a-octahydro-1,1,7-trimethyl-, [3aR-(3a??,7??,9a??)]-	4.97574e-09	4.3935e-09	4.51771e-09	5.09879e-09	4.62034e-09	4.67274e-09	5.59295e-09	4.91892e-09	5.18144e-09	5.00254e-09	5.04344e-09	4.91754e-09	8.77155e-09	6.41506e-09	5.89192e-09	7.2962e-09	6.11655e-09	9.81289e-09	1.00532e-08	9.99213e-09	1.54923e-08	1.77362e-08	1.33692e-08	2.63951e-08	4.32167e-09	5.25429e-09	5.2321e-09	4.87536e-09	5.43414e-09	5.53634e-09	7.32324e-09	5.8661e-09	4.39574e-09	5.27167e-09	4.87402e-09	5.97364e-09	0.000254451	8.72498e-09	0.000450199	0.000527106	1.73901e-08	8.98978e-09	1.56975e-08	2.13308e-08	1.49336e-08	5.0893e-08	2.42034e-08	1.31132e-08
Analyte387	Pyrrole	0.00107714	0.00115681	0.00124377	0.00152457	0.00163336	0.00149914	0.0015709	0.00160039	0.00140239	0.00117578	0.00132066	0.00118443	8.77155e-09	0.00207171	0.00179512	0.00352113	0.00274456	0.00435773	1.00532e-08	0.00145122	0.00261996	0.0030649	0.00284374	0.00604565	0.00141975	5.25429e-09	0.00153203	0.00125362	5.43414e-09	0.00137995	0.00110986	0.000993745	0.00123429	0.000879232	0.000802743	5.97364e-09	6.84928e-09	0.00312924	0.00250048	0.00392723	1.73901e-08	0.00266211	1.56975e-08	0.0103343	0.00909485	0.019681	0.0148067	1.31132e-08
Analyte388	N8-(3-Chloro-4-fluorophenyl)-N2-(1-methylpiperidin-4-yl)pyrimido[5,4-d]pyrimidine-2,8-diamine	4.97574e-09	4.3935e-09	4.51771e-09	5.09879e-09	4.62034e-09	4.67274e-09	5.59295e-09	4.91892e-09	5.18144e-09	5.00254e-09	5.04344e-09	4.91754e-09	0.000589893	0.000494943	5.89192e-09	7.2962e-09	0.000399049	9.81289e-09	0.000559582	9.99213e-09	1.54923e-08	0.000897198	1.33692e-08	2.63951e-08	4.32167e-09	5.25429e-09	5.2321e-09	4.87536e-09	5.43414e-09	5.53634e-09	7.32324e-09	5.8661e-09	4.39574e-09	5.27167e-09	4.87402e-09	5.97364e-09	6.84928e-09	8.72498e-09	7.07239e-09	0.00152855	0.00254354	8.98978e-09	1.56975e-08	0.000874597	1.49336e-08	5.0893e-08	2.42034e-08	1.31132e-08
Analyte389	15-Hydroxy-7-oxodehydroabietic acid, methyl ester, TMS derivative	4.97574e-09	4.3935e-09	4.51771e-09	5.09879e-09	4.62034e-09	4.67274e-09	5.59295e-09	4.91892e-09	5.18144e-09	5.00254e-09	5.04344e-09	0.000202888	8.77155e-09	6.41506e-09	5.89192e-09	7.2962e-09	6.11655e-09	9.81289e-09	1.00532e-08	9.99213e-09	0.00183315	0.00110493	1.33692e-08	2.63951e-08	4.32167e-09	5.25429e-09	0.000315421	4.87536e-09	5.43414e-09	5.53634e-09	0.000334339	0.000277983	4.39574e-09	5.27167e-09	4.87402e-09	5.97364e-09	6.84928e-09	0.000434721	7.07239e-09	1.06492e-08	1.73901e-08	8.98978e-09	0.00135368	0.00135988	1.49336e-08	0.0056789	2.42034e-08	1.31132e-08
Analyte391	Benzoic acid, 2-formyl-4,6-dimethoxy-, 8,8-dimethoxyoct-2-yl ester	0.0129298	0.0112703	0.00844466	0.0125765	0.0109808	0.00840043	0.00828241	0.0101865	0.0141043	0.0100128	0.0151892	0.0131645	0.0179662	0.0117154	0.0137379	0.0175077	0.0139414	0.0242453	0.0166114	0.019929	0.0328285	0.0323761	0.0266823	0.0629735	0.00931047	0.0177198	0.0157142	0.0114488	5.43414e-09	0.0176184	0.0211607	5.8661e-09	0.00896516	0.0147881	0.0131399	5.97364e-09	0.0155992	0.0179931	0.0155073	0.0210321	0.0370289	0.0183448	0.0395272	0.0393053	0.0371946	0.12208	0.0431281	0.0336759
Analyte392	Benzaldehyde	0.0384743	0.0760744	0.133887	0.125032	0.0782895	0.135525	5.59295e-09	4.91892e-09	0.306638	5.00254e-09	5.04344e-09	0.266619	0.0667352	0.0784326	0.0195995	0.0578673	0.127237	0.0242105	0.0113897	0.011395	0.0246322	0.0216968	0.029456	0.0431858	0.101999	0.0159487	0.018808	0.0213994	0.0110153	0.00925067	0.191538	0.0464379	4.39574e-09	0.301041	4.87402e-09	0.0533868	0.0530214	0.0517718	0.0564337	0.0928179	0.333185	0.124805	0.0211885	0.0259487	0.0298037	0.0421348	0.0400086	0.0213618
Analyte393	3,5-Octadien-2-one, (E,E)-	0.013407	0.0350795	0.0442052	0.0375777	0.0244479	0.0423669	5.59295e-09	0.0465606	0.0487179	0.0573144	0.0574496	0.0285893	0.00953732	0.0157576	0.0062104	0.0103333	0.0108487	0.00948429	0.00346103	0.00239323	0.00260272	0.00171184	0.00320108	0.00533479	0.0602121	0.0229945	0.0179983	0.0277604	0.0130179	0.0156185	0.0462709	0.0087006	4.39574e-09	0.033781	0.0434486	0.0141521	0.00316207	0.00947158	0.00373482	0.00915769	0.0215919	0.00656179	0.00397053	0.0103059	0.00314464	0.00716614	0.0103043	0.0034522
Analyte398	2-Azetidinone, 3,4,4-trimethyl-	4.97574e-09	4.3935e-09	4.51771e-09	5.09879e-09	4.62034e-09	4.67274e-09	5.59295e-09	4.91892e-09	5.18144e-09	5.00254e-09	5.04344e-09	4.91754e-09	8.77155e-09	6.41506e-09	5.89192e-09	7.2962e-09	6.11655e-09	9.81289e-09	0.000687714	9.99213e-09	1.54923e-08	0.000839319	0.000762221	2.63951e-08	4.32167e-09	5.25429e-09	5.2321e-09	4.87536e-09	5.43414e-09	5.53634e-09	7.32324e-09	5.8661e-09	4.39574e-09	5.27167e-09	4.87402e-09	5.97364e-09	6.84928e-09	8.72498e-09	7.07239e-09	1.06492e-08	1.73901e-08	8.98978e-09	1.56975e-08	2.13308e-08	1.49336e-08	5.0893e-08	2.42034e-08	1.31132e-08
Analyte400	2-Nonanol	0.00786233	4.3935e-09	4.51771e-09	5.09879e-09	0.0160336	0.0151826	0.00248861	0.0041328	0.00244609	0.00273438	0.00284514	0.00371963	8.77155e-09	6.41506e-09	5.89192e-09	7.2962e-09	6.11655e-09	9.81289e-09	1.00532e-08	9.99213e-09	1.54923e-08	1.77362e-08	1.33692e-08	2.63951e-08	4.32167e-09	5.25429e-09	5.2321e-09	0.00117903	5.43414e-09	0.0016251	7.32324e-09	5.8661e-09	4.39574e-09	5.27167e-09	0.000447373	5.97364e-09	6.84928e-09	8.72498e-09	0.0104694	1.06492e-08	1.73901e-08	0.00349225	1.56975e-08	2.13308e-08	1.49336e-08	0.00852546	2.42034e-08	1.31132e-08
Analyte401	2,2,2-Trifluoroethyl methanesulfonate	4.97574e-09	4.3935e-09	4.51771e-09	5.09879e-09	4.62034e-09	4.67274e-09	5.59295e-09	4.91892e-09	5.18144e-09	0.0004061	0.000343142	4.91754e-09	8.77155e-09	6.41506e-09	5.89192e-09	7.2962e-09	6.11655e-09	9.81289e-09	1.00532e-08	9.99213e-09	1.54923e-08	1.77362e-08	1.33692e-08	2.63951e-08	4.32167e-09	0.000169049	5.2321e-09	4.87536e-09	5.43414e-09	5.53634e-09	0.000273664	0.000102768	4.39574e-09	5.27167e-09	0.000225545	5.97364e-09	6.84928e-09	8.72498e-09	7.07239e-09	1.06492e-08	1.73901e-08	8.98978e-09	1.56975e-08	0.000312797	1.49336e-08	5.0893e-08	0.00022645	1.31132e-08
Analyte403	Bicyclo[3.2.1]octan-2-ol, exo-	0.000220319	0.000240679	0.000245221	5.09879e-09	0.000215799	0.000243899	5.59295e-09	4.91892e-09	5.18144e-09	5.00254e-09	5.04344e-09	4.91754e-09	8.77155e-09	6.41506e-09	5.89192e-09	7.2962e-09	6.11655e-09	9.81289e-09	1.00532e-08	9.99213e-09	1.54923e-08	1.77362e-08	1.33692e-08	2.63951e-08	4.32167e-09	5.25429e-09	5.2321e-09	4.87536e-09	5.43414e-09	5.53634e-09	7.32324e-09	5.8661e-09	4.39574e-09	5.27167e-09	4.87402e-09	5.97364e-09	6.84928e-09	8.72498e-09	7.07239e-09	1.06492e-08	1.73901e-08	8.98978e-09	1.56975e-08	2.13308e-08	1.49336e-08	5.0893e-08	2.42034e-08	1.31132e-08
Analyte404	10-Methylundec-3-en-4-olide	0.0247846	0.0367987	0.0603532	0.0514728	0.0405523	0.0546639	0.0858468	0.0334729	0.0612748	0.0543117	0.0486485	0.0363871	0.0063621	0.00940628	0.00546554	0.00697219	0.00713996	0.00793381	0.000538694	0.000641239	0.00148222	0.000858097	0.00139996	0.0017012	0.0621674	0.00587704	0.00911779	0.019131	0.00679036	0.00531508	0.0191369	0.00337626	0.0558906	0.0175248	0.0236397	0.00484871	0.00252694	0.00536188	0.00390291	0.00403639	0.00781584	0.00275784	0.000867287	0.00174952	0.000274491	0.00217487	0.00121923	0.000891558
Analyte406	unknown	0.0569981	0.040524	0.0724538	0.0482636	0.0437562	4.67274e-09	0.0778179	0.0413165	0.0486042	0.067275	0.0486687	0.0501268	0.0717159	0.0764117	0.0544377	0.0660104	0.0582655	0.106372	0.105774	0.073714	0.125392	0.118399	0.0983706	0.228049	4.32167e-09	0.0690875	0.0614202	0.050494	0.0779097	0.0666055	0.0780812	0.0855022	0.0653204	0.0591353	0.0482106	0.0797152	0.0708351	0.0762654	0.0731379	0.0929642	0.157889	0.0796851	0.132925	0.139029	0.134353	0.444187	0.163051	0.117332
Analyte407	unknown	4.97574e-09	4.3935e-09	4.51771e-09	5.09879e-09	4.62034e-09	4.67274e-09	5.59295e-09	4.91892e-09	5.18144e-09	5.00254e-09	5.04344e-09	4.91754e-09	0.000617947	6.41506e-09	5.89192e-09	7.2962e-09	6.11655e-09	0.00176753	1.00532e-08	9.99213e-09	1.54923e-08	1.77362e-08	1.33692e-08	2.63951e-08	4.32167e-09	7.62619e-05	4.26475e-07	4.87536e-09	4.4668e-05	5.53634e-09	7.32324e-09	5.8661e-09	4.39574e-09	5.27167e-09	4.87402e-09	5.97364e-09	0.000388798	0.00145631	0.00045198	0.0011068	1.73901e-08	0.00104385	0.000781468	2.13308e-08	1.49336e-08	0.00074201	2.42034e-08	1.31132e-08
Analyte408	1-Cyclopentene-1-methanol, ??,??,4,5-tetramethyl-, cis-	0.00265061	0.0028747	0.00454744	0.00448356	0.00343754	0.00444081	0.00627003	0.003212	0.00557806	0.00465221	0.00461384	0.00398907	0.000853048	0.000789899	0.00084207	0.000922414	0.000393746	0.000655335	1.00532e-08	9.99213e-09	1.54923e-08	1.77362e-08	1.33692e-08	2.63951e-08	0.00444743	0.00101274	0.00170955	0.0018993	0.00138037	0.00113091	0.0020496	0.000835249	0.00397151	0.00270341	0.00213084	0.000869325	6.84928e-09	0.000680799	0.000535154	0.000904264	0.00123148	0.000493282	1.56975e-08	2.13308e-08	1.49336e-08	5.0893e-08	2.42034e-08	1.31132e-08
Analyte409	1,3-Dioxolane-2-ethanol, 2-methyl-, acetate	4.97574e-09	4.3935e-09	0.00154509	0.000978928	4.62034e-09	0.00215167	0.00199929	0.000946482	0.00135188	0.00142428	0.00129015	0.00147	8.77155e-09	6.41506e-09	5.89192e-09	7.2962e-09	6.11655e-09	9.81289e-09	1.00532e-08	9.99213e-09	1.54923e-08	1.77362e-08	1.33692e-08	2.63951e-08	4.32167e-09	0.000918526	0.00111854	0.000897296	0.00163914	0.000705546	7.32324e-09	5.8661e-09	4.39574e-09	5.27167e-09	0.00113713	5.97364e-09	6.84928e-09	8.72498e-09	7.07239e-09	1.06492e-08	1.73901e-08	8.98978e-09	1.56975e-08	2.13308e-08	1.49336e-08	5.0893e-08	2.42034e-08	1.31132e-08
Analyte410	2-Propanol, 1,3-dimethoxy-	4.97574e-09	4.3935e-09	4.51771e-09	5.09879e-09	4.62034e-09	4.67274e-09	0.00232256	0.00109577	0.00173732	0.00124406	0.00187537	4.91754e-09	8.77155e-09	6.41506e-09	5.89192e-09	7.2962e-09	6.11655e-09	9.81289e-09	1.00532e-08	9.99213e-09	1.54923e-08	1.77362e-08	1.33692e-08	2.63951e-08	4.32167e-09	5.25429e-09	5.2321e-09	4.87536e-09	5.43414e-09	5.53634e-09	0.00359711	0.000573192	4.39574e-09	0.00161016	4.87402e-09	0.0017332	6.84928e-09	8.72498e-09	7.07239e-09	1.06492e-08	0.00197807	0.00104385	1.56975e-08	2.13308e-08	1.49336e-08	5.0893e-08	2.42034e-08	1.31132e-08
Analyte411	Cyclohexanol, 4-ethyl-4-methyl-3-(1-methylethenyl)-, (1??,3??,4??)-	4.97574e-09	4.3935e-09	4.51771e-09	5.09879e-09	4.62034e-09	4.67274e-09	5.59295e-09	4.91892e-09	5.18144e-09	5.00254e-09	5.04344e-09	4.91754e-09	8.77155e-09	0.00114269	0.00156197	0.0013964	6.11655e-09	0.00190849	0.000978343	9.99213e-09	1.54923e-08	1.77362e-08	1.33692e-08	0.00242552	4.32167e-09	5.25429e-09	5.2321e-09	4.87536e-09	5.43414e-09	5.53634e-09	7.32324e-09	5.8661e-09	4.39574e-09	5.27167e-09	4.87402e-09	5.97364e-09	6.84928e-09	8.72498e-09	7.07239e-09	1.06492e-08	1.73901e-08	8.98978e-09	1.56975e-08	2.13308e-08	0.000689505	5.0893e-08	2.42034e-08	0.000689854
Analyte412	2-Heptanone, 3-propylidene-	0.00946812	0.00867859	0.00955085	0.00903557	0.00875551	0.00867084	0.00990197	0.00837695	0.00852117	0.00645099	0.00763704	0.00576144	8.77155e-09	6.41506e-09	5.89192e-09	7.2962e-09	6.11655e-09	9.81289e-09	1.00532e-08	9.99213e-09	1.54923e-08	1.77362e-08	1.33692e-08	2.63951e-08	0.0019843	0.00216559	0.00255083	0.00266832	0.00196765	0.00262185	0.00408581	0.00172247	0.00449543	0.00249195	0.00267475	0.0023542	6.84928e-09	8.72498e-09	7.07239e-09	1.06492e-08	1.73901e-08	8.98978e-09	1.56975e-08	2.13308e-08	1.49336e-08	5.0893e-08	2.42034e-08	1.31132e-08
Analyte413	Decyl octyl ether	4.97574e-09	4.3935e-09	4.51771e-09	0.00154031	4.62034e-09	4.67274e-09	0.00183963	0.00169338	0.00173776	0.00132078	0.00127508	4.91754e-09	8.77155e-09	6.41506e-09	5.89192e-09	7.2962e-09	6.11655e-09	9.81289e-09	1.00532e-08	9.99213e-09	1.54923e-08	1.77362e-08	1.33692e-08	2.63951e-08	4.32167e-09	5.25429e-09	5.2321e-09	4.87536e-09	5.43414e-09	5.53634e-09	7.32324e-09	5.8661e-09	4.39574e-09	5.27167e-09	4.87402e-09	5.97364e-09	6.84928e-09	8.72498e-09	7.07239e-09	1.06492e-08	1.73901e-08	8.98978e-09	1.56975e-08	2.13308e-08	1.49336e-08	5.0893e-08	2.42034e-08	1.31132e-08
Analyte414	1,2-Hexanediol	4.97574e-09	0.00443747	0.00721628	0.00367248	0.00263269	4.67274e-09	0.00643664	0.00286509	0.00394683	0.00275425	0.00210982	0.00202108	8.77155e-09	5.77048e-06	0.000761119	6.27344e-07	0.000659561	0.000928704	1.00532e-08	9.99213e-09	1.54923e-08	1.77362e-08	1.33692e-08	2.63951e-08	0.00603246	0.00073864	0.00177772	0.00561024	0.00280036	0.000788673	0.00398824	0.000639816	4.39574e-09	0.00196904	0.00322281	0.000785001	0.00134932	0.00291004	7.07239e-09	1.06492e-08	0.00272541	0.00142346	1.56975e-08	2.13308e-08	1.49336e-08	5.0893e-08	2.42034e-08	1.31132e-08
Analyte415	Linalool	4.97574e-09	4.3935e-09	4.51771e-09	5.09879e-09	4.62034e-09	4.67274e-09	0.00905343	0.0105768	0.0111207	0.0100935	0.0090907	0.0103449	0.0195506	0.0139695	0.0117508	0.0195122	0.0209351	0.0154538	0.00103125	0.00113075	0.00149201	0.00269957	0.00129038	0.0024216	0.0222987	0.0115095	0.0196077	0.0147505	0.00838889	0.0106977	0.0134588	0.0155487	0.0100165	0.0197971	0.0188481	0.0165815	0.0153132	0.0183616	0.0140056	0.0208207	0.0183413	0.0173121	0.00257088	0.00302314	0.00470451	0.0126648	0.00774402	0.00216046
Analyte416	3-Cyclohexene-1-carboxaldehyde, 1-methyl-	0.0101692	0.0161692	0.0335362	0.0323098	0.0195221	0.028605	0.078778	0.0318266	0.0899825	0.053974	0.0713006	0.0502059	8.77155e-09	6.41506e-09	5.89192e-09	7.2962e-09	6.11655e-09	9.81289e-09	1.00532e-08	9.99213e-09	1.54923e-08	1.77362e-08	1.33692e-08	2.63951e-08	0.00504535	0.00145237	0.00260547	0.00185348	5.43414e-09	5.53634e-09	7.32324e-09	5.8661e-09	0.00333051	0.00235793	0.00261604	5.97364e-09	6.84928e-09	8.72498e-09	7.07239e-09	1.06492e-08	1.73901e-08	8.98978e-09	1.56975e-08	2.13308e-08	1.49336e-08	5.0893e-08	2.42034e-08	1.31132e-08
Analyte417	Acetic acid	4.97574e-09	4.3935e-09	4.51771e-09	5.09879e-09	4.62034e-09	4.67274e-09	5.59295e-09	4.91892e-09	5.18144e-09	5.00254e-09	5.04344e-09	4.91754e-09	0.00113282	6.41506e-09	5.89192e-09	7.2962e-09	6.11655e-09	9.81289e-09	0.00125742	0.00111451	0.0035376	1.77362e-08	0.00255412	0.00414727	4.32167e-09	5.25429e-09	5.2321e-09	4.87536e-09	5.43414e-09	5.53634e-09	7.32324e-09	5.8661e-09	4.39574e-09	5.27167e-09	4.87402e-09	5.97364e-09	6.84928e-09	8.72498e-09	7.07239e-09	1.06492e-08	1.73901e-08	8.98978e-09	0.00218257	2.13308e-08	0.00261666	0.0076088	0.00355161	1.31132e-08
Analyte418	3-Chloropropionic acid, 2-tetrahydrofurylmethyl ester	4.97574e-09	4.3935e-09	4.51771e-09	5.09879e-09	4.62034e-09	4.67274e-09	5.59295e-09	4.91892e-09	0.00463691	0.00258229	0.00516424	4.91754e-09	8.77155e-09	0.00120081	0.00153659	7.2962e-09	6.11655e-09	9.81289e-09	1.00532e-08	9.99213e-09	1.54923e-08	1.77362e-08	1.33692e-08	2.63951e-08	4.32167e-09	5.25429e-09	5.2321e-09	4.87536e-09	5.43414e-09	5.53634e-09	7.32324e-09	5.8661e-09	0.00278416	5.27167e-09	4.87402e-09	5.97364e-09	6.84928e-09	0.00140101	0.00171455	0.00228133	0.000192172	8.98978e-09	1.56975e-08	2.13308e-08	1.49336e-08	5.0893e-08	2.42034e-08	1.31132e-08
Analyte419	unknown	0.018961	4.3935e-09	4.51771e-09	5.09879e-09	4.62034e-09	4.67274e-09	5.59295e-09	4.91892e-09	5.18144e-09	5.00254e-09	5.04344e-09	4.91754e-09	8.77155e-09	6.41506e-09	5.89192e-09	7.2962e-09	6.11655e-09	9.81289e-09	1.00532e-08	9.99213e-09	1.54923e-08	1.77362e-08	1.33692e-08	2.63951e-08	0.018374	0.0330283	0.0322279	0.0281484	0.0260689	0.0217838	0.0118956	5.8661e-09	4.39574e-09	0.00825381	0.010168	0.0100362	6.84928e-09	8.72498e-09	7.07239e-09	1.06492e-08	1.73901e-08	8.98978e-09	1.56975e-08	2.13308e-08	1.49336e-08	5.0893e-08	2.42034e-08	1.31132e-08
Analyte420	Cyclopentanecarbonitrile, 3-methylene-	0.0104434	0.00566333	0.00990494	0.01538	0.00595639	0.00573611	0.00490091	0.00352247	0.00453014	0.00616457	0.00433324	0.00704618	0.00210936	0.00229973	0.00178435	0.00433627	0.00209241	0.00262619	0.00280755	0.00123197	1.54923e-08	0.00200329	0.00418987	0.00401764	4.32167e-09	5.25429e-09	5.2321e-09	0.013648	5.43414e-09	5.53634e-09	0.00804282	0.00635474	0.00631565	0.0057267	0.00718335	0.00872439	0.00371336	0.00414107	0.00329082	0.00431988	0.00929564	0.00300193	0.00267902	0.00225058	0.00221382	5.0893e-08	0.00383576	0.00203442
Analyte421	unknown	4.97574e-09	4.3935e-09	4.51771e-09	5.09879e-09	4.62034e-09	4.67274e-09	5.59295e-09	4.91892e-09	5.18144e-09	5.00254e-09	5.04344e-09	4.91754e-09	8.77155e-09	6.41506e-09	5.89192e-09	7.2962e-09	6.11655e-09	9.81289e-09	1.00532e-08	9.99213e-09	1.54923e-08	1.77362e-08	1.33692e-08	2.63951e-08	4.32167e-09	0.000484203	5.2321e-09	0.000792062	0.000113273	5.53634e-09	7.32324e-09	0.000272626	4.39574e-09	5.27167e-09	4.87402e-09	0.000489057	6.84928e-09	8.72498e-09	7.07239e-09	0.000273533	1.73901e-08	8.98978e-09	1.56975e-08	2.13308e-08	1.49336e-08	5.0893e-08	2.42034e-08	1.31132e-08
Analyte422	Propanoic acid	4.97574e-09	4.3935e-09	4.51771e-09	5.09879e-09	4.62034e-09	4.67274e-09	5.59295e-09	0.00112759	5.18144e-09	5.00254e-09	5.04344e-09	4.91754e-09	0.0276866	0.010505	5.89192e-09	0.0127229	6.11655e-09	0.00302165	0.0293587	0.0400758	0.133653	0.0982572	0.051179	0.184862	4.32167e-09	0.00447437	5.2321e-09	4.87536e-09	5.43414e-09	5.53634e-09	0.0026276	0.0127492	0.00114803	5.27167e-09	4.87402e-09	0.0104461	0.00759399	8.72498e-09	7.07239e-09	1.06492e-08	0.0136249	0.00329197	0.0659123	0.0258489	0.0653258	0.229994	0.0760247	0.0578041
Analyte423	2,5-Furandicarboxaldehyde	0.00333748	0.00376471	0.00632041	0.00623022	0.00391347	0.0056231	0.0107976	0.00441689	0.00724232	0.00723009	0.00638038	0.00599629	8.77155e-09	6.41506e-09	5.89192e-09	7.2962e-09	6.11655e-09	9.81289e-09	1.00532e-08	9.99213e-09	1.54923e-08	1.77362e-08	1.33692e-08	2.63951e-08	0.00678323	5.25429e-09	0.00418544	4.87536e-09	5.43414e-09	5.53634e-09	0.00370736	5.8661e-09	0.0052039	0.00330399	0.00383691	5.97364e-09	6.84928e-09	8.72498e-09	7.07239e-09	1.06492e-08	1.73901e-08	8.98978e-09	1.56975e-08	2.13308e-08	1.49336e-08	5.0893e-08	2.42034e-08	1.31132e-08
Analyte424	2-Cyclohexen-1-ol, 2,4,4-trimethyl-	0.00187147	0.00248134	0.00450685	0.00361592	0.00314122	0.00380349	0.00665812	4.91892e-09	0.00443503	0.00430967	0.00378407	4.91754e-09	8.77155e-09	6.41506e-09	5.89192e-09	7.2962e-09	0.000688888	9.81289e-09	1.00532e-08	9.99213e-09	1.54923e-08	1.77362e-08	1.33692e-08	2.63951e-08	0.00370496	0.000933984	0.00119433	0.00161961	5.43414e-09	0.000843822	7.32324e-09	5.8661e-09	0.00319189	0.00186082	0.00223078	5.97364e-09	6.84928e-09	8.72498e-09	7.07239e-09	1.06492e-08	1.73901e-08	8.98978e-09	1.56975e-08	2.13308e-08	1.49336e-08	5.0893e-08	2.42034e-08	1.31132e-08
Analyte425	Malonic acid diisopropyl ester	0.00104469	0.000394937	0.000938873	0.00102746	0.000799683	0.000990721	0.00154772	0.000829928	0.000983364	0.000610926	0.00080425	0.000610297	8.77155e-09	6.41506e-09	5.89192e-09	7.2962e-09	6.11655e-09	9.81289e-09	1.00532e-08	9.99213e-09	1.54923e-08	1.77362e-08	1.33692e-08	2.63951e-08	0.00146807	0.00182901	0.00141446	0.00118181	0.000808303	0.00159841	7.32324e-09	5.8661e-09	4.39574e-09	5.27167e-09	4.87402e-09	5.97364e-09	6.84928e-09	8.72498e-09	7.07239e-09	1.06492e-08	1.73901e-08	8.98978e-09	1.56975e-08	2.13308e-08	1.49336e-08	5.0893e-08	2.42034e-08	1.31132e-08
Analyte426	1-Octanol	0.0223544	0.0132974	0.0167678	0.0109095	0.00983561	0.00940792	0.00910186	0.0036961	0.00700718	0.0057203	0.00553427	0.00424188	0.0146772	0.0185855	0.0253589	0.0125162	0.0209894	0.0319726	0.0202452	0.0135335	0.0105185	0.0160142	0.0237178	0.0221191	0.015184	0.0230375	0.0143549	0.0119033	0.0137201	0.0138172	0.00716788	0.00413617	0.00573388	0.00281606	0.00364324	0.00462196	0.027602	0.0291306	7.07239e-09	0.038408	0.0459166	0.0251481	0.0160757	0.0335168	0.0162372	0.0537758	0.0311948	0.0152071
Analyte427	unknown	4.97574e-09	4.3935e-09	4.51771e-09	5.09879e-09	4.62034e-09	4.67274e-09	5.59295e-09	4.91892e-09	5.18144e-09	5.00254e-09	5.04344e-09	4.91754e-09	8.77155e-09	6.41506e-09	0.000594996	7.2962e-09	6.11655e-09	0.00377836	1.00532e-08	9.99213e-09	1.54923e-08	1.77362e-08	1.33692e-08	2.63951e-08	4.32167e-09	5.25429e-09	5.2321e-09	4.87536e-09	5.43414e-09	5.53634e-09	7.32324e-09	5.8661e-09	4.39574e-09	5.27167e-09	4.87402e-09	5.97364e-09	0.000773399	0.00412389	7.07239e-09	0.00148864	1.73901e-08	0.00149255	1.56975e-08	2.13308e-08	1.49336e-08	5.0893e-08	2.42034e-08	1.31132e-08
Analyte428	2-(3-Methyl-but-1-ynyl)-cyclohexene-1-carboxaldehyde	0.00110232	0.000666735	0.000996848	0.000970291	4.62034e-09	0.000821855	0.000448264	4.91892e-09	0.000487301	5.00254e-09	5.04344e-09	4.91754e-09	8.77155e-09	6.41506e-09	0.000338127	0.000805332	0.000501742	9.81289e-09	0.000695612	9.99213e-09	0.00143723	0.00117902	0.0010303	2.63951e-08	4.32167e-09	0.000743995	0.000734153	0.000652794	0.000684252	0.000803073	0.000349494	5.8661e-09	4.39574e-09	5.27167e-09	0.000335227	0.000301395	0.00109224	0.0014397	7.07239e-09	1.06492e-08	1.73901e-08	8.98978e-09	0.00200584	2.13308e-08	0.00141367	5.0893e-08	0.00184116	0.00165018
Analyte429	3,5-Octadien-2-one	0.0243478	0.0598257	0.0925786	0.0822933	0.0573291	0.100145	5.59295e-09	0.0552357	0.0918892	0.0886766	0.0823565	0.0382585	0.00988135	0.0149591	0.00856569	0.0102685	0.0092817	0.0174708	0.00165428	0.0015797	1.54923e-08	0.0020332	0.00195177	0.00262312	0.0577788	0.0036646	0.00638539	0.0146124	0.00308946	0.0038772	0.0199539	0.00206329	0.0893187	0.0154343	0.0314863	0.00259166	0.00172742	0.00293596	0.003091	0.0053488	0.00529722	0.00547784	0.00303727	0.0052127	0.00235	0.00621254	0.00627721	0.00250125
Analyte430	Heptadecane, 2,6,10,15-tetramethyl-	4.97574e-09	0.000470382	4.51771e-09	0.000624664	0.000565526	0.000663073	5.59295e-09	0.000457378	0.000536061	5.00254e-09	5.04344e-09	4.91754e-09	8.77155e-09	0.000611005	5.89192e-09	7.2962e-09	6.11655e-09	9.81289e-09	1.00532e-08	9.99213e-09	1.54923e-08	1.77362e-08	1.33692e-08	2.63951e-08	4.32167e-09	5.25429e-09	5.2321e-09	4.87536e-09	5.43414e-09	5.53634e-09	7.32324e-09	5.8661e-09	4.39574e-09	5.27167e-09	4.87402e-09	5.97364e-09	6.84928e-09	8.72498e-09	7.07239e-09	1.06492e-08	1.73901e-08	8.98978e-09	1.56975e-08	2.13308e-08	1.49336e-08	5.0893e-08	2.42034e-08	1.31132e-08
Analyte431	??-Nonalactone	4.97574e-09	4.3935e-09	4.51771e-09	5.09879e-09	4.62034e-09	4.67274e-09	5.59295e-09	4.91892e-09	5.18144e-09	5.00254e-09	5.04344e-09	4.91754e-09	8.77155e-09	6.41506e-09	5.89192e-09	7.2962e-09	6.11655e-09	9.81289e-09	0.000312116	0.000307467	0.000425165	0.000432545	1.33692e-08	2.63951e-08	4.32167e-09	5.25429e-09	5.2321e-09	4.87536e-09	5.43414e-09	5.53634e-09	7.32324e-09	5.8661e-09	4.39574e-09	5.27167e-09	4.87402e-09	5.97364e-09	6.84928e-09	8.72498e-09	7.07239e-09	1.06492e-08	1.73901e-08	8.98978e-09	1.56975e-08	0.000804904	1.49336e-08	5.0893e-08	0.000903727	0.000501156
Analyte432	Dimethyl Sulfoxide	0.00155325	0.000528116	0.00059885	0.00101303	0.000658783	0.000658458	0.00201811	0.000920977	0.00124176	0.00101792	0.00125764	0.00107582	0.00212711	0.00114773	0.000821317	0.00134986	0.00091176	0.0014009	0.000668737	0.000658942	0.00119914	0.00145127	0.00142778	0.00235007	0.000176273	0.00100226	0.000694604	0.000504125	0.000666886	0.00102446	0.00214544	0.0021897	0.00120802	0.00155452	0.00166011	0.00200267	0.000638634	0.000763737	7.07239e-09	0.000976066	0.00220841	8.98978e-09	0.00229317	0.00158025	0.00181603	0.00515329	0.00166956	0.00152303
Analyte433	Bicyclo[3.1.1]heptan-2-one, 6,6-dimethyl-, (1R)-	0.000521338	0.000334706	4.51771e-09	5.09879e-09	0.000437213	0.000369479	5.59295e-09	0.000408363	5.18144e-09	0.000327446	0.000681048	0.000415558	0.000160044	6.41506e-09	5.89192e-09	7.2962e-09	6.11655e-09	9.81289e-09	0.000472587	0.000121845	0.000195092	1.77362e-08	0.00127962	2.63951e-08	0.000644544	0.000716852	0.000806082	0.000463882	5.43414e-09	0.000860012	0.000724474	0.000536283	0.000327607	0.000407311	0.0003361	0.000535657	9.77447e-05	8.72498e-09	7.07239e-09	1.06492e-08	1.73901e-08	8.98978e-09	0.000569282	2.13308e-08	1.49336e-08	0.0028953	2.42034e-08	1.31132e-08
Analyte434	Ethyl 2-pyridylacetate	4.97574e-09	4.3935e-09	4.51771e-09	5.09879e-09	4.62034e-09	4.67274e-09	5.59295e-09	4.91892e-09	5.18144e-09	5.00254e-09	5.04344e-09	4.91754e-09	8.77155e-09	6.41506e-09	5.89192e-09	7.2962e-09	6.11655e-09	9.81289e-09	1.00532e-08	9.99213e-09	1.54923e-08	1.77362e-08	1.33692e-08	2.63951e-08	4.32167e-09	0.000707524	0.000696872	0.000456082	0.000735114	0.000649011	7.32324e-09	5.8661e-09	4.39574e-09	5.27167e-09	4.87402e-09	5.97364e-09	6.84928e-09	8.72498e-09	7.07239e-09	1.06492e-08	1.73901e-08	8.98978e-09	1.56975e-08	2.13308e-08	1.49336e-08	5.0893e-08	2.42034e-08	1.31132e-08
Analyte435	5-Amino-3-methylpyrazole	4.97574e-09	4.3935e-09	4.51771e-09	5.09879e-09	4.62034e-09	4.67274e-09	0.000851841	4.91892e-09	5.18144e-09	0.000379534	5.04344e-09	0.000399824	8.77155e-09	6.41506e-09	5.89192e-09	7.2962e-09	6.11655e-09	9.81289e-09	1.00532e-08	9.99213e-09	1.54923e-08	1.77362e-08	1.33692e-08	2.63951e-08	4.32167e-09	5.25429e-09	5.2321e-09	4.87536e-09	5.43414e-09	5.53634e-09	7.32324e-09	5.8661e-09	4.39574e-09	5.27167e-09	4.87402e-09	5.97364e-09	6.84928e-09	8.72498e-09	7.07239e-09	1.06492e-08	1.73901e-08	8.98978e-09	1.56975e-08	2.13308e-08	1.49336e-08	5.0893e-08	2.42034e-08	1.31132e-08
Analyte436	2,5-Hexanedione, 3,4-dihydroxy-3,4-dimethyl-	4.97574e-09	4.3935e-09	4.51771e-09	5.09879e-09	4.62034e-09	4.67274e-09	5.59295e-09	4.91892e-09	5.18144e-09	5.00254e-09	5.04344e-09	4.91754e-09	8.77155e-09	6.41506e-09	0.0019251	7.2962e-09	6.11655e-09	0.00629217	1.00532e-08	9.99213e-09	1.54923e-08	1.77362e-08	1.33692e-08	2.63951e-08	4.32167e-09	5.25429e-09	5.2321e-09	4.87536e-09	5.43414e-09	5.53634e-09	7.32324e-09	5.8661e-09	4.39574e-09	5.27167e-09	4.87402e-09	5.97364e-09	0.00277819	0.0099889	7.07239e-09	0.0019101	1.73901e-08	0.00562321	1.56975e-08	2.13308e-08	1.49336e-08	5.0893e-08	2.42034e-08	1.31132e-08
Analyte437	Cyclopent-4-ene-1,3-dione	4.97574e-09	4.3935e-09	4.51771e-09	5.09879e-09	4.62034e-09	0.000151286	0.000738423	0.000420936	5.18144e-09	0.000559684	0.000368778	0.000307385	8.77155e-09	6.41506e-09	5.89192e-09	7.2962e-09	6.11655e-09	9.81289e-09	1.00532e-08	9.99213e-09	1.54923e-08	1.77362e-08	1.33692e-08	2.63951e-08	4.32167e-09	0.000260244	0.000305652	4.87536e-09	5.43414e-09	0.000361712	0.000660844	0.00026806	4.39574e-09	0.00051625	0.000394575	0.000537671	6.84928e-09	8.72498e-09	7.07239e-09	1.06492e-08	1.73901e-08	8.98978e-09	1.56975e-08	2.13308e-08	1.49336e-08	5.0893e-08	2.42034e-08	1.31132e-08
Analyte438	unknown	0.00118988	4.3935e-09	4.51771e-09	5.09879e-09	4.62034e-09	0.00154645	0.00312607	4.91892e-09	5.18144e-09	5.00254e-09	0.00126433	4.91754e-09	8.77155e-09	6.41506e-09	0.000151502	7.2962e-09	6.11655e-09	9.81289e-09	1.00532e-08	9.99213e-09	1.54923e-08	1.77362e-08	1.33692e-08	2.63951e-08	0.00127543	5.25429e-09	0.000827731	4.87536e-09	5.43414e-09	5.53634e-09	7.32324e-09	5.8661e-09	0.00165602	5.27167e-09	4.87402e-09	5.97364e-09	0.00068382	0.000959109	7.07239e-09	0.0013099	0.00134556	0.00105451	1.56975e-08	2.13308e-08	1.49336e-08	5.0893e-08	2.42034e-08	1.31132e-08
Analyte439	unknown	0.000741574	0.000631694	0.00085813	0.0010308	0.000680015	0.0008387	0.00115923	0.000429295	0.000930969	0.000630045	0.000632959	0.000582323	0.000875518	0.00105001	0.00114121	0.000578782	0.000688828	0.00170922	1.00532e-08	9.99213e-09	1.54923e-08	0.00440136	1.33692e-08	2.63951e-08	0.000798043	0.000395322	0.000543642	4.87536e-09	0.000468274	5.53634e-09	0.000427886	5.8661e-09	0.000766464	0.000290233	0.000441143	0.000337872	6.84928e-09	0.00189461	0.00156702	0.00169535	0.00273774	0.000840848	0.00359019	0.00806958	0.00458202	5.0893e-08	2.42034e-08	0.00306961
Analyte440	2(3H)-Furanone, dihydro-3-methyl-	4.97574e-09	4.3935e-09	4.51771e-09	5.09879e-09	4.62034e-09	4.67274e-09	5.59295e-09	4.91892e-09	5.18144e-09	5.00254e-09	5.04344e-09	4.91754e-09	8.77155e-09	6.41506e-09	5.89192e-09	7.2962e-09	6.11655e-09	9.81289e-09	0.00165636	0.00219667	0.00353997	0.00304444	0.00370481	0.0040792	4.32167e-09	5.25429e-09	5.2321e-09	4.87536e-09	5.43414e-09	5.53634e-09	7.32324e-09	5.8661e-09	4.39574e-09	5.27167e-09	4.87402e-09	5.97364e-09	0.000474222	0.000178482	0.00161024	0.000164913	0.00046408	8.98978e-09	0.0014725	0.00195306	0.00141743	0.00930812	0.0037712	0.00103032
Analyte441	Phosphoric acid, diethyl pentyl ester	4.97574e-09	4.3935e-09	4.51771e-09	5.09879e-09	4.62034e-09	4.67274e-09	5.59295e-09	4.91892e-09	5.18144e-09	5.00254e-09	5.04344e-09	4.91754e-09	8.77155e-09	6.41506e-09	5.89192e-09	7.2962e-09	6.11655e-09	9.81289e-09	1.00532e-08	0.000489964	0.000730091	0.000735297	1.33692e-08	0.001224	4.32167e-09	5.25429e-09	5.2321e-09	4.87536e-09	5.43414e-09	5.53634e-09	7.32324e-09	5.8661e-09	4.39574e-09	5.27167e-09	4.87402e-09	5.97364e-09	6.84928e-09	8.72498e-09	7.07239e-09	1.06492e-08	1.73901e-08	8.98978e-09	0.000510731	2.13308e-08	0.000564003	5.0893e-08	2.42034e-08	1.31132e-08
Analyte442	2,6-Nonadienal, (E,E)-	0.00250457	0.00307932	0.00538893	0.00377595	0.0031215	0.00406174	0.00714396	0.00325995	0.00493202	0.00460591	0.00388987	0.00304848	0.000498834	0.000706878	5.89192e-09	0.000529141	0.000974561	9.81289e-09	1.00532e-08	9.99213e-09	1.54923e-08	1.77362e-08	1.33692e-08	2.63951e-08	0.00364281	0.00131706	0.00139387	0.00185954	0.001253	0.0013324	0.00231957	0.00062608	0.00393177	0.00154009	0.00255083	0.000530725	6.84928e-09	8.72498e-09	7.07239e-09	1.06492e-08	1.73901e-08	8.98978e-09	1.56975e-08	2.13308e-08	1.49336e-08	5.0893e-08	2.42034e-08	1.31132e-08
Analyte443	unknown	0.0077189	0.00587034	0.00560977	0.00757365	0.00242518	0.00667326	0.00685377	0.0050626	0.00582155	5.00254e-09	5.04344e-09	4.91754e-09	8.77155e-09	6.41506e-09	0.00638386	0.00656026	6.11655e-09	0.0146662	1.00532e-08	9.99213e-09	1.54923e-08	1.77362e-08	1.33692e-08	2.63951e-08	0.00560361	0.00767861	5.2321e-09	0.00583677	0.0087248	0.006959	7.32324e-09	0.00771257	4.39574e-09	0.00592234	4.87402e-09	0.008097	0.010234	0.00950008	7.07239e-09	0.0178346	0.0156187	8.98978e-09	0.0111601	0.0127191	0.0124689	5.0893e-08	0.0147979	0.00912372
Analyte444	2-Pentenal, 2-methyl-	4.97574e-09	4.3935e-09	4.51771e-09	5.09879e-09	4.62034e-09	4.67274e-09	5.59295e-09	4.91892e-09	0.00283472	0.00491937	0.00668275	0.00226689	8.77155e-09	6.41506e-09	5.89192e-09	7.2962e-09	6.11655e-09	9.81289e-09	1.00532e-08	9.99213e-09	1.54923e-08	1.77362e-08	1.33692e-08	2.63951e-08	4.32167e-09	5.25429e-09	5.2321e-09	4.87536e-09	5.43414e-09	5.53634e-09	7.32324e-09	5.8661e-09	0.00480679	5.27167e-09	4.87402e-09	5.97364e-09	6.84928e-09	8.72498e-09	7.07239e-09	1.06492e-08	1.73901e-08	8.98978e-09	1.56975e-08	2.13308e-08	1.49336e-08	5.0893e-08	2.42034e-08	1.31132e-08
Analyte445	Cyclohexane, 1-ethenyl-1-methyl-2,4-bis(1-methylethenyl)-	0.00151072	0.00193288	0.00232489	5.09879e-09	0.0010974	0.0029996	5.59295e-09	0.0077548	0.00726735	0.0131114	0.0137537	0.00929058	8.77155e-09	6.41506e-09	5.89192e-09	7.2962e-09	6.11655e-09	9.81289e-09	1.00532e-08	9.99213e-09	1.54923e-08	1.77362e-08	1.33692e-08	2.63951e-08	4.32167e-09	5.25429e-09	5.2321e-09	4.87536e-09	5.43414e-09	5.53634e-09	7.32324e-09	0.00575177	4.39574e-09	5.27167e-09	4.87402e-09	5.97364e-09	6.84928e-09	8.72498e-09	7.07239e-09	1.06492e-08	1.73901e-08	8.98978e-09	1.56975e-08	2.13308e-08	1.49336e-08	5.0893e-08	2.42034e-08	1.31132e-08
Analyte446	2,6-Pyridinediamine	4.97574e-09	4.3935e-09	4.51771e-09	5.09879e-09	4.62034e-09	4.67274e-09	5.59295e-09	4.91892e-09	5.18144e-09	5.00254e-09	5.04344e-09	4.91754e-09	0.000717737	0.00075554	0.000914246	0.000583939	0.000666677	0.00143633	0.00213998	0.00159841	0.00161812	0.00199226	0.00316708	0.00387987	4.32167e-09	5.25429e-09	5.2321e-09	4.87536e-09	5.43414e-09	5.53634e-09	7.32324e-09	5.8661e-09	4.39574e-09	5.27167e-09	4.87402e-09	5.97364e-09	0.000721096	0.00119366	0.00121657	0.00111483	0.0020693	0.000985628	0.00186191	0.0037922	0.00130125	0.00496792	0.0035939	0.00188152
Analyte447	unknown	4.97574e-09	4.3935e-09	4.51771e-09	5.09879e-09	4.62034e-09	4.67274e-09	5.59295e-09	0.0077548	5.18144e-09	5.00254e-09	5.04344e-09	0.00929058	8.77155e-09	6.41506e-09	5.89192e-09	7.2962e-09	6.11655e-09	9.81289e-09	1.00532e-08	9.99213e-09	1.54923e-08	1.77362e-08	1.33692e-08	2.63951e-08	0.00270707	0.00577392	0.00601481	0.00296895	0.00519261	0.00559713	0.0103319	5.8661e-09	0.00795801	0.0113399	0.00774913	0.00653979	6.84928e-09	8.72498e-09	7.07239e-09	1.06492e-08	1.73901e-08	8.98978e-09	1.56975e-08	2.13308e-08	1.49336e-08	5.0893e-08	2.42034e-08	1.31132e-08
Analyte448	unknown	0.0149474	0.0119332	0.0119489	0.0177078	0.012739	0.0132601	0.0131634	0.0102786	0.0124357	0.00944094	0.0125081	0.00683059	0.0138098	0.00850721	0.0113937	0.0134457	0.0115461	0.0249496	0.0106725	0.00885764	0.0226168	0.0190362	0.0157524	0.0439394	0.0112473	0.0170694	0.00710424	0.0117117	0.018741	0.0136794	0.0163625	0.0166009	0.00935043	0.0125954	0.0100574	0.0177226	0.0251697	0.0153024	0.0174144	0.0117845	0.0318623	0.0121631	0.021159	0.0228621	0.0273437	0.0942649	0.0297886	0.0215782
Analyte449	Caryophyllene	4.97574e-09	4.3935e-09	4.51771e-09	5.09879e-09	4.62034e-09	4.67274e-09	5.59295e-09	4.91892e-09	5.18144e-09	5.00254e-09	5.04344e-09	4.91754e-09	8.77155e-09	6.41506e-09	5.89192e-09	7.2962e-09	6.11655e-09	9.81289e-09	1.00532e-08	9.99213e-09	1.54923e-08	1.77362e-08	1.33692e-08	2.63951e-08	4.32167e-09	5.25429e-09	5.2321e-09	4.87536e-09	5.43414e-09	5.53634e-09	7.32324e-09	0.000163787	4.39574e-09	0.000540597	0.000273721	0.00086305	6.84928e-09	8.72498e-09	7.07239e-09	1.06492e-08	1.73901e-08	8.98978e-09	1.56975e-08	2.13308e-08	1.49336e-08	5.0893e-08	2.42034e-08	1.31132e-08
Analyte450	6,9,12,15,18-Heneicosapentaenoic acid, pyrrolidide	4.97574e-09	4.3935e-09	4.51771e-09	5.09879e-09	4.62034e-09	4.67274e-09	0.000560217	0.000286229	5.18144e-09	0.000320703	5.04344e-09	0.000314901	8.77155e-09	6.41506e-09	5.89192e-09	7.2962e-09	6.11655e-09	9.81289e-09	1.00532e-08	9.99213e-09	1.54923e-08	1.77362e-08	1.33692e-08	2.63951e-08	4.32167e-09	5.25429e-09	5.2321e-09	4.87536e-09	5.43414e-09	5.53634e-09	7.32324e-09	5.8661e-09	4.39574e-09	5.27167e-09	4.87402e-09	5.97364e-09	6.84928e-09	8.72498e-09	7.07239e-09	1.06492e-08	1.73901e-08	8.98978e-09	1.56975e-08	2.13308e-08	1.49336e-08	5.0893e-08	2.42034e-08	1.31132e-08
Analyte451	(E)-??-Famesene	0.000150156	4.3935e-09	4.51771e-09	0.000235673	4.62034e-09	0.000707371	5.59295e-09	4.91892e-09	5.18144e-09	0.00141946	0.00247669	4.91754e-09	8.77155e-09	6.41506e-09	5.89192e-09	7.2962e-09	6.11655e-09	9.81289e-09	1.00532e-08	9.99213e-09	1.54923e-08	1.77362e-08	1.33692e-08	2.63951e-08	0.00186354	0.00127668	0.0014328	0.000890744	0.00122956	0.000772885	0.00300371	5.8661e-09	4.39574e-09	0.00167342	0.00104829	0.00276566	0.00549563	0.00767729	7.07239e-09	0.00827208	0.00788326	0.00275185	0.00241637	0.00452349	0.00195556	0.00879808	0.00251015	0.00204181
Analyte452	Glycine, ethyl ester	4.97574e-09	4.3935e-09	4.51771e-09	5.09879e-09	4.62034e-09	4.67274e-09	0.00266402	0.00133743	5.18144e-09	0.00188334	5.04344e-09	0.00150791	8.77155e-09	0.000333573	5.89192e-09	7.2962e-09	6.11655e-09	0.000657519	1.00532e-08	9.99213e-09	1.54923e-08	1.77362e-08	1.33692e-08	2.63951e-08	4.32167e-09	0.000351511	5.2321e-09	4.87536e-09	5.43414e-09	5.53634e-09	0.000773765	0.000307854	0.000667107	5.27167e-09	0.00070956	0.000506017	6.84928e-09	8.72498e-09	7.07239e-09	1.06492e-08	1.73901e-08	8.98978e-09	1.56975e-08	2.13308e-08	1.49336e-08	5.0893e-08	2.42034e-08	1.31132e-08
Analyte454	2-Pentanol, 5-(2-propynyloxy)-	4.97574e-09	4.3935e-09	4.51771e-09	5.09879e-09	4.62034e-09	4.67274e-09	5.59295e-09	4.91892e-09	5.18144e-09	5.00254e-09	5.04344e-09	4.91754e-09	8.77155e-09	6.41506e-09	5.89192e-09	7.2962e-09	6.11655e-09	9.81289e-09	0.00378951	9.99213e-09	0.00811067	0.00429674	0.00605252	0.0108438	4.32167e-09	5.25429e-09	5.2321e-09	4.87536e-09	5.43414e-09	5.53634e-09	7.32324e-09	5.8661e-09	4.39574e-09	5.27167e-09	4.87402e-09	5.97364e-09	6.84928e-09	8.72498e-09	7.07239e-09	1.06492e-08	1.73901e-08	8.98978e-09	1.56975e-08	0.0145206	1.49336e-08	5.0893e-08	0.00567716	1.31132e-08
Analyte455	Cyclohexanol, 2,6-dimethyl-	0.322995	0.426521	0.64986	0.652537	0.515069	0.671814	0.778079	0.375433	0.645776	0.50696	0.526088	0.421639	0.0999112	0.137718	0.106186	0.114616	0.112408	0.221548	0.00728513	0.0164142	0.02894	0.00658201	0.0165857	0.0287593	0.69496	0.0589992	0.11321	0.240911	0.0730159	0.0601809	0.209657	0.0345456	0.598845	0.227751	0.28532	0.051564	0.0495001	0.0940648	0.106451	0.0857984	0.117981	0.106459	0.0157622	0.0583939	0.0190665	0.0977459	0.0219711	0.0161336
Analyte456	2-Butyne, 1,4-bis[(tetrahydropyran-2-yl)oxy]-	4.97574e-09	4.3935e-09	4.51771e-09	5.09879e-09	4.62034e-09	4.67274e-09	5.59295e-09	4.91892e-09	5.18144e-09	5.00254e-09	5.04344e-09	4.91754e-09	8.77155e-09	6.41506e-09	5.89192e-09	7.2962e-09	6.11655e-09	9.81289e-09	0.00394305	0.00362463	0.00607467	0.00638593	1.33692e-08	0.00870816	4.32167e-09	5.25429e-09	5.2321e-09	4.87536e-09	5.43414e-09	5.53634e-09	7.32324e-09	5.8661e-09	4.39574e-09	5.27167e-09	4.87402e-09	5.97364e-09	6.84928e-09	8.72498e-09	7.07239e-09	1.06492e-08	1.73901e-08	8.98978e-09	1.56975e-08	0.00549227	0.00436781	0.0145533	0.00698959	0.00398331
Analyte457	unknown	0.00188949	0.00276431	0.00317425	0.00261968	0.00264271	0.0030368	0.00244273	0.00235452	0.00362903	0.00280735	0.00245197	0.0032884	0.000176715	6.41506e-09	5.89192e-09	7.2962e-09	6.11655e-09	9.81289e-09	0.000214337	0.000193285	0.000436841	0.000538841	0.000456771	0.000730873	0.00163348	0.0011076	0.00175718	0.000963118	0.000662165	0.000595632	0.000360907	0.000590877	0.000485979	0.000466775	0.000371979	0.000528996	6.84928e-09	0.000166876	7.07239e-09	1.06492e-08	1.73901e-08	8.98978e-09	0.00032033	0.0007472	0.000262881	0.00153782	0.000696477	0.000259746
Analyte459	Undecanal	0.0176265	0.0256123	0.0333543	0.0239986	0.016107	0.0280286	0.0262765	0.0180274	0.0354784	0.0269517	0.0216965	0.0242709	8.77155e-09	0.00104445	5.89192e-09	7.2962e-09	0.0010363	9.81289e-09	1.00532e-08	9.99213e-09	1.54923e-08	1.77362e-08	0.00142824	2.63951e-08	0.00696941	0.0190834	0.0154797	0.00444622	5.43414e-09	0.00484284	7.32324e-09	5.8661e-09	4.39574e-09	5.27167e-09	4.87402e-09	5.97364e-09	6.84928e-09	8.72498e-09	7.07239e-09	1.06492e-08	1.73901e-08	8.98978e-09	1.56975e-08	2.13308e-08	1.49336e-08	5.0893e-08	2.42034e-08	1.31132e-08
Analyte460	unknown	4.97574e-09	4.3935e-09	4.51771e-09	5.09879e-09	4.62034e-09	4.67274e-09	5.59295e-09	4.91892e-09	5.18144e-09	5.00254e-09	5.04344e-09	4.91754e-09	8.77155e-09	6.41506e-09	5.89192e-09	7.2962e-09	6.11655e-09	0.00109698	1.00532e-08	0.00109015	1.54923e-08	1.77362e-08	1.33692e-08	2.63951e-08	4.32167e-09	5.25429e-09	0.0154797	0.00444622	0.00473258	5.53634e-09	0.000207158	0.000313047	0.00129674	0.00111903	0.00121558	5.97364e-09	0.00073915	0.000941526	0.000797108	0.00162893	0.00154927	8.98978e-09	0.000841015	0.00214845	0.000910664	5.0893e-08	0.00168191	1.31132e-08
Analyte461	2(3H)-Furanone, dihydro-4-methyl-	4.97574e-09	4.3935e-09	4.51771e-09	5.09879e-09	4.62034e-09	4.67274e-09	5.59295e-09	4.91892e-09	5.18144e-09	5.00254e-09	5.04344e-09	4.91754e-09	0.00200985	0.00183024	0.00223194	0.00184025	0.00185626	0.0036133	0.00436187	0.00514705	0.00998031	0.00746877	0.00846191	0.0137926	4.32167e-09	5.25429e-09	5.2321e-09	4.87536e-09	5.43414e-09	5.53634e-09	7.32324e-09	5.8661e-09	4.39574e-09	5.27167e-09	4.87402e-09	5.97364e-09	6.84928e-09	8.72498e-09	7.07239e-09	1.06492e-08	0.00268155	8.98978e-09	0.00508527	0.00813303	0.00420514	0.0153291	0.00647761	0.00264115
Analyte462	Pyrazol-5-ol, 1-acetyl-3,4-dimethyl-, acetate (ester)	4.97574e-09	4.3935e-09	0.00175437	0.00152319	0.00127007	0.00121008	0.00262549	0.00105355	0.00276497	0.00166128	0.00180934	0.00126811	8.77155e-09	0.000435038	5.89192e-09	7.2962e-09	6.11655e-09	9.81289e-09	1.00532e-08	9.99213e-09	1.54923e-08	1.77362e-08	1.33692e-08	2.63951e-08	0.00121485	5.25429e-09	5.2321e-09	0.000362169	5.43414e-09	5.53634e-09	7.32324e-09	5.8661e-09	0.00220617	0.000579508	0.000788664	5.97364e-09	6.84928e-09	8.72498e-09	7.07239e-09	1.06492e-08	1.73901e-08	8.98978e-09	1.56975e-08	2.13308e-08	1.49336e-08	5.0893e-08	2.42034e-08	1.31132e-08
Analyte463	3-Cyclopentylpropionic acid, 3,5-dimethylphenyl ester	4.97574e-09	4.3935e-09	0.000908864	0.000701507	0.000673562	4.67274e-09	5.59295e-09	0.000719993	0.00102767	0.000942852	5.04344e-09	0.000656706	8.77155e-09	6.41506e-09	5.89192e-09	7.2962e-09	6.11655e-09	9.81289e-09	1.00532e-08	9.99213e-09	1.54923e-08	1.77362e-08	1.33692e-08	2.63951e-08	4.32167e-09	5.25429e-09	5.2321e-09	0.000276107	5.43414e-09	5.53634e-09	7.32324e-09	5.8661e-09	4.39574e-09	5.27167e-09	4.87402e-09	5.97364e-09	6.84928e-09	8.72498e-09	7.07239e-09	1.06492e-08	1.73901e-08	8.98978e-09	1.56975e-08	2.13308e-08	1.49336e-08	5.0893e-08	2.42034e-08	1.31132e-08
Analyte464	3-Nonanone, 2-methyl-	0.00625039	0.00951961	0.0113065	0.0115798	0.00990367	0.0132494	0.0136641	0.00632228	0.0110725	0.0107252	0.00962304	0.0073495	0.00343819	0.00421443	0.00226139	0.00389409	0.00280434	0.00423236	1.00532e-08	9.99213e-09	0.000901812	1.77362e-08	1.33692e-08	0.00153194	0.0140984	0.00120569	0.00232891	0.00512546	0.00134426	0.000996193	0.00458395	0.000640736	0.0141834	0.00559951	0.00645954	0.000921144	0.000720672	0.00224739	0.00125933	0.00169196	0.00386817	0.00143435	1.56975e-08	0.000996488	1.49336e-08	5.0893e-08	0.00110808	1.31132e-08
Analyte465	Cyclohexanone, 2-acetyl-	0.00677341	0.0098676	0.0146544	0.0132534	0.0105315	0.0144011	0.0166414	0.00625698	0.0156633	0.0108544	0.0132673	0.0101967	8.77155e-09	0.00261894	5.89192e-09	0.00226384	0.00179986	9.81289e-09	1.00532e-08	9.99213e-09	1.54923e-08	1.77362e-08	1.33692e-08	2.63951e-08	0.0123857	0.00199089	0.00185563	0.00390533	0.00164743	0.00106975	0.0043701	5.8661e-09	0.0130219	0.00505901	0.00642225	0.000841801	6.84928e-09	8.72498e-09	7.07239e-09	1.06492e-08	1.73901e-08	8.98978e-09	1.56975e-08	2.13308e-08	1.49336e-08	5.0893e-08	2.42034e-08	1.31132e-08
Analyte466	2,3,4-Trimethyl-2-pentanol	4.97574e-09	4.3935e-09	4.51771e-09	5.09879e-09	4.62034e-09	4.67274e-09	5.59295e-09	4.91892e-09	5.18144e-09	5.00254e-09	5.04344e-09	4.91754e-09	8.77155e-09	6.41506e-09	5.89192e-09	7.2962e-09	6.11655e-09	9.81289e-09	0.00213905	9.99213e-09	1.54923e-08	0.0027838	0.00305716	2.63951e-08	4.32167e-09	5.25429e-09	5.2321e-09	4.87536e-09	5.43414e-09	5.53634e-09	7.32324e-09	5.8661e-09	4.39574e-09	5.27167e-09	4.87402e-09	5.97364e-09	6.84928e-09	8.72498e-09	7.07239e-09	1.06492e-08	1.73901e-08	8.98978e-09	0.00211031	0.00328138	0.00168558	0.0062769	2.42034e-08	0.00169515
Analyte467	Hydrazine, 1,1-dimethyl-2-propyl-	4.97574e-09	4.3935e-09	4.51771e-09	5.09879e-09	4.62034e-09	4.67274e-09	5.59295e-09	4.91892e-09	5.18144e-09	5.00254e-09	5.04344e-09	4.91754e-09	8.77155e-09	6.41506e-09	5.89192e-09	7.2962e-09	6.11655e-09	9.81289e-09	1.00532e-08	0.00236069	0.00397979	1.77362e-08	1.33692e-08	0.00530644	4.32167e-09	5.25429e-09	5.2321e-09	4.87536e-09	5.43414e-09	5.53634e-09	7.32324e-09	5.8661e-09	4.39574e-09	5.27167e-09	4.87402e-09	5.97364e-09	6.84928e-09	8.72498e-09	7.07239e-09	1.06492e-08	1.73901e-08	8.98978e-09	1.56975e-08	2.13308e-08	1.49336e-08	5.0893e-08	2.42034e-08	1.31132e-08
Analyte469	1-Cyclohexene-1-carboxaldehyde, 2,6,6-trimethyl-	0.0850461	0.101859	0.191513	0.157954	0.130321	0.162897	0.215673	0.103061	0.184753	0.159095	0.148683	0.128309	0.0132724	0.0185911	0.0150922	0.0136197	0.0162021	0.023161	1.00532e-08	0.000947708	0.00214484	0.00136439	0.00119438	0.00217599	0.181195	0.0227695	0.0334033	0.0604256	0.0248387	0.0209244	0.0617272	0.012943	0.15026	0.0584453	0.0742064	0.0188862	0.0098738	0.0206991	0.0168437	0.0163526	0.0224127	0.0143116	0.00207087	0.00447076	0.00306939	0.00957071	0.00317427	0.00320937
Analyte470	Butanoic acid, 4-hydroxy-	4.97574e-09	4.3935e-09	4.51771e-09	5.09879e-09	4.62034e-09	4.67274e-09	5.59295e-09	4.91892e-09	5.18144e-09	5.00254e-09	5.04344e-09	4.91754e-09	0.00721539	0.00608641	5.89192e-09	0.00562473	0.00838123	0.00730711	0.0129807	0.00716903	0.00645476	0.0252253	0.0132349	0.0149149	4.32167e-09	0.00169955	5.2321e-09	4.87536e-09	0.00167863	0.00149065	7.32324e-09	0.00136043	4.39574e-09	5.27167e-09	4.87402e-09	0.00134532	0.00568519	0.0126156	7.07239e-09	0.013618	0.0177287	0.00327968	0.0178824	0.0087457	0.00556156	0.0152109	0.0249857	0.0101868
Analyte472	2-Octen-1-ol, (Z)-	0.00973735	0.0193387	0.0276494	0.023419	4.62034e-09	4.67274e-09	5.59295e-09	0.0118109	0.0274352	5.00254e-09	0.0219166	0.014187	8.77155e-09	0.0113413	0.0247249	0.00489057	0.00641339	0.0247593	1.00532e-08	0.00287598	1.54923e-08	1.77362e-08	1.33692e-08	2.63951e-08	4.32167e-09	5.25429e-09	5.2321e-09	4.87536e-09	5.43414e-09	5.53634e-09	7.32324e-09	5.8661e-09	4.39574e-09	5.27167e-09	4.87402e-09	5.97364e-09	0.00859982	0.0095319	0.0179134	1.06492e-08	0.017049	0.00571445	1.56975e-08	0.00790325	1.49336e-08	0.00801044	0.00668509	0.00426537
Analyte473	Diethyl carbitol	0.00106204	0.00101796	4.51771e-09	0.0013212	4.62034e-09	4.67274e-09	0.00120194	0.0012847	5.18144e-09	0.00152005	0.00106806	0.00233645	0.000516916	6.41506e-09	5.89192e-09	0.0019583	0.000916706	9.81289e-09	0.00121663	0.00124757	0.00215812	0.00214573	0.001851	0.00393046	0.00070814	0.00143099	0.00122005	0.000338354	0.00118228	0.000839146	0.00301427	5.8661e-09	4.39574e-09	0.000666544	0.00117675	0.000962962	6.84928e-09	8.72498e-09	7.07239e-09	1.06492e-08	0.00227443	8.98978e-09	0.00233389	0.00432865	0.00420203	0.0106757	0.00496808	0.00125241
Analyte474	2(1H)-Naphthalenone, 3,4,5,6,7,8-hexahydro-	0.000304324	0.000797004	0.000818901	0.00120739	0.0011868	0.000930403	5.59295e-09	0.000427484	0.00134494	0.000634002	0.0004793	0.000523597	8.77155e-09	6.41506e-09	5.89192e-09	7.2962e-09	6.11655e-09	9.81289e-09	1.00532e-08	9.99213e-09	1.54923e-08	1.77362e-08	1.33692e-08	2.63951e-08	4.32167e-09	5.25429e-09	5.2321e-09	4.87536e-09	5.43414e-09	5.53634e-09	7.32324e-09	5.8661e-09	4.39574e-09	5.27167e-09	4.87402e-09	5.97364e-09	6.84928e-09	8.72498e-09	7.07239e-09	1.06492e-08	1.73901e-08	8.98978e-09	1.56975e-08	2.13308e-08	1.49336e-08	5.0893e-08	2.42034e-08	1.31132e-08
Analyte475	unknown	4.97574e-09	4.3935e-09	4.51771e-09	5.09879e-09	4.62034e-09	4.67274e-09	5.59295e-09	4.91892e-09	5.18144e-09	5.00254e-09	5.04344e-09	4.91754e-09	8.77155e-09	6.41506e-09	5.89192e-09	7.2962e-09	6.11655e-09	9.81289e-09	1.00532e-08	9.99213e-09	1.54923e-08	1.77362e-08	1.33692e-08	2.63951e-08	0.000640546	5.25429e-09	0.00089092	0.000796176	5.43414e-09	0.000675123	7.32324e-09	5.8661e-09	4.39574e-09	5.27167e-09	4.87402e-09	5.97364e-09	6.84928e-09	8.72498e-09	7.07239e-09	1.06492e-08	1.73901e-08	8.98978e-09	1.56975e-08	2.13308e-08	1.49336e-08	5.0893e-08	2.42034e-08	1.31132e-08
Analyte476	Glutaric acid, monoamide, N-(2-(4-methoxyphenyl)ethyl)-, octyl ester	0.000361765	0.000330923	0.000704839	0.000677985	0.000487352	0.000627508	0.000668034	4.91892e-09	0.000715977	0.000323926	0.000472489	0.000579459	8.77155e-09	6.41506e-09	5.89192e-09	7.2962e-09	6.11655e-09	9.81289e-09	1.00532e-08	9.99213e-09	1.54923e-08	1.77362e-08	1.33692e-08	2.63951e-08	0.000956499	5.25429e-09	0.000290455	0.0003562	5.43414e-09	5.53634e-09	7.32324e-09	5.8661e-09	0.000684517	0.000312542	4.87402e-09	5.97364e-09	6.84928e-09	8.72498e-09	7.07239e-09	1.06492e-08	1.73901e-08	8.98978e-09	1.56975e-08	2.13308e-08	1.49336e-08	5.0893e-08	2.42034e-08	1.31132e-08
Analyte477	(+-)-2-Hydroxyoctanoic acid, acetate	4.97574e-09	4.3935e-09	4.51771e-09	5.09879e-09	4.62034e-09	4.67274e-09	5.59295e-09	4.91892e-09	5.18144e-09	5.00254e-09	5.04344e-09	4.91754e-09	8.77155e-09	5.10127e-05	0.00071518	7.2962e-09	6.11655e-09	9.81289e-09	1.00532e-08	9.99213e-09	1.54923e-08	1.77362e-08	1.33692e-08	2.63951e-08	4.32167e-09	5.25429e-09	5.2321e-09	4.87536e-09	5.43414e-09	5.53634e-09	7.32324e-09	5.8661e-09	4.39574e-09	5.27167e-09	4.87402e-09	5.97364e-09	0.000112481	0.000422969	0.00139927	0.000411773	1.73901e-08	8.98978e-09	1.56975e-08	0.000386102	1.49336e-08	0.00238913	2.42034e-08	1.31132e-08
Analyte478	Bicyclo[3.1.0]hexan-2-one, 5-(1-methylethyl)-	0.00047104	0.000485268	0.000609659	0.00061713	0.000677398	0.000649917	0.000508022	0.000677799	5.18144e-09	0.000707996	0.000572318	0.000674724	8.77155e-09	6.41506e-09	5.89192e-09	7.2962e-09	6.11655e-09	9.81289e-09	1.00532e-08	9.99213e-09	1.54923e-08	1.77362e-08	1.33692e-08	2.63951e-08	0.000497157	0.000659828	0.000653926	0.000661587	0.000714133	0.000708837	0.000900993	0.000936653	4.39574e-09	0.000590486	0.000588882	0.000754966	6.84928e-09	8.72498e-09	7.07239e-09	1.06492e-08	1.73901e-08	8.98978e-09	1.56975e-08	2.13308e-08	1.49336e-08	5.0893e-08	2.42034e-08	1.31132e-08
Analyte479	Butanoic acid, 4-oxopentyl ester	4.97574e-09	4.3935e-09	4.51771e-09	5.09879e-09	4.62034e-09	4.67274e-09	5.59295e-09	4.91892e-09	5.18144e-09	5.00254e-09	5.04344e-09	4.91754e-09	8.77155e-09	6.41506e-09	5.89192e-09	7.2962e-09	6.11655e-09	9.81289e-09	0.000591871	0.000394534	1.54923e-08	1.77362e-08	0.00116702	2.63951e-08	4.32167e-09	5.25429e-09	5.2321e-09	4.87536e-09	5.43414e-09	5.53634e-09	7.32324e-09	5.8661e-09	4.39574e-09	5.27167e-09	4.87402e-09	5.97364e-09	6.84928e-09	8.72498e-09	7.07239e-09	1.06492e-08	1.73901e-08	8.98978e-09	1.56975e-08	2.13308e-08	1.49336e-08	5.0893e-08	2.42034e-08	1.31132e-08
Analyte480	(1S,4S,4aS)-1-Isopropyl-4,7-dimethyl-1,2,3,4,4a,5-hexahydronaphthalene	4.97574e-09	4.3935e-09	4.51771e-09	5.09879e-09	4.62034e-09	4.67274e-09	5.59295e-09	4.91892e-09	5.18144e-09	5.00254e-09	5.04344e-09	4.91754e-09	8.77155e-09	6.41506e-09	5.89192e-09	7.2962e-09	6.11655e-09	0.000101271	1.00532e-08	9.99213e-09	1.54923e-08	1.77362e-08	1.33692e-08	2.63951e-08	4.32167e-09	0.00010653	5.2321e-09	4.87536e-09	5.43414e-09	5.53634e-09	0.000876649	0.000393796	0.00126371	0.000618194	0.000754999	0.000641894	6.84928e-09	8.72498e-09	7.07239e-09	0.0241552	0.0265882	0.00761479	0.00472633	0.0145754	0.00443021	0.0165116	0.00573313	0.00395408
Analyte481	Benzeneacetaldehyde	0.133843	0.113878	0.171901	0.227282	0.160951	4.67274e-09	0.104047	0.0858702	0.118101	0.0955308	0.0763064	0.104128	0.083781	0.16523	0.0392295	0.0960424	0.213255	9.81289e-09	0.0183733	0.0102793	0.0314117	0.0482125	0.0514269	0.0640862	0.158131	0.036771	0.0409529	0.0891153	0.0557394	0.0473455	0.138205	0.0370211	0.144413	0.0767638	0.0969377	0.0482845	0.069293	0.267933	0.0203259	0.168952	0.651326	0.0268298	0.0366812	0.0327166	0.0519843	0.0335581	0.0502514	0.0290337
Analyte482	Hexanethioic acid, S-methyl ester	0.00996157	0.0216128	0.0381918	0.0252265	0.00997392	0.0791772	5.59295e-09	0.0304716	5.18144e-09	5.00254e-09	5.04344e-09	0.0771792	0.00252185	0.00601922	0.0087769	0.00399219	0.0037439	0.0103692	0.00188634	0.00188468	0.00210323	1.77362e-08	0.00146078	0.00362714	0.0186098	0.0419059	0.0359401	0.0274036	0.0490058	0.0582295	0.0393542	0.00793878	0.0326517	0.039755	0.0225599	0.00782761	0.0113847	0.0106047	0.0113995	0.0122679	0.00966803	0.00634793	0.00169221	0.00395542	0.00193605	0.00836014	0.00368383	0.00119402
Analyte483	Oxalic acid, hexyl 1-menthyl ester	0.000733499	0.00129986	0.00211388	0.00207204	0.00150531	0.00215476	0.0037621	0.00127411	0.00264395	0.00185827	0.00223821	0.00190673	8.77155e-09	6.41506e-09	5.89192e-09	7.2962e-09	6.11655e-09	9.81289e-09	1.00532e-08	9.99213e-09	1.54923e-08	1.77362e-08	1.33692e-08	2.63951e-08	0.00218141	5.25429e-09	5.2321e-09	4.87536e-09	5.43414e-09	5.53634e-09	7.32324e-09	5.8661e-09	0.00171706	0.00124464	0.00121856	5.97364e-09	6.84928e-09	8.72498e-09	7.07239e-09	1.06492e-08	1.73901e-08	8.98978e-09	1.56975e-08	2.13308e-08	1.49336e-08	5.0893e-08	2.42034e-08	1.31132e-08
Analyte484	Clonitazene	4.97574e-09	0.00135354	0.00235562	0.00204838	0.0016298	0.00222045	0.00302917	0.00130442	0.00213765	0.0018518	0.00176679	0.00134036	8.77155e-09	6.41506e-09	0.000407917	7.2962e-09	6.11655e-09	9.81289e-09	1.00532e-08	9.99213e-09	1.54923e-08	1.77362e-08	1.33692e-08	2.63951e-08	0.00229234	5.25429e-09	5.2321e-09	0.000861702	5.43414e-09	5.53634e-09	0.000942572	5.8661e-09	0.00186991	0.000820189	0.00100466	5.97364e-09	6.84928e-09	8.72498e-09	7.07239e-09	1.06492e-08	1.73901e-08	8.98978e-09	1.56975e-08	2.13308e-08	1.49336e-08	5.0893e-08	2.42034e-08	1.31132e-08
Analyte485	Elemene isomer	4.97574e-09	4.3935e-09	4.51771e-09	5.09879e-09	4.62034e-09	4.67274e-09	5.59295e-09	4.91892e-09	5.18144e-09	5.00254e-09	5.04344e-09	4.91754e-09	8.77155e-09	6.41506e-09	5.89192e-09	7.2962e-09	6.11655e-09	9.81289e-09	1.00532e-08	9.99213e-09	1.54923e-08	1.77362e-08	1.33692e-08	2.63951e-08	4.32167e-09	5.25429e-09	5.2321e-09	4.87536e-09	5.43414e-09	5.53634e-09	7.32324e-09	5.8661e-09	4.39574e-09	5.27167e-09	4.87402e-09	5.97364e-09	0.00279512	8.72498e-09	0.00336463	0.00519519	1.73901e-08	8.98978e-09	1.56975e-08	2.13308e-08	1.49336e-08	5.0893e-08	2.42034e-08	1.31132e-08
Analyte486	Cyclohexene, 6-ethenyl-6-methyl-1-(1-methylethyl)-3-(1-methylethylidene)-, (S)-	4.97574e-09	4.3935e-09	4.51771e-09	5.09879e-09	4.62034e-09	4.67274e-09	5.59295e-09	4.91892e-09	5.18144e-09	5.00254e-09	5.04344e-09	4.91754e-09	8.77155e-09	6.41506e-09	5.89192e-09	7.2962e-09	6.11655e-09	9.81289e-09	1.00532e-08	9.99213e-09	1.54923e-08	1.77362e-08	1.33692e-08	2.63951e-08	4.32167e-09	5.25429e-09	5.2321e-09	4.87536e-09	5.43414e-09	5.53634e-09	7.32324e-09	5.8661e-09	4.39574e-09	5.27167e-09	4.87402e-09	5.97364e-09	0.00247567	0.00389213	0.00272039	0.00346993	0.00334711	0.000315469	1.56975e-08	2.13308e-08	1.49336e-08	5.0893e-08	2.42034e-08	1.31132e-08
Analyte487	Decanoic acid, ethyl ester	4.97574e-09	4.3935e-09	4.51771e-09	5.09879e-09	4.62034e-09	4.67274e-09	5.59295e-09	4.91892e-09	5.18144e-09	5.00254e-09	5.04344e-09	4.91754e-09	8.77155e-09	6.41506e-09	5.89192e-09	7.2962e-09	6.11655e-09	9.81289e-09	1.00532e-08	9.99213e-09	1.54923e-08	1.77362e-08	1.33692e-08	2.63951e-08	4.32167e-09	5.25429e-09	5.2321e-09	4.87536e-09	5.43414e-09	5.53634e-09	7.32324e-09	5.8661e-09	4.39574e-09	5.27167e-09	4.87402e-09	5.97364e-09	0.00215826	0.00165033	7.07239e-09	1.06492e-08	1.73901e-08	0.00325316	1.56975e-08	2.13308e-08	1.49336e-08	5.0893e-08	2.42034e-08	1.31132e-08
Analyte488	2-Dodecenal, (E)-	0.00232328	0.00207895	0.00270117	0.00290917	0.00221801	0.00322085	0.00354119	0.00171186	0.00245878	0.00236774	0.00241289	0.00209506	0.000292065	0.000531678	0.000587109	0.00030177	0.000411649	9.81289e-09	0.000257373	0.000247743	0.000450498	0.000293554	0.000428233	0.000507725	0.00274895	0.00133284	0.00149747	0.00155163	0.00110083	0.00158901	0.00131713	5.8661e-09	0.00209078	0.00087061	0.00108921	0.000585868	6.84928e-09	0.00114277	7.07239e-09	0.0011544	0.00167312	0.000846058	0.000446451	0.0014822	0.000647678	5.0893e-08	0.000724484	0.000582098
Analyte489	Methylphenidate	4.97574e-09	4.3935e-09	4.51771e-09	5.09879e-09	4.62034e-09	4.67274e-09	5.59295e-09	4.91892e-09	0.000828961	0.000774865	0.000691612	4.91754e-09	8.77155e-09	6.41506e-09	5.89192e-09	7.2962e-09	6.11655e-09	9.81289e-09	1.00532e-08	9.99213e-09	1.54923e-08	1.77362e-08	1.33692e-08	2.63951e-08	4.32167e-09	5.25429e-09	5.2321e-09	4.87536e-09	5.43414e-09	5.53634e-09	7.32324e-09	5.8661e-09	4.39574e-09	5.27167e-09	4.87402e-09	5.97364e-09	6.84928e-09	8.72498e-09	7.07239e-09	1.06492e-08	1.73901e-08	8.98978e-09	1.56975e-08	2.13308e-08	1.49336e-08	5.0893e-08	2.42034e-08	1.31132e-08
Analyte490	Cyclohexanol, 5-methyl-2-(1-methylethyl)-, (1??,2??,5??)-	0.000534089	0.000871435	4.51771e-09	5.09879e-09	0.000763233	4.67274e-09	5.59295e-09	4.91892e-09	5.18144e-09	5.00254e-09	5.04344e-09	4.91754e-09	8.77155e-09	6.41506e-09	5.89192e-09	7.2962e-09	6.11655e-09	9.81289e-09	1.00532e-08	9.99213e-09	1.54923e-08	1.77362e-08	1.33692e-08	2.63951e-08	4.32167e-09	0.000392869	5.2321e-09	4.87536e-09	5.43414e-09	0.000199127	7.32324e-09	5.8661e-09	4.39574e-09	5.27167e-09	4.87402e-09	5.97364e-09	6.84928e-09	8.72498e-09	7.07239e-09	1.06492e-08	1.73901e-08	8.98978e-09	1.56975e-08	2.13308e-08	1.49336e-08	5.0893e-08	2.42034e-08	1.31132e-08
Analyte491	o-Toluic acid, oct-3-en-2-yl ester	4.97574e-09	4.3935e-09	4.51771e-09	5.09879e-09	4.62034e-09	4.67274e-09	5.59295e-09	4.91892e-09	5.18144e-09	5.00254e-09	5.04344e-09	4.91754e-09	8.77155e-09	6.41506e-09	5.89192e-09	0.000570681	6.11655e-09	0.00144647	1.00532e-08	0.000865028	0.00144647	1.77362e-08	0.00173812	2.63951e-08	4.32167e-09	5.25429e-09	5.2321e-09	4.87536e-09	5.43414e-09	5.53634e-09	7.32324e-09	5.8661e-09	4.39574e-09	5.27167e-09	4.87402e-09	5.97364e-09	6.84928e-09	8.72498e-09	7.07239e-09	1.06492e-08	1.73901e-08	8.98978e-09	0.00152403	0.000770112	1.49336e-08	5.0893e-08	2.42034e-08	1.31132e-08
Analyte492	4-Methyl-5-decanol	0.0162411	0.0557867	4.51771e-09	0.0655686	0.0252668	4.67274e-09	5.59295e-09	0.0957752	5.18144e-09	5.00254e-09	5.04344e-09	4.91754e-09	0.00351076	0.0085508	0.0106396	0.00551519	0.00587094	0.0117185	0.00243585	0.00261538	0.00318372	0.00183883	0.00277454	0.00531929	0.028529	0.0394759	0.0474586	0.0414796	0.0429801	0.042821	0.0772791	0.0143274	0.0724743	0.107513	0.0488818	0.0127474	0.0105457	0.0133195	0.0108651	0.0120874	0.0136417	0.00575536	0.00238072	0.00642621	0.00323545	0.00908619	0.00526305	0.00163295
Analyte494	Methane, isothiocyanato-	4.97574e-09	4.3935e-09	0.000384156	5.09879e-09	4.62034e-09	4.67274e-09	0.00248764	0.00167659	0.00174108	0.00229696	0.00172211	0.00159648	8.77155e-09	6.41506e-09	5.89192e-09	7.2962e-09	6.11655e-09	9.81289e-09	1.00532e-08	9.99213e-09	1.54923e-08	1.77362e-08	1.33692e-08	2.63951e-08	0.000300026	5.25429e-09	0.000724783	0.000243348	5.43414e-09	0.000399478	0.00137873	0.000333818	0.000931738	0.00132644	0.00167138	0.00039453	6.84928e-09	8.72498e-09	7.07239e-09	1.06492e-08	1.73901e-08	8.98978e-09	1.56975e-08	2.13308e-08	1.49336e-08	5.0893e-08	2.42034e-08	1.31132e-08
Analyte495	Pyrrolidine, 1-(1-oxo-14-methyl-8-hexadecenyl)-	4.97574e-09	4.3935e-09	4.51771e-09	5.09879e-09	4.62034e-09	4.67274e-09	5.59295e-09	4.91892e-09	5.18144e-09	5.00254e-09	5.04344e-09	4.91754e-09	8.77155e-09	6.41506e-09	5.89192e-09	7.2962e-09	6.11655e-09	9.81289e-09	1.00532e-08	9.99213e-09	1.54923e-08	0.000740962	0.000555333	0.000950518	4.32167e-09	5.25429e-09	5.2321e-09	4.87536e-09	5.43414e-09	5.53634e-09	7.32324e-09	5.8661e-09	4.39574e-09	5.27167e-09	4.87402e-09	5.97364e-09	6.84928e-09	8.72498e-09	7.07239e-09	1.06492e-08	1.73901e-08	8.98978e-09	1.56975e-08	2.13308e-08	1.49336e-08	5.0893e-08	2.42034e-08	1.31132e-08
Analyte496	6,7-Dodecanedione	0.00102867	0.00112665	0.00159618	0.00142929	0.00118637	0.0013066	5.59295e-09	0.00130268	0.00192673	0.00195221	0.00212573	0.00122628	0.00244837	6.41506e-09	5.89192e-09	0.00382382	0.00284515	9.81289e-09	0.00215447	0.00188547	0.00215615	0.00143884	0.00256593	0.00382005	0.00190989	0.00138067	0.00143898	0.00193246	0.00116493	0.00147041	0.00141641	5.8661e-09	0.00226779	0.00096816	0.00119195	5.97364e-09	0.00120483	0.0023957	0.00230627	0.00387859	0.00539924	0.00220267	0.00143132	0.0031368	0.00237968	0.00698957	0.00338713	0.00159382
Analyte497	Butanoic acid	4.97574e-09	4.3935e-09	4.51771e-09	5.09879e-09	4.62034e-09	4.67274e-09	5.59295e-09	4.91892e-09	5.18144e-09	5.00254e-09	5.04344e-09	4.91754e-09	0.00302066	6.41506e-09	0.0480537	7.2962e-09	6.11655e-09	9.81289e-09	1.00532e-08	0.0479322	0.0859791	1.77362e-08	1.33692e-08	0.0316775	4.32167e-09	0.00234341	5.2321e-09	4.87536e-09	5.43414e-09	5.53634e-09	7.32324e-09	0.0103446	4.39574e-09	5.27167e-09	4.87402e-09	0.00897913	6.84928e-09	8.72498e-09	0.0548364	0.0277039	1.73901e-08	8.98978e-09	1.56975e-08	0.14233	1.49336e-08	0.503015	0.0897568	0.0241088
Analyte498	1-Isopropyl-4,7-dimethyl-1,2,3,4,5,6-hexahydronaphthalene	4.97574e-09	4.3935e-09	4.51771e-09	5.09879e-09	4.62034e-09	4.67274e-09	5.59295e-09	4.91892e-09	5.18144e-09	5.00254e-09	5.04344e-09	4.91754e-09	8.77155e-09	6.41506e-09	5.89192e-09	7.2962e-09	6.11655e-09	9.81289e-09	1.00532e-08	9.99213e-09	1.54923e-08	1.77362e-08	1.33692e-08	2.63951e-08	4.32167e-09	5.25429e-09	5.2321e-09	4.87536e-09	5.43414e-09	5.53634e-09	0.000635196	0.000222827	0.000767588	0.000445453	0.000480289	0.000469892	6.84928e-09	8.72498e-09	7.07239e-09	0.0124121	0.0108341	0.00367097	0.00213646	0.00645731	0.00187248	0.00708992	0.00256576	0.0017438
Analyte499	2,4-Nonadienal	4.97574e-09	4.3935e-09	4.51771e-09	5.09879e-09	4.62034e-09	4.67274e-09	5.59295e-09	4.91892e-09	5.18144e-09	5.00254e-09	5.04344e-09	4.91754e-09	0.00048757	0.00118524	0.000823611	0.00062903	6.11655e-09	9.81289e-09	1.00532e-08	9.99213e-09	1.54923e-08	1.77362e-08	1.33692e-08	2.63951e-08	4.32167e-09	5.25429e-09	5.2321e-09	4.87536e-09	5.43414e-09	5.53634e-09	7.32324e-09	5.8661e-09	4.39574e-09	5.27167e-09	4.87402e-09	5.97364e-09	6.84928e-09	8.72498e-09	7.07239e-09	1.06492e-08	1.73901e-08	8.98978e-09	1.56975e-08	2.13308e-08	1.49336e-08	5.0893e-08	2.42034e-08	1.31132e-08
Analyte500	11-Hexadecen-1-ol, acetate, (Z)-	4.97574e-09	0.00453177	0.00654829	0.00650466	0.00498669	0.00693278	0.00578071	0.00408822	5.18144e-09	0.0055421	0.00474365	0.0048792	8.77155e-09	6.41506e-09	5.89192e-09	7.2962e-09	6.11655e-09	9.81289e-09	1.00532e-08	9.99213e-09	1.54923e-08	1.77362e-08	1.33692e-08	2.63951e-08	4.32167e-09	5.25429e-09	5.2321e-09	4.87536e-09	5.43414e-09	5.53634e-09	7.32324e-09	5.8661e-09	4.39574e-09	5.27167e-09	4.87402e-09	5.97364e-09	6.84928e-09	8.72498e-09	7.07239e-09	1.06492e-08	1.73901e-08	8.98978e-09	1.56975e-08	2.13308e-08	1.49336e-08	5.0893e-08	2.42034e-08	1.31132e-08
Analyte501	2(3H)-Furanone, 5-ethenyldihydro-5-methyl-	4.97574e-09	4.3935e-09	4.51771e-09	0.00161705	4.62034e-09	0.00121827	0.00227577	0.00115506	0.00204507	0.00133223	0.00170576	0.001295	8.77155e-09	0.000577639	5.89192e-09	7.2962e-09	6.11655e-09	0.00190734	1.00532e-08	0.00363406	0.00493971	0.00723459	1.33692e-08	0.0108873	0.000816288	0.000319534	0.000303679	0.000318822	5.43414e-09	0.000257388	7.32324e-09	5.8661e-09	0.00120578	0.000518973	0.000702436	5.97364e-09	6.84928e-09	8.72498e-09	7.07239e-09	1.06492e-08	1.73901e-08	8.98978e-09	1.56975e-08	0.0050785	0.00352958	0.0120957	0.00825455	1.31132e-08
Analyte502	Benzoic acid, ethyl ester	4.97574e-09	4.3935e-09	4.51771e-09	5.09879e-09	4.62034e-09	4.67274e-09	5.59295e-09	4.91892e-09	5.18144e-09	5.00254e-09	5.04344e-09	4.91754e-09	8.77155e-09	6.41506e-09	0.00162381	0.00204152	6.11655e-09	9.81289e-09	0.00672574	0.00541118	1.54923e-08	1.77362e-08	0.00333251	2.63951e-08	4.32167e-09	5.25429e-09	5.2321e-09	4.87536e-09	5.43414e-09	5.53634e-09	7.32324e-09	5.8661e-09	4.39574e-09	5.27167e-09	4.87402e-09	5.97364e-09	0.00952908	0.011021	0.00159992	0.0060405	1.73901e-08	8.98978e-09	0.0108418	2.13308e-08	0.00355289	5.0893e-08	0.0227121	0.00667432
Analyte503	1-Nonanol	0.00186667	0.00173625	0.00298665	0.00232467	0.00177277	0.00287459	0.00109029	0.00108198	0.00209352	0.00177414	0.0015769	0.00200729	0.00118675	0.0011383	0.000907339	0.000892655	0.00105029	0.00120853	0.000422604	0.000320361	0.000255106	0.000363401	0.000448406	0.000854908	4.32167e-09	0.00131504	0.00179299	0.00217391	0.00180215	0.00134663	0.00140128	0.000226353	0.00175307	0.000955203	0.00101106	0.000328868	0.000989826	0.000888662	0.00101767	0.000949125	0.00140935	0.00107975	0.000300942	0.000230301	0.000174649	0.0012179	0.00102537	0.000108103
Analyte504	Humulene	4.97574e-09	4.3935e-09	4.51771e-09	5.09879e-09	4.62034e-09	4.67274e-09	0.00327555	4.91892e-09	0.00167043	5.00254e-09	0.00195317	0.00163093	8.77155e-09	6.41506e-09	5.89192e-09	7.2962e-09	6.11655e-09	9.81289e-09	1.00532e-08	9.99213e-09	1.54923e-08	1.77362e-08	1.33692e-08	2.63951e-08	4.32167e-09	5.25429e-09	5.2321e-09	4.87536e-09	5.43414e-09	5.53634e-09	7.32324e-09	5.8661e-09	4.39574e-09	5.27167e-09	4.87402e-09	5.97364e-09	6.84928e-09	8.72498e-09	7.07239e-09	1.06492e-08	1.73901e-08	8.98978e-09	1.56975e-08	2.13308e-08	1.49336e-08	5.0893e-08	2.42034e-08	1.31132e-08
Analyte505	Benzamide, 4-butyl-N-butyl-N-octyl-	4.97574e-09	4.3935e-09	4.51771e-09	5.09879e-09	4.62034e-09	4.67274e-09	5.59295e-09	4.91892e-09	5.18144e-09	5.00254e-09	5.04344e-09	4.91754e-09	8.77155e-09	6.41506e-09	5.89192e-09	7.2962e-09	6.11655e-09	9.81289e-09	1.00532e-08	9.99213e-09	1.54923e-08	1.77362e-08	1.33692e-08	2.63951e-08	4.32167e-09	5.25429e-09	5.2321e-09	4.87536e-09	5.43414e-09	5.53634e-09	7.32324e-09	5.8661e-09	4.39574e-09	5.27167e-09	4.87402e-09	5.97364e-09	6.84928e-09	0.000800334	0.000600451	0.000468368	1.73901e-08	8.98978e-09	1.56975e-08	2.13308e-08	1.49336e-08	5.0893e-08	2.42034e-08	1.31132e-08
Analyte507	Silanediol, dimethyl-	0.513402	4.3935e-09	4.51771e-09	5.09879e-09	4.62034e-09	4.67274e-09	5.59295e-09	4.91892e-09	5.18144e-09	0.0669038	5.04344e-09	4.91754e-09	8.77155e-09	6.41506e-09	0.45213	0.0974627	0.0635584	0.105887	1.00532e-08	9.99213e-09	1.54923e-08	1.77362e-08	1.33692e-08	3.43552	4.32167e-09	0.803879	0.480255	4.87536e-09	0.888269	0.488834	0.109397	1.259	4.39574e-09	5.27167e-09	0.370713	0.326015	0.048406	0.0542294	7.07239e-09	1.04418	1.73901e-08	1.50537	1.78634	2.13308e-08	1.40548	7.16876	2.42034e-08	1.31132e-08
Analyte508	Cyclopropane, tetramethylpropylidene-	0.00155674	0.00211224	0.00579774	5.09879e-09	0.00278153	0.00709163	0.00940972	0.00272493	0.00734598	0.00556514	0.00682694	0.00469131	8.77155e-09	6.41506e-09	5.89192e-09	7.2962e-09	6.11655e-09	9.81289e-09	1.00532e-08	9.99213e-09	1.54923e-08	1.77362e-08	1.33692e-08	2.63951e-08	0.0034558	0.00343088	0.00237678	0.00304119	0.00338865	0.00355665	0.00308806	0.00113553	0.00326211	0.00338369	0.00239852	0.00118402	6.84928e-09	8.72498e-09	7.07239e-09	1.06492e-08	1.73901e-08	8.98978e-09	1.56975e-08	2.13308e-08	1.49336e-08	5.0893e-08	2.42034e-08	1.31132e-08
Analyte509	5-t-Butyl-4-methylimidazole	4.97574e-09	0.000633546	0.0010063	0.000969717	4.62034e-09	0.000887425	5.59295e-09	4.91892e-09	0.000980165	0.00121161	5.04344e-09	4.91754e-09	8.77155e-09	6.41506e-09	5.89192e-09	7.2962e-09	6.11655e-09	9.81289e-09	1.00532e-08	9.99213e-09	1.54923e-08	1.77362e-08	1.33692e-08	2.63951e-08	0.000725271	5.25429e-09	5.2321e-09	0.000538692	5.43414e-09	5.53634e-09	0.000597367	5.8661e-09	0.00064564	5.27167e-09	0.000402876	5.97364e-09	6.84928e-09	8.72498e-09	7.07239e-09	1.06492e-08	1.73901e-08	8.98978e-09	1.56975e-08	2.13308e-08	1.49336e-08	5.0893e-08	2.42034e-08	1.31132e-08
Analyte510	1,3-Pentanedione, 4-methyl-1-phenyl-	4.97574e-09	4.3935e-09	4.51771e-09	5.09879e-09	4.62034e-09	4.67274e-09	5.59295e-09	4.91892e-09	5.18144e-09	5.00254e-09	5.04344e-09	4.91754e-09	8.77155e-09	6.41506e-09	5.89192e-09	7.2962e-09	6.11655e-09	9.81289e-09	1.00532e-08	9.99213e-09	1.54923e-08	1.77362e-08	1.33692e-08	2.63951e-08	4.32167e-09	5.25429e-09	5.2321e-09	4.87536e-09	5.43414e-09	5.53634e-09	7.32324e-09	5.8661e-09	4.39574e-09	5.27167e-09	4.87402e-09	5.97364e-09	0.00101979	0.00222093	0.00177207	0.00103653	1.73901e-08	8.98978e-09	1.56975e-08	2.13308e-08	1.49336e-08	5.0893e-08	2.42034e-08	1.31132e-08
Analyte511	3,5-Dibutoxy-1,1,1,7,7,7-hexamethyl-3,5-bis(trimethylsiloxy)tetrasiloxane	0.0147819	0.0103486	0.0120595	0.0150485	0.0118063	0.0120646	0.0118367	0.0117761	0.0140079	0.0113224	5.04344e-09	0.0122906	0.0103334	0.00956361	0.00929478	0.0100181	0.0101611	0.0277896	0.0133887	0.0166325	0.0269452	0.0149984	0.013048	0.0339275	0.00899608	0.0166136	0.0141281	0.0112385	0.0185524	0.0136663	0.0175976	0.0173021	0.00827238	0.0110533	0.00815627	0.0159629	0.0130505	0.0189387	0.0212508	0.0270519	0.0364345	0.020454	0.023028	0.0164887	0.0224195	0.0640992	0.0352215	0.0177223
Analyte512	4-Octen-3-ol, 2,2-dimethyl-	4.97574e-09	4.3935e-09	0.0022439	5.09879e-09	4.62034e-09	4.67274e-09	0.0021141	4.91892e-09	0.00108946	0.000990085	5.04344e-09	0.00151609	8.77155e-09	6.41506e-09	5.89192e-09	7.2962e-09	6.11655e-09	9.81289e-09	1.00532e-08	9.99213e-09	1.54923e-08	1.77362e-08	1.33692e-08	2.63951e-08	0.000766503	0.00214837	0.00166887	0.000584078	0.0017451	0.00254696	0.000513324	5.8661e-09	0.000148076	0.000302107	0.000441373	5.97364e-09	6.84928e-09	8.72498e-09	7.07239e-09	1.06492e-08	1.73901e-08	8.98978e-09	1.56975e-08	2.13308e-08	1.49336e-08	5.0893e-08	2.42034e-08	1.31132e-08
Analyte513	unknown	4.97574e-09	4.3935e-09	4.51771e-09	5.09879e-09	4.62034e-09	4.67274e-09	5.59295e-09	4.91892e-09	5.18144e-09	5.00254e-09	5.04344e-09	4.91754e-09	8.77155e-09	6.41506e-09	5.89192e-09	7.2962e-09	6.11655e-09	0.000456141	0.000240441	9.99213e-09	0.000842646	0.000935973	0.000757324	2.63951e-08	4.32167e-09	5.25429e-09	5.2321e-09	4.87536e-09	5.43414e-09	5.53634e-09	7.32324e-09	5.8661e-09	4.39574e-09	5.27167e-09	4.87402e-09	5.97364e-09	6.84928e-09	8.72498e-09	7.07239e-09	1.06492e-08	1.73901e-08	8.98978e-09	1.56975e-08	0.001485	0.000351892	5.0893e-08	2.42034e-08	1.31132e-08
Analyte514	Citral	4.97574e-09	4.3935e-09	0.000133007	5.09879e-09	4.62034e-09	4.67274e-09	5.59295e-09	0.000233692	5.18144e-09	5.00254e-09	0.000437991	0.00018656	8.77155e-09	6.41506e-09	5.89192e-09	7.2962e-09	6.11655e-09	9.81289e-09	1.00532e-08	9.99213e-09	1.54923e-08	1.77362e-08	1.33692e-08	2.63951e-08	4.32167e-09	5.25429e-09	5.2321e-09	4.87536e-09	5.43414e-09	5.53634e-09	7.32324e-09	5.8661e-09	4.39574e-09	5.27167e-09	4.87402e-09	5.97364e-09	6.84928e-09	8.72498e-09	7.07239e-09	1.06492e-08	1.73901e-08	8.98978e-09	1.56975e-08	2.13308e-08	1.49336e-08	5.0893e-08	2.42034e-08	1.31132e-08
Analyte516	1-[(Trimethylsilyl)oxy]propan-2-ol	0.00120677	0.000696909	0.000807211	0.000913576	0.000800584	0.000956301	0.000764812	0.00110468	0.000906668	0.000910321	0.000642416	0.00109021	0.00154749	0.00200814	0.00218069	0.00288327	0.00166454	0.00184336	0.00365959	0.0013957	0.0032542	0.0052243	1.33692e-08	0.00417867	0.000327445	0.000457735	0.000799697	0.000974836	5.43414e-09	0.000739874	0.000886624	0.000429977	0.00055186	0.000559609	0.00077733	0.000558719	0.00167779	0.00284638	0.0004197	0.00281213	0.0032318	0.00134908	0.00385322	0.00554094	0.00361702	0.00906279	0.00663704	0.00252473
Analyte517	Cyclooctasiloxane, hexadecamethyl-	0.0132626	0.0111415	0.00781986	0.0147119	0.0155927	0.00841958	0.0113031	0.00890207	0.0151647	0.00899231	0.00980957	0.0121423	0.00761183	0.00410843	0.00560435	0.00772449	0.0128986	0.0105407	0.0132116	0.0112707	0.0237556	0.0184871	0.0109225	0.0260259	0.00720483	0.00964636	0.0120451	4.87536e-09	0.0128069	0.0106587	0.0082784	0.014247	0.0102146	0.0102193	0.00843329	0.0123476	0.014173	0.0087566	0.00984103	0.01161	0.0299055	0.0113048	0.0156535	0.0282705	0.0268745	0.0993408	0.0197831	0.0129584
Analyte518	2,7-Octadien-1-ol	0.0103811	0.0165413	0.0261227	0.0296646	0.0175059	0.0210099	0.0277155	0.00779206	0.0321849	0.0159978	0.0158851	0.0104411	8.77155e-09	6.41506e-09	0.00116886	7.2962e-09	6.11655e-09	9.81289e-09	1.00532e-08	9.99213e-09	1.54923e-08	1.77362e-08	1.33692e-08	2.63951e-08	0.0190314	0.0043659	0.00445368	0.00876929	0.0056167	0.0033693	0.0039488	5.8661e-09	0.0151966	5.27167e-09	0.00603044	0.00151033	6.84928e-09	8.72498e-09	0.00534677	1.06492e-08	1.73901e-08	8.98978e-09	1.56975e-08	2.13308e-08	1.49336e-08	5.0893e-08	2.42034e-08	1.31132e-08
Analyte519	2,6,6-Trimethyl-2-cyclohexene-1,4-dione	0.0123421	0.00951287	0.0165829	0.0178931	0.0131526	0.0159962	0.0280355	0.0116745	0.0190209	0.0137894	0.0179771	0.0127671	0.00346519	6.41506e-09	0.00282713	0.00228829	0.00413301	0.00725615	0.0094224	0.00465977	0.0124355	0.00741811	0.014742	0.0123541	0.00995755	0.00499244	0.00519685	0.00566178	0.00441364	0.0058936	0.00562139	0.00189461	0.0104986	0.00423953	0.00469122	0.00231542	0.00122103	0.00135057	0.0015529	0.00243631	0.00430468	0.00152247	0.00920841	0.00691509	0.00550316	0.0123007	0.0100957	0.00922824
Analyte520	2-Undecanone, 6,10-dimethyl-	4.97574e-09	4.3935e-09	0.00370737	0.00363817	4.62034e-09	0.00297838	0.00725815	0.00234987	0.00436499	0.00324396	0.0040305	0.00274318	8.77155e-09	6.41506e-09	5.89192e-09	7.2962e-09	6.11655e-09	9.81289e-09	0.00129349	0.00132645	1.54923e-08	1.77362e-08	0.00353875	0.0027183	0.00262675	5.25429e-09	5.2321e-09	4.87536e-09	5.43414e-09	5.53634e-09	7.32324e-09	5.8661e-09	0.00360672	5.27167e-09	4.87402e-09	5.97364e-09	6.84928e-09	8.72498e-09	7.07239e-09	1.06492e-08	1.73901e-08	8.98978e-09	1.56975e-08	2.13308e-08	0.00133277	5.0893e-08	0.00208975	0.00112626
Analyte521	cis-4,5-Epoxy-(E)-2-decenal	0.00215966	0.0027666	0.00372397	0.0055919	0.00301202	0.00325662	5.59295e-09	0.00573098	0.0100514	0.00879797	5.04344e-09	0.0059682	8.77155e-09	6.41506e-09	5.89192e-09	7.2962e-09	6.11655e-09	9.81289e-09	1.00532e-08	9.99213e-09	1.54923e-08	1.77362e-08	1.33692e-08	2.63951e-08	0.00440854	5.25429e-09	0.000188353	0.00106174	0.000527943	5.53634e-09	0.00404533	0.000982308	0.00949699	0.00353425	0.00406043	0.00104754	6.84928e-09	8.72498e-09	7.07239e-09	1.06492e-08	1.73901e-08	8.98978e-09	1.56975e-08	2.13308e-08	1.49336e-08	5.0893e-08	2.42034e-08	1.31132e-08
Analyte522	2-sec-Butyl-3-methyl-1-pentene	0.000491969	0.000527539	0.00160671	0.0015767	0.00123407	0.00117903	5.59295e-09	0.000895987	0.00225875	0.00144746	5.04344e-09	0.000843539	8.77155e-09	0.000202871	0.00025854	7.2962e-09	6.11655e-09	0.000234531	1.00532e-08	9.99213e-09	1.54923e-08	1.77362e-08	1.33692e-08	2.63951e-08	4.32167e-09	5.25429e-09	5.2321e-09	0.000258213	5.43414e-09	5.53634e-09	0.000457971	5.8661e-09	0.00181954	0.000386714	4.87402e-09	5.97364e-09	0.000205787	0.000174633	4.92482e-05	0.000244387	1.73901e-08	0.000324698	1.56975e-08	2.13308e-08	1.49336e-08	5.0893e-08	2.42034e-08	1.31132e-08
Analyte523	2(3H)-Furanone, 5-ethyldihydro-	4.97574e-09	0.00367958	0.00297342	0.00587966	0.00409284	0.00250755	5.59295e-09	0.00648228	0.0110292	0.00704424	5.04344e-09	0.00681688	0.00237689	0.00301703	0.00364095	0.00265824	0.00317502	0.00495225	0.00772547	0.0077394	0.0139652	0.00993181	0.0130472	0.0160104	0.00452864	0.00622815	0.00467584	0.00734427	0.00618277	0.00451173	0.00630336	0.00238049	0.0082721	0.00623231	0.00478863	0.00539322	0.00334468	0.00681636	0.00281657	0.00417688	0.00751863	0.00351132	0.0054037	0.0120323	0.00657363	0.0205146	0.00823733	0.00464756
Analyte524	unknown	4.97574e-09	4.3935e-09	4.51771e-09	5.09879e-09	4.62034e-09	4.67274e-09	5.59295e-09	4.91892e-09	5.18144e-09	5.00254e-09	5.04344e-09	4.91754e-09	8.77155e-09	6.41506e-09	5.89192e-09	7.2962e-09	6.11655e-09	9.81289e-09	1.00532e-08	9.99213e-09	1.54923e-08	1.77362e-08	1.33692e-08	2.63951e-08	4.32167e-09	5.25429e-09	5.2321e-09	4.87536e-09	5.43414e-09	5.53634e-09	7.32324e-09	5.8661e-09	4.39574e-09	5.27167e-09	4.87402e-09	5.97364e-09	0.00110625	0.00117745	7.07239e-09	0.000888208	1.73901e-08	8.98978e-09	1.56975e-08	0.00035629	1.49336e-08	5.0893e-08	2.42034e-08	1.31132e-08
Analyte525	Cyclohexanol, 4-methyl-1-(1-methylethyl)-	0.00230942	0.00354424	0.00429863	0.00450888	0.0035348	0.00489538	0.00524128	0.00259723	0.00417064	0.00462417	0.00362741	0.00271897	0.00151183	0.00171824	0.00123789	0.00144803	0.0013069	0.00171397	1.00532e-08	9.99213e-09	1.54923e-08	1.77362e-08	1.33692e-08	2.63951e-08	0.00532377	0.000582158	0.000950318	0.00189261	0.000558657	0.000488615	0.00202094	5.8661e-09	0.00528759	0.00204294	0.00238299	5.97364e-09	6.84928e-09	8.72498e-09	7.07239e-09	1.06492e-08	1.73901e-08	8.98978e-09	1.56975e-08	2.13308e-08	1.49336e-08	5.0893e-08	2.42034e-08	1.31132e-08
Analyte526	2,4-Nonadienal, (E,E)-	0.000856563	0.00128314	0.00322514	0.00220149	0.00160905	0.00208731	5.59295e-09	0.0018841	0.00517808	0.00349247	0.00407807	0.00174323	0.0033171	6.41506e-09	0.00362171	0.00589547	0.00482311	0.00201181	0.00277191	0.00145431	0.00237518	0.00168272	0.00281993	0.00560654	0.00248768	5.25429e-09	5.2321e-09	4.87536e-09	5.43414e-09	5.53634e-09	0.000849744	5.8661e-09	0.00459604	0.000674703	0.00158176	5.97364e-09	6.84928e-09	0.00371363	0.00162476	0.00504639	0.0101355	0.00192141	0.00229586	0.0036925	0.00257859	5.0893e-08	0.00354328	0.0015577
Analyte527	Butanoic acid, 3-methyl-	4.97574e-09	0.00599647	4.51771e-09	0.00916023	4.62034e-09	4.67274e-09	5.59295e-09	4.91892e-09	5.18144e-09	5.00254e-09	5.04344e-09	4.91754e-09	0.0543895	0.0825703	0.101491	0.0500321	0.0775662	0.0585513	0.0263936	0.0790858	0.15818	0.100854	0.0657267	0.138492	0.0208741	0.0281677	0.0231423	0.0383027	0.0335267	0.0330165	0.0134846	5.8661e-09	4.39574e-09	0.00652469	0.00949992	0.0056858	6.84928e-09	8.72498e-09	7.07239e-09	1.06492e-08	0.0976232	0.185508	0.096209	0.373613	0.168455	1.08175	0.128506	0.0267099
Analyte528	trans-Ocimenol	4.97574e-09	0.000371405	0.000367425	0.000352494	4.62034e-09	4.67274e-09	5.59295e-09	4.91892e-09	5.18144e-09	5.00254e-09	5.04344e-09	4.91754e-09	8.77155e-09	6.41506e-09	5.89192e-09	7.2962e-09	6.11655e-09	9.81289e-09	1.00532e-08	9.99213e-09	1.54923e-08	1.77362e-08	1.33692e-08	2.63951e-08	4.32167e-09	5.25429e-09	0.000276245	0.000154657	5.43414e-09	0.000448287	7.32324e-09	5.8661e-09	4.39574e-09	5.27167e-09	4.87402e-09	5.97364e-09	6.84928e-09	8.72498e-09	7.07239e-09	1.06492e-08	1.73901e-08	8.98978e-09	1.56975e-08	2.13308e-08	1.49336e-08	5.0893e-08	2.42034e-08	1.31132e-08
Analyte529	Octadecane, 1-chloro-	4.97574e-09	0.000942126	0.00298631	0.00286738	0.0018781	0.00256161	0.00372437	0.00162959	0.00332328	0.00348666	0.00274561	4.91754e-09	8.77155e-09	6.41506e-09	5.89192e-09	7.2962e-09	6.11655e-09	9.81289e-09	1.00532e-08	9.99213e-09	1.54923e-08	1.77362e-08	1.33692e-08	2.63951e-08	0.00245487	5.25429e-09	5.2321e-09	4.87536e-09	5.43414e-09	5.53634e-09	7.32324e-09	5.8661e-09	0.00212713	5.27167e-09	4.87402e-09	5.97364e-09	6.84928e-09	8.72498e-09	7.07239e-09	1.06492e-08	1.73901e-08	8.98978e-09	1.56975e-08	2.13308e-08	1.49336e-08	5.0893e-08	2.42034e-08	1.31132e-08
Analyte530	Heptadecane	0.0323875	0.0578384	0.0615919	0.0501836	0.0613991	0.0624776	0.0188389	0.0384686	0.0469292	0.0407319	0.0294059	0.0588476	0.000952335	0.000633462	0.0006937	0.000742719	0.000878295	9.81289e-09	0.00059149	0.0008272	0.0015573	0.00161324	0.00103295	0.00197951	0.0597067	0.0197409	0.0251022	0.0453076	0.0218651	0.0153335	0.0196824	0.0216088	0.0200949	0.0146314	0.0188048	0.0148787	6.84928e-09	0.00100588	0.00112224	0.000889552	0.00171513	0.00128984	0.00133053	0.0100233	0.00129277	0.00109313	0.00226831	0.00115032
Analyte531	Pentanoic acid, 2-methyl-, anhydride	0.0101082	0.00795819	0.0147841	0.0133602	0.010275	0.0124319	0.00813811	0.00702072	0.0143138	0.0107674	0.0101057	0.0129736	0.00604894	0.00597866	0.00621102	0.00462505	0.00650543	0.00698115	0.000949767	0.00124139	0.00139346	0.00123918	0.000691665	0.0029277	4.32167e-09	0.00796102	0.00917925	0.0128881	0.00803172	0.0076392	0.00724687	0.002431	0.0112362	0.00461611	0.00579379	0.00292038	0.00707233	0.00621015	0.0067941	0.00696249	0.0113811	0.00435933	0.000610957	0.00121489	0.00136704	0.00587065	0.00119243	0.000546609
Analyte532	unknown	0.0507629	0.0533635	0.112	0.075806	0.0545841	0.132501	0.128807	0.0507608	0.0843767	0.0885304	0.0909414	0.0791116	0.00214236	0.00256161	0.00229515	0.0024194	0.00370206	0.00181134	1.00532e-08	9.99213e-09	1.54923e-08	1.77362e-08	1.33692e-08	2.63951e-08	0.0930887	0.0889379	0.0698894	0.0891631	0.103939	0.0965105	0.0573571	0.0261447	0.045629	0.0607303	0.0404384	0.0280766	0.00347497	0.0031839	0.00250743	0.00347246	0.00472951	8.98978e-09	1.56975e-08	2.13308e-08	1.49336e-08	5.0893e-08	2.42034e-08	1.31132e-08
Analyte533	4-Methyl-5H-furan-2-one	4.97574e-09	4.3935e-09	4.51771e-09	5.09879e-09	4.62034e-09	4.67274e-09	5.59295e-09	4.91892e-09	5.18144e-09	5.00254e-09	5.04344e-09	4.91754e-09	0.00146796	0.00142481	0.00175511	0.00114682	0.00145508	0.00263054	0.00321965	0.00288315	0.00350561	0.00492994	0.00489152	0.00677638	4.32167e-09	5.25429e-09	5.2321e-09	4.87536e-09	5.43414e-09	5.53634e-09	7.32324e-09	5.8661e-09	4.39574e-09	5.27167e-09	4.87402e-09	5.97364e-09	6.84928e-09	8.72498e-09	7.07239e-09	1.06492e-08	0.00420878	0.00242621	0.00291714	0.00594153	0.00304115	5.0893e-08	0.00464149	0.00238961
Analyte534	Dodecanal	0.0023153	0.0034043	0.00500216	0.00408301	0.00352017	0.004389	0.00231482	0.00205305	0.00393771	0.00112388	0.00202297	0.00184037	8.77155e-09	6.41506e-09	5.89192e-09	7.2962e-09	6.11655e-09	9.81289e-09	1.00532e-08	9.99213e-09	1.54923e-08	1.77362e-08	1.33692e-08	2.63951e-08	0.0013388	5.25429e-09	5.2321e-09	4.87536e-09	5.43414e-09	5.53634e-09	7.32324e-09	5.8661e-09	4.39574e-09	5.27167e-09	4.87402e-09	5.97364e-09	6.84928e-09	8.72498e-09	7.07239e-09	1.06492e-08	1.73901e-08	8.98978e-09	1.56975e-08	2.13308e-08	1.49336e-08	5.0893e-08	2.42034e-08	1.31132e-08
Analyte535	Cedrene-V6	4.97574e-09	4.3935e-09	4.51771e-09	5.09879e-09	4.62034e-09	4.67274e-09	5.59295e-09	4.91892e-09	5.18144e-09	5.00254e-09	5.04344e-09	4.91754e-09	8.77155e-09	6.41506e-09	5.89192e-09	7.2962e-09	6.11655e-09	9.81289e-09	1.00532e-08	9.99213e-09	1.54923e-08	1.77362e-08	1.33692e-08	2.63951e-08	4.32167e-09	5.25429e-09	5.2321e-09	4.87536e-09	5.43414e-09	5.53634e-09	7.32324e-09	5.8661e-09	4.39574e-09	5.27167e-09	4.87402e-09	5.97364e-09	0.00100697	0.0017415	7.07239e-09	0.00138267	0.00157476	8.98978e-09	0.000633331	0.00135566	0.000761861	5.0893e-08	2.42034e-08	0.000616637
Analyte536	(+)-epi-Bicyclosesquiphellandrene	0.000669858	0.000476131	0.00115963	0.0016179	0.000823911	0.000912536	0.00166428	0.000707277	0.00142776	0.000800045	0.00121555	0.000717713	8.77155e-09	0.000271327	0.000405592	7.2962e-09	0.000263072	0.000777529	1.00532e-08	9.99213e-09	1.54923e-08	1.77362e-08	1.33692e-08	2.63951e-08	0.000889343	5.25429e-09	0.000144503	0.000256853	5.43414e-09	5.53634e-09	0.000245314	5.8661e-09	0.000955465	0.000264632	0.000274169	8.93656e-05	0.00171604	0.00249437	0.00220707	0.00200179	0.00231478	0.000957495	0.000711157	0.00184545	0.000647927	0.00236199	0.000884446	0.000607591
Analyte537	(Z)6,(Z)9-Pentadecadien-1-ol	4.97574e-09	0.000783923	0.00114236	0.00104206	0.000839525	0.00103864	0.000835213	0.000959912	0.00144008	0.000835615	0.000716211	0.00090108	8.77155e-09	6.41506e-09	5.89192e-09	7.2962e-09	6.11655e-09	9.81289e-09	1.00532e-08	9.99213e-09	1.54923e-08	1.77362e-08	1.33692e-08	2.63951e-08	4.32167e-09	5.25429e-09	5.2321e-09	4.87536e-09	5.43414e-09	5.53634e-09	7.32324e-09	5.8661e-09	4.39574e-09	5.27167e-09	4.87402e-09	5.97364e-09	6.84928e-09	8.72498e-09	7.07239e-09	1.06492e-08	1.73901e-08	8.98978e-09	1.56975e-08	2.13308e-08	1.49336e-08	5.0893e-08	2.42034e-08	1.31132e-08
Analyte538	6-Decen-5-one	4.97574e-09	4.3935e-09	4.51771e-09	5.09879e-09	4.62034e-09	4.67274e-09	5.59295e-09	4.91892e-09	5.18144e-09	5.00254e-09	5.04344e-09	4.91754e-09	8.77155e-09	6.41506e-09	5.89192e-09	7.2962e-09	6.11655e-09	9.81289e-09	1.00532e-08	9.99213e-09	1.54923e-08	1.77362e-08	1.33692e-08	2.63951e-08	4.32167e-09	0.00188748	0.00183407	0.00158794	0.00213547	0.00182627	7.32324e-09	5.8661e-09	0.00102053	0.00151936	4.87402e-09	5.97364e-09	6.84928e-09	8.72498e-09	7.07239e-09	1.06492e-08	1.73901e-08	8.98978e-09	1.56975e-08	2.13308e-08	1.49336e-08	5.0893e-08	2.42034e-08	1.31132e-08
Analyte539	1-Propanol, 3-(methylthio)-	4.97574e-09	4.3935e-09	4.51771e-09	5.09879e-09	4.62034e-09	4.67274e-09	5.59295e-09	4.91892e-09	5.18144e-09	5.00254e-09	5.04344e-09	4.91754e-09	8.77155e-09	6.41506e-09	5.89192e-09	7.2962e-09	6.11655e-09	9.81289e-09	1.00532e-08	9.99213e-09	1.54923e-08	1.77362e-08	1.33692e-08	2.63951e-08	4.32167e-09	5.25429e-09	5.2321e-09	4.87536e-09	5.43414e-09	5.53634e-09	7.32324e-09	5.8661e-09	4.39574e-09	5.27167e-09	4.87402e-09	5.97364e-09	0.000399092	0.000418222	0.000476995	0.000530086	1.73901e-08	0.000704178	1.56975e-08	2.13308e-08	1.49336e-08	5.0893e-08	2.42034e-08	1.31132e-08
Analyte540	unknown	0.00497831	0.0070313	0.014756	0.0163093	0.0111407	0.0139122	0.0205046	0.00852075	0.0192338	0.0108044	0.0154635	0.0104534	0.00196091	0.00256345	0.00261484	0.00202073	0.00255912	0.00522337	0.0024852	0.00283651	0.00519021	0.0027197	0.00399442	0.00659724	0.00940883	0.00133103	0.0022039	0.00276206	0.0013057	0.0013606	0.00336658	0.000792548	0.0114907	0.00442686	0.00527396	0.00132839	0.000932696	0.00178061	0.00237121	0.000385435	1.73901e-08	0.000369503	0.00222769	0.00455249	0.00216261	0.00701194	0.000856664	0.00184732
Analyte542	1,3-Dioxolane, 2-(3-bromo-3-buten-1-yl)-	4.97574e-09	4.3935e-09	4.51771e-09	5.09879e-09	4.62034e-09	4.67274e-09	5.59295e-09	4.91892e-09	5.18144e-09	5.00254e-09	5.04344e-09	4.91754e-09	0.00154509	6.41506e-09	5.89192e-09	7.2962e-09	6.11655e-09	9.81289e-09	1.00532e-08	9.99213e-09	1.54923e-08	1.77362e-08	1.33692e-08	2.63951e-08	4.32167e-09	5.25429e-09	5.2321e-09	4.87536e-09	5.43414e-09	5.53634e-09	7.32324e-09	5.8661e-09	4.39574e-09	5.27167e-09	4.87402e-09	5.97364e-09	6.84928e-09	0.00202197	7.07239e-09	1.06492e-08	0.0038659	0.0010728	1.56975e-08	2.13308e-08	1.49336e-08	5.0893e-08	2.42034e-08	1.31132e-08
Analyte543	(3,4-Dimethoxyphenyl)-hydroxy-phenylacetic acid, 1-methylpiperidin-4-yl ester	4.97574e-09	4.3935e-09	4.51771e-09	5.09879e-09	4.62034e-09	4.67274e-09	5.59295e-09	4.91892e-09	5.18144e-09	5.00254e-09	5.04344e-09	4.91754e-09	8.77155e-09	6.41506e-09	5.89192e-09	7.2962e-09	6.11655e-09	9.81289e-09	1.00532e-08	9.99213e-09	1.54923e-08	1.77362e-08	1.33692e-08	2.63951e-08	4.32167e-09	5.25429e-09	5.2321e-09	4.87536e-09	5.43414e-09	5.53634e-09	7.32324e-09	5.8661e-09	4.39574e-09	5.27167e-09	4.87402e-09	5.97364e-09	6.84928e-09	8.72498e-09	7.07239e-09	1.06492e-08	1.73901e-08	8.98978e-09	1.56975e-08	2.13308e-08	0.000914903	0.00284211	0.00118192	1.31132e-08
Analyte544	2-Furancarboxylic acid, tetrahydro-3-methyl-5-oxo-	0.00939624	0.0090247	0.0161368	0.0157622	0.0109059	0.0138251	0.00803595	0.00391596	0.00966125	0.00583671	0.00629249	0.00716038	0.00318195	0.0101539	0.00633469	0.00483989	0.00646468	0.0135416	0.000947731	0.000763263	0.00165606	0.00134755	1.33692e-08	2.63951e-08	4.32167e-09	0.00624859	0.0076852	0.0147154	0.00591526	0.00701963	0.00662316	0.00232726	0.00998089	0.00334734	0.00608007	0.00287155	6.84928e-09	0.00627978	7.07239e-09	0.00581462	1.73901e-08	8.98978e-09	0.000763666	2.13308e-08	1.49336e-08	5.0893e-08	2.42034e-08	1.31132e-08
Analyte545	??-Muurolene	4.97574e-09	4.3935e-09	4.51771e-09	5.09879e-09	4.62034e-09	4.67274e-09	5.59295e-09	4.91892e-09	5.18144e-09	5.00254e-09	5.04344e-09	4.91754e-09	8.77155e-09	6.41506e-09	5.89192e-09	7.2962e-09	6.11655e-09	9.81289e-09	1.00532e-08	9.99213e-09	1.54923e-08	1.77362e-08	1.33692e-08	2.63951e-08	4.32167e-09	5.25429e-09	5.2321e-09	4.87536e-09	5.43414e-09	5.53634e-09	7.32324e-09	5.8661e-09	4.39574e-09	5.27167e-09	4.87402e-09	5.97364e-09	0.00143546	0.00209093	0.00133456	0.00144894	0.00201466	0.000656463	1.56975e-08	0.00183557	1.49336e-08	5.0893e-08	2.42034e-08	1.31132e-08
Analyte546	unknown	0.00634037	0.00931049	0.0153385	0.0096138	0.00759343	0.0187671	0.0162826	0.00598358	0.00982447	0.0137463	0.0122306	0.00990519	8.77155e-09	6.41506e-09	5.89192e-09	7.2962e-09	6.11655e-09	9.81289e-09	1.00532e-08	9.99213e-09	1.54923e-08	1.77362e-08	1.33692e-08	2.63951e-08	0.0125156	0.00987285	0.00865017	0.0129813	0.0105927	0.00951662	0.0080573	0.00228754	4.39574e-09	0.00809167	0.00560466	0.00186454	6.84928e-09	8.72498e-09	7.07239e-09	1.06492e-08	1.73901e-08	8.98978e-09	1.56975e-08	2.13308e-08	1.49336e-08	5.0893e-08	2.42034e-08	1.31132e-08
Analyte547	unknown	4.97574e-09	4.3935e-09	4.51771e-09	5.09879e-09	4.62034e-09	4.67274e-09	5.59295e-09	4.91892e-09	5.18144e-09	5.00254e-09	5.04344e-09	4.91754e-09	8.77155e-09	6.41506e-09	5.89192e-09	7.2962e-09	6.11655e-09	9.81289e-09	0.000370547	0.000652032	0.000959271	0.00372743	0.00184575	0.00189886	4.32167e-09	5.25429e-09	5.2321e-09	4.87536e-09	5.43414e-09	5.53634e-09	7.32324e-09	5.8661e-09	4.39574e-09	5.27167e-09	4.87402e-09	5.97364e-09	6.84928e-09	0.0020844	7.07239e-09	1.06492e-08	1.73901e-08	8.98978e-09	0.00238945	2.13308e-08	0.00240891	0.0049993	0.0032378	0.00117182
Analyte548	1,4-Cyclohex-2-enedione	4.97574e-09	4.3935e-09	4.51771e-09	5.09879e-09	4.62034e-09	4.67274e-09	5.59295e-09	0.000740273	0.000969214	0.000885254	0.00106919	0.000836901	8.77155e-09	6.41506e-09	5.89192e-09	7.2962e-09	6.11655e-09	9.81289e-09	1.00532e-08	9.99213e-09	1.54923e-08	1.77362e-08	1.33692e-08	2.63951e-08	4.32167e-09	0.000711026	0.000688922	0.000470977	0.000716089	0.000659668	0.000595275	0.000522365	0.000603942	0.00110399	0.000792658	0.000387329	6.84928e-09	8.72498e-09	7.07239e-09	1.06492e-08	1.73901e-08	8.98978e-09	1.56975e-08	2.13308e-08	1.49336e-08	5.0893e-08	2.42034e-08	1.31132e-08
Analyte549	Methanone, dicyclopropyl-	4.97574e-09	4.3935e-09	0.00161578	0.00132521	0.000887821	0.00117529	5.59295e-09	0.00117654	0.00184606	0.00182558	0.0019848	4.91754e-09	8.77155e-09	6.41506e-09	5.89192e-09	7.2962e-09	6.11655e-09	9.81289e-09	1.00532e-08	9.99213e-09	1.54923e-08	1.77362e-08	1.33692e-08	2.63951e-08	0.00121252	5.25429e-09	5.2321e-09	4.87536e-09	5.43414e-09	5.53634e-09	0.000748155	5.8661e-09	0.00117599	5.27167e-09	0.000613589	5.97364e-09	6.84928e-09	8.72498e-09	7.07239e-09	0.00012156	1.73901e-08	8.98978e-09	1.56975e-08	2.13308e-08	1.49336e-08	5.0893e-08	2.42034e-08	1.31132e-08
Analyte550	unknown	0.000468879	0.000495665	0.000818558	0.00100458	0.000671428	0.000726999	0.00105826	0.000619507	0.000942239	0.000871291	0.000746413	0.000798006	8.77155e-09	6.41506e-09	5.89192e-09	7.2962e-09	6.11655e-09	9.81289e-09	1.00532e-08	9.99213e-09	1.54923e-08	1.77362e-08	1.33692e-08	2.63951e-08	0.00058753	0.000128602	0.000177351	0.00026048	5.43414e-09	0.000128528	7.32324e-09	5.8661e-09	0.000661075	5.27167e-09	0.000524692	5.97364e-09	6.84928e-09	8.72498e-09	7.07239e-09	1.06492e-08	1.73901e-08	8.98978e-09	1.56975e-08	2.13308e-08	1.49336e-08	5.0893e-08	2.42034e-08	1.31132e-08
Analyte551	Naphthalene	0.00181907	0.00169302	0.00197051	0.00224994	0.00167826	0.00182412	0.00161213	0.000969727	0.000901468	0.00114641	0.000974662	0.000891754	8.77155e-09	6.41506e-09	5.89192e-09	7.2962e-09	6.11655e-09	9.81289e-09	1.00532e-08	9.99213e-09	1.54923e-08	1.77362e-08	0.00125521	2.63951e-08	0.00171818	0.00120478	0.00100591	0.00130844	0.00145241	0.00143286	7.32324e-09	0.000798267	0.000878173	0.000604404	4.87402e-09	5.97364e-09	6.84928e-09	8.72498e-09	7.07239e-09	1.06492e-08	1.73901e-08	8.98978e-09	1.56975e-08	2.13308e-08	1.49336e-08	5.0893e-08	2.42034e-08	1.31132e-08
Analyte552	Benzene, 1,4-dimethoxy-	4.97574e-09	4.3935e-09	4.51771e-09	5.09879e-09	4.62034e-09	4.67274e-09	5.59295e-09	4.91892e-09	5.18144e-09	5.00254e-09	5.04344e-09	4.91754e-09	8.77155e-09	6.41506e-09	5.89192e-09	7.2962e-09	6.11655e-09	9.81289e-09	1.00532e-08	9.99213e-09	1.54923e-08	1.77362e-08	1.33692e-08	2.63951e-08	4.32167e-09	5.25429e-09	5.2321e-09	4.87536e-09	5.43414e-09	5.53634e-09	7.32324e-09	5.8661e-09	4.39574e-09	5.27167e-09	4.87402e-09	5.97364e-09	6.84928e-09	0.000322859	0.000421818	0.000478247	1.73901e-08	8.98978e-09	1.56975e-08	2.13308e-08	1.49336e-08	5.0893e-08	2.42034e-08	1.31132e-08
Analyte553	Dicyclohexyl-, ethylphosphonate	4.97574e-09	4.3935e-09	4.51771e-09	0.000233297	4.62034e-09	4.67274e-09	5.59295e-09	4.91892e-09	0.000217622	0.000232766	5.04344e-09	4.91754e-09	8.77155e-09	6.41506e-09	5.89192e-09	7.2962e-09	6.11655e-09	9.81289e-09	1.00532e-08	9.99213e-09	1.54923e-08	1.77362e-08	1.33692e-08	2.63951e-08	4.32167e-09	0.000239696	5.2321e-09	0.000199097	0.000193517	5.53634e-09	7.32324e-09	5.8661e-09	4.39574e-09	0.000255599	4.87402e-09	5.97364e-09	6.84928e-09	8.72498e-09	7.07239e-09	1.06492e-08	1.73901e-08	8.98978e-09	1.56975e-08	2.13308e-08	1.49336e-08	5.0893e-08	2.42034e-08	1.31132e-08
Analyte554	(3R,6S)-2,2,6-Trimethyl-6-vinyltetrahydro-2H-pyran-3-ol	0.000481789	0.000391757	0.000540521	0.000467793	0.000347846	0.000333597	5.59295e-09	4.91892e-09	5.18144e-09	5.00254e-09	5.04344e-09	4.91754e-09	8.77155e-09	6.41506e-09	5.89192e-09	7.2962e-09	6.11655e-09	9.81289e-09	1.00532e-08	9.99213e-09	1.54923e-08	1.77362e-08	1.33692e-08	2.63951e-08	4.32167e-09	5.25429e-09	5.2321e-09	4.87536e-09	5.43414e-09	5.53634e-09	7.32324e-09	5.8661e-09	4.39574e-09	5.27167e-09	4.87402e-09	5.97364e-09	6.84928e-09	8.72498e-09	7.07239e-09	1.06492e-08	1.73901e-08	8.98978e-09	1.56975e-08	2.13308e-08	1.49336e-08	5.0893e-08	2.42034e-08	1.31132e-08
Analyte555	unknown	0.00241565	0.00247734	0.00545244	0.00545771	0.00356208	0.00392712	0.00530529	0.00227902	0.00569891	0.00325666	0.00408188	0.00354936	8.77155e-09	7.33917e-05	5.89192e-09	7.2962e-09	6.11655e-09	3.82606e-05	1.00532e-08	9.99213e-09	1.54923e-08	1.77362e-08	1.33692e-08	2.63951e-08	0.00338574	5.25429e-09	0.00032695	0.000813857	5.43414e-09	5.53634e-09	0.000863029	5.8661e-09	0.00351292	0.00101861	0.00151718	5.97364e-09	6.84928e-09	8.72498e-09	7.07239e-09	1.06492e-08	1.73901e-08	8.98978e-09	1.56975e-08	2.13308e-08	1.49336e-08	5.0893e-08	2.42034e-08	1.31132e-08
Analyte556	2(5H)-Furanone	4.97574e-09	4.3935e-09	4.51771e-09	5.09879e-09	4.62034e-09	4.67274e-09	5.59295e-09	4.91892e-09	5.18144e-09	5.00254e-09	5.04344e-09	4.91754e-09	0.000346537	6.41506e-09	0.000405671	0.000392434	0.000318543	0.000494924	0.000560313	0.000696054	0.00091107	0.000960106	0.000755765	0.00163941	4.32167e-09	5.25429e-09	5.2321e-09	4.87536e-09	0.000302401	5.53634e-09	7.32324e-09	0.000445288	4.39574e-09	5.27167e-09	4.87402e-09	0.000524764	0.000363957	8.72498e-09	7.07239e-09	1.06492e-08	0.000593918	8.98978e-09	0.00135864	0.00124186	0.00115721	0.00250341	0.00151323	1.31132e-08
Analyte557	2-Propanol, 1,3-dichloro-	4.97574e-09	4.3935e-09	4.51771e-09	5.09879e-09	4.62034e-09	4.67274e-09	5.59295e-09	4.91892e-09	5.18144e-09	5.00254e-09	5.04344e-09	4.91754e-09	8.77155e-09	6.41506e-09	5.89192e-09	7.2962e-09	6.11655e-09	9.81289e-09	1.00532e-08	9.99213e-09	1.54923e-08	1.77362e-08	1.33692e-08	2.63951e-08	4.32167e-09	0.00033624	5.2321e-09	0.000318729	0.000394506	0.000418182	0.000710613	5.8661e-09	0.000399934	0.000361109	0.000378077	0.000477668	6.84928e-09	8.72498e-09	7.07239e-09	1.06492e-08	1.73901e-08	8.98978e-09	1.56975e-08	2.13308e-08	1.49336e-08	5.0893e-08	2.42034e-08	1.31132e-08
Analyte558	unknown	4.97574e-09	4.3935e-09	0.000164365	0.000222661	4.62034e-09	4.67274e-09	0.000229358	0.000137903	0.000158962	0.00023035	0.000156184	0.000172824	8.77155e-09	0.000105454	6.08715e-05	7.2962e-09	6.11655e-09	9.81289e-09	1.00532e-08	0.000107437	1.54923e-08	1.77362e-08	0.000193249	2.63951e-08	0.000237821	5.25429e-09	5.2321e-09	0.000158421	5.43414e-09	5.53634e-09	7.32324e-09	5.8661e-09	4.39574e-09	0.00010363	4.87402e-09	0.000101476	6.84928e-09	0.000131962	7.07239e-09	1.06492e-08	1.73901e-08	8.98978e-09	1.56975e-08	2.13308e-08	1.49336e-08	5.0893e-08	2.42034e-08	1.31132e-08
Analyte559	Cyclohexanol, 2,2-dimethyl-, acetate	0.00181099	0.00283139	0.00528495	0.00431404	0.00342216	0.00467136	0.00410544	0.00156902	0.00407533	0.00273728	0.00244849	0.00195753	8.77155e-09	6.41506e-09	5.89192e-09	7.2962e-09	6.11655e-09	0.000587623	1.00532e-08	9.99213e-09	1.54923e-08	1.77362e-08	1.33692e-08	2.63951e-08	0.00445723	5.25429e-09	0.000207606	0.000848366	5.43414e-09	5.53634e-09	0.000437846	5.8661e-09	0.0028334	0.000332354	0.000648365	5.97364e-09	6.84928e-09	8.72498e-09	7.07239e-09	1.06492e-08	1.73901e-08	8.98978e-09	1.56975e-08	2.13308e-08	1.49336e-08	5.0893e-08	2.42034e-08	1.31132e-08
Analyte560	(E)-4-Oxohex-2-enal	0.0231931	0.026086	0.0454531	0.0423631	0.0220372	0.0587641	5.59295e-09	0.0749887	0.098992	5.00254e-09	5.04344e-09	0.0986543	0.00397965	0.00425107	0.00487792	0.00396129	0.00529261	0.00543719	0.00274169	0.00285506	0.00539354	0.00350381	0.00487297	0.00575891	0.029804	0.0207796	0.0262093	0.0232915	0.0179224	0.017206	0.0687144	0.0209188	0.0645354	0.0813265	0.0579783	0.0259228	0.0037734	0.00453942	0.00249219	0.00410349	0.00577663	0.0024637	0.00318596	0.00604739	0.0035579	0.011199	0.00634568	0.00309768
Analyte561	Ethanone, 1-(4,5-dihydro-2-thiazolyl)-	4.97574e-09	4.3935e-09	4.51771e-09	5.09879e-09	4.62034e-09	4.67274e-09	5.59295e-09	4.91892e-09	5.18144e-09	5.00254e-09	5.04344e-09	4.91754e-09	8.77155e-09	6.41506e-09	5.89192e-09	7.2962e-09	6.11655e-09	9.81289e-09	1.00532e-08	9.99213e-09	1.54923e-08	1.77362e-08	1.33692e-08	2.63951e-08	4.32167e-09	5.25429e-09	5.2321e-09	4.87536e-09	5.43414e-09	5.53634e-09	7.32324e-09	5.8661e-09	4.39574e-09	5.27167e-09	4.87402e-09	5.97364e-09	6.84928e-09	0.000411581	0.000805374	0.00131642	1.73901e-08	8.98978e-09	1.56975e-08	2.13308e-08	1.49336e-08	5.0893e-08	2.42034e-08	1.31132e-08
Analyte562	Acetamide, N-ethyl-	4.97574e-09	0.000141288	0.00044702	0.000781985	0.000426392	0.000422073	0.000564698	0.000104583	0.000434729	0.000402768	0.000552782	0.000408527	8.77155e-09	6.41506e-09	5.89192e-09	7.2962e-09	6.11655e-09	9.81289e-09	1.00532e-08	0.00050201	0.00143488	0.00108835	0.00071126	0.00257951	0.000360372	0.000398844	0.000191994	4.87536e-09	0.000252326	0.0004516	0.000682457	5.8661e-09	0.000500125	0.00027487	0.000284235	0.000350172	6.84928e-09	8.72498e-09	7.07239e-09	1.06492e-08	1.73901e-08	8.98978e-09	1.56975e-08	2.13308e-08	0.000877918	0.00212873	2.42034e-08	0.000776757
Analyte563	1,4-Cyclohexanedimethanol, cis-	4.97574e-09	4.3935e-09	4.51771e-09	5.09879e-09	4.62034e-09	4.67274e-09	5.59295e-09	4.91892e-09	5.18144e-09	5.00254e-09	5.04344e-09	4.91754e-09	8.77155e-09	6.41506e-09	0.000359961	7.2962e-09	0.000777906	0.00191899	1.00532e-08	9.99213e-09	1.54923e-08	1.77362e-08	1.33692e-08	2.63951e-08	4.32167e-09	0.000462649	5.2321e-09	4.87536e-09	5.43414e-09	5.53634e-09	7.32324e-09	5.8661e-09	4.39574e-09	5.27167e-09	4.87402e-09	5.97364e-09	6.84928e-09	8.72498e-09	7.07239e-09	1.06492e-08	1.73901e-08	8.98978e-09	1.56975e-08	2.13308e-08	1.49336e-08	5.0893e-08	2.42034e-08	1.31132e-08
Analyte564	Furan, 3-pentyl-	0.000624209	0.00178259	0.00285434	0.00329941	0.00176805	0.00236761	0.0069698	0.00185981	0.00302967	0.00255192	0.00321738	0.00167885	8.77155e-09	0.000335119	5.89192e-09	7.2962e-09	0.000373692	9.81289e-09	1.00532e-08	9.99213e-09	1.54923e-08	1.77362e-08	1.33692e-08	2.63951e-08	0.00314808	5.25429e-09	0.000408054	0.000770667	5.43414e-09	5.53634e-09	0.00104735	5.8661e-09	0.00420857	0.00132147	0.001677	5.97364e-09	6.84928e-09	8.72498e-09	7.07239e-09	1.06492e-08	1.73901e-08	8.98978e-09	1.56975e-08	2.13308e-08	1.49336e-08	5.0893e-08	2.42034e-08	1.31132e-08
Analyte565	1-Ethyl-3-vinyl-adamantane	4.97574e-09	4.3935e-09	4.51771e-09	5.09879e-09	4.62034e-09	4.67274e-09	5.59295e-09	4.91892e-09	5.18144e-09	5.00254e-09	5.04344e-09	4.91754e-09	0.000644301	6.41506e-09	5.89192e-09	7.2962e-09	6.11655e-09	9.81289e-09	1.00532e-08	9.99213e-09	1.54923e-08	1.77362e-08	1.33692e-08	2.63951e-08	4.32167e-09	5.25429e-09	5.2321e-09	4.87536e-09	5.43414e-09	5.53634e-09	7.32324e-09	5.8661e-09	4.39574e-09	5.27167e-09	4.87402e-09	5.97364e-09	0.000336014	0.000435905	0.000148774	0.000383892	0.000483884	0.000201649	1.56975e-08	2.13308e-08	1.49336e-08	5.0893e-08	2.42034e-08	1.31132e-08
Analyte566	Naphthalene, 1,2,4a,5,8,8a-hexahydro-4,7-dimethyl-1-(1-methylethyl)-, [1S-(1??,4a??,8a??)]-	4.97574e-09	0.00039329	0.000301514	0.000290599	0.000179541	5.03667e-05	0.000686177	0.000548346	0.000136706	0.000439082	0.000316475	0.000428358	0.000644301	0.00053711	0.000379826	0.000554228	0.00075695	0.000832571	1.00532e-08	0.000329719	0.000642	0.000545686	0.000242049	0.000561308	0.000415068	0.000685559	0.000313039	4.87536e-09	0.000617828	0.00035706	0.0012879	0.00078784	0.00168281	0.000944602	0.00119381	0.00112004	6.84928e-09	8.72498e-09	7.07239e-09	1.06492e-08	1.73901e-08	8.98978e-09	0.0215588	2.13308e-08	0.0168797	0.0618234	0.0240599	0.0140655
Analyte567	Benzenemethanol, ??,??-dimethyl-	0.00123435	0.000757741	0.00110869	0.000970552	0.00117537	0.00108485	0.00091772	4.91892e-09	5.18144e-09	5.00254e-09	5.04344e-09	0.000831132	8.77155e-09	0.000631216	0.000447495	7.2962e-09	0.00039582	9.81289e-09	1.00532e-08	9.99213e-09	1.54923e-08	1.77362e-08	1.33692e-08	2.63951e-08	0.00102679	5.25429e-09	5.2321e-09	0.00119459	5.43414e-09	5.53634e-09	7.32324e-09	5.8661e-09	4.39574e-09	5.27167e-09	0.000847016	5.97364e-09	6.84928e-09	8.72498e-09	7.07239e-09	1.06492e-08	1.73901e-08	8.98978e-09	1.56975e-08	0.00605253	1.49336e-08	5.0893e-08	2.42034e-08	1.31132e-08
Analyte568	1,2,4-Triazolidine-3,5-dione, 1-(bicyclo[3.2.1]oct-2-en-4-yl)-4-phenyl-	4.97574e-09	4.3935e-09	4.51771e-09	5.09879e-09	4.62034e-09	4.67274e-09	0.00267099	0.000986592	0.00280608	0.00175126	0.0019427	0.00197395	8.77155e-09	6.41506e-09	5.89192e-09	7.2962e-09	6.11655e-09	9.81289e-09	1.00532e-08	9.99213e-09	1.54923e-08	1.77362e-08	1.33692e-08	2.63951e-08	0.00110615	5.25429e-09	5.2321e-09	0.00234855	5.43414e-09	5.53634e-09	0.00182492	0.00154495	0.00175492	0.00311429	0.00272821	0.00154715	6.84928e-09	8.72498e-09	7.07239e-09	1.06492e-08	1.73901e-08	8.98978e-09	1.56975e-08	2.13308e-08	1.49336e-08	5.0893e-08	2.42034e-08	1.31132e-08
Analyte569	unknown	4.97574e-09	4.3935e-09	4.51771e-09	5.09879e-09	4.62034e-09	4.67274e-09	5.59295e-09	4.91892e-09	5.18144e-09	5.00254e-09	5.04344e-09	4.91754e-09	8.77155e-09	6.41506e-09	5.89192e-09	7.2962e-09	6.11655e-09	9.81289e-09	1.00532e-08	9.99213e-09	0.000932056	1.77362e-08	1.33692e-08	2.63951e-08	4.32167e-09	5.25429e-09	5.2321e-09	4.87536e-09	5.43414e-09	5.53634e-09	7.32324e-09	5.8661e-09	4.39574e-09	5.27167e-09	4.87402e-09	5.97364e-09	6.84928e-09	8.72498e-09	7.07239e-09	1.06492e-08	1.73901e-08	8.98978e-09	0.00145592	0.00153777	0.000715011	0.00220246	0.00180672	0.000729077
Analyte570	Succinic acid, di(1-cyclopentylethyl) ester	4.97574e-09	0.000410002	0.000903421	5.09879e-09	0.000686202	0.000769458	0.000718433	0.000277191	5.18144e-09	0.000606642	0.000605703	0.00106564	8.77155e-09	0.000449115	0.000530611	7.2962e-09	0.00107907	0.00121068	0.00198874	0.0015441	0.00319396	0.00190125	1.33692e-08	0.00435857	4.32167e-09	5.25429e-09	5.2321e-09	0.00031261	5.43414e-09	5.53634e-09	7.32324e-09	5.8661e-09	0.000631352	5.27167e-09	4.87402e-09	5.97364e-09	6.84928e-09	8.72498e-09	7.07239e-09	1.06492e-08	1.73901e-08	8.98978e-09	0.00173678	0.0026309	0.00247418	0.00605646	0.00315924	0.00146941
Analyte571	Glycine, furfuryl ester	4.97574e-09	4.3935e-09	4.51771e-09	5.09879e-09	4.62034e-09	4.67274e-09	5.59295e-09	4.91892e-09	5.18144e-09	5.00254e-09	5.04344e-09	4.91754e-09	8.77155e-09	6.41506e-09	5.89192e-09	0.000753208	6.11655e-09	9.81289e-09	1.00532e-08	9.99213e-09	1.54923e-08	1.77362e-08	1.33692e-08	2.63951e-08	4.32167e-09	5.25429e-09	5.2321e-09	4.87536e-09	5.43414e-09	5.53634e-09	7.32324e-09	5.8661e-09	4.39574e-09	5.27167e-09	4.87402e-09	5.97364e-09	0.00277424	0.00517542	0.00342166	0.00631166	0.00214437	0.00156358	1.56975e-08	2.13308e-08	1.49336e-08	5.0893e-08	2.42034e-08	1.31132e-08
Analyte572	1-Propanone, 2-methyl-1-phenyl-3-(1-piperidyl)-	4.97574e-09	4.3935e-09	4.51771e-09	5.09879e-09	4.62034e-09	0.000556002	0.00132981	0.00220507	5.18144e-09	0.00243199	0.00175451	0.00376685	0.00253428	0.00170071	0.00268242	0.00236247	0.00370172	0.00528186	0.00248762	0.00238165	0.00337326	0.00175545	0.00376915	0.00614277	4.32167e-09	5.25429e-09	5.2321e-09	4.87536e-09	5.43414e-09	5.53634e-09	6.74622e-05	0.000502597	4.39574e-09	0.000211026	0.000403323	0.000122138	1.26416e-06	0.000330792	1.36406e-06	0.000249034	1.73901e-08	0.000151665	1.56975e-08	2.13308e-08	1.49336e-08	5.0893e-08	2.42034e-08	1.31132e-08
Analyte573	Acetamide, 2-(1-piperidyl)-N-(6-chloropyrazin-2-yl)-	4.97574e-09	4.3935e-09	4.51771e-09	5.09879e-09	4.62034e-09	4.67274e-09	5.59295e-09	4.91892e-09	5.18144e-09	5.00254e-09	5.04344e-09	4.91754e-09	0.0004484	6.41506e-09	5.89192e-09	0.000298878	6.11655e-09	9.81289e-09	1.00532e-08	9.99213e-09	1.54923e-08	1.77362e-08	1.33692e-08	0.00235934	4.32167e-09	0.000502017	5.2321e-09	4.87536e-09	0.00048251	0.000609986	7.32324e-09	5.8661e-09	0.000560131	5.27167e-09	4.87402e-09	5.97364e-09	6.84928e-09	8.72498e-09	7.07239e-09	1.06492e-08	1.73901e-08	8.98978e-09	0.00165511	2.13308e-08	0.00146958	0.00303685	2.42034e-08	0.00154162
Analyte574	13-Methyltetradecanal	0.00221763	0.00263393	4.51771e-09	0.00227073	0.00143113	0.0017558	5.59295e-09	4.91892e-09	5.18144e-09	5.00254e-09	5.04344e-09	4.91754e-09	8.77155e-09	6.41506e-09	0.0012585	7.2962e-09	6.11655e-09	9.81289e-09	0.000340119	9.99213e-09	1.54923e-08	1.77362e-08	5.45708e-05	2.63951e-08	0.000807278	5.25429e-09	0.000404276	0.000720241	5.43414e-09	5.53634e-09	7.32324e-09	5.8661e-09	4.39574e-09	5.27167e-09	4.87402e-09	5.97364e-09	0.000268777	0.000198921	0.000470556	1.06492e-08	1.73901e-08	0.000323651	1.56975e-08	0.000672064	1.49336e-08	5.0893e-08	2.42034e-08	1.31132e-08
Analyte575	Methyl salicylate	0.011136	0.0650836	0.0755106	0.0291139	0.0359503	0.0306425	0.184466	0.0554705	0.0527463	0.106459	0.100434	0.0701001	8.77155e-09	0.000645386	5.89192e-09	7.2962e-09	6.11655e-09	9.81289e-09	1.00532e-08	9.99213e-09	1.54923e-08	1.77362e-08	1.33692e-08	2.63951e-08	0.000543437	5.25429e-09	5.2321e-09	0.000128865	5.43414e-09	0.000400306	0.00136645	5.8661e-09	0.00262582	0.00123155	0.00281271	0.000893166	6.84928e-09	8.72498e-09	7.07239e-09	1.06492e-08	1.73901e-08	8.98978e-09	1.56975e-08	2.13308e-08	1.49336e-08	5.0893e-08	2.42034e-08	1.31132e-08
Analyte576	unknown	0.00220343	0.0026075	0.00364277	0.00294425	4.62034e-09	0.00283364	5.59295e-09	0.00349709	5.18144e-09	0.00390407	0.00587413	0.00518226	8.77155e-09	6.41506e-09	5.89192e-09	7.2962e-09	6.11655e-09	9.81289e-09	1.00532e-08	9.99213e-09	1.54923e-08	1.77362e-08	0.00164138	2.63951e-08	4.32167e-09	0.0193183	0.0119604	0.0025889	0.0130569	0.0119034	7.32324e-09	0.00571535	4.39574e-09	0.00392874	4.87402e-09	0.00687773	0.00184098	8.72498e-09	0.0151549	0.0280179	1.73901e-08	8.98978e-09	0.00170403	2.13308e-08	1.49336e-08	5.0893e-08	2.42034e-08	1.31132e-08
Analyte577	Cyclohexanone, 2-(2-bromo-4,4,4-trichlorobutyl)-	0.000657833	0.000593089	4.51771e-09	5.09879e-09	4.62034e-09	4.67274e-09	5.59295e-09	4.91892e-09	5.18144e-09	0.000986429	0.000932725	0.000847734	8.77155e-09	6.41506e-09	5.89192e-09	7.2962e-09	6.11655e-09	9.81289e-09	1.00532e-08	9.99213e-09	1.54923e-08	1.77362e-08	1.33692e-08	2.63951e-08	4.32167e-09	5.25429e-09	5.2321e-09	4.87536e-09	5.43414e-09	5.53634e-09	7.32324e-09	5.8661e-09	4.39574e-09	5.27167e-09	4.87402e-09	5.97364e-09	6.84928e-09	8.72498e-09	7.07239e-09	1.06492e-08	1.73901e-08	8.98978e-09	1.56975e-08	2.13308e-08	1.49336e-08	5.0893e-08	2.42034e-08	1.31132e-08
Analyte578	Formamide, N,N-dibutyl-	4.97574e-09	4.3935e-09	4.51771e-09	5.09879e-09	4.62034e-09	4.67274e-09	5.59295e-09	4.91892e-09	5.18144e-09	5.00254e-09	5.04344e-09	4.91754e-09	8.77155e-09	6.41506e-09	5.89192e-09	7.2962e-09	0.000738776	9.81289e-09	1.00532e-08	9.99213e-09	1.54923e-08	1.77362e-08	1.33692e-08	2.63951e-08	0.00254024	0.0921049	0.0641736	0.0026307	0.0615414	0.0439554	7.32324e-09	5.8661e-09	4.39574e-09	5.27167e-09	4.87402e-09	5.97364e-09	6.84928e-09	8.72498e-09	7.07239e-09	1.06492e-08	1.73901e-08	8.98978e-09	1.56975e-08	2.13308e-08	1.49336e-08	5.0893e-08	2.42034e-08	1.31132e-08
Analyte579	1,8,11,14-Heptadecatetraene, (Z,Z,Z)-	0.00286978	0.00503097	0.00545076	0.00617487	0.0047703	0.00583093	0.00375369	0.00578739	0.00782856	0.00505619	0.00384651	0.00526947	8.77155e-09	6.41506e-09	5.89192e-09	7.2962e-09	6.11655e-09	9.81289e-09	1.00532e-08	9.99213e-09	1.54923e-08	1.77362e-08	1.33692e-08	2.63951e-08	4.32167e-09	5.25429e-09	5.2321e-09	4.87536e-09	5.43414e-09	5.53634e-09	7.32324e-09	5.8661e-09	4.39574e-09	5.27167e-09	4.87402e-09	5.97364e-09	6.84928e-09	8.72498e-09	7.07239e-09	1.06492e-08	1.73901e-08	8.98978e-09	1.56975e-08	2.13308e-08	1.49336e-08	5.0893e-08	2.42034e-08	1.31132e-08
Analyte580	1,4-Cyclohexanedione, 2,2,6-trimethyl-	4.97574e-09	4.3935e-09	4.51771e-09	5.09879e-09	4.62034e-09	4.67274e-09	5.59295e-09	4.91892e-09	5.18144e-09	5.00254e-09	5.04344e-09	4.91754e-09	8.77155e-09	6.41506e-09	0.0011301	7.2962e-09	6.11655e-09	0.00125723	0.00371117	0.00582504	1.54923e-08	0.00476861	0.00634096	0.0139823	4.32167e-09	5.25429e-09	5.2321e-09	4.87536e-09	5.43414e-09	5.53634e-09	7.32324e-09	5.8661e-09	4.39574e-09	5.27167e-09	4.87402e-09	5.97364e-09	6.84928e-09	8.72498e-09	7.07239e-09	1.06492e-08	0.000626883	0.00034976	0.00413895	0.0063525	0.00613517	0.0179787	0.00676937	0.00293965
Analyte581	unknown	0.00180497	4.3935e-09	0.00299784	5.09879e-09	0.00129071	0.00691346	5.59295e-09	0.00251951	5.18144e-09	5.00254e-09	5.04344e-09	0.00609055	8.77155e-09	0.0268612	0.0069718	7.2962e-09	0.0173883	9.81289e-09	1.00532e-08	0.0316795	0.0404415	0.0434895	0.0313651	0.0409298	4.32167e-09	5.25429e-09	0.00487828	4.87536e-09	5.43414e-09	0.00561283	0.0155978	0.00639248	4.39574e-09	5.27167e-09	4.87402e-09	5.97364e-09	6.84928e-09	0.0177987	7.07239e-09	1.06492e-08	1.73901e-08	8.98978e-09	1.56975e-08	2.13308e-08	0.0318482	0.0986505	2.42034e-08	0.0135125
Analyte582	3,4-Dimethylcyclohexanol	0.0161261	0.0218891	0.0449543	0.0372794	0.0289391	0.0388449	0.0558401	0.0219045	0.0458312	0.0335399	0.0349446	0.0269841	0.00555828	0.0073931	0.00609673	0.00640901	0.00659455	0.0104504	1.00532e-08	0.000570664	0.00133938	1.77362e-08	1.33692e-08	0.00123463	0.0399493	0.00319553	0.00577219	0.00977935	0.00373493	0.0026485	0.0111104	0.00215882	0.0362657	0.0126134	0.0160837	0.00325261	0.00263577	0.00580072	0.00487092	0.005851	0.00612867	0.00367186	1.56975e-08	0.00308341	0.000960713	5.0893e-08	0.00143004	0.000917454
Analyte583	4-Pyrimidinecarboxylic acid, 1,2,3,6-tetrahydro-1,3-dimethyl-2,6-dioxo-	0.00337461	0.00533265	4.51771e-09	0.0100127	0.00636003	0.00823795	0.0194005	0.00521958	0.0109995	0.00768371	0.00922976	0.00644284	8.77155e-09	6.41506e-09	5.89192e-09	7.2962e-09	6.11655e-09	9.81289e-09	1.00532e-08	9.99213e-09	1.54923e-08	1.77362e-08	1.33692e-08	2.63951e-08	0.00871347	5.25429e-09	5.2321e-09	0.00215924	5.43414e-09	5.53634e-09	0.00309268	5.8661e-09	0.0111115	0.00347793	0.00435053	5.97364e-09	6.84928e-09	8.72498e-09	7.07239e-09	1.06492e-08	1.73901e-08	8.98978e-09	1.56975e-08	2.13308e-08	1.49336e-08	5.0893e-08	2.42034e-08	1.31132e-08
Analyte584	Naphthalene, 1,2,3,4,4a,7-hexahydro-1,6-dimethyl-4-(1-methylethyl)-	4.97574e-09	4.3935e-09	4.51771e-09	5.09879e-09	4.62034e-09	4.67274e-09	5.59295e-09	4.91892e-09	5.18144e-09	5.00254e-09	5.04344e-09	4.91754e-09	8.77155e-09	6.41506e-09	5.89192e-09	7.2962e-09	6.11655e-09	9.81289e-09	1.00532e-08	9.99213e-09	1.54923e-08	1.77362e-08	1.33692e-08	2.63951e-08	4.32167e-09	5.25429e-09	5.2321e-09	4.87536e-09	5.43414e-09	5.53634e-09	7.32324e-09	5.8661e-09	4.39574e-09	5.27167e-09	4.87402e-09	5.97364e-09	0.0689737	0.0954092	0.0855351	0.0824406	0.0945429	0.0326024	0.0303283	0.0636279	0.0263075	0.0977831	0.036565	0.0187363
Analyte585	1,4-Dithiepan-2-one, 3-phenyl-	4.97574e-09	4.3935e-09	4.51771e-09	5.09879e-09	4.62034e-09	4.67274e-09	5.59295e-09	4.91892e-09	5.18144e-09	5.00254e-09	5.04344e-09	4.91754e-09	0.000535836	6.41506e-09	5.89192e-09	0.000368614	0.000663179	0.00125436	1.00532e-08	9.99213e-09	1.54923e-08	1.77362e-08	1.33692e-08	2.63951e-08	4.32167e-09	5.25429e-09	5.2321e-09	4.87536e-09	5.43414e-09	5.53634e-09	0.000147045	5.8661e-09	0.000524404	0.000269477	0.00034028	5.97364e-09	6.84928e-09	8.72498e-09	7.07239e-09	1.06492e-08	1.73901e-08	8.98978e-09	1.56975e-08	2.13308e-08	1.49336e-08	5.0893e-08	2.42034e-08	1.31132e-08
Analyte586	Cyclopropanecarboxyllic acid, tridec-2-ynyl ester	0.000632317	0.000759551	0.00105701	0.00144594	0.000605981	0.0018181	0.0017244	4.91892e-09	0.00163655	0.00110721	5.04344e-09	0.00104571	8.77155e-09	6.41506e-09	5.89192e-09	7.2962e-09	6.11655e-09	9.81289e-09	1.00532e-08	9.99213e-09	1.54923e-08	1.77362e-08	1.33692e-08	2.63951e-08	4.32167e-09	5.25429e-09	0.000252731	0.00076556	5.43414e-09	0.000220798	0.000598552	5.8661e-09	4.39574e-09	5.27167e-09	0.000450123	5.97364e-09	6.84928e-09	8.72498e-09	7.07239e-09	1.06492e-08	1.73901e-08	8.98978e-09	1.56975e-08	2.13308e-08	1.49336e-08	5.0893e-08	2.42034e-08	1.31132e-08
Analyte587	Benzeneacetic acid, ethyl ester	4.97574e-09	4.3935e-09	4.51771e-09	5.09879e-09	4.62034e-09	4.67274e-09	5.59295e-09	4.91892e-09	5.18144e-09	5.00254e-09	5.04344e-09	4.91754e-09	8.77155e-09	0.000320225	5.89192e-09	0.00610964	0.00280432	0.00479311	0.00281202	0.00327451	1.54923e-08	1.77362e-08	0.00157143	2.63951e-08	4.32167e-09	5.25429e-09	5.2321e-09	4.87536e-09	5.43414e-09	5.53634e-09	7.32324e-09	5.8661e-09	4.39574e-09	5.27167e-09	4.87402e-09	5.97364e-09	6.84928e-09	8.72498e-09	7.07239e-09	1.06492e-08	1.73901e-08	8.98978e-09	1.56975e-08	2.13308e-08	1.49336e-08	5.0893e-08	0.0224575	1.31132e-08
Analyte588	2-Butanone, 4-(2,6,6-trimethyl-2-cyclohexen-1-ylidene)-	0.000426317	0.000372549	0.000898666	0.000732146	0.000520545	0.00078165	0.000814524	0.000470755	0.000873981	0.000430174	0.000655664	0.000733668	8.77155e-09	6.41506e-09	5.89192e-09	7.2962e-09	6.11655e-09	9.81289e-09	1.00532e-08	9.99213e-09	1.54923e-08	1.77362e-08	1.33692e-08	2.63951e-08	0.000490019	5.25429e-09	5.2321e-09	0.000331244	5.43414e-09	5.53634e-09	7.32324e-09	5.8661e-09	0.000718266	5.27167e-09	0.000191711	5.97364e-09	6.84928e-09	8.72498e-09	7.07239e-09	1.06492e-08	1.73901e-08	8.98978e-09	1.56975e-08	2.13308e-08	1.49336e-08	5.0893e-08	2.42034e-08	1.31132e-08
Analyte589	2H-Pyran-2-one, tetrahydro-6-methyl-	4.97574e-09	4.3935e-09	4.51771e-09	5.09879e-09	4.62034e-09	4.67274e-09	5.59295e-09	0.000534787	0.00069413	0.000364531	5.04344e-09	0.00100482	8.77155e-09	6.41506e-09	0.000937377	7.2962e-09	6.11655e-09	0.0018238	1.00532e-08	9.99213e-09	1.54923e-08	1.77362e-08	1.33692e-08	2.63951e-08	4.32167e-09	5.25429e-09	5.2321e-09	4.87536e-09	5.43414e-09	5.53634e-09	0.00108803	5.8661e-09	0.000512528	5.27167e-09	4.87402e-09	5.97364e-09	0.00252481	0.00227031	7.07239e-09	0.00266692	0.0012239	0.00366382	1.56975e-08	0.00219009	1.49336e-08	0.00779059	2.42034e-08	1.31132e-08
Analyte590	Diisobutyl sulfone	4.97574e-09	0.000367085	0.00109011	0.00171293	0.000922365	0.000994244	5.59295e-09	4.91892e-09	0.00154699	0.000757029	0.000623849	0.000971592	8.77155e-09	6.41506e-09	5.89192e-09	7.2962e-09	6.11655e-09	9.81289e-09	1.00532e-08	9.99213e-09	1.54923e-08	1.77362e-08	1.33692e-08	2.63951e-08	0.00065076	5.25429e-09	5.2321e-09	4.87536e-09	5.43414e-09	5.53634e-09	7.32324e-09	5.8661e-09	0.000942061	5.27167e-09	4.87402e-09	5.97364e-09	6.84928e-09	8.72498e-09	7.07239e-09	1.06492e-08	1.73901e-08	8.98978e-09	1.56975e-08	2.13308e-08	1.49336e-08	5.0893e-08	2.42034e-08	1.31132e-08
Analyte591	unknown	4.97574e-09	4.3935e-09	4.51771e-09	5.09879e-09	4.62034e-09	4.67274e-09	0.00388426	0.00279876	0.00338204	0.0039778	0.00267427	0.00283104	8.77155e-09	6.41506e-09	5.89192e-09	7.2962e-09	6.11655e-09	9.81289e-09	1.00532e-08	9.99213e-09	1.54923e-08	1.77362e-08	1.33692e-08	2.63951e-08	4.32167e-09	5.25429e-09	5.2321e-09	4.87536e-09	5.43414e-09	5.53634e-09	7.32324e-09	5.8661e-09	0.000749093	5.27167e-09	0.000658845	5.97364e-09	6.84928e-09	8.72498e-09	7.07239e-09	1.06492e-08	1.73901e-08	8.98978e-09	1.56975e-08	2.13308e-08	1.49336e-08	5.0893e-08	2.42034e-08	1.31132e-08
Analyte592	6-Octen-1-ol, 7-methyl-3-methylene-	0.00140732	0.00167815	0.00227784	0.00174041	0.00179957	0.00169085	5.59295e-09	4.91892e-09	5.18144e-09	5.00254e-09	5.04344e-09	4.91754e-09	8.77155e-09	6.41506e-09	5.89192e-09	7.2962e-09	6.11655e-09	9.81289e-09	1.00532e-08	9.99213e-09	1.54923e-08	1.77362e-08	1.33692e-08	2.63951e-08	4.32167e-09	5.25429e-09	5.2321e-09	0.00177246	5.43414e-09	5.53634e-09	7.32324e-09	5.8661e-09	4.39574e-09	5.27167e-09	4.87402e-09	5.97364e-09	6.84928e-09	8.72498e-09	7.07239e-09	1.06492e-08	1.73901e-08	8.98978e-09	1.56975e-08	2.13308e-08	1.49336e-08	5.0893e-08	2.42034e-08	1.31132e-08
Analyte593	2,3,4-Trimethyl-hex-3-enal	4.97574e-09	4.3935e-09	4.51771e-09	5.09879e-09	4.62034e-09	4.67274e-09	5.59295e-09	4.91892e-09	5.18144e-09	5.00254e-09	5.04344e-09	4.91754e-09	8.77155e-09	6.41506e-09	5.89192e-09	7.2962e-09	6.11655e-09	9.81289e-09	1.00532e-08	9.99213e-09	1.54923e-08	1.77362e-08	1.33692e-08	2.63951e-08	4.32167e-09	5.25429e-09	0.00226452	4.87536e-09	0.00228917	0.00212576	7.32324e-09	5.8661e-09	4.39574e-09	5.27167e-09	4.87402e-09	5.97364e-09	6.84928e-09	8.72498e-09	7.07239e-09	1.06492e-08	1.73901e-08	8.98978e-09	1.56975e-08	2.13308e-08	1.49336e-08	5.0893e-08	2.42034e-08	1.31132e-08
Analyte594	Benzene, (3-iodo-1-methoxybutyl)-	4.97574e-09	0.00010743	0.000217822	0.000246508	4.49904e-05	3.63686e-05	5.59295e-09	4.91892e-09	5.18144e-09	5.00254e-09	0.000249267	4.91754e-09	8.77155e-09	6.41506e-09	5.89192e-09	7.2962e-09	6.11655e-09	9.81289e-09	1.00532e-08	9.99213e-09	1.54923e-08	1.77362e-08	1.33692e-08	2.63951e-08	0.000128611	5.25429e-09	5.2321e-09	4.87536e-09	5.43414e-09	5.53634e-09	7.32324e-09	5.8661e-09	0.000132844	5.27167e-09	0.000213155	5.97364e-09	6.84928e-09	8.72498e-09	7.07239e-09	1.06492e-08	1.73901e-08	8.98978e-09	1.56975e-08	2.13308e-08	1.49336e-08	5.0893e-08	2.42034e-08	1.31132e-08
Analyte595	Pentanoic acid, butyl ester	0.000481041	0.000539149	0.000507183	0.000601906	0.00050019	0.000545706	5.59295e-09	4.91892e-09	5.18144e-09	5.00254e-09	5.04344e-09	4.91754e-09	8.77155e-09	6.41506e-09	5.89192e-09	7.2962e-09	0.000368612	9.81289e-09	0.000623077	9.99213e-09	1.54923e-08	1.77362e-08	1.33692e-08	2.63951e-08	0.000673631	5.25429e-09	0.00111159	0.000748933	0.0012299	0.00113251	0.000553315	5.8661e-09	0.000281325	5.27167e-09	4.87402e-09	5.97364e-09	6.84928e-09	8.72498e-09	7.07239e-09	1.06492e-08	0.000910105	8.98978e-09	1.56975e-08	2.13308e-08	0.000825763	5.0893e-08	2.42034e-08	1.31132e-08
Analyte596	3-Heptene, 2,2,3,5,6-pentamethyl-	4.97574e-09	0.000227937	0.000283984	0.000487424	0.00024601	0.000281916	0.000573631	0.000402185	0.000416759	0.000565028	0.000437452	0.000389648	8.77155e-09	6.41506e-09	5.89192e-09	7.2962e-09	6.11655e-09	9.81289e-09	1.00532e-08	9.99213e-09	1.54923e-08	1.77362e-08	1.33692e-08	2.63951e-08	4.32167e-09	5.25429e-09	5.2321e-09	4.87536e-09	5.43414e-09	5.53634e-09	7.32324e-09	5.8661e-09	0.000386227	0.000298099	0.000355436	5.97364e-09	6.84928e-09	8.72498e-09	7.07239e-09	1.06492e-08	1.73901e-08	8.98978e-09	1.56975e-08	2.13308e-08	1.49336e-08	5.0893e-08	2.42034e-08	1.31132e-08
Analyte597	N1,N1,N4-Tris(tert-butyldimethylsilyl)succinamide	0.00348594	0.00267917	0.00483801	0.00231137	0.00272022	4.67274e-09	5.59295e-09	0.00246112	0.00244887	0.00164427	5.04344e-09	0.00307581	0.00228639	6.41506e-09	5.89192e-09	7.2962e-09	6.11655e-09	0.0104604	1.00532e-08	9.99213e-09	0.00364653	1.77362e-08	1.33692e-08	2.63951e-08	4.32167e-09	0.00350678	0.00475368	4.87536e-09	0.00361127	0.00298486	7.32324e-09	0.00317506	4.39574e-09	5.27167e-09	0.00369123	0.00340474	0.00385873	8.72498e-09	7.07239e-09	0.00420144	0.00755879	8.98978e-09	0.0051416	0.00558961	0.00562306	5.0893e-08	2.42034e-08	0.00413788
Analyte598	(2,6,6-Trimethylcyclohex-1-enylmethanesulfonyl)benzene	0.00107265	0.00116987	4.51771e-09	0.00186187	0.00144425	0.00198383	0.00167825	0.00100715	0.00202457	0.0012977	0.00127741	0.00139748	8.77155e-09	6.41506e-09	5.89192e-09	7.2962e-09	6.11655e-09	9.81289e-09	1.00532e-08	9.99213e-09	1.54923e-08	1.77362e-08	1.33692e-08	2.63951e-08	0.00132881	5.25429e-09	5.2321e-09	0.000398415	5.43414e-09	5.53634e-09	0.000422803	5.8661e-09	0.000927301	0.00036582	0.000470388	5.97364e-09	6.84928e-09	8.72498e-09	7.07239e-09	1.06492e-08	1.73901e-08	8.98978e-09	1.56975e-08	2.13308e-08	1.49336e-08	5.0893e-08	2.42034e-08	1.31132e-08
Analyte599	Eicosane	0.00124423	0.000917193	0.00114624	0.00145375	0.00110175	0.000922663	0.000665	0.00103384	0.00147211	0.000970577	0.000825853	0.00188574	8.77155e-09	6.41506e-09	5.89192e-09	7.2962e-09	6.11655e-09	9.81289e-09	1.00532e-08	9.99213e-09	1.54923e-08	0.000362641	1.33692e-08	2.63951e-08	0.000835027	0.000418024	0.000430177	0.000498333	0.000361217	0.000318248	7.32324e-09	0.000193753	4.39574e-09	5.27167e-09	4.87402e-09	5.97364e-09	6.84928e-09	8.72498e-09	7.07239e-09	1.06492e-08	1.73901e-08	8.98978e-09	1.56975e-08	2.13308e-08	1.49336e-08	5.0893e-08	0.000742161	1.31132e-08
Analyte600	Undecanoic acid, 10-methyl-, methyl ester	0.000691518	0.00098135	0.00102171	0.000864743	0.000549569	0.000601034	0.000576028	0.000721605	0.000329552	0.000642533	0.000226582	0.000450456	8.77155e-09	0.000742601	0.000294619	7.2962e-09	0.000385833	0.00105565	1.00532e-08	9.99213e-09	1.54923e-08	1.77362e-08	1.33692e-08	2.63951e-08	0.00100881	0.000313999	0.000265059	4.87536e-09	0.00020567	5.53634e-09	7.32324e-09	5.8661e-09	0.000144308	5.27167e-09	0.000216468	5.97364e-09	6.84928e-09	8.72498e-09	0.00126065	1.06492e-08	1.73901e-08	8.98978e-09	0.00129203	0.00451536	1.49336e-08	5.0893e-08	2.42034e-08	1.31132e-08
Analyte601	Oxime-, methoxy-phenyl-_	0.242315	4.3935e-09	4.51771e-09	5.09879e-09	4.62034e-09	4.67274e-09	5.59295e-09	4.91892e-09	5.18144e-09	5.00254e-09	0.110412	4.91754e-09	8.77155e-09	6.41506e-09	5.89192e-09	0.24202	0.197774	0.56582	0.238198	9.99213e-09	0.105801	0.0691411	0.347423	0.755701	4.32167e-09	0.505346	0.397656	0.04089	0.58279	0.154669	0.602098	0.413743	0.132557	0.155005	4.87402e-09	0.549419	0.314418	0.245336	7.07239e-09	1.06492e-08	1.47428	0.289837	0.49866	0.608726	1.49336e-08	1.35025	0.0859924	1.31132e-08
Analyte602	Morpholine, 4-[5-(2-furfurylthio)-2-nitrophenyl]-	0.000458551	0.0007899	0.00176552	5.09879e-09	0.000674002	0.00101206	5.59295e-09	0.00166744	5.18144e-09	0.00217009	0.00236901	0.00197204	0.000663073	0.000944892	0.00113026	0.000590022	0.000929076	9.81289e-09	1.00532e-08	9.99213e-09	1.54923e-08	1.77362e-08	1.33692e-08	2.63951e-08	0.000831924	5.25429e-09	0.000430065	4.87536e-09	0.000420247	5.53634e-09	0.00101932	0.000502636	0.00116406	0.000693193	0.000741094	0.000497358	0.00112977	0.0016585	0.00194541	0.00215232	1.73901e-08	0.000884653	1.56975e-08	2.13308e-08	1.49336e-08	5.0893e-08	2.42034e-08	1.31132e-08
Analyte603	Hexanoic acid, 3,5,5-trimethyl-, 2-ethylhexyl ester	4.97574e-09	4.3935e-09	4.51771e-09	5.09879e-09	4.62034e-09	4.67274e-09	0.000272769	0.000949988	0.00120796	0.000371864	0.000540069	0.000322626	8.77155e-09	6.41506e-09	5.89192e-09	7.2962e-09	6.11655e-09	9.81289e-09	1.00532e-08	9.99213e-09	1.54923e-08	1.77362e-08	1.33692e-08	2.63951e-08	0.00018794	5.25429e-09	5.2321e-09	0.000257663	5.43414e-09	5.53634e-09	7.32324e-09	5.8661e-09	0.000990131	5.27167e-09	4.87402e-09	5.97364e-09	6.84928e-09	8.72498e-09	7.07239e-09	1.06492e-08	1.73901e-08	8.98978e-09	1.56975e-08	2.13308e-08	1.49336e-08	5.0893e-08	2.42034e-08	1.31132e-08
Analyte604	2-Tridecanone	0.000355981	0.000490048	4.51771e-09	0.000694707	0.000440541	0.000442083	5.59295e-09	4.91892e-09	5.18144e-09	5.00254e-09	5.04344e-09	0.000655368	8.77155e-09	6.41506e-09	0.00253824	7.2962e-09	6.11655e-09	9.81289e-09	1.00532e-08	0.00151544	0.00202749	0.00155356	0.00142007	2.63951e-08	4.32167e-09	5.25429e-09	5.2321e-09	4.87536e-09	5.43414e-09	5.53634e-09	7.32324e-09	5.8661e-09	4.39574e-09	5.27167e-09	4.87402e-09	5.97364e-09	0.00463111	0.00730423	7.07239e-09	0.00440487	0.000740499	0.00611925	0.000687169	0.0063394	0.000946453	0.0182062	0.00136447	1.31132e-08
Analyte605	Dihexyverine	4.97574e-09	4.3935e-09	4.51771e-09	5.09879e-09	4.62034e-09	4.67274e-09	5.59295e-09	4.91892e-09	5.18144e-09	5.00254e-09	5.04344e-09	4.91754e-09	8.77155e-09	0.000346525	0.000393864	7.2962e-09	6.11655e-09	0.00144057	1.00532e-08	9.99213e-09	1.54923e-08	1.77362e-08	1.33692e-08	2.63951e-08	4.32167e-09	5.25429e-09	5.2321e-09	4.87536e-09	5.43414e-09	5.53634e-09	7.32324e-09	5.8661e-09	4.39574e-09	5.27167e-09	4.87402e-09	5.97364e-09	6.84928e-09	8.72498e-09	7.07239e-09	1.06492e-08	1.73901e-08	8.98978e-09	1.56975e-08	2.13308e-08	1.49336e-08	5.0893e-08	2.42034e-08	1.31132e-08
Analyte606	Carbonic acid, methyl nonyl ester	4.97574e-09	4.3935e-09	4.51771e-09	5.09879e-09	4.62034e-09	4.67274e-09	5.59295e-09	4.91892e-09	5.18144e-09	5.00254e-09	5.04344e-09	4.91754e-09	8.77155e-09	6.41506e-09	5.89192e-09	7.2962e-09	6.11655e-09	9.81289e-09	0.000198438	0.000217256	0.00034675	1.77362e-08	1.33692e-08	2.63951e-08	4.32167e-09	5.25429e-09	5.2321e-09	4.87536e-09	5.43414e-09	5.53634e-09	7.32324e-09	5.8661e-09	4.39574e-09	5.27167e-09	4.87402e-09	5.97364e-09	6.84928e-09	8.72498e-09	7.07239e-09	1.06492e-08	1.73901e-08	8.98978e-09	1.56975e-08	2.13308e-08	1.49336e-08	5.0893e-08	2.42034e-08	1.31132e-08
Analyte607	4-Pyridinecarboxylic acid	4.97574e-09	4.3935e-09	4.51771e-09	5.09879e-09	4.62034e-09	4.67274e-09	5.59295e-09	4.91892e-09	5.18144e-09	5.00254e-09	5.04344e-09	4.91754e-09	8.77155e-09	6.41506e-09	0.000358978	0.000740231	0.000269078	9.81289e-09	0.000910824	0.000406261	1.54923e-08	1.77362e-08	1.33692e-08	2.63951e-08	4.32167e-09	5.25429e-09	5.2321e-09	4.87536e-09	5.43414e-09	5.53634e-09	7.32324e-09	5.8661e-09	4.39574e-09	5.27167e-09	4.87402e-09	5.97364e-09	6.84928e-09	8.72498e-09	7.07239e-09	1.06492e-08	1.73901e-08	0.00105748	0.00122517	2.13308e-08	1.49336e-08	5.0893e-08	0.0023387	1.31132e-08
Analyte608	Tridecanal	0.0841802	0.117444	0.159472	0.122948	0.0905715	0.125153	0.0924698	0.110408	0.154708	0.11077	0.0886011	0.122945	0.00241026	0.0027196	0.00155845	0.00248773	0.00278436	0.00367527	1.00532e-08	0.000812214	0.00125133	1.77362e-08	0.000425798	0.00161798	0.0326959	0.00837125	0.0121446	0.0189005	0.00307519	0.00369357	0.00143449	0.000395422	0.00373884	0.000310723	0.00198832	5.97364e-09	0.00263936	0.00553645	0.00172551	0.00247322	0.00672509	0.000553535	1.56975e-08	0.00118439	0.00181254	0.00448472	0.000309396	0.000129338
Analyte610	Ammelide, N,N,O,O'-tetrakis(trimethylsilyl)	0.00265609	0.00239324	0.00253243	0.00215909	0.00217719	0.00197822	0.00170815	4.91892e-09	0.00260714	0.0008568	0.00246963	0.00240879	8.77155e-09	0.00130752	0.0014	0.00192896	0.00210127	0.00374097	1.00532e-08	9.99213e-09	0.00232817	0.00289278	1.33692e-08	0.00456022	0.00154484	0.00207233	0.00223925	0.00185365	0.00231417	5.53634e-09	0.000498543	0.00262216	4.39574e-09	5.27167e-09	0.00149397	0.00241239	0.00237217	8.72498e-09	0.00271212	0.00157191	0.00518633	8.98978e-09	0.00380056	2.13308e-08	0.00347094	0.0110808	2.42034e-08	0.00268446
Analyte611	Benzene, (1-butylheptyl)-	0.000367323	0.00039364	0.000766687	0.00112128	0.000410873	0.000618957	5.59295e-09	0.000516235	0.00092611	0.000857863	0.000632896	0.000539907	8.77155e-09	6.41506e-09	5.89192e-09	7.2962e-09	6.11655e-09	9.81289e-09	1.00532e-08	9.99213e-09	1.54923e-08	1.77362e-08	1.33692e-08	2.63951e-08	0.000396263	5.25429e-09	5.2321e-09	4.87536e-09	5.43414e-09	5.53634e-09	7.32324e-09	5.8661e-09	0.00058857	5.27167e-09	0.000408267	5.97364e-09	6.84928e-09	8.72498e-09	7.07239e-09	1.06492e-08	1.73901e-08	8.98978e-09	1.56975e-08	2.13308e-08	1.49336e-08	5.0893e-08	2.42034e-08	1.31132e-08
Analyte612	Naphthalene, 1,2,3,4-tetrahydro-1,6-dimethyl-4-(1-methylethyl)-, (1S-cis)-	0.000539068	0.000989643	0.000802562	0.00429333	0.000740996	0.00299265	0.00107366	0.00432036	0.0024281	0.00118587	0.000835319	0.00310512	0.0068401	0.00603136	0.00516593	0.00567106	0.00758147	0.0134681	0.00375857	0.00646344	0.0140585	0.0127324	0.00799648	0.013503	0.00125763	0.00322501	0.00147796	0.00167582	0.00286636	0.00161889	0.00519156	0.0037968	0.007227	0.00398458	0.0051399	0.00378606	6.84928e-09	8.72498e-09	7.07239e-09	1.06492e-08	1.73901e-08	8.98978e-09	1.56975e-08	2.13308e-08	1.49336e-08	5.0893e-08	2.42034e-08	1.31132e-08
Analyte613	2-Propanol, 1,1'-oxybis-	4.97574e-09	4.3935e-09	4.51771e-09	5.09879e-09	4.62034e-09	4.67274e-09	0.000668417	0.000325551	5.18144e-09	0.000674518	5.04344e-09	0.000366496	8.77155e-09	6.41506e-09	5.89192e-09	7.2962e-09	6.11655e-09	9.81289e-09	1.00532e-08	9.99213e-09	1.54923e-08	1.77362e-08	1.33692e-08	2.63951e-08	4.32167e-09	5.25429e-09	5.2321e-09	4.87536e-09	5.43414e-09	5.53634e-09	7.32324e-09	5.8661e-09	4.39574e-09	5.27167e-09	0.000434991	0.000336443	6.84928e-09	8.72498e-09	7.07239e-09	1.06492e-08	1.73901e-08	8.98978e-09	1.56975e-08	2.13308e-08	1.49336e-08	5.0893e-08	2.42034e-08	1.31132e-08
Analyte614	3-Fluorobenzoic acid, tridec-2-ynyl ester	0.00202179	0.00362495	0.00722658	0.00844492	0.00499832	0.00584006	0.00852688	0.0023527	0.00884687	0.00450015	0.00534172	0.00447043	8.77155e-09	6.41506e-09	5.89192e-09	7.2962e-09	6.11655e-09	9.81289e-09	1.00532e-08	9.99213e-09	1.54923e-08	1.77362e-08	1.33692e-08	2.63951e-08	0.00876757	5.25429e-09	5.2321e-09	4.87536e-09	5.43414e-09	5.53634e-09	7.32324e-09	5.8661e-09	0.00524129	5.27167e-09	4.87402e-09	5.97364e-09	6.84928e-09	8.72498e-09	7.07239e-09	1.06492e-08	1.73901e-08	8.98978e-09	1.56975e-08	2.13308e-08	1.49336e-08	5.0893e-08	2.42034e-08	1.31132e-08
Analyte615	Furan, 3-butyltetrahydro-2-methyl-, trans-	4.97574e-09	4.3935e-09	4.51771e-09	5.09879e-09	4.62034e-09	4.67274e-09	0.0040309	0.00343189	0.0039167	0.00332695	0.00349035	0.00389013	8.77155e-09	6.41506e-09	5.89192e-09	7.2962e-09	6.11655e-09	9.81289e-09	1.00532e-08	9.99213e-09	1.54923e-08	1.77362e-08	1.33692e-08	2.63951e-08	4.32167e-09	5.25429e-09	5.2321e-09	4.87536e-09	5.43414e-09	5.53634e-09	0.00111137	0.000651153	0.00117483	0.00109946	0.0011949	0.000877461	6.84928e-09	8.72498e-09	7.07239e-09	1.06492e-08	1.73901e-08	8.98978e-09	1.56975e-08	2.13308e-08	1.49336e-08	5.0893e-08	2.42034e-08	1.31132e-08
Analyte616	Bicyclo[3.1.0]hex-3-en-2-one, 5-(1-methylethyl)-	4.97574e-09	0.000164941	0.000550657	0.000413694	4.62034e-09	0.000273014	0.00255158	0.00101978	0.00122653	0.00105035	0.00134125	0.000968117	8.77155e-09	6.41506e-09	5.89192e-09	7.2962e-09	6.11655e-09	9.81289e-09	1.00532e-08	9.99213e-09	1.54923e-08	1.77362e-08	1.33692e-08	2.63951e-08	0.000180794	5.25429e-09	8.91208e-05	0.000189918	5.43414e-09	5.53634e-09	7.32324e-09	5.8661e-09	0.000643791	0.000295735	0.000143484	5.97364e-09	6.84928e-09	8.72498e-09	7.07239e-09	1.06492e-08	1.73901e-08	8.98978e-09	1.56975e-08	2.13308e-08	1.49336e-08	5.0893e-08	2.42034e-08	1.31132e-08
Analyte617	2H-Pyran-2-one, 5,6-dihydro-5-hydroxy-4-methoxy-6-(2-phenylethenyl)-, [5S-[5?6?E)]]-	4.97574e-09	4.3935e-09	0.000151091	0.000173242	0.00015465	4.67274e-09	5.59295e-09	4.91892e-09	5.18144e-09	5.00254e-09	5.04344e-09	4.91754e-09	8.77155e-09	6.41506e-09	5.89192e-09	7.2962e-09	6.11655e-09	9.81289e-09	1.00532e-08	9.99213e-09	1.54923e-08	1.77362e-08	1.33692e-08	2.63951e-08	4.32167e-09	5.25429e-09	5.2321e-09	4.87536e-09	5.43414e-09	5.53634e-09	7.32324e-09	5.8661e-09	4.39574e-09	5.27167e-09	4.87402e-09	5.97364e-09	6.84928e-09	8.72498e-09	7.07239e-09	1.06492e-08	1.73901e-08	8.98978e-09	1.56975e-08	2.13308e-08	1.49336e-08	5.0893e-08	2.42034e-08	1.31132e-08
Analyte618	1,1,1,5,7,7,7-Heptamethyl-3,3-bis(trimethylsiloxy)tetrasiloxane	0.00369072	0.00363911	0.00363274	5.09879e-09	0.00367069	0.00354211	0.00377285	0.00271935	0.00352541	0.00225927	0.00265964	0.00339681	0.00267942	0.00204588	0.00160034	0.00253796	0.00229846	0.00486095	0.00425291	0.00344379	0.00377105	0.00487139	0.00340902	0.0063164	0.00300772	0.00259011	0.00297997	4.87536e-09	0.00293427	0.00308336	0.00302917	0.00313293	0.00382406	0.00221886	0.0020883	0.00272215	0.00334154	0.00379064	0.0034431	1.06492e-08	0.0090442	0.00497856	0.00463948	0.0059768	0.00410096	0.0142808	0.0067228	0.00400362
Analyte619	2-Thiobarbituric acid, tris(tert-butyldimethylsilyl) deriv.	4.97574e-09	4.3935e-09	4.51771e-09	5.09879e-09	4.62034e-09	4.67274e-09	5.59295e-09	4.91892e-09	5.18144e-09	5.00254e-09	5.04344e-09	4.91754e-09	8.77155e-09	6.41506e-09	5.89192e-09	7.2962e-09	6.11655e-09	9.81289e-09	1.00532e-08	9.99213e-09	1.54923e-08	1.77362e-08	1.33692e-08	2.63951e-08	4.32167e-09	0.00231201	0.00198038	4.87536e-09	0.00298695	0.00234443	7.32324e-09	0.000336452	4.39574e-09	0.000498002	0.000553384	0.000358344	6.84928e-09	8.72498e-09	7.07239e-09	1.06492e-08	1.73901e-08	8.98978e-09	1.56975e-08	2.13308e-08	1.49336e-08	5.0893e-08	2.42034e-08	1.31132e-08
Analyte620	1,2-Benzenedicarbonitrile	4.97574e-09	4.3935e-09	4.51771e-09	5.09879e-09	4.62034e-09	4.67274e-09	0.000684559	0.000659552	0.000375897	5.00254e-09	0.000433321	0.000451896	8.77155e-09	6.41506e-09	5.89192e-09	0.000354222	0.000374455	9.81289e-09	1.00532e-08	9.99213e-09	1.54923e-08	1.77362e-08	1.33692e-08	2.63951e-08	4.32167e-09	5.25429e-09	5.2321e-09	4.87536e-09	5.43414e-09	5.53634e-09	7.32324e-09	5.8661e-09	4.39574e-09	5.27167e-09	4.87402e-09	5.97364e-09	6.84928e-09	8.72498e-09	7.07239e-09	1.06492e-08	1.73901e-08	8.98978e-09	1.56975e-08	2.13308e-08	1.49336e-08	5.0893e-08	2.42034e-08	1.31132e-08
Analyte621	unknown	4.97574e-09	4.3935e-09	4.51771e-09	5.09879e-09	4.62034e-09	4.67274e-09	5.59295e-09	4.91892e-09	5.18144e-09	5.00254e-09	5.04344e-09	0.000249088	8.77155e-09	6.41506e-09	5.89192e-09	7.2962e-09	6.11655e-09	0.000317765	0.000245925	0.000194416	1.54923e-08	1.77362e-08	0.000228811	2.63951e-08	4.32167e-09	5.25429e-09	5.2321e-09	4.87536e-09	5.43414e-09	5.53634e-09	7.32324e-09	5.8661e-09	4.39574e-09	5.27167e-09	4.87402e-09	5.97364e-09	6.84928e-09	8.72498e-09	0.000468143	0.000396327	0.000572351	8.98978e-09	0.00109506	0.00132482	1.49336e-08	5.0893e-08	0.00198218	1.31132e-08
Analyte622	4,4'-Bi-1,3,2-dioxaborolane, 2,2'-diethyl-	4.97574e-09	4.3935e-09	4.51771e-09	5.09879e-09	4.62034e-09	4.67274e-09	5.59295e-09	4.91892e-09	5.18144e-09	5.00254e-09	5.04344e-09	4.91754e-09	8.77155e-09	6.41506e-09	5.89192e-09	7.2962e-09	6.11655e-09	9.81289e-09	1.00532e-08	9.99213e-09	1.54923e-08	1.77362e-08	1.33692e-08	2.63951e-08	4.32167e-09	5.25429e-09	5.2321e-09	4.87536e-09	5.43414e-09	5.53634e-09	7.32324e-09	5.8661e-09	4.39574e-09	5.27167e-09	4.87402e-09	5.97364e-09	6.84928e-09	8.72498e-09	7.07239e-09	1.06492e-08	0.00039835	8.98978e-09	1.56975e-08	2.13308e-08	0.000292969	0.000773121	0.000442184	1.31132e-08
Analyte623	??-Ionone	0.0239586	0.0285194	0.0717474	0.0545091	0.0444086	0.0561498	0.0615772	0.0273881	0.0680391	0.0414577	0.0466438	0.0469393	8.77155e-09	0.00212768	0.00144208	7.2962e-09	0.00261963	0.00320666	1.00532e-08	9.99213e-09	1.54923e-08	1.77362e-08	1.33692e-08	2.63951e-08	0.0520339	0.00278734	0.00516233	0.0119388	0.00341611	0.00242195	0.00728578	0.00123753	0.0249103	0.00921594	0.0127419	0.00233497	0.00110789	0.00340624	0.00284202	0.00236018	0.00301685	0.00146471	1.56975e-08	2.13308e-08	1.49336e-08	5.0893e-08	2.42034e-08	1.31132e-08
Analyte624	3-Hexyne-2,5-diol, 2,5-dimethyl-	4.97574e-09	4.3935e-09	4.51771e-09	5.09879e-09	4.62034e-09	4.67274e-09	5.59295e-09	4.91892e-09	5.18144e-09	5.00254e-09	5.04344e-09	4.91754e-09	8.77155e-09	6.41506e-09	5.89192e-09	7.2962e-09	6.11655e-09	9.81289e-09	0.0011986	0.000956601	0.00173541	0.00175263	0.00204961	0.0014206	4.32167e-09	5.25429e-09	5.2321e-09	4.87536e-09	5.43414e-09	5.53634e-09	7.32324e-09	5.8661e-09	4.39574e-09	5.27167e-09	4.87402e-09	5.97364e-09	6.84928e-09	8.72498e-09	7.07239e-09	1.06492e-08	1.73901e-08	8.98978e-09	1.56975e-08	2.13308e-08	0.00170529	5.0893e-08	2.42034e-08	1.31132e-08
Analyte625	Phenol, 2-methoxy-	0.00316349	0.00252228	0.00386673	0.00429961	0.00236586	0.00288953	0.00409286	0.00298666	0.00291623	0.00298761	0.00234427	0.00338349	0.00434944	6.41506e-09	5.89192e-09	7.2962e-09	0.00393118	0.0017313	1.00532e-08	9.99213e-09	1.54923e-08	1.77362e-08	1.33692e-08	2.63951e-08	0.00435204	0.00340165	0.00285805	0.00357691	0.00272533	0.00295742	0.00127003	0.000616396	0.00204882	0.000934242	0.00107433	0.000732306	6.84928e-09	8.72498e-09	7.07239e-09	1.06492e-08	1.73901e-08	8.98978e-09	0.00109604	0.00704764	1.49336e-08	0.00620352	0.00407464	0.000744225
Analyte626	2-Pentenoic acid	4.97574e-09	4.3935e-09	4.51771e-09	5.09879e-09	4.62034e-09	4.67274e-09	5.59295e-09	4.91892e-09	5.18144e-09	0.000313472	5.04344e-09	0.000249088	8.77155e-09	0.000200332	0.000334498	0.000189991	0.00022744	9.81289e-09	1.00532e-08	9.99213e-09	1.54923e-08	1.77362e-08	1.33692e-08	2.63951e-08	4.32167e-09	5.25429e-09	5.2321e-09	4.87536e-09	5.43414e-09	5.53634e-09	7.32324e-09	5.8661e-09	4.39574e-09	5.27167e-09	4.87402e-09	5.97364e-09	6.84928e-09	8.72498e-09	0.000110836	0.000364215	1.73901e-08	0.000107384	1.56975e-08	2.13308e-08	1.49336e-08	5.0893e-08	2.42034e-08	1.31132e-08
Analyte627	1-Hydroxy-p-menth-3-one	0.00797688	0.00618962	0.016503	0.0196679	0.0111949	0.0137765	0.0152606	0.0104038	0.0162693	0.0118107	0.0137383	0.0130671	0.00119809	0.00263002	0.00410199	0.00114163	0.00218555	0.00211182	1.00532e-08	9.99213e-09	0.000588051	1.77362e-08	0.000544778	2.63951e-08	0.00939886	0.00150915	0.00154521	0.00339944	0.00129519	0.000812674	0.007527	0.00117328	0.0122342	0.00607091	0.00771245	0.00180841	0.0128395	0.0138908	0.0185787	0.0191057	0.00481514	0.023365	1.56975e-08	0.00156614	1.49336e-08	5.0893e-08	0.000891507	1.31132e-08
Analyte628	9-Oxabicyclo[6.1.0]nonan-4-ol	0.0004934	0.00171117	0.00543312	0.00704462	0.00556955	0.00314976	0.0263391	0.00979524	0.0362245	0.0151753	0.0238144	0.0133982	8.77155e-09	6.41506e-09	5.89192e-09	7.2962e-09	6.11655e-09	9.81289e-09	1.00532e-08	9.99213e-09	1.54923e-08	1.77362e-08	1.33692e-08	2.63951e-08	4.32167e-09	5.25429e-09	5.2321e-09	4.87536e-09	5.43414e-09	5.53634e-09	7.32324e-09	5.8661e-09	4.39574e-09	5.27167e-09	4.87402e-09	5.97364e-09	6.84928e-09	8.72498e-09	7.07239e-09	1.06492e-08	1.73901e-08	8.98978e-09	1.56975e-08	2.13308e-08	1.49336e-08	5.0893e-08	2.42034e-08	1.31132e-08
Analyte629	4-Hydroxy-??-ionone	4.97574e-09	3.73843e-05	0.000439024	0.000478128	4.62034e-09	0.000547764	0.000341613	0.000211185	0.000534851	0.000538043	0.000368084	0.000434434	8.77155e-09	6.41506e-09	5.89192e-09	7.2962e-09	6.11655e-09	9.81289e-09	1.00532e-08	9.99213e-09	1.54923e-08	1.77362e-08	1.33692e-08	2.63951e-08	0.000224396	5.25429e-09	5.2321e-09	4.87536e-09	5.43414e-09	5.53634e-09	0.000118492	5.8661e-09	0.000232486	5.27167e-09	0.000191356	5.97364e-09	6.84928e-09	8.72498e-09	7.07239e-09	1.06492e-08	1.73901e-08	8.98978e-09	1.56975e-08	2.13308e-08	1.49336e-08	5.0893e-08	2.42034e-08	1.31132e-08
Analyte630	Propanoic acid, 2-methyl-, 2-ethyl-3-hydroxyhexyl ester	0.00427566	0.0025963	0.00440696	0.00376085	0.00299217	0.00438989	0.00111498	0.00142818	0.00123416	0.00370101	0.00162383	0.00188419	8.77155e-09	0.00148419	0.00134363	0.000974357	0.00144928	0.00148008	1.00532e-08	9.99213e-09	0.000907901	1.77362e-08	0.000938984	0.00154706	0.00352309	0.00248101	0.00252012	0.00285631	0.00305474	0.00283191	0.00137664	0.00149633	0.00133826	0.00121481	0.000932181	0.00173696	0.00245319	0.0018395	0.00167749	0.00282181	0.00309499	0.00174612	0.00150911	0.00104248	0.00115858	5.0893e-08	2.42034e-08	0.0015957
Analyte631	Cyclohexene, 4-methyl-1-(1-methylethenyl)-	8.3704e-05	0.000101355	4.51771e-09	0.000162876	0.000130779	0.000227949	5.59295e-09	0.000350597	0.00046039	0.000347038	0.000466117	0.000264123	8.77155e-09	6.41506e-09	5.89192e-09	7.2962e-09	6.11655e-09	9.81289e-09	1.00532e-08	9.99213e-09	1.54923e-08	1.77362e-08	1.33692e-08	2.63951e-08	0.000375011	5.25429e-09	5.2321e-09	4.87536e-09	5.43414e-09	5.53634e-09	0.000489254	5.8661e-09	4.39574e-09	0.000280039	0.000342207	5.97364e-09	6.84928e-09	8.72498e-09	7.07239e-09	1.06492e-08	1.73901e-08	8.98978e-09	1.56975e-08	2.13308e-08	1.49336e-08	5.0893e-08	2.42034e-08	1.31132e-08
Analyte632	Benzyl alcohol	0.0142522	0.0243152	0.0220177	0.0300885	0.0173926	0.0242622	5.59295e-09	0.0135038	0.0238231	0.0192894	0.0322037	0.0125862	8.77155e-09	6.41506e-09	0.00161753	7.2962e-09	6.11655e-09	0.00198331	1.00532e-08	9.99213e-09	1.54923e-08	1.77362e-08	1.33692e-08	2.63951e-08	0.0253356	0.0204819	0.0135237	0.0175725	0.0102216	0.0107459	0.00784274	0.00241047	0.0201668	0.00634628	0.00606403	0.0045453	0.00485772	8.72498e-09	0.0104692	0.00441768	0.00156603	0.0755085	1.56975e-08	2.13308e-08	1.49336e-08	5.0893e-08	2.42034e-08	1.31132e-08
Analyte633	2,3-Butanediol, 2,3-bis(5-methyl-2-furanyl)-	4.97574e-09	0.000469433	0.000798576	0.000851157	4.62034e-09	0.000539645	0.00134905	4.91892e-09	5.18144e-09	0.000870527	0.000782372	4.91754e-09	8.77155e-09	6.41506e-09	5.89192e-09	7.2962e-09	6.11655e-09	9.81289e-09	1.00532e-08	9.99213e-09	1.54923e-08	1.77362e-08	1.33692e-08	2.63951e-08	0.000291833	5.25429e-09	5.2321e-09	4.87536e-09	5.43414e-09	5.53634e-09	7.32324e-09	5.8661e-09	0.000726202	5.27167e-09	4.87402e-09	5.97364e-09	6.84928e-09	8.72498e-09	7.07239e-09	1.06492e-08	1.73901e-08	8.98978e-09	1.56975e-08	2.13308e-08	1.49336e-08	5.0893e-08	2.42034e-08	1.31132e-08
Analyte634	Cyclopropanecarboxamide, N-2-methylpropyl	4.97574e-09	4.3935e-09	4.51771e-09	5.09879e-09	4.62034e-09	4.67274e-09	5.59295e-09	4.91892e-09	5.18144e-09	5.00254e-09	5.04344e-09	4.91754e-09	0.00177835	0.00167338	0.0021782	0.00279636	0.00206501	0.00287109	1.00532e-08	0.00398434	0.00485368	0.00495409	0.0039159	0.00944868	4.32167e-09	5.25429e-09	5.2321e-09	4.87536e-09	5.43414e-09	5.53634e-09	0.00108468	5.8661e-09	4.39574e-09	5.27167e-09	4.87402e-09	5.97364e-09	0.00296246	0.00216127	0.00135824	0.00310736	0.00699464	0.00419194	1.56975e-08	2.13308e-08	0.00498435	0.0144352	2.42034e-08	1.31132e-08
Analyte635	2,2,4-Trimethyl-1,3-pentanediol diisobutyrate	0.0100821	0.00521443	4.51771e-09	0.00945481	0.0085269	0.010207	0.00819771	0.00845449	0.0118903	0.0106204	0.00706328	4.91754e-09	0.00760471	0.00699005	0.0120496	0.00881072	0.00850066	0.00930797	0.00263126	0.00656982	0.00863195	0.00660552	0.0109929	0.0148729	0.00538177	0.00735423	0.00693484	0.00548515	0.00754949	0.00875496	0.00767798	0.00601119	0.00653488	0.0064534	0.00567518	0.00705562	0.0101985	0.00712097	0.00531207	0.00996091	0.0198394	0.00820261	0.0148668	0.0342274	0.013584	0.052129	0.00831279	0.0188766
Analyte636	Hexanoic acid	0.0349089	0.0724225	0.199238	0.127254	0.0524444	0.194996	0.262671	0.18952	0.171785	5.00254e-09	0.108413	0.190484	0.153006	0.312892	5.89192e-09	0.20519	0.184206	0.295324	0.0723454	0.110809	0.143261	0.126607	0.102858	0.168807	0.0904767	0.0464648	0.0511714	0.0797499	0.0453942	0.041294	0.247978	0.043784	0.139618	0.117453	0.170691	0.0670352	0.116981	0.227973	0.213588	0.419525	0.150895	0.177892	0.0651804	0.195524	0.119727	0.547542	0.158254	0.0308179
Analyte637	unknown	0.00881514	0.00530454	0.00950918	0.00670339	0.00534211	0.00750392	5.59295e-09	0.00861145	0.0024165	0.00218637	0.00126591	0.00189755	8.77155e-09	0.00123037	0.0015351	0.00131423	0.00247739	0.00181828	1.00532e-08	9.99213e-09	1.54923e-08	1.77362e-08	1.33692e-08	2.63951e-08	0.00481505	0.0038214	0.00376109	0.00435326	0.00481218	0.00471042	0.00140758	0.00177492	4.39574e-09	5.27167e-09	4.87402e-09	0.00166942	6.84928e-09	8.72498e-09	7.07239e-09	0.00238374	1.73901e-08	8.98978e-09	1.56975e-08	2.13308e-08	1.49336e-08	5.0893e-08	2.42034e-08	1.31132e-08
Analyte639	trans-2-(2-Pentenyl)furan	0.00150765	0.00193188	0.0048893	5.09879e-09	0.00238459	0.00311593	0.00621385	0.00237786	0.00371958	0.00332248	0.00333669	0.00195015	8.77155e-09	0.00178993	5.89192e-09	7.2962e-09	6.11655e-09	0.000904263	1.00532e-08	9.99213e-09	1.54923e-08	1.77362e-08	1.33692e-08	2.63951e-08	0.00347182	0.000519226	0.00103815	0.00148077	0.000726763	0.000755252	0.00286067	0.000570514	0.00621678	0.00187282	0.00331686	0.000689353	6.84928e-09	8.72498e-09	0.000311263	1.06492e-08	1.73901e-08	8.98978e-09	1.56975e-08	2.13308e-08	1.49336e-08	5.0893e-08	2.42034e-08	1.31132e-08
Analyte640	(R)-(-)-(Z)-14-Methyl-8-hexadecen-1-ol	0.00047127	0.000430666	0.00108524	5.09879e-09	4.62034e-09	4.67274e-09	5.59295e-09	4.91892e-09	5.18144e-09	5.00254e-09	5.04344e-09	4.91754e-09	8.77155e-09	6.41506e-09	5.89192e-09	7.2962e-09	6.11655e-09	9.81289e-09	1.00532e-08	9.99213e-09	1.54923e-08	1.77362e-08	1.33692e-08	2.63951e-08	4.32167e-09	5.25429e-09	5.2321e-09	4.87536e-09	5.43414e-09	5.53634e-09	7.32324e-09	5.8661e-09	4.39574e-09	5.27167e-09	4.87402e-09	5.97364e-09	6.84928e-09	8.72498e-09	7.07239e-09	1.06492e-08	1.73901e-08	8.98978e-09	1.56975e-08	2.13308e-08	1.49336e-08	5.0893e-08	2.42034e-08	1.31132e-08
Analyte641	Trideca-1,7,11-triene-1,1-dicarbonitrile, 4,8,12-trimethyl-	0.00291158	0.00376575	0.00707367	0.00703562	0.00432355	0.00317522	0.00567837	0.00135521	0.00620951	0.00317867	0.00484845	0.0029125	8.77155e-09	0.00134348	0.00322323	7.2962e-09	6.11655e-09	0.00439288	1.00532e-08	9.99213e-09	1.54923e-08	1.77362e-08	1.33692e-08	2.63951e-08	0.00349442	5.25429e-09	5.2321e-09	0.00101279	5.43414e-09	5.53634e-09	7.32324e-09	5.8661e-09	0.00280837	5.27167e-09	4.87402e-09	5.97364e-09	6.84928e-09	0.00235508	0.00335715	1.06492e-08	0.00783335	8.98978e-09	1.56975e-08	2.13308e-08	1.49336e-08	5.0893e-08	2.42034e-08	1.31132e-08
Analyte642	Dimethyl sulfone	4.97574e-09	4.3935e-09	4.51771e-09	5.09879e-09	4.62034e-09	4.67274e-09	5.59295e-09	4.91892e-09	5.18144e-09	5.00254e-09	5.04344e-09	4.91754e-09	0.00262568	6.41506e-09	0.00142312	0.00225656	0.0015798	0.00160604	0.008092	0.00567179	0.0151439	0.0139641	0.0104379	0.0292768	4.32167e-09	5.25429e-09	5.2321e-09	4.87536e-09	5.43414e-09	5.53634e-09	7.32324e-09	5.8661e-09	4.39574e-09	5.27167e-09	4.87402e-09	5.97364e-09	0.000886835	0.00126423	0.000842657	0.00158239	0.00300752	0.000691406	0.00735682	0.0138078	0.00665794	0.0188308	0.00873337	0.0030135
Analyte643	1-Propanol, 2-(2-hydroxypropoxy)-	4.97574e-09	4.3935e-09	4.51771e-09	5.09879e-09	4.62034e-09	4.67274e-09	0.00103378	0.000633928	5.18144e-09	0.000945094	5.04344e-09	0.000651658	8.77155e-09	6.41506e-09	5.89192e-09	7.2962e-09	6.11655e-09	9.81289e-09	1.00532e-08	9.99213e-09	1.54923e-08	1.77362e-08	1.33692e-08	2.63951e-08	4.32167e-09	5.25429e-09	5.2321e-09	4.87536e-09	5.43414e-09	5.53634e-09	0.00212177	0.000718574	4.39574e-09	0.000300642	0.000541832	0.000540517	6.84928e-09	8.72498e-09	7.07239e-09	1.06492e-08	1.73901e-08	8.98978e-09	1.56975e-08	2.13308e-08	1.49336e-08	5.0893e-08	2.42034e-08	1.31132e-08
Analyte644	4-Fluorobenzoic acid, tridec-2-ynyl ester	0.00248625	0.00254407	0.00549178	0.00464225	0.00361997	0.00464885	0.00450885	4.91892e-09	0.00507225	0.0030919	0.00337503	0.00358528	8.77155e-09	6.41506e-09	5.89192e-09	7.2962e-09	6.11655e-09	9.81289e-09	1.00532e-08	9.99213e-09	1.54923e-08	1.77362e-08	1.33692e-08	2.63951e-08	0.0043178	0.000727223	0.0010639	0.00169688	5.43414e-09	5.53634e-09	7.32324e-09	5.8661e-09	0.0029192	5.27167e-09	4.87402e-09	0.000448835	6.84928e-09	8.72498e-09	7.07239e-09	1.06492e-08	1.73901e-08	8.98978e-09	1.56975e-08	2.13308e-08	1.49336e-08	5.0893e-08	2.42034e-08	1.31132e-08
Analyte645	unknown	4.97574e-09	0.000517656	4.51771e-09	0.000832677	4.62034e-09	4.67274e-09	5.59295e-09	4.91892e-09	5.18144e-09	5.00254e-09	5.04344e-09	4.91754e-09	8.77155e-09	6.41506e-09	5.89192e-09	7.2962e-09	6.11655e-09	9.81289e-09	1.00532e-08	9.99213e-09	1.54923e-08	1.77362e-08	1.33692e-08	2.63951e-08	4.32167e-09	5.25429e-09	0.00082038	0.00104729	0.00139378	0.000963733	7.32324e-09	0.000480188	4.39574e-09	5.27167e-09	4.87402e-09	5.97364e-09	6.84928e-09	8.72498e-09	7.07239e-09	1.06492e-08	1.73901e-08	8.98978e-09	1.56975e-08	2.13308e-08	1.49336e-08	5.0893e-08	2.42034e-08	1.31132e-08
Analyte646	Hexyl ethylphosphonofluoridate	4.97574e-09	4.3935e-09	4.51771e-09	5.09879e-09	4.62034e-09	4.67274e-09	5.59295e-09	4.91892e-09	5.18144e-09	5.00254e-09	5.04344e-09	4.91754e-09	8.77155e-09	6.41506e-09	5.89192e-09	7.2962e-09	6.11655e-09	9.81289e-09	0.00161929	0.00121606	0.00317085	0.00236282	1.33692e-08	0.00448873	4.32167e-09	5.25429e-09	5.2321e-09	4.87536e-09	5.43414e-09	5.53634e-09	7.32324e-09	5.8661e-09	4.39574e-09	5.27167e-09	4.87402e-09	5.97364e-09	6.84928e-09	8.72498e-09	7.07239e-09	1.06492e-08	1.73901e-08	8.98978e-09	0.00153408	0.00195027	0.00246768	0.00628728	0.00395123	0.00093663
Analyte647	?Dehydro-ar-himachalene	4.97574e-09	4.3935e-09	4.51771e-09	5.09879e-09	4.62034e-09	4.67274e-09	5.59295e-09	4.91892e-09	5.18144e-09	5.00254e-09	5.04344e-09	4.91754e-09	8.77155e-09	6.41506e-09	5.89192e-09	7.2962e-09	6.11655e-09	9.81289e-09	1.00532e-08	9.99213e-09	1.54923e-08	1.77362e-08	1.33692e-08	2.63951e-08	4.32167e-09	5.25429e-09	5.2321e-09	4.87536e-09	5.43414e-09	5.53634e-09	3.35976e-05	5.8661e-09	4.39574e-09	2.28752e-05	5.16109e-05	4.09321e-05	0.000547128	0.000941599	0.000604398	0.000581579	0.000557129	8.98978e-09	0.000430623	0.000613506	0.000223846	5.0893e-08	2.42034e-08	0.000221251
Analyte648	(6R,7aS)-3,6-Dimethyl-5,6,7,7a-tetrahydrobenzofuran-2(4H)-one	0.000897792	0.000942238	0.00269123	0.00278914	0.00161134	0.00206068	0.00264104	0.000822875	0.00275755	0.00144976	0.00195368	0.00141861	8.77155e-09	6.41506e-09	5.89192e-09	7.2962e-09	6.11655e-09	9.81289e-09	1.00532e-08	9.99213e-09	1.54923e-08	1.77362e-08	1.33692e-08	2.63951e-08	0.00214475	5.25429e-09	0.00030579	0.000546059	5.43414e-09	5.53634e-09	7.32324e-09	5.8661e-09	0.00171979	0.000478108	0.00066775	5.97364e-09	6.84928e-09	8.72498e-09	7.07239e-09	1.06492e-08	1.73901e-08	8.98978e-09	1.56975e-08	2.13308e-08	1.49336e-08	5.0893e-08	2.42034e-08	1.31132e-08
Analyte649	Heptane, 2,2,3,3,5,6,6-heptamethyl-	0.00172482	0.0023891	0.00308931	0.00238972	0.00264935	0.00288244	0.000925095	0.00206696	0.00222574	0.00127603	0.00118295	0.00262633	8.77155e-09	6.41506e-09	5.89192e-09	7.2962e-09	6.11655e-09	9.81289e-09	1.00532e-08	9.99213e-09	1.54923e-08	1.77362e-08	1.33692e-08	2.63951e-08	0.00300363	0.000897464	0.0010998	0.00198479	0.00105945	0.000727662	0.000486353	0.000457144	0.000532158	5.27167e-09	0.000442664	0.000398176	6.84928e-09	8.72498e-09	7.07239e-09	1.06492e-08	1.73901e-08	8.98978e-09	1.56975e-08	2.13308e-08	1.49336e-08	5.0893e-08	2.42034e-08	1.31132e-08
Analyte650	3-Pyridinecarbonitrile, 1,4-dihydro-1-methyl-	0.000547778	0.000305626	0.000372841	0.000477473	0.000388771	4.67274e-09	5.59295e-09	4.91892e-09	0.00103122	5.00254e-09	0.00110167	4.91754e-09	8.77155e-09	6.41506e-09	5.89192e-09	7.2962e-09	6.11655e-09	9.81289e-09	1.00532e-08	9.99213e-09	1.54923e-08	1.77362e-08	1.33692e-08	2.63951e-08	4.32167e-09	5.25429e-09	5.2321e-09	4.87536e-09	5.43414e-09	5.53634e-09	7.32324e-09	5.8661e-09	4.39574e-09	5.27167e-09	4.87402e-09	5.97364e-09	6.84928e-09	8.72498e-09	7.07239e-09	1.06492e-08	1.73901e-08	8.98978e-09	1.56975e-08	2.13308e-08	1.49336e-08	5.0893e-08	2.42034e-08	1.31132e-08
Analyte651	Benzene, 1-ethenyl-4-methoxy-	4.97574e-09	4.3935e-09	4.51771e-09	5.09879e-09	4.62034e-09	4.67274e-09	0.000924321	0.000722507	5.18144e-09	0.000610498	5.04344e-09	0.000475611	8.77155e-09	6.41506e-09	5.89192e-09	7.2962e-09	6.11655e-09	9.81289e-09	1.00532e-08	9.99213e-09	1.54923e-08	1.77362e-08	1.33692e-08	2.63951e-08	4.32167e-09	5.25429e-09	5.2321e-09	4.87536e-09	5.43414e-09	5.53634e-09	7.32324e-09	5.8661e-09	0.000226042	5.27167e-09	4.87402e-09	5.97364e-09	6.84928e-09	8.72498e-09	7.07239e-09	1.06492e-08	1.73901e-08	8.98978e-09	1.56975e-08	2.13308e-08	1.49336e-08	5.0893e-08	2.42034e-08	1.31132e-08
Analyte652	Phenylethyl Alcohol	0.0043538	0.00501326	0.00396036	0.0101628	0.00350443	0.00487844	0.0100568	0.00456724	0.00899869	0.00512131	0.00884462	0.00380696	0.00969006	6.41506e-09	0.0283863	0.0160695	0.0262593	9.81289e-09	0.0168051	0.0157711	0.0211457	0.0305221	0.0330483	0.0247498	0.0158982	0.0107111	0.00702412	0.0093151	0.00487292	0.00771324	0.00358777	0.00190751	0.00747983	0.00216034	0.00226113	0.00168086	6.84928e-09	8.72498e-09	7.07239e-09	1.06492e-08	1.73901e-08	8.98978e-09	0.0288972	0.0621141	0.0227758	0.0795967	0.0508078	0.021143
Analyte653	??-Calacorene	4.97574e-09	4.3935e-09	4.51771e-09	5.09879e-09	4.62034e-09	4.67274e-09	5.59295e-09	4.91892e-09	0.000414654	5.00254e-09	0.00038106	0.000545725	8.77155e-09	6.41506e-09	5.89192e-09	7.2962e-09	6.11655e-09	9.81289e-09	1.00532e-08	9.99213e-09	1.54923e-08	1.77362e-08	1.33692e-08	2.63951e-08	4.32167e-09	5.25429e-09	5.2321e-09	4.87536e-09	5.43414e-09	5.53634e-09	7.32324e-09	5.8661e-09	4.39574e-09	5.27167e-09	4.87402e-09	5.97364e-09	0.0193408	8.72498e-09	0.0249836	0.0222448	0.0252599	0.00982667	0.0076742	0.0207943	0.00651305	0.0241947	0.00811697	0.00474779
Analyte654	Ethoxycarbonyl isothiocyanate	4.97574e-09	4.3935e-09	4.51771e-09	5.09879e-09	4.62034e-09	4.67274e-09	5.59295e-09	4.91892e-09	5.18144e-09	5.00254e-09	5.04344e-09	4.91754e-09	8.77155e-09	0.000424134	5.89192e-09	0.000518419	0.000386003	0.000480168	1.00532e-08	9.99213e-09	0.000775555	1.77362e-08	1.33692e-08	2.63951e-08	4.32167e-09	5.25429e-09	5.2321e-09	4.87536e-09	5.43414e-09	5.53634e-09	7.32324e-09	5.8661e-09	4.39574e-09	5.27167e-09	4.87402e-09	5.97364e-09	6.84928e-09	8.72498e-09	7.07239e-09	1.06492e-08	1.73901e-08	0.000457507	1.56975e-08	2.13308e-08	1.49336e-08	5.0893e-08	2.42034e-08	1.31132e-08
Analyte655	Oxetano[2,3-c]indane, perhydro-6,6,8a-trimethyl-	0.000126552	4.3935e-09	0.00045794	0.000447003	0.000280611	0.000542324	0.000412294	0.000170922	0.000758331	0.000228708	0.000285408	0.000399922	8.77155e-09	6.41506e-09	5.89192e-09	7.2962e-09	6.11655e-09	9.81289e-09	1.00532e-08	9.99213e-09	1.54923e-08	1.77362e-08	1.33692e-08	2.63951e-08	0.000686007	5.25429e-09	5.2321e-09	4.87536e-09	5.43414e-09	5.53634e-09	7.32324e-09	5.8661e-09	0.000592441	5.27167e-09	0.000228614	5.97364e-09	6.84928e-09	8.72498e-09	7.07239e-09	1.06492e-08	1.73901e-08	8.98978e-09	1.56975e-08	2.13308e-08	1.49336e-08	5.0893e-08	2.42034e-08	1.31132e-08
Analyte656	Benzene, 1-isocyano-3-methyl-	4.97574e-09	4.3935e-09	4.51771e-09	5.09879e-09	4.62034e-09	4.67274e-09	5.59295e-09	0.000404646	0.000528487	0.000387287	0.000426699	0.000340777	0.00051746	0.00075127	0.000381483	0.000520018	0.000918503	0.000877344	1.00532e-08	9.99213e-09	1.54923e-08	1.77362e-08	1.33692e-08	2.63951e-08	4.32167e-09	5.25429e-09	5.2321e-09	4.87536e-09	5.43414e-09	5.53634e-09	7.32324e-09	5.8661e-09	4.39574e-09	5.27167e-09	4.87402e-09	5.97364e-09	6.84928e-09	8.72498e-09	7.07239e-09	1.06492e-08	1.73901e-08	8.98978e-09	1.56975e-08	2.13308e-08	1.49336e-08	5.0893e-08	2.42034e-08	1.31132e-08
Analyte657	2-Thioxo-dihydropyrimidine-4,6-dione, 1-phenyl-5-[(2-piperazin-1-yl-ethylamino)methylene]-	4.97574e-09	4.3935e-09	4.51771e-09	5.09879e-09	4.62034e-09	4.67274e-09	5.59295e-09	4.91892e-09	5.18144e-09	5.00254e-09	5.04344e-09	4.91754e-09	0.00146393	0.00148827	0.00161844	0.00192034	0.000973621	0.00178455	0.000581988	0.00185732	0.00155506	0.00258206	0.00271923	0.0027461	4.32167e-09	5.25429e-09	5.2321e-09	4.87536e-09	5.43414e-09	5.53634e-09	0.00101384	5.8661e-09	4.39574e-09	5.27167e-09	4.87402e-09	5.97364e-09	0.00128693	0.00128618	7.07239e-09	0.00103978	0.00335977	8.98978e-09	0.0019493	0.00527089	0.00131163	0.00626529	2.42034e-08	1.31132e-08
Analyte658	Tetradecanal	0.240471	0.332442	0.433033	0.431295	0.307879	0.42294	0.365126	0.445104	0.575269	0.413534	0.339936	0.475771	0.0022642	0.00288268	0.00128861	0.00251132	0.00386921	0.00472537	1.00532e-08	0.000879479	0.00153697	0.00125541	0.000891706	2.63951e-08	0.0840277	0.0123768	0.0242801	0.0424018	0.00480644	0.00538192	0.00319396	0.000520045	0.0146312	0.00726409	0.00769862	0.000495767	0.00288406	0.00437645	0.00248234	0.00153633	0.00372354	0.00162414	1.56975e-08	0.00289718	0.00106911	5.0893e-08	0.0019084	0.000813153
Analyte659	Benzeneacetaldehyde, ?ethylidene-	0.000375385	0.000299909	4.51771e-09	0.000335154	0.000193547	4.67274e-09	0.000714498	4.91892e-09	0.00113134	0.000939708	0.000398468	4.91754e-09	8.77155e-09	6.41506e-09	5.89192e-09	7.2962e-09	0.000421005	9.81289e-09	1.00532e-08	9.99213e-09	1.54923e-08	1.77362e-08	1.33692e-08	2.63951e-08	0.000578383	5.25429e-09	0.000226195	0.000219814	5.43414e-09	5.53634e-09	0.000347382	5.8661e-09	0.000450086	0.000231519	0.000278862	5.97364e-09	6.84928e-09	8.72498e-09	7.07239e-09	1.06492e-08	0.00245788	8.98978e-09	1.56975e-08	2.44927e-05	1.49336e-08	5.0893e-08	2.42034e-08	1.31132e-08
Analyte660	3-(Cyclohex-1-enyl)-furan	4.97574e-09	0.000352454	0.000690248	0.000657126	0.000240101	0.00077467	5.59295e-09	0.000734354	0.00169667	0.0010339	0.00142587	0.000905784	8.77155e-09	6.41506e-09	5.89192e-09	7.2962e-09	6.11655e-09	9.81289e-09	1.00532e-08	9.99213e-09	1.54923e-08	1.77362e-08	1.33692e-08	2.63951e-08	4.32167e-09	5.25429e-09	5.2321e-09	4.87536e-09	5.43414e-09	5.53634e-09	7.32324e-09	5.8661e-09	4.39574e-09	5.27167e-09	4.87402e-09	5.97364e-09	6.84928e-09	8.72498e-09	7.07239e-09	1.06492e-08	1.73901e-08	8.98978e-09	1.56975e-08	2.13308e-08	1.49336e-08	5.0893e-08	2.42034e-08	1.31132e-08
Analyte661	2-Furancarboxamide, N-(2-iodo-4-methylphenyl)-	4.97574e-09	4.3935e-09	4.51771e-09	5.09879e-09	4.62034e-09	4.67274e-09	5.59295e-09	4.91892e-09	5.18144e-09	5.00254e-09	5.04344e-09	4.91754e-09	8.77155e-09	6.41506e-09	0.000926512	0.000929392	6.11655e-09	9.81289e-09	1.00532e-08	0.00110183	1.54923e-08	1.77362e-08	1.33692e-08	2.63951e-08	4.32167e-09	0.00154201	5.2321e-09	4.87536e-09	0.00187688	5.53634e-09	7.32324e-09	0.00273367	4.39574e-09	0.000721187	4.87402e-09	0.00248537	6.84928e-09	8.72498e-09	0.00124523	1.06492e-08	1.73901e-08	8.98978e-09	1.56975e-08	2.13308e-08	1.49336e-08	0.0100947	2.42034e-08	1.31132e-08
Analyte663	3-Buten-2-one, 4-(2,6,6-trimethyl-1-cyclohexen-1-yl)-	0.0286178	0.0282377	0.0643714	0.0569501	0.0414772	0.05197	0.0558628	0.032932	0.0610813	0.0376518	0.0460698	0.046767	0.00199226	0.00339762	0.00261384	0.00259734	0.00367837	0.00490211	1.00532e-08	9.99213e-09	0.000274701	1.77362e-08	1.33692e-08	2.63951e-08	0.0563564	0.00466443	0.00897812	0.0186343	0.00548651	0.00406946	0.0154077	0.00261149	0.0380228	0.0175735	0.0203633	0.00383357	0.00162696	0.00342468	0.0026351	0.00263038	0.0033779	0.00158942	1.56975e-08	0.000242606	1.49336e-08	5.0893e-08	2.42034e-08	1.31132e-08
Analyte664	unknown	0.00100723	0.000614806	4.51771e-09	0.00112742	4.62034e-09	4.67274e-09	5.59295e-09	4.91892e-09	5.18144e-09	5.00254e-09	5.04344e-09	4.91754e-09	8.77155e-09	6.41506e-09	5.89192e-09	7.2962e-09	6.11655e-09	9.81289e-09	1.00532e-08	9.99213e-09	1.54923e-08	1.77362e-08	1.33692e-08	2.63951e-08	4.32167e-09	0.000530562	0.000605157	0.000765517	5.43414e-09	5.53634e-09	7.32324e-09	0.000174443	0.000499202	5.27167e-09	4.87402e-09	5.97364e-09	6.84928e-09	8.72498e-09	7.07239e-09	1.06492e-08	1.73901e-08	8.98978e-09	1.56975e-08	2.13308e-08	1.49336e-08	5.0893e-08	2.42034e-08	1.31132e-08
Analyte665	unknown	4.97574e-09	4.3935e-09	4.51771e-09	5.09879e-09	4.62034e-09	4.67274e-09	5.59295e-09	4.91892e-09	5.18144e-09	5.00254e-09	5.04344e-09	4.91754e-09	8.77155e-09	6.41506e-09	5.89192e-09	7.2962e-09	6.11655e-09	9.81289e-09	1.00532e-08	9.99213e-09	1.54923e-08	1.77362e-08	1.33692e-08	2.63951e-08	4.32167e-09	5.25429e-09	5.2321e-09	4.87536e-09	5.43414e-09	5.53634e-09	7.32324e-09	5.8661e-09	4.39574e-09	5.27167e-09	4.87402e-09	5.97364e-09	0.000702427	0.00122914	0.000332005	0.000435255	0.000753553	8.98978e-09	1.56975e-08	0.00050885	1.49336e-08	5.0893e-08	2.42034e-08	1.31132e-08
Analyte666	unknown	0.000831451	0.000736669	0.0017611	0.0015965	0.00115645	0.00124141	0.00140418	0.00100427	0.00124002	0.001025	0.000918539	0.00142519	8.77155e-09	6.41506e-09	5.89192e-09	7.2962e-09	6.11655e-09	9.81289e-09	0.000461509	0.000615171	0.00143345	0.00124306	0.00141698	0.00136983	0.00195706	0.000436741	0.000364169	0.000969753	5.43414e-09	9.20509e-05	0.000661305	0.000191859	4.39574e-09	0.000689734	0.000879785	5.97364e-09	6.84928e-09	8.72498e-09	7.07239e-09	1.06492e-08	1.73901e-08	8.98978e-09	0.00063665	0.000843424	0.000648504	0.00270144	0.00144091	0.000519211
Analyte667	1,1-Dimethyl-1,2,3,5,7,8,9,9a-octahydro-benzocyclohepten-6-one	4.97574e-09	4.3935e-09	0.000577523	0.000561765	0.000514214	0.000828543	0.000669416	4.91892e-09	0.000704578	0.000381504	0.000452451	0.000395198	8.77155e-09	6.41506e-09	5.89192e-09	7.2962e-09	6.11655e-09	9.81289e-09	1.00532e-08	9.99213e-09	1.54923e-08	1.77362e-08	1.33692e-08	2.63951e-08	0.000852089	5.25429e-09	5.2321e-09	4.87536e-09	5.43414e-09	5.53634e-09	7.32324e-09	5.8661e-09	0.000664615	5.27167e-09	0.000302563	5.97364e-09	6.84928e-09	8.72498e-09	7.07239e-09	1.06492e-08	1.73901e-08	8.98978e-09	1.56975e-08	2.13308e-08	1.49336e-08	5.0893e-08	2.42034e-08	1.31132e-08
Analyte668	Phenol, 4-methoxy-3-methyl-	4.97574e-09	4.3935e-09	4.51771e-09	5.09879e-09	4.62034e-09	4.67274e-09	5.59295e-09	4.91892e-09	5.18144e-09	5.00254e-09	5.04344e-09	4.91754e-09	8.77155e-09	6.41506e-09	5.89192e-09	7.2962e-09	6.11655e-09	9.81289e-09	1.00532e-08	9.99213e-09	1.54923e-08	1.77362e-08	1.33692e-08	2.63951e-08	4.32167e-09	0.00218682	0.00166945	0.00149906	0.0013609	5.53634e-09	7.32324e-09	5.8661e-09	4.39574e-09	5.27167e-09	4.87402e-09	5.97364e-09	6.84928e-09	8.72498e-09	7.07239e-09	1.06492e-08	1.73901e-08	8.98978e-09	1.56975e-08	2.13308e-08	1.49336e-08	5.0893e-08	2.42034e-08	1.31132e-08
Analyte669	1,6,6-Trimethyl-8-oxabicyclo[3.2.1]octan-2-one	0.000353324	0.000127046	0.00100258	0.00114315	0.000682794	0.000595376	5.59295e-09	0.000757006	0.00182118	0.000795115	0.00133226	0.00100804	8.77155e-09	6.41506e-09	5.89192e-09	7.2962e-09	6.11655e-09	9.81289e-09	1.00532e-08	9.99213e-09	1.54923e-08	1.77362e-08	1.33692e-08	2.63951e-08	0.000824597	6.36054e-05	5.2321e-09	0.000260827	5.43414e-09	5.53634e-09	0.000404893	5.8661e-09	0.000616028	0.000228411	0.000165449	5.97364e-09	6.84928e-09	8.72498e-09	7.07239e-09	1.06492e-08	1.73901e-08	8.98978e-09	1.56975e-08	2.13308e-08	1.49336e-08	5.0893e-08	2.42034e-08	1.31132e-08
Analyte670	cis-Undec-4-enal	4.97574e-09	0.00337702	0.00427753	0.00364086	0.00281612	0.00353623	5.59295e-09	0.00329973	0.00496232	0.00327657	0.00243457	0.00413103	8.77155e-09	6.41506e-09	5.89192e-09	7.2962e-09	6.11655e-09	9.81289e-09	1.00532e-08	9.99213e-09	1.54923e-08	1.77362e-08	1.33692e-08	2.63951e-08	4.32167e-09	5.25429e-09	5.2321e-09	4.87536e-09	5.43414e-09	5.53634e-09	7.32324e-09	5.8661e-09	4.39574e-09	5.27167e-09	4.87402e-09	5.97364e-09	6.84928e-09	8.72498e-09	7.07239e-09	1.06492e-08	1.73901e-08	8.98978e-09	1.56975e-08	2.13308e-08	1.49336e-08	5.0893e-08	2.42034e-08	1.31132e-08
Analyte671	4-Isopropyl-6-methyl-1-methylene-1,2,3,4-tetrahydronaphthalene	4.97574e-09	4.3935e-09	4.51771e-09	5.09879e-09	4.62034e-09	4.67274e-09	5.59295e-09	4.91892e-09	5.18144e-09	5.00254e-09	5.04344e-09	4.91754e-09	8.77155e-09	6.41506e-09	5.89192e-09	7.2962e-09	6.11655e-09	9.81289e-09	1.00532e-08	9.99213e-09	1.54923e-08	1.77362e-08	1.33692e-08	2.63951e-08	4.32167e-09	5.25429e-09	5.2321e-09	4.87536e-09	5.43414e-09	5.53634e-09	7.32324e-09	5.8661e-09	4.39574e-09	5.27167e-09	4.87402e-09	5.97364e-09	0.0040388	0.00713552	0.00428246	0.00435634	1.73901e-08	8.98978e-09	1.56975e-08	2.13308e-08	1.49336e-08	5.0893e-08	2.42034e-08	1.31132e-08
Analyte672	1,3-Dithiacyclohexane, 2-pentyl-	0.00120345	0.00136225	0.00239153	0.00294913	0.00226368	0.00244844	0.00336373	0.00209154	0.00378581	0.00201329	0.0027587	0.00314552	8.77155e-09	6.41506e-09	5.89192e-09	7.2962e-09	6.11655e-09	9.81289e-09	1.00532e-08	9.99213e-09	1.54923e-08	1.77362e-08	1.33692e-08	2.63951e-08	0.00181323	5.25429e-09	0.000386611	0.000643715	5.43414e-09	5.53634e-09	0.000929953	5.8661e-09	0.00178733	0.00123057	0.00124426	5.97364e-09	6.84928e-09	8.72498e-09	7.07239e-09	1.06492e-08	1.73901e-08	8.98978e-09	1.56975e-08	2.13308e-08	1.49336e-08	5.0893e-08	2.42034e-08	1.31132e-08
Analyte673	Acetamide, N-[(1-cyclopropanoyl)-3-benzofuryl]-2-(1-pyrrolidinyl)-	4.97574e-09	4.3935e-09	4.51771e-09	5.09879e-09	4.62034e-09	4.67274e-09	5.59295e-09	4.91892e-09	5.18144e-09	5.00254e-09	5.04344e-09	4.91754e-09	8.77155e-09	0.000286841	0.000249525	7.2962e-09	6.11655e-09	0.000276809	1.00532e-08	9.99213e-09	1.54923e-08	1.77362e-08	0.000359541	0.0007186	4.32167e-09	5.25429e-09	5.2321e-09	4.87536e-09	5.43414e-09	5.53634e-09	7.32324e-09	5.8661e-09	4.39574e-09	5.27167e-09	4.87402e-09	5.97364e-09	6.84928e-09	8.72498e-09	7.07239e-09	1.06492e-08	0.000728293	8.98978e-09	1.56975e-08	2.13308e-08	1.49336e-08	5.0893e-08	2.42034e-08	1.31132e-08
Analyte674	2-Methyl-2-butyl methylphosphonofluoridate	4.97574e-09	4.3935e-09	4.51771e-09	5.09879e-09	4.62034e-09	4.67274e-09	5.59295e-09	4.91892e-09	5.18144e-09	5.00254e-09	5.04344e-09	4.91754e-09	8.77155e-09	6.41506e-09	0.000336297	7.2962e-09	6.11655e-09	0.000489716	1.00532e-08	9.99213e-09	1.54923e-08	1.77362e-08	1.33692e-08	2.63951e-08	4.32167e-09	5.25429e-09	5.2321e-09	4.87536e-09	5.43414e-09	5.53634e-09	7.32324e-09	5.8661e-09	4.39574e-09	5.27167e-09	4.87402e-09	0.000348783	0.000648861	0.000575324	7.07239e-09	0.000594001	1.73901e-08	0.000989975	0.000542556	2.13308e-08	1.49336e-08	0.00157203	2.42034e-08	1.31132e-08
Analyte675	Valeric acid, 4-nitrophenyl ester	0.00387215	0.00593298	0.00942908	0.00725568	0.00316138	0.0091783	5.59295e-09	0.0256241	0.0217899	0.0501249	0.043974	0.0244229	0.000455984	0.000371179	0.000281091	0.000351412	0.000603676	9.81289e-09	1.00532e-08	9.99213e-09	1.54923e-08	1.77362e-08	1.33692e-08	2.63951e-08	0.0103731	0.00886981	0.0111896	0.00733294	0.00793187	0.00906879	0.0332634	0.0116657	0.022863	0.0344925	0.0268309	0.0130474	0.000495229	0.000551709	7.07239e-09	0.000527187	1.73901e-08	8.98978e-09	1.56975e-08	2.13308e-08	1.49336e-08	5.0893e-08	2.42034e-08	1.31132e-08
Analyte676	2-Benzofuranmethanol, 2,4,5,6,7,7a-hexahydro-4,4,7a-trimethyl-, cis-	0.00061833	0.00121385	4.51771e-09	0.00103407	0.000910931	0.0016864	0.00144479	0.000889315	0.00161993	0.00103535	0.00128636	0.000814061	8.77155e-09	6.41506e-09	5.89192e-09	7.2962e-09	6.11655e-09	9.81289e-09	1.00532e-08	9.99213e-09	1.54923e-08	1.77362e-08	1.33692e-08	2.63951e-08	0.000857442	0.000352386	0.000509348	0.000836659	0.000292683	0.000230493	7.32324e-09	5.8661e-09	0.000727015	0.000425979	0.00048211	5.97364e-09	6.84928e-09	8.72498e-09	7.07239e-09	1.06492e-08	1.73901e-08	8.98978e-09	1.56975e-08	2.13308e-08	1.49336e-08	5.0893e-08	2.42034e-08	1.31132e-08
Analyte677	3,3,5-Trimethylcyclohexyl methylphosphonofluoridoate	4.97574e-09	4.3935e-09	4.51771e-09	5.09879e-09	4.62034e-09	4.67274e-09	5.59295e-09	4.91892e-09	5.18144e-09	5.00254e-09	5.04344e-09	4.91754e-09	8.77155e-09	4.66041e-05	7.69742e-05	7.2962e-09	1.38354e-05	9.81289e-09	1.00532e-08	9.99213e-09	0.000238625	1.77362e-08	1.33692e-08	2.63951e-08	4.32167e-09	5.25429e-09	5.2321e-09	4.87536e-09	5.43414e-09	5.53634e-09	7.32324e-09	5.8661e-09	4.39574e-09	5.27167e-09	4.87402e-09	5.97364e-09	6.84928e-09	8.72498e-09	7.07239e-09	1.06492e-08	1.73901e-08	8.98978e-09	1.56975e-08	2.13308e-08	1.49336e-08	5.0893e-08	2.42034e-08	1.31132e-08
Analyte678	Ethanone, 1-(1H-pyrrol-2-yl)-	4.97574e-09	4.3935e-09	4.51771e-09	5.09879e-09	4.62034e-09	4.67274e-09	5.59295e-09	4.91892e-09	5.18144e-09	5.00254e-09	5.04344e-09	4.91754e-09	8.77155e-09	6.41506e-09	5.89192e-09	7.2962e-09	6.11655e-09	9.81289e-09	1.00532e-08	9.99213e-09	1.54923e-08	1.77362e-08	1.33692e-08	2.63951e-08	0.00303305	0.00529977	0.00449006	0.00393862	0.00556915	0.00561704	0.00592292	0.00490093	0.0026075	0.0047904	0.0043507	0.00642812	0.00345746	0.00563301	0.00269534	0.00700712	1.73901e-08	0.00605733	0.0226106	0.021553	0.0214691	0.0555292	0.0242656	0.0152855
Analyte679	Chrysanthemumic acid 2,4-dimethylbenzyl ester	0.000546522	0.000519035	0.00130821	0.00171373	0.000887958	0.000894743	0.00136386	0.000607814	0.00192916	0.00108048	0.00141069	0.00106184	8.77155e-09	6.41506e-09	5.89192e-09	7.2962e-09	6.11655e-09	9.81289e-09	1.00532e-08	9.99213e-09	1.54923e-08	1.77362e-08	1.33692e-08	2.63951e-08	0.000727024	5.25429e-09	5.2321e-09	4.87536e-09	5.43414e-09	5.53634e-09	0.000179174	5.8661e-09	0.000702736	0.000190463	0.000215471	5.97364e-09	6.84928e-09	8.72498e-09	7.07239e-09	1.06492e-08	1.73901e-08	8.98978e-09	1.56975e-08	2.13308e-08	1.49336e-08	5.0893e-08	2.42034e-08	1.31132e-08
Analyte680	n-Tridecan-1-ol	0.000763411	0.00197891	0.00167826	0.00152051	0.00149998	0.00138975	0.0009351	4.91892e-09	0.00103704	0.000592046	0.000510108	0.000314772	8.77155e-09	6.41506e-09	5.89192e-09	7.2962e-09	6.11655e-09	9.81289e-09	1.00532e-08	9.99213e-09	1.54923e-08	1.77362e-08	1.33692e-08	2.63951e-08	0.000492315	0.000401668	5.2321e-09	5.01667e-05	5.43414e-09	5.53634e-09	7.32324e-09	5.8661e-09	4.39574e-09	5.27167e-09	4.87402e-09	5.97364e-09	6.84928e-09	8.72498e-09	7.07239e-09	1.06492e-08	1.73901e-08	8.98978e-09	1.56975e-08	2.13308e-08	1.49336e-08	5.0893e-08	2.42034e-08	1.31132e-08
Analyte681	unknown	0.00756109	4.3935e-09	4.51771e-09	5.09879e-09	4.62034e-09	4.67274e-09	5.59295e-09	4.91892e-09	0.0247383	5.00254e-09	0.0110217	0.0305571	8.77155e-09	6.41506e-09	0.0107971	0.00993343	0.00727127	9.81289e-09	1.00532e-08	9.99213e-09	1.54923e-08	1.77362e-08	1.33692e-08	2.63951e-08	4.32167e-09	0.00697561	0.00426811	0.00255493	5.43414e-09	0.00574096	0.0605846	0.0157362	4.39574e-09	0.0180503	0.0319175	0.0357002	0.019966	0.013507	7.07239e-09	0.0250601	1.73901e-08	8.98978e-09	1.56975e-08	2.13308e-08	1.49336e-08	5.0893e-08	2.42034e-08	1.31132e-08
Analyte682	1-Eicosanol	0.000885383	0.000437682	4.51771e-09	0.000542748	4.62034e-09	4.67274e-09	5.59295e-09	4.91892e-09	5.18144e-09	5.00254e-09	5.04344e-09	4.91754e-09	8.77155e-09	6.41506e-09	5.89192e-09	7.2962e-09	6.11655e-09	9.81289e-09	1.00532e-08	9.99213e-09	1.54923e-08	1.77362e-08	1.33692e-08	2.63951e-08	4.32167e-09	5.25429e-09	5.2321e-09	4.87536e-09	5.43414e-09	5.53634e-09	7.32324e-09	5.8661e-09	4.39574e-09	5.27167e-09	4.87402e-09	5.97364e-09	6.84928e-09	8.72498e-09	7.07239e-09	1.06492e-08	1.73901e-08	8.98978e-09	1.56975e-08	2.13308e-08	1.49336e-08	5.0893e-08	2.42034e-08	1.31132e-08
Analyte683	unknown	4.97574e-09	4.3935e-09	4.51771e-09	5.09879e-09	4.62034e-09	4.67274e-09	5.59295e-09	4.91892e-09	5.18144e-09	5.00254e-09	5.04344e-09	4.91754e-09	8.77155e-09	6.41506e-09	5.89192e-09	7.2962e-09	6.11655e-09	9.81289e-09	1.00532e-08	9.99213e-09	1.54923e-08	1.77362e-08	1.33692e-08	2.63951e-08	4.32167e-09	5.25429e-09	5.2321e-09	4.87536e-09	5.43414e-09	5.53634e-09	7.32324e-09	5.8661e-09	4.39574e-09	5.27167e-09	4.87402e-09	5.97364e-09	0.000473129	0.000604874	0.000537897	0.000468484	0.000704209	8.98978e-09	1.56975e-08	2.13308e-08	1.49336e-08	5.0893e-08	2.42034e-08	1.31132e-08
Analyte684	3-Buten-2-one, 4-(2,2,6-trimethyl-7-oxabicyclo[4.1.0]hept-1-yl)-	4.97574e-09	4.3935e-09	4.51771e-09	5.09879e-09	4.62034e-09	4.67274e-09	0.0474971	0.0118884	0.0223192	5.00254e-09	5.04344e-09	4.91754e-09	8.77155e-09	6.41506e-09	5.89192e-09	7.2962e-09	6.11655e-09	9.81289e-09	1.00532e-08	9.99213e-09	1.54923e-08	1.77362e-08	1.33692e-08	2.63951e-08	4.32167e-09	5.25429e-09	5.2321e-09	4.87536e-09	5.43414e-09	5.53634e-09	7.32324e-09	5.8661e-09	4.39574e-09	5.27167e-09	4.87402e-09	5.97364e-09	6.84928e-09	8.72498e-09	7.07239e-09	1.06492e-08	1.73901e-08	8.98978e-09	1.56975e-08	2.13308e-08	1.49336e-08	5.0893e-08	2.42034e-08	1.31132e-08
Analyte686	3-Buten-2-one, 4-(4-hydroxy-2,2,6-trimethyl-7-oxabicyclo[4.1.0]hept-1-yl)-	0.183947	0.175185	0.454217	0.437478	0.285999	0.321991	0.388411	0.193211	0.449465	0.239408	0.326301	0.296461	0.0104488	0.0190616	0.0160702	0.0126718	0.0226011	0.0314264	1.00532e-08	9.99213e-09	0.00370741	1.77362e-08	1.33692e-08	2.63951e-08	0.404257	0.0227697	0.0391893	0.102355	0.0270514	0.0207904	0.0780963	0.0111739	0.275302	0.0883852	0.108638	0.0164632	0.0145487	0.0253471	0.020721	0.0159376	0.0242653	0.0107836	1.56975e-08	0.00869843	1.49336e-08	5.0893e-08	2.42034e-08	1.31132e-08
Analyte687	4,6,10,10-Tetramethyl-5-oxatricyclo[4.4.0.0(1,4)]dec-2-en-7-ol	0.000309772	4.3935e-09	4.51771e-09	0.000452522	0.000391513	4.67274e-09	5.59295e-09	4.91892e-09	0.000373479	5.00254e-09	5.04344e-09	0.000452954	8.77155e-09	6.41506e-09	5.89192e-09	7.2962e-09	6.11655e-09	9.81289e-09	1.00532e-08	9.99213e-09	1.54923e-08	1.77362e-08	1.33692e-08	2.63951e-08	4.32167e-09	5.25429e-09	5.2321e-09	4.87536e-09	5.43414e-09	5.53634e-09	7.32324e-09	5.8661e-09	4.39574e-09	5.27167e-09	4.87402e-09	5.97364e-09	6.84928e-09	8.72498e-09	7.07239e-09	1.06492e-08	1.73901e-08	8.98978e-09	1.56975e-08	2.13308e-08	1.49336e-08	5.0893e-08	2.42034e-08	1.31132e-08
Analyte688	Hexanoic acid, 2-ethyl-	0.00538531	0.00372444	0.00640177	0.00694963	4.62034e-09	0.00516415	5.59295e-09	4.91892e-09	5.18144e-09	0.00418191	5.04344e-09	0.00347983	0.00586484	0.00504892	0.00467507	0.00388931	0.00297672	9.81289e-09	1.00532e-08	0.00755306	0.00913915	0.00986495	0.00864013	0.0132888	0.00481552	0.00413737	5.2321e-09	0.00613883	0.0057058	0.00574895	0.0102186	0.00607226	0.00264564	0.00274321	0.00369536	0.00639734	0.00554748	0.00707958	0.00914984	0.00937396	0.0117594	0.00882099	0.00670774	2.13308e-08	0.00813055	0.0311311	0.0127806	0.00335846
Analyte689	2,2'-Trimethylenebis-1,3-dioxolane	4.97574e-09	4.3935e-09	4.51771e-09	5.09879e-09	4.62034e-09	4.67274e-09	5.59295e-09	4.91892e-09	5.18144e-09	5.00254e-09	5.04344e-09	4.91754e-09	8.77155e-09	6.41506e-09	5.89192e-09	7.2962e-09	6.11655e-09	9.81289e-09	1.00532e-08	9.99213e-09	1.54923e-08	1.77362e-08	1.33692e-08	2.63951e-08	4.32167e-09	0.0170418	0.00910411	4.87536e-09	5.43414e-09	0.0162526	7.32324e-09	5.8661e-09	4.39574e-09	0.000670744	4.87402e-09	5.97364e-09	6.84928e-09	8.72498e-09	7.07239e-09	1.06492e-08	1.73901e-08	8.98978e-09	1.56975e-08	2.13308e-08	1.49336e-08	5.0893e-08	2.42034e-08	1.31132e-08
Analyte690	unknown	0.000615421	0.000700404	0.00116623	0.00107389	0.00024275	0.000138585	5.59295e-09	0.000551672	0.000991294	0.000799268	0.000772218	0.000753167	8.77155e-09	6.41506e-09	5.89192e-09	7.2962e-09	0.000672246	9.81289e-09	0.00100117	9.99213e-09	0.00126916	0.00178357	0.00203421	0.00201099	4.32167e-09	0.00105983	5.2321e-09	4.87536e-09	5.43414e-09	0.00151519	0.000879052	0.000815665	0.000219948	0.000880725	0.000629308	0.000129596	6.84928e-09	8.72498e-09	0.000971069	1.06492e-08	0.00313229	8.98978e-09	0.00117274	0.00297588	0.00136882	5.0893e-08	0.00185313	0.000931433
Analyte691	Furan-2-carboxylic acid (2-methyl-3-nitro-phenyl)-amide	4.97574e-09	4.3935e-09	4.51771e-09	5.09879e-09	4.62034e-09	4.67274e-09	5.59295e-09	4.91892e-09	5.18144e-09	5.00254e-09	5.04344e-09	4.91754e-09	8.77155e-09	6.41506e-09	5.89192e-09	7.2962e-09	6.11655e-09	9.81289e-09	1.00532e-08	9.99213e-09	1.54923e-08	1.77362e-08	1.33692e-08	2.63951e-08	4.32167e-09	5.25429e-09	5.2321e-09	4.87536e-09	5.43414e-09	5.53634e-09	7.32324e-09	5.8661e-09	4.39574e-09	5.27167e-09	4.87402e-09	5.97364e-09	0.000308763	0.000387566	7.07239e-09	1.06492e-08	1.73901e-08	0.000574834	1.56975e-08	2.13308e-08	1.49336e-08	5.0893e-08	2.42034e-08	1.31132e-08
Analyte692	Phenol, 2-methyl-	0.000825096	0.000434119	0.00047357	5.09879e-09	0.000464889	0.00042357	5.59295e-09	4.91892e-09	5.18144e-09	5.00254e-09	5.04344e-09	0.000572325	8.77155e-09	6.41506e-09	5.89192e-09	7.2962e-09	6.11655e-09	9.81289e-09	1.00532e-08	9.99213e-09	1.54923e-08	1.77362e-08	1.33692e-08	2.63951e-08	4.32167e-09	5.25429e-09	0.0016589	0.00197563	0.00163485	0.00223062	7.32324e-09	5.8661e-09	0.00071983	5.27167e-09	4.87402e-09	5.97364e-09	6.84928e-09	8.72498e-09	7.07239e-09	1.06492e-08	1.73901e-08	8.98978e-09	1.56975e-08	2.13308e-08	1.49336e-08	5.0893e-08	2.42034e-08	1.31132e-08
Analyte693	Phenol	0.00823478	0.00730728	0.00547713	0.0096208	0.00508587	0.00711157	0.00686613	0.00575166	0.00511792	0.00545638	0.00340253	0.00377529	0.032682	6.41506e-09	5.89192e-09	7.2962e-09	0.0256269	9.81289e-09	0.0125651	0.0175665	0.0140923	0.0128247	0.00786518	0.0190188	0.0140885	0.0146987	0.0136921	0.0164544	0.0119692	0.0166241	0.00452787	0.00314892	0.00596454	0.00328165	0.00299748	0.0035668	6.84928e-09	8.72498e-09	7.07239e-09	1.06492e-08	1.73901e-08	8.98978e-09	0.00789649	0.0318693	0.0226242	0.121652	0.0413362	0.00499734
Analyte694	Benzenamine, 4-(hexyloxy)-	4.97574e-09	0.000370835	0.000294575	0.000286494	0.000259825	0.000271661	5.59295e-09	4.91892e-09	5.18144e-09	5.00254e-09	5.04344e-09	4.91754e-09	8.77155e-09	6.41506e-09	5.89192e-09	7.2962e-09	6.11655e-09	9.81289e-09	1.00532e-08	9.99213e-09	1.54923e-08	1.77362e-08	1.33692e-08	2.63951e-08	4.32167e-09	5.25429e-09	0.000701115	0.000846806	0.000553454	0.000657272	7.32324e-09	5.8661e-09	4.39574e-09	5.27167e-09	4.87402e-09	5.97364e-09	6.84928e-09	8.72498e-09	7.07239e-09	1.06492e-08	1.73901e-08	8.98978e-09	1.56975e-08	2.13308e-08	1.49336e-08	5.0893e-08	2.42034e-08	1.31132e-08
Analyte695	Heptanoic acid	4.97574e-09	4.3935e-09	0.00401445	0.00310595	0.00131668	4.67274e-09	5.59295e-09	4.91892e-09	0.00181441	5.00254e-09	5.04344e-09	4.91754e-09	8.77155e-09	6.41506e-09	0.00440545	7.2962e-09	0.00389267	9.81289e-09	1.00532e-08	0.00397766	1.54923e-08	0.00790178	0.00783927	2.63951e-08	0.00288702	0.00222538	0.00157215	4.87536e-09	0.00224466	0.00382185	0.00718478	5.8661e-09	0.00225642	0.000788332	0.00198609	5.97364e-09	6.84928e-09	8.72498e-09	7.07239e-09	1.06492e-08	0.00516093	8.98978e-09	1.56975e-08	2.13308e-08	1.49336e-08	0.0168057	2.42034e-08	1.31132e-08
Analyte696	Silane, trimethoxy[2-(7-oxabicyclo[4.1.0]hept-3-yl)ethyl]-	4.97574e-09	4.3935e-09	0.00116742	0.000772549	4.62034e-09	0.000598269	5.59295e-09	4.91892e-09	5.18144e-09	5.00254e-09	0.000641102	4.91754e-09	8.77155e-09	6.41506e-09	5.89192e-09	7.2962e-09	6.11655e-09	9.81289e-09	1.00532e-08	9.99213e-09	1.54923e-08	1.77362e-08	1.33692e-08	2.63951e-08	0.00120367	5.25429e-09	0.000432444	4.87536e-09	0.000286592	5.53634e-09	7.32324e-09	5.8661e-09	4.39574e-09	5.27167e-09	4.87402e-09	5.97364e-09	6.84928e-09	8.72498e-09	7.07239e-09	1.06492e-08	1.73901e-08	8.98978e-09	1.56975e-08	2.13308e-08	1.49336e-08	5.0893e-08	2.42034e-08	1.31132e-08
Analyte697	4-Hexenoic acid	0.014659	0.0109965	4.51771e-09	5.09879e-09	0.0149603	4.67274e-09	0.00399774	0.011291	0.011571	0.0230312	5.04344e-09	0.011752	8.77155e-09	6.41506e-09	0.0108435	7.2962e-09	0.00058328	9.81289e-09	1.00532e-08	9.99213e-09	1.54923e-08	1.77362e-08	1.33692e-08	2.63951e-08	0.0213775	0.0157648	0.00724645	0.00848247	0.0128908	0.0200979	0.0408161	0.00944548	0.0139066	0.012751	4.87402e-09	0.0188103	6.84928e-09	8.72498e-09	7.07239e-09	1.06492e-08	1.73901e-08	8.98978e-09	1.56975e-08	2.13308e-08	1.49336e-08	5.0893e-08	2.42034e-08	1.31132e-08
Analyte698	Pentanoic acid, 2-methyl-	0.000732299	0.000833158	0.000924261	0.000854896	0.000773139	0.000972026	0.000671778	0.0012204	0.00144634	5.00254e-09	0.000637659	4.91754e-09	0.000474431	0.000973621	0.000666138	0.000607353	6.11655e-09	0.00124832	0.000797788	0.000662394	0.00066447	0.00118117	0.00114557	0.00120876	0.00109971	0.000229396	0.000484143	0.000605462	0.000278162	5.53634e-09	7.32324e-09	5.8661e-09	0.000407891	0.00023669	4.87402e-09	5.97364e-09	0.000955556	0.00222008	0.0011125	0.00144283	0.00231081	0.00142008	0.00210462	2.13308e-08	0.00176823	0.00622732	0.00432513	0.000593244
Analyte699	Acetate, (2,5,5,8a-tetramethyl-1,2,3,5,6,7,8,8a-octahydro-1-naphthalenyl) ester	0.000866419	0.000902714	0.00179966	0.00201207	0.00136586	0.00130287	0.00229618	0.00138694	0.00214102	0.00129545	0.00200943	0.0019034	8.77155e-09	6.41506e-09	5.89192e-09	7.2962e-09	6.11655e-09	9.81289e-09	1.00532e-08	9.99213e-09	1.54923e-08	1.77362e-08	1.33692e-08	2.63951e-08	0.00115821	5.25429e-09	5.2321e-09	0.000392836	5.43414e-09	5.53634e-09	0.000705687	5.8661e-09	0.00116313	0.000664047	0.000748735	5.97364e-09	6.84928e-09	8.72498e-09	7.07239e-09	1.06492e-08	1.73901e-08	8.98978e-09	1.56975e-08	2.13308e-08	1.49336e-08	5.0893e-08	2.42034e-08	1.31132e-08
Analyte700	1,6:3,4-Dianhydro-2-deoxy-??-d-ribo-hexopyranose	0.00058569	4.3935e-09	4.51771e-09	0.000813519	4.62034e-09	0.000416245	5.59295e-09	4.91892e-09	5.18144e-09	5.00254e-09	5.04344e-09	4.91754e-09	8.77155e-09	6.41506e-09	5.89192e-09	7.2962e-09	6.11655e-09	9.81289e-09	1.00532e-08	9.99213e-09	1.54923e-08	1.77362e-08	1.33692e-08	2.63951e-08	4.32167e-09	5.25429e-09	5.2321e-09	4.87536e-09	5.43414e-09	5.53634e-09	7.32324e-09	5.8661e-09	4.39574e-09	0.00066457	4.87402e-09	5.97364e-09	6.84928e-09	8.72498e-09	7.07239e-09	1.06492e-08	1.73901e-08	8.98978e-09	1.56975e-08	2.13308e-08	1.49336e-08	5.0893e-08	2.42034e-08	1.31132e-08
Analyte701	unknown	4.97574e-09	4.3935e-09	4.51771e-09	5.09879e-09	4.62034e-09	4.67274e-09	5.59295e-09	4.91892e-09	5.18144e-09	5.00254e-09	5.04344e-09	4.91754e-09	0.000507214	0.000702354	0.00121431	7.2962e-09	6.11655e-09	9.81289e-09	0.000473019	0.000790593	0.000998633	0.00177729	0.00113177	0.0014472	4.32167e-09	5.25429e-09	5.2321e-09	4.87536e-09	5.43414e-09	5.53634e-09	7.32324e-09	5.8661e-09	4.39574e-09	5.27167e-09	4.87402e-09	5.97364e-09	6.84928e-09	0.00132227	7.07239e-09	1.06492e-08	0.000757897	0.000657748	0.000962839	0.00260542	1.49336e-08	0.00358041	0.00125792	1.31132e-08
Analyte702	Oxacycloheptadec-8-en-2-one, (8Z)-	0.000265804	6.3293e-05	0.000111741	0.000212009	3.68024e-05	4.67274e-09	5.33032e-05	5.24979e-05	9.30065e-05	2.69975e-05	5.27225e-05	4.51925e-05	8.77155e-09	6.41506e-09	5.89192e-09	7.2962e-09	6.11655e-09	9.81289e-09	1.00532e-08	9.99213e-09	1.54923e-08	1.77362e-08	1.33692e-08	2.63951e-08	0.00016507	0.000192307	6.82267e-05	4.00277e-05	0.000213475	0.000191396	4.38659e-06	5.8661e-09	0.000102103	3.65224e-05	6.32561e-05	5.28259e-05	6.84928e-09	8.72498e-09	7.07239e-09	1.06492e-08	1.73901e-08	8.98978e-09	1.56975e-08	2.13308e-08	1.49336e-08	5.0893e-08	2.42034e-08	1.31132e-08
Analyte703	2(3H)-Furanone, dihydro-5-propyl-	4.97574e-09	4.3935e-09	4.51771e-09	5.09879e-09	4.62034e-09	4.67274e-09	5.59295e-09	4.91892e-09	5.18144e-09	5.00254e-09	5.04344e-09	4.91754e-09	0.0107606	6.41506e-09	5.89192e-09	0.0181298	6.11655e-09	9.81289e-09	0.00323611	0.00279208	0.0046414	0.00406973	0.00538195	0.0058573	4.32167e-09	5.25429e-09	5.2321e-09	4.87536e-09	5.43414e-09	5.53634e-09	7.32324e-09	5.8661e-09	4.39574e-09	5.27167e-09	4.87402e-09	5.97364e-09	0.00480452	0.0099894	0.0052668	0.0166395	0.0243481	0.00843821	0.0029296	0.00570911	0.00281286	0.00899183	0.00484483	0.00188918
Analyte704	Pentadecanal-	1.42136	1.76809	2.21593	2.20299	1.50223	1.95775	1.96908	2.56784	2.75491	2.22089	1.87153	2.5242	0.0340135	0.0622554	0.0292413	0.0564338	0.0560954	0.109061	0.00340116	0.00741545	0.0223048	0.0158886	0.0123302	0.0151015	0.835193	0.191045	0.366263	0.513271	0.101755	0.105492	0.0535756	0.0162371	0.130193	0.109833	0.104742	0.0145175	0.0509855	0.083747	0.0349312	0.0333727	0.067469	0.0284642	0.00675291	0.0316664	0.0104545	0.0314984	0.0106818	0.00389267
Analyte705	1-Methylene-2b-hydroxymethyl-3,3-dimethyl-4b-(3-methylbut-2-enyl)-cyclohexane	4.97574e-09	4.3935e-09	4.51771e-09	5.09879e-09	4.62034e-09	4.67274e-09	5.59295e-09	4.91892e-09	5.18144e-09	5.00254e-09	5.04344e-09	4.91754e-09	8.77155e-09	6.41506e-09	5.89192e-09	7.2962e-09	6.11655e-09	9.81289e-09	1.00532e-08	9.99213e-09	1.54923e-08	1.77362e-08	1.33692e-08	2.63951e-08	4.32167e-09	5.25429e-09	5.2321e-09	4.87536e-09	5.43414e-09	5.53634e-09	7.32324e-09	5.8661e-09	4.39574e-09	5.27167e-09	4.87402e-09	5.97364e-09	6.84928e-09	0.000327112	7.07239e-09	1.06492e-08	0.000320741	0.000117108	1.56975e-08	2.13308e-08	1.49336e-08	5.0893e-08	2.42034e-08	1.31132e-08
Analyte706	4H-Chromene, 4a,5,6,7,8,8a-hexahydro-2,3,5,5,8a-pentamethyl	4.97574e-09	4.3935e-09	4.51771e-09	5.09879e-09	4.62034e-09	4.67274e-09	5.59295e-09	4.91892e-09	5.18144e-09	5.00254e-09	5.04344e-09	4.91754e-09	8.77155e-09	6.41506e-09	5.89192e-09	7.2962e-09	6.11655e-09	9.81289e-09	1.00532e-08	9.99213e-09	1.54923e-08	1.77362e-08	1.33692e-08	2.63951e-08	4.32167e-09	5.25429e-09	5.2321e-09	4.87536e-09	5.43414e-09	5.53634e-09	0.00111366	5.8661e-09	4.39574e-09	0.00112923	0.00144105	5.97364e-09	6.84928e-09	8.72498e-09	7.07239e-09	1.06492e-08	1.73901e-08	8.98978e-09	1.56975e-08	2.13308e-08	1.49336e-08	5.0893e-08	2.42034e-08	1.31132e-08
Analyte707	unknown	0.000694766	0.00124756	0.0010382	0.000628703	0.000182028	0.000373122	5.59295e-09	0.000401098	0.000984325	5.00254e-09	5.04344e-09	4.91754e-09	8.77155e-09	6.41506e-09	5.89192e-09	7.2962e-09	6.11655e-09	9.81289e-09	1.00532e-08	9.99213e-09	1.54923e-08	1.77362e-08	1.33692e-08	2.63951e-08	0.000710169	5.25429e-09	5.2321e-09	0.000182092	5.43414e-09	5.53634e-09	7.32324e-09	5.8661e-09	4.39574e-09	5.27167e-09	4.87402e-09	5.97364e-09	6.84928e-09	8.72498e-09	7.07239e-09	1.06492e-08	1.73901e-08	8.98978e-09	1.56975e-08	2.13308e-08	1.49336e-08	5.0893e-08	2.42034e-08	1.31132e-08
Analyte708	L-Leucine, N-methyl-N-(3-chloropropoxycarbonyl)-, tridecyl ester	4.97574e-09	4.3935e-09	4.51771e-09	5.09879e-09	4.62034e-09	4.67274e-09	5.59295e-09	0.00868974	0.00475089	0.00553494	0.00730435	0.0037318	8.77155e-09	6.41506e-09	5.89192e-09	7.2962e-09	0.000146795	9.81289e-09	0.000608061	9.99213e-09	0.000805919	0.00102979	0.00100533	0.00119735	4.32167e-09	5.25429e-09	5.2321e-09	4.87536e-09	5.43414e-09	5.53634e-09	0.00437373	0.00111704	0.00605555	0.00390493	0.00291526	0.00351911	0.000387302	8.72498e-09	7.07239e-09	1.06492e-08	0.00189687	8.98978e-09	0.00098184	2.13308e-08	1.49336e-08	5.0893e-08	2.42034e-08	1.31132e-08
Analyte709	Methyl(methyl 2,3,4-tri-O-methyl-?d-mannopyranoside)uronate	4.97574e-09	4.3935e-09	4.51771e-09	0.000538579	4.62034e-09	0.00109989	5.59295e-09	0.000945193	0.00194173	0.00129898	5.04344e-09	0.00115113	0.000117671	0.000154103	0.000414898	0.0032889	0.00114226	0.00278434	0.0017341	0.00090645	1.54923e-08	1.77362e-08	0.0012922	2.63951e-08	0.000694235	5.25429e-09	0.00016358	0.000312694	5.43414e-09	5.53634e-09	7.32324e-09	5.8661e-09	4.39574e-09	5.27167e-09	4.87402e-09	5.97364e-09	6.84928e-09	8.72498e-09	0.00193845	0.00209458	0.00337991	8.98978e-09	0.0112999	0.0109381	0.00269891	0.00184651	2.42034e-08	0.00242154
Analyte710	2,4-Difluorobenzoic acid, 2,4,5-trichlorophenyl ester	4.97574e-09	0.000366043	0.000621203	5.09879e-09	0.000674055	0.000374083	5.59295e-09	4.91892e-09	5.18144e-09	5.00254e-09	0.000563957	0.000767019	8.77155e-09	6.41506e-09	5.89192e-09	7.2962e-09	6.11655e-09	9.81289e-09	1.00532e-08	9.99213e-09	1.54923e-08	1.77362e-08	1.33692e-08	2.63951e-08	0.00076509	5.25429e-09	5.2321e-09	4.87536e-09	5.43414e-09	5.53634e-09	7.32324e-09	5.8661e-09	4.39574e-09	5.27167e-09	4.87402e-09	5.97364e-09	6.84928e-09	8.72498e-09	7.07239e-09	1.06492e-08	1.73901e-08	8.98978e-09	1.56975e-08	2.13308e-08	1.49336e-08	5.0893e-08	2.42034e-08	1.31132e-08
Analyte711	Epicubenol	4.97574e-09	4.3935e-09	4.51771e-09	5.09879e-09	4.62034e-09	4.67274e-09	5.59295e-09	4.91892e-09	5.18144e-09	5.00254e-09	5.04344e-09	4.91754e-09	8.77155e-09	6.41506e-09	5.89192e-09	7.2962e-09	6.11655e-09	9.81289e-09	1.00532e-08	9.99213e-09	1.54923e-08	1.77362e-08	1.33692e-08	2.63951e-08	4.32167e-09	5.25429e-09	5.2321e-09	4.87536e-09	5.43414e-09	5.53634e-09	7.32324e-09	5.8661e-09	0.000298777	5.27167e-09	0.00021328	5.97364e-09	0.00118739	0.00198981	0.00142291	0.00169793	0.00211454	0.000636432	0.00114355	0.00216045	0.00117415	0.00363368	0.00131517	1.31132e-08
Analyte712	cis-9-Hexadecenal	0.00221636	0.00348898	0.00460765	0.00383976	0.00260196	0.00376722	0.0034094	0.00455951	0.0063622	0.00374673	0.00335483	0.00465969	8.77155e-09	6.41506e-09	5.89192e-09	7.2962e-09	6.11655e-09	9.81289e-09	1.00532e-08	9.99213e-09	1.54923e-08	1.77362e-08	1.33692e-08	2.63951e-08	0.000731058	4.19137e-05	0.00033894	0.000520685	5.43414e-09	5.53634e-09	7.32324e-09	5.8661e-09	4.39574e-09	5.27167e-09	4.87402e-09	5.97364e-09	6.84928e-09	8.72498e-09	4.02204e-05	1.06492e-08	1.73901e-08	8.98978e-09	1.56975e-08	2.13308e-08	1.49336e-08	5.0893e-08	2.42034e-08	1.31132e-08
Analyte713	1,2,3,4,5,6,7,8-Octahydro-1-methylphenanthrene	4.97574e-09	4.3935e-09	4.51771e-09	5.09879e-09	4.62034e-09	4.67274e-09	5.59295e-09	4.91892e-09	5.18144e-09	5.00254e-09	5.04344e-09	4.91754e-09	8.77155e-09	6.41506e-09	5.89192e-09	7.2962e-09	6.11655e-09	9.81289e-09	1.00532e-08	9.99213e-09	1.54923e-08	1.77362e-08	1.33692e-08	2.63951e-08	4.32167e-09	5.25429e-09	5.2321e-09	4.87536e-09	5.43414e-09	5.53634e-09	7.32324e-09	5.8661e-09	4.39574e-09	5.27167e-09	4.87402e-09	5.97364e-09	0.000269171	0.000270279	0.000245792	1.06492e-08	1.73901e-08	8.98978e-09	1.56975e-08	2.13308e-08	1.49336e-08	5.0893e-08	2.42034e-08	1.31132e-08
Analyte714	3-Butylisobenzofuran-1(3H)-one	4.97574e-09	0.000955396	0.00261375	0.00278841	0.00149443	0.00219541	0.00188995	4.91892e-09	0.00192314	0.00100664	0.00166631	4.91754e-09	8.77155e-09	6.41506e-09	5.89192e-09	7.2962e-09	6.11655e-09	9.81289e-09	1.00532e-08	9.99213e-09	1.54923e-08	1.77362e-08	1.33692e-08	2.63951e-08	0.00167918	5.25429e-09	5.2321e-09	4.87536e-09	5.43414e-09	5.53634e-09	7.32324e-09	5.8661e-09	0.00108519	5.27167e-09	4.87402e-09	5.97364e-09	6.84928e-09	8.72498e-09	7.07239e-09	1.06492e-08	1.73901e-08	8.98978e-09	1.56975e-08	2.13308e-08	1.49336e-08	5.0893e-08	2.42034e-08	1.31132e-08
Analyte715	E,Z-4-Ethylidenecyclohexene	4.97574e-09	0.000467276	0.000489673	5.09879e-09	0.000520354	4.67274e-09	5.59295e-09	4.91892e-09	5.18144e-09	5.00254e-09	5.04344e-09	4.91754e-09	8.77155e-09	6.41506e-09	5.89192e-09	7.2962e-09	6.11655e-09	9.81289e-09	1.00532e-08	9.99213e-09	1.54923e-08	1.77362e-08	1.33692e-08	2.63951e-08	4.32167e-09	5.25429e-09	5.2321e-09	4.87536e-09	5.43414e-09	5.53634e-09	7.32324e-09	5.8661e-09	4.39574e-09	5.27167e-09	4.87402e-09	5.97364e-09	6.84928e-09	8.72498e-09	7.07239e-09	1.06492e-08	1.73901e-08	8.98978e-09	1.56975e-08	2.13308e-08	1.49336e-08	5.0893e-08	2.42034e-08	1.31132e-08
Analyte716	3,7-Dimethyl-2,3,3a,4,5,6-hexahydro-1-benzofuran	4.97574e-09	4.3935e-09	0.000380994	0.000349427	4.62034e-09	4.67274e-09	0.000284238	7.80336e-05	5.18144e-09	0.000120849	0.000305413	0.000122953	8.77155e-09	6.41506e-09	5.89192e-09	7.2962e-09	6.11655e-09	9.81289e-09	1.00532e-08	9.99213e-09	1.54923e-08	1.77362e-08	1.33692e-08	2.63951e-08	4.32167e-09	5.25429e-09	5.2321e-09	4.87536e-09	5.43414e-09	5.53634e-09	4.11915e-05	5.8661e-09	0.000249843	9.25691e-05	0.00011511	5.97364e-09	6.84928e-09	8.72498e-09	7.07239e-09	1.06492e-08	1.73901e-08	8.98978e-09	1.56975e-08	2.13308e-08	1.49336e-08	5.0893e-08	2.42034e-08	1.31132e-08
Analyte717	Benzene, 1-(1,5-dimethylhexyl)-4-methyl-	4.97574e-09	4.3935e-09	4.51771e-09	5.09879e-09	4.62034e-09	4.67274e-09	5.59295e-09	4.91892e-09	5.18144e-09	5.00254e-09	5.04344e-09	4.91754e-09	8.77155e-09	6.41506e-09	5.89192e-09	7.2962e-09	6.11655e-09	9.81289e-09	1.00532e-08	9.99213e-09	1.54923e-08	1.77362e-08	1.33692e-08	2.63951e-08	4.32167e-09	5.25429e-09	5.2321e-09	4.87536e-09	5.43414e-09	5.53634e-09	7.32324e-09	5.8661e-09	0.000537558	5.27167e-09	0.000525416	5.97364e-09	0.00180452	0.00291494	0.00205372	0.00233745	0.00284709	0.000948561	0.00140227	0.0030946	0.00117779	0.00465151	0.00166501	1.31132e-08
Analyte718	5-Cyano-1,2,3-thiadiazole	4.97574e-09	4.3935e-09	4.51771e-09	5.09879e-09	4.62034e-09	4.67274e-09	5.59295e-09	4.91892e-09	5.18144e-09	5.00254e-09	5.04344e-09	4.91754e-09	8.77155e-09	6.41506e-09	5.89192e-09	7.2962e-09	6.11655e-09	9.81289e-09	0.000922623	0.000639665	0.00158682	0.00117505	0.00156166	0.00250186	4.32167e-09	5.25429e-09	5.2321e-09	4.87536e-09	0.00028552	0.000572116	7.32324e-09	5.8661e-09	4.39574e-09	5.27167e-09	4.87402e-09	5.97364e-09	6.84928e-09	8.72498e-09	7.07239e-09	1.06492e-08	1.73901e-08	8.98978e-09	0.00090864	0.00152975	0.00106099	0.00430276	0.00148479	1.31132e-08
Analyte719	4,4,6-Trimethyl-cyclohex-2-en-1-ol	0.000495492	0.000504342	0.0012701	0.000903313	0.000724504	0.00101372	0.00221853	0.000912443	0.0016558	0.00100793	0.00148859	0.00098345	0.00152017	6.41506e-09	5.89192e-09	0.00243082	6.11655e-09	9.81289e-09	0.000729603	0.000558196	0.00114191	0.000831014	0.00124388	0.00171781	0.000757784	0.000138578	5.2321e-09	0.000299378	0.000288363	5.53634e-09	7.32324e-09	5.8661e-09	0.000865243	0.000337003	0.000416115	5.97364e-09	0.000408604	0.000658005	0.000525597	0.00118735	0.00135211	0.000346264	0.000497247	0.00120973	0.000683693	0.00217991	0.00117076	0.000399203
Analyte720	(1-Methoxy-pentyl)-cyclopropane	4.97574e-09	4.3935e-09	4.51771e-09	5.09879e-09	4.62034e-09	4.67274e-09	5.59295e-09	4.91892e-09	5.18144e-09	5.00254e-09	5.04344e-09	4.91754e-09	8.77155e-09	0.00110599	0.000839405	0.00083995	0.00117685	9.81289e-09	1.00532e-08	9.99213e-09	1.54923e-08	1.77362e-08	1.33692e-08	2.63951e-08	4.32167e-09	5.25429e-09	5.2321e-09	4.87536e-09	5.43414e-09	5.53634e-09	7.32324e-09	5.8661e-09	4.39574e-09	5.27167e-09	4.87402e-09	5.97364e-09	6.84928e-09	0.00108958	7.07239e-09	0.00046577	1.73901e-08	8.98978e-09	1.56975e-08	2.13308e-08	1.49336e-08	5.0893e-08	2.42034e-08	1.31132e-08
Analyte721	1,2,2-Trimethylpropyl trifluoroacetate	4.97574e-09	4.3935e-09	0.00098262	5.09879e-09	4.62034e-09	4.67274e-09	0.00456675	0.00324846	0.00565681	0.00338681	0.00447701	0.00299093	8.77155e-09	6.41506e-09	0.000735704	7.2962e-09	6.11655e-09	9.81289e-09	1.00532e-08	9.99213e-09	1.54923e-08	1.77362e-08	1.33692e-08	2.63951e-08	4.32167e-09	5.25429e-09	5.2321e-09	4.87536e-09	5.43414e-09	0.000615022	0.0022733	0.00090587	0.000653083	0.00130535	0.00186529	0.00189014	6.84928e-09	8.72498e-09	7.07239e-09	1.06492e-08	1.73901e-08	8.98978e-09	1.56975e-08	2.13308e-08	1.49336e-08	5.0893e-08	2.42034e-08	1.31132e-08
Analyte722	2,5-di-tert-Butyl-1,4-benzoquinone	4.97574e-09	4.3935e-09	4.51771e-09	5.09879e-09	4.62034e-09	4.67274e-09	5.59295e-09	4.91892e-09	5.18144e-09	5.00254e-09	5.04344e-09	4.91754e-09	8.77155e-09	6.41506e-09	5.89192e-09	7.2962e-09	6.11655e-09	9.81289e-09	1.00532e-08	9.99213e-09	1.54923e-08	1.77362e-08	1.33692e-08	2.63951e-08	4.32167e-09	5.25429e-09	5.2321e-09	4.87536e-09	5.43414e-09	5.53634e-09	7.32324e-09	5.8661e-09	4.39574e-09	5.27167e-09	4.87402e-09	5.97364e-09	0.000551721	0.000640272	0.000849947	0.000897185	0.000737265	0.000239737	1.56975e-08	0.000716345	1.49336e-08	5.0893e-08	2.42034e-08	1.31132e-08
Analyte723	p-Cresol	0.000691801	0.000382367	0.00127395	0.0036806	0.00122713	4.67274e-09	5.59295e-09	0.000203081	5.18144e-09	5.00254e-09	5.04344e-09	4.91754e-09	8.77155e-09	6.41506e-09	5.89192e-09	7.2962e-09	6.11655e-09	9.81289e-09	1.00532e-08	9.99213e-09	1.54923e-08	1.77362e-08	1.33692e-08	2.63951e-08	0.000848748	0.00590047	0.00757116	0.0031351	0.00365504	0.00596991	7.32324e-09	5.8661e-09	0.000361237	5.27167e-09	4.87402e-09	5.97364e-09	6.84928e-09	8.72498e-09	7.07239e-09	1.06492e-08	1.73901e-08	8.98978e-09	1.56975e-08	2.13308e-08	1.49336e-08	5.0893e-08	2.42034e-08	1.31132e-08
Analyte724	unknown	4.97574e-09	4.3935e-09	4.51771e-09	5.09879e-09	4.62034e-09	4.67274e-09	5.59295e-09	4.91892e-09	5.18144e-09	5.00254e-09	5.04344e-09	4.91754e-09	8.77155e-09	6.41506e-09	5.89192e-09	7.2962e-09	6.11655e-09	9.81289e-09	1.00532e-08	9.99213e-09	0.0010677	1.77362e-08	1.33692e-08	0.00172448	4.32167e-09	0.000487951	0.000298042	0.000574656	0.000684163	0.000632655	7.32324e-09	0.00114597	4.39574e-09	7.07509e-05	4.87402e-09	0.00124624	6.84928e-09	8.72498e-09	7.07239e-09	1.06492e-08	1.73901e-08	8.98978e-09	0.00142552	2.13308e-08	0.00148919	0.00329864	2.42034e-08	0.00191917
[truncated: 142 more rows]
[truncated: 6 more columns]
