# Supplementary material for: Metabolome and Transcriptome Unveil the Correlated Metabolites and Transcripts with 2-acetyl-1-pyrroline in Fragrant Rice
Source: Int J Mol Sci. 2024 Jul 27;25(15):8207. doi: 10.3390/ijms25158207 (PMC11311731; doi:10.3390/ijms25158207)
Supplement: Supplementary file 1 [file ijms-25-08207-s001.zip › Supplementary Table S2 metabolites of significant changes.xlsx]

## Sheet: metabolites changed.xls
Metabolite ID	Compounds annotation	HKG-S-1	HKG-S-2	HKG-S-3	HKG-S-4	HKG-S-5	HKG-S-6	HKG-R-1	HKG-R-2	HKG-R-3	HKG-R-4	HKG-R-5	HKG-R-6	HKG-F-1	HKG-F-2	HKG-F-3	HKG-F-4	HKG-F-5	HKG-F-6	HKG-M-1	HKG-M-2	HKG-M-3	HKG-M-4	HKG-M-5	HKG-M-6	SSXN-S-1	SSXN-S-2	SSXN-S-3	SSXN-S-4	SSXN-S-5	SSXN-S-6	SSXN-R-1	SSXN-R-2	SSXN-R-3	SSXN-R-4	SSXN-R-5	SSXN-R-6	SSXN-F-1	SSXN-F-2	SSXN-F-3	SSXN-F-4	SSXN-F-5	SSXN-F-6	SSXN-M-1	SSXN-M-2	SSXN-M-3	SSXN-M-4	SSXN-M-5	SSXN-M-6

Analyte66	Propanoic acid, ethenyl ester	4.97574e-09	4.3935e-09	4.51771e-09	5.09879e-09	4.62034e-09	4.67274e-09	0.000383149	0.00114627	0.00123864	0.000652742	0.00103783	0.00135239	0.0011268	0.00102413	0.00223807	0.000729827	6.11655e-09	0.00139332	0.00196008	0.00248198	0.00402397	0.00294534	0.00432417	0.00507565	4.32167e-09	5.25429e-09	5.2321e-09	4.87536e-09	5.43414e-09	5.53634e-09	7.32324e-09	5.8661e-09	4.39574e-09	5.27167e-09	4.87402e-09	5.97364e-09	0.000843377	0.00189698	7.07239e-09	0.000965205	0.00215205	0.00192501	0.0020491	0.00415257	0.00179685	0.00658121	0.00296708	0.00143814
Analyte84	2-Butanol, (R)-	4.97574e-09	4.3935e-09	4.51771e-09	5.09879e-09	4.62034e-09	4.67274e-09	5.59295e-09	4.91892e-09	5.18144e-09	5.00254e-09	5.04344e-09	4.91754e-09	0.00341831	0.00203593	0.00160252	0.00099405	0.00170448	0.00187617	0.00365332	0.00403136	1.54923e-08	0.00469668	0.00451588	2.63951e-08	4.32167e-09	5.25429e-09	5.2321e-09	4.87536e-09	5.43414e-09	5.53634e-09	7.32324e-09	5.8661e-09	4.39574e-09	5.27167e-09	4.87402e-09	5.97364e-09	6.84928e-09	8.72498e-09	7.07239e-09	1.06492e-08	1.73901e-08	8.98978e-09	0.00383602	0.00516303	0.00498113	5.0893e-08	0.00479964	0.00440694
Analyte153	2-Thiabicyclo[3.2.0]hept-3-ene-6,7-dicarboxylic acid, 5,6,7-trimethyl-	4.97574e-09	4.3935e-09	4.51771e-09	5.09879e-09	4.62034e-09	4.67274e-09	0.000781252	4.91892e-09	0.000477521	5.00254e-09	0.000869434	0.000430556	8.77155e-09	6.41506e-09	5.89192e-09	7.2962e-09	6.11655e-09	9.81289e-09	1.00532e-08	9.99213e-09	1.54923e-08	1.77362e-08	1.33692e-08	2.63951e-08	4.32167e-09	5.25429e-09	5.2321e-09	4.87536e-09	5.43414e-09	5.53634e-09	0.000310593	5.8661e-09	4.39574e-09	5.27167e-09	4.87402e-09	5.97364e-09	6.84928e-09	8.72498e-09	7.07239e-09	1.06492e-08	1.73901e-08	8.98978e-09	1.56975e-08	2.13308e-08	1.49336e-08	5.0893e-08	2.42034e-08	1.31132e-08
Analyte155	??-Myrcene	4.97574e-09	4.3935e-09	4.51771e-09	5.09879e-09	4.62034e-09	4.67274e-09	5.59295e-09	4.91892e-09	5.18144e-09	5.00254e-09	5.04344e-09	4.91754e-09	8.77155e-09	6.41506e-09	5.89192e-09	0.00135248	6.11655e-09	9.81289e-09	1.00532e-08	9.99213e-09	1.54923e-08	1.77362e-08	1.33692e-08	2.63951e-08	4.32167e-09	5.25429e-09	5.2321e-09	4.87536e-09	5.43414e-09	5.53634e-09	7.32324e-09	0.000519464	0.000365008	5.27167e-09	4.87402e-09	0.0010846	6.84928e-09	0.00217226	0.00243567	0.00281045	0.00337748	8.98978e-09	1.56975e-08	2.13308e-08	1.49336e-08	5.0893e-08	2.42034e-08	1.31132e-08
Analyte187	1-Butanol, 2-methyl-	4.97574e-09	4.3935e-09	4.51771e-09	5.09879e-09	4.62034e-09	4.67274e-09	5.59295e-09	4.91892e-09	5.18144e-09	5.00254e-09	5.04344e-09	4.91754e-09	0.0205371	6.41506e-09	0.0399226	0.0175868	0.0226978	9.81289e-09	0.0399729	0.0979323	0.0580014	0.051213	0.0916008	0.0772331	4.32167e-09	5.25429e-09	5.2321e-09	4.87536e-09	5.43414e-09	5.53634e-09	7.32324e-09	5.8661e-09	4.39574e-09	5.27167e-09	4.87402e-09	5.97364e-09	0.119008	0.114114	7.07239e-09	0.115156	0.146388	0.228945	0.0607398	0.188166	0.0588044	0.963543	0.117674	1.31132e-08
Analyte198	3-Methyl-3-oxetanemethanol	4.97574e-09	4.3935e-09	4.51771e-09	5.09879e-09	4.62034e-09	4.67274e-09	5.59295e-09	4.91892e-09	5.18144e-09	5.00254e-09	5.04344e-09	4.91754e-09	8.77155e-09	0.000456536	5.89192e-09	0.000485139	6.11655e-09	9.81289e-09	1.00532e-08	9.99213e-09	1.54923e-08	1.77362e-08	1.33692e-08	2.63951e-08	4.32167e-09	5.25429e-09	5.2321e-09	4.87536e-09	5.43414e-09	5.53634e-09	7.32324e-09	5.8661e-09	4.39574e-09	5.27167e-09	4.87402e-09	5.97364e-09	0.000840596	0.0020077	7.07239e-09	0.00146248	0.00245409	0.000551869	1.56975e-08	2.13308e-08	1.49336e-08	5.0893e-08	2.42034e-08	1.31132e-08
Analyte200	CH3C(O)O(CH2)3CH=CH2	4.97574e-09	4.3935e-09	4.51771e-09	5.09879e-09	4.62034e-09	4.67274e-09	0.00199629	0.000806596	0.00133509	0.00128565	0.00157663	0.00137964	8.77155e-09	6.41506e-09	5.89192e-09	7.2962e-09	6.11655e-09	9.81289e-09	1.00532e-08	9.99213e-09	1.54923e-08	1.77362e-08	1.33692e-08	2.63951e-08	4.32167e-09	5.25429e-09	5.2321e-09	4.87536e-09	5.43414e-09	5.53634e-09	0.00103984	5.8661e-09	0.00124001	0.00053181	0.000617597	5.97364e-09	6.84928e-09	8.72498e-09	7.07239e-09	1.06492e-08	1.73901e-08	8.98978e-09	1.56975e-08	2.13308e-08	1.49336e-08	5.0893e-08	2.42034e-08	1.31132e-08
Analyte233	2-Octen-4-one, 2-methoxy-	4.97574e-09	4.3935e-09	4.51771e-09	5.09879e-09	4.62034e-09	4.67274e-09	5.59295e-09	4.91892e-09	5.18144e-09	5.00254e-09	5.04344e-09	4.91754e-09	8.77155e-09	6.41506e-09	5.89192e-09	7.2962e-09	6.11655e-09	9.81289e-09	1.00532e-08	9.99213e-09	1.54923e-08	1.77362e-08	1.33692e-08	2.63951e-08	4.32167e-09	5.25429e-09	5.2321e-09	4.87536e-09	5.43414e-09	5.53634e-09	7.32324e-09	5.8661e-09	4.39574e-09	5.27167e-09	4.87402e-09	5.97364e-09	6.84928e-09	8.72498e-09	7.07239e-09	1.06492e-08	1.73901e-08	8.98978e-09	0.000319926	2.13308e-08	0.000297592	5.0893e-08	0.0004547	0.000257163
Analyte251	Cyclooctanol, acetate	4.97574e-09	4.3935e-09	4.51771e-09	5.09879e-09	4.62034e-09	4.67274e-09	5.59295e-09	4.91892e-09	5.18144e-09	5.00254e-09	5.04344e-09	4.91754e-09	8.77155e-09	6.41506e-09	5.89192e-09	7.2962e-09	6.11655e-09	9.81289e-09	0.000717591	0.000490735	0.00122887	0.000809945	0.0014812	0.00135741	4.32167e-09	5.25429e-09	5.2321e-09	4.87536e-09	5.43414e-09	5.53634e-09	7.32324e-09	5.8661e-09	4.39574e-09	5.27167e-09	4.87402e-09	5.97364e-09	6.84928e-09	8.72498e-09	7.07239e-09	1.06492e-08	1.73901e-08	8.98978e-09	1.56975e-08	2.13308e-08	1.49336e-08	5.0893e-08	2.42034e-08	1.31132e-08
Analyte271	Anisole	4.97574e-09	4.3935e-09	4.51771e-09	5.09879e-09	4.62034e-09	4.67274e-09	5.59295e-09	4.91892e-09	5.18144e-09	5.00254e-09	5.04344e-09	4.91754e-09	8.77155e-09	6.41506e-09	5.89192e-09	7.2962e-09	6.11655e-09	9.81289e-09	1.00532e-08	9.99213e-09	1.54923e-08	1.77362e-08	1.33692e-08	2.63951e-08	4.32167e-09	5.25429e-09	5.2321e-09	4.87536e-09	5.43414e-09	5.53634e-09	7.32324e-09	5.8661e-09	4.39574e-09	5.27167e-09	4.87402e-09	5.97364e-09	0.00385767	0.00242661	7.07239e-09	0.00562142	0.00647835	0.00472914	1.56975e-08	2.13308e-08	1.49336e-08	5.0893e-08	2.42034e-08	1.31132e-08
Analyte274	2,7-Octanedione	4.97574e-09	4.3935e-09	4.51771e-09	5.09879e-09	4.62034e-09	4.67274e-09	5.59295e-09	4.91892e-09	5.18144e-09	5.00254e-09	5.04344e-09	4.91754e-09	8.77155e-09	6.41506e-09	5.89192e-09	7.2962e-09	6.11655e-09	9.81289e-09	0.00271872	0.00186076	0.00258071	0.00128837	0.0057396	0.00293376	4.32167e-09	5.25429e-09	5.2321e-09	4.87536e-09	5.43414e-09	5.53634e-09	7.32324e-09	5.8661e-09	4.39574e-09	5.27167e-09	4.87402e-09	5.97364e-09	6.84928e-09	8.72498e-09	7.07239e-09	1.06492e-08	1.73901e-08	8.98978e-09	1.56975e-08	2.13308e-08	1.49336e-08	5.0893e-08	2.42034e-08	1.31132e-08
Analyte275	Dipipanone	4.97574e-09	4.3935e-09	4.51771e-09	5.09879e-09	4.62034e-09	4.67274e-09	5.59295e-09	4.91892e-09	5.18144e-09	5.00254e-09	5.04344e-09	4.91754e-09	8.77155e-09	6.41506e-09	5.89192e-09	7.2962e-09	6.11655e-09	9.81289e-09	1.00532e-08	9.99213e-09	1.54923e-08	1.77362e-08	1.33692e-08	2.63951e-08	4.32167e-09	5.25429e-09	5.2321e-09	4.87536e-09	5.43414e-09	5.53634e-09	0.000606488	0.000339022	4.39574e-09	0.000239176	4.87402e-09	0.00027167	6.84928e-09	8.72498e-09	7.07239e-09	1.06492e-08	1.73901e-08	8.98978e-09	1.56975e-08	2.13308e-08	1.49336e-08	5.0893e-08	2.42034e-08	1.31132e-08
Analyte277	Sulfurous acid, cyclohexylmethyl hexyl ester	4.97574e-09	4.3935e-09	4.51771e-09	5.09879e-09	4.62034e-09	4.67274e-09	5.59295e-09	4.91892e-09	5.18144e-09	5.00254e-09	5.04344e-09	4.91754e-09	8.77155e-09	6.41506e-09	5.89192e-09	7.2962e-09	6.11655e-09	9.81289e-09	1.00532e-08	9.99213e-09	1.54923e-08	1.77362e-08	1.33692e-08	2.63951e-08	4.32167e-09	5.25429e-09	5.2321e-09	4.87536e-09	5.43414e-09	5.53634e-09	7.32324e-09	5.8661e-09	4.39574e-09	5.27167e-09	4.87402e-09	5.97364e-09	0.000708569	0.00104545	0.000425062	1.06492e-08	1.73901e-08	0.000363195	1.56975e-08	2.13308e-08	1.49336e-08	5.0893e-08	2.42034e-08	1.31132e-08
Analyte299	Aspartic acid	4.97574e-09	4.3935e-09	4.51771e-09	5.09879e-09	4.62034e-09	4.67274e-09	5.59295e-09	4.91892e-09	5.18144e-09	5.00254e-09	5.04344e-09	4.91754e-09	0.00280326	0.00109499	0.00471901	0.00227008	0.00302733	9.81289e-09	0.00087737	0.00240912	0.00805653	0.0059661	0.0023273	0.00332381	4.32167e-09	5.25429e-09	5.2321e-09	4.87536e-09	5.43414e-09	5.53634e-09	7.32324e-09	5.8661e-09	4.39574e-09	5.27167e-09	4.87402e-09	5.97364e-09	0.00255976	0.0122105	0.00748434	0.0107607	0.00585339	0.00185947	0.00107574	0.0152075	0.00311441	5.0893e-08	0.00296071	0.00118321
Analyte304	Sulfurous acid, di(cyclohexylmethyl) ester	4.97574e-09	4.3935e-09	4.51771e-09	5.09879e-09	4.62034e-09	4.67274e-09	5.59295e-09	4.91892e-09	5.18144e-09	5.00254e-09	5.04344e-09	4.91754e-09	8.77155e-09	0.0016223	0.0015862	0.000995517	0.00168862	9.81289e-09	1.00532e-08	9.99213e-09	0.000571528	1.77362e-08	1.33692e-08	2.63951e-08	4.32167e-09	5.25429e-09	5.2321e-09	4.87536e-09	5.43414e-09	5.53634e-09	7.32324e-09	5.8661e-09	4.39574e-09	5.27167e-09	4.87402e-09	5.97364e-09	6.84928e-09	8.72498e-09	0.000680065	1.06492e-08	1.73901e-08	8.98978e-09	1.56975e-08	2.13308e-08	1.49336e-08	5.0893e-08	2.42034e-08	1.31132e-08
Analyte316	benzoic acid, 4-(dimethoxymethyl)-, methyl ester	4.97574e-09	4.3935e-09	4.51771e-09	5.09879e-09	4.62034e-09	4.67274e-09	5.59295e-09	4.91892e-09	5.18144e-09	5.00254e-09	5.04344e-09	4.91754e-09	8.77155e-09	6.41506e-09	0.000973691	0.00366144	0.000928319	9.81289e-09	1.00532e-08	0.00150091	1.54923e-08	1.77362e-08	1.33692e-08	2.63951e-08	4.32167e-09	5.25429e-09	5.2321e-09	4.87536e-09	5.43414e-09	5.53634e-09	7.32324e-09	5.8661e-09	4.39574e-09	5.27167e-09	4.87402e-09	5.97364e-09	0.00679	0.00431492	0.0014241	0.00284858	1.73901e-08	0.0051161	0.00989105	2.13308e-08	0.00294375	5.0893e-08	0.0135758	0.00681924
Analyte363	Butanoic acid, tridec-2-ynyl ester	4.97574e-09	4.3935e-09	4.51771e-09	5.09879e-09	4.62034e-09	4.67274e-09	5.59295e-09	4.91892e-09	0.0019541	0.00132523	0.00251461	0.000900405	8.77155e-09	6.41506e-09	5.89192e-09	7.2962e-09	6.11655e-09	9.81289e-09	1.00532e-08	9.99213e-09	1.54923e-08	1.77362e-08	1.33692e-08	2.63951e-08	4.32167e-09	5.25429e-09	5.2321e-09	4.87536e-09	5.43414e-09	5.53634e-09	7.32324e-09	5.8661e-09	4.39574e-09	5.27167e-09	4.87402e-09	5.97364e-09	6.84928e-09	8.72498e-09	7.07239e-09	1.06492e-08	1.73901e-08	8.98978e-09	1.56975e-08	2.13308e-08	1.49336e-08	5.0893e-08	2.42034e-08	1.31132e-08
Analyte372	Bicyclo[4.4.0]dec-1-ene, 2-isopropyl-5-methyl-9-methylene-	4.97574e-09	4.3935e-09	4.51771e-09	5.09879e-09	4.62034e-09	4.67274e-09	5.59295e-09	4.91892e-09	5.18144e-09	5.00254e-09	5.04344e-09	4.91754e-09	8.77155e-09	6.41506e-09	5.89192e-09	7.2962e-09	6.11655e-09	9.81289e-09	1.00532e-08	9.99213e-09	1.54923e-08	1.77362e-08	1.33692e-08	2.63951e-08	4.32167e-09	5.25429e-09	5.2321e-09	4.87536e-09	5.43414e-09	5.53634e-09	7.32324e-09	5.8661e-09	4.39574e-09	5.27167e-09	4.87402e-09	5.97364e-09	0.000365307	0.000753086	0.000258533	0.000609439	0.000370979	0.000152288	1.56975e-08	0.00106402	0.00019106	0.000412801	0.000371987	0.000287356
Analyte379	1H-Pyrrole, 2,5-dihydro-	4.97574e-09	4.3935e-09	4.51771e-09	5.09879e-09	4.62034e-09	4.67274e-09	5.59295e-09	4.91892e-09	5.18144e-09	5.00254e-09	5.04344e-09	4.91754e-09	8.77155e-09	6.41506e-09	5.89192e-09	7.2962e-09	6.11655e-09	9.81289e-09	1.00532e-08	9.99213e-09	1.54923e-08	1.77362e-08	1.33692e-08	2.63951e-08	4.32167e-09	5.25429e-09	5.2321e-09	4.87536e-09	5.43414e-09	5.53634e-09	7.32324e-09	5.8661e-09	4.39574e-09	5.27167e-09	4.87402e-09	5.97364e-09	6.84928e-09	8.72498e-09	7.07239e-09	1.06492e-08	1.73901e-08	8.98978e-09	0.00467326	2.13308e-08	0.00485286	0.0120912	2.42034e-08	0.00344233
Analyte411	Cyclohexanol, 4-ethyl-4-methyl-3-(1-methylethenyl)-, (1??,3??,4??)-	4.97574e-09	4.3935e-09	4.51771e-09	5.09879e-09	4.62034e-09	4.67274e-09	5.59295e-09	4.91892e-09	5.18144e-09	5.00254e-09	5.04344e-09	4.91754e-09	8.77155e-09	0.00114269	0.00156197	0.0013964	6.11655e-09	0.00190849	0.000978343	9.99213e-09	1.54923e-08	1.77362e-08	1.33692e-08	0.00242552	4.32167e-09	5.25429e-09	5.2321e-09	4.87536e-09	5.43414e-09	5.53634e-09	7.32324e-09	5.8661e-09	4.39574e-09	5.27167e-09	4.87402e-09	5.97364e-09	6.84928e-09	8.72498e-09	7.07239e-09	1.06492e-08	1.73901e-08	8.98978e-09	1.56975e-08	2.13308e-08	0.000689505	5.0893e-08	2.42034e-08	0.000689854
Analyte450	6,9,12,15,18-Heneicosapentaenoic acid, pyrrolidide	4.97574e-09	4.3935e-09	4.51771e-09	5.09879e-09	4.62034e-09	4.67274e-09	0.000560217	0.000286229	5.18144e-09	0.000320703	5.04344e-09	0.000314901	8.77155e-09	6.41506e-09	5.89192e-09	7.2962e-09	6.11655e-09	9.81289e-09	1.00532e-08	9.99213e-09	1.54923e-08	1.77362e-08	1.33692e-08	2.63951e-08	4.32167e-09	5.25429e-09	5.2321e-09	4.87536e-09	5.43414e-09	5.53634e-09	7.32324e-09	5.8661e-09	4.39574e-09	5.27167e-09	4.87402e-09	5.97364e-09	6.84928e-09	8.72498e-09	7.07239e-09	1.06492e-08	1.73901e-08	8.98978e-09	1.56975e-08	2.13308e-08	1.49336e-08	5.0893e-08	2.42034e-08	1.31132e-08
Analyte461	2(3H)-Furanone, dihydro-4-methyl-	4.97574e-09	4.3935e-09	4.51771e-09	5.09879e-09	4.62034e-09	4.67274e-09	5.59295e-09	4.91892e-09	5.18144e-09	5.00254e-09	5.04344e-09	4.91754e-09	0.00200985	0.00183024	0.00223194	0.00184025	0.00185626	0.0036133	0.00436187	0.00514705	0.00998031	0.00746877	0.00846191	0.0137926	4.32167e-09	5.25429e-09	5.2321e-09	4.87536e-09	5.43414e-09	5.53634e-09	7.32324e-09	5.8661e-09	4.39574e-09	5.27167e-09	4.87402e-09	5.97364e-09	6.84928e-09	8.72498e-09	7.07239e-09	1.06492e-08	0.00268155	8.98978e-09	0.00508527	0.00813303	0.00420514	0.0153291	0.00647761	0.00264115
Analyte486	Cyclohexene, 6-ethenyl-6-methyl-1-(1-methylethyl)-3-(1-methylethylidene)-, (S)-	4.97574e-09	4.3935e-09	4.51771e-09	5.09879e-09	4.62034e-09	4.67274e-09	5.59295e-09	4.91892e-09	5.18144e-09	5.00254e-09	5.04344e-09	4.91754e-09	8.77155e-09	6.41506e-09	5.89192e-09	7.2962e-09	6.11655e-09	9.81289e-09	1.00532e-08	9.99213e-09	1.54923e-08	1.77362e-08	1.33692e-08	2.63951e-08	4.32167e-09	5.25429e-09	5.2321e-09	4.87536e-09	5.43414e-09	5.53634e-09	7.32324e-09	5.8661e-09	4.39574e-09	5.27167e-09	4.87402e-09	5.97364e-09	0.00247567	0.00389213	0.00272039	0.00346993	0.00334711	0.000315469	1.56975e-08	2.13308e-08	1.49336e-08	5.0893e-08	2.42034e-08	1.31132e-08
Analyte498	1-Isopropyl-4,7-dimethyl-1,2,3,4,5,6-hexahydronaphthalene	4.97574e-09	4.3935e-09	4.51771e-09	5.09879e-09	4.62034e-09	4.67274e-09	5.59295e-09	4.91892e-09	5.18144e-09	5.00254e-09	5.04344e-09	4.91754e-09	8.77155e-09	6.41506e-09	5.89192e-09	7.2962e-09	6.11655e-09	9.81289e-09	1.00532e-08	9.99213e-09	1.54923e-08	1.77362e-08	1.33692e-08	2.63951e-08	4.32167e-09	5.25429e-09	5.2321e-09	4.87536e-09	5.43414e-09	5.53634e-09	0.000635196	0.000222827	0.000767588	0.000445453	0.000480289	0.000469892	6.84928e-09	8.72498e-09	7.07239e-09	0.0124121	0.0108341	0.00367097	0.00213646	0.00645731	0.00187248	0.00708992	0.00256576	0.0017438
Analyte499	2,4-Nonadienal	4.97574e-09	4.3935e-09	4.51771e-09	5.09879e-09	4.62034e-09	4.67274e-09	5.59295e-09	4.91892e-09	5.18144e-09	5.00254e-09	5.04344e-09	4.91754e-09	0.00048757	0.00118524	0.000823611	0.00062903	6.11655e-09	9.81289e-09	1.00532e-08	9.99213e-09	1.54923e-08	1.77362e-08	1.33692e-08	2.63951e-08	4.32167e-09	5.25429e-09	5.2321e-09	4.87536e-09	5.43414e-09	5.53634e-09	7.32324e-09	5.8661e-09	4.39574e-09	5.27167e-09	4.87402e-09	5.97364e-09	6.84928e-09	8.72498e-09	7.07239e-09	1.06492e-08	1.73901e-08	8.98978e-09	1.56975e-08	2.13308e-08	1.49336e-08	5.0893e-08	2.42034e-08	1.31132e-08
Analyte504	Humulene	4.97574e-09	4.3935e-09	4.51771e-09	5.09879e-09	4.62034e-09	4.67274e-09	0.00327555	4.91892e-09	0.00167043	5.00254e-09	0.00195317	0.00163093	8.77155e-09	6.41506e-09	5.89192e-09	7.2962e-09	6.11655e-09	9.81289e-09	1.00532e-08	9.99213e-09	1.54923e-08	1.77362e-08	1.33692e-08	2.63951e-08	4.32167e-09	5.25429e-09	5.2321e-09	4.87536e-09	5.43414e-09	5.53634e-09	7.32324e-09	5.8661e-09	4.39574e-09	5.27167e-09	4.87402e-09	5.97364e-09	6.84928e-09	8.72498e-09	7.07239e-09	1.06492e-08	1.73901e-08	8.98978e-09	1.56975e-08	2.13308e-08	1.49336e-08	5.0893e-08	2.42034e-08	1.31132e-08
Analyte510	1,3-Pentanedione, 4-methyl-1-phenyl-	4.97574e-09	4.3935e-09	4.51771e-09	5.09879e-09	4.62034e-09	4.67274e-09	5.59295e-09	4.91892e-09	5.18144e-09	5.00254e-09	5.04344e-09	4.91754e-09	8.77155e-09	6.41506e-09	5.89192e-09	7.2962e-09	6.11655e-09	9.81289e-09	1.00532e-08	9.99213e-09	1.54923e-08	1.77362e-08	1.33692e-08	2.63951e-08	4.32167e-09	5.25429e-09	5.2321e-09	4.87536e-09	5.43414e-09	5.53634e-09	7.32324e-09	5.8661e-09	4.39574e-09	5.27167e-09	4.87402e-09	5.97364e-09	0.00101979	0.00222093	0.00177207	0.00103653	1.73901e-08	8.98978e-09	1.56975e-08	2.13308e-08	1.49336e-08	5.0893e-08	2.42034e-08	1.31132e-08
Analyte535	Cedrene-V6	4.97574e-09	4.3935e-09	4.51771e-09	5.09879e-09	4.62034e-09	4.67274e-09	5.59295e-09	4.91892e-09	5.18144e-09	5.00254e-09	5.04344e-09	4.91754e-09	8.77155e-09	6.41506e-09	5.89192e-09	7.2962e-09	6.11655e-09	9.81289e-09	1.00532e-08	9.99213e-09	1.54923e-08	1.77362e-08	1.33692e-08	2.63951e-08	4.32167e-09	5.25429e-09	5.2321e-09	4.87536e-09	5.43414e-09	5.53634e-09	7.32324e-09	5.8661e-09	4.39574e-09	5.27167e-09	4.87402e-09	5.97364e-09	0.00100697	0.0017415	7.07239e-09	0.00138267	0.00157476	8.98978e-09	0.000633331	0.00135566	0.000761861	5.0893e-08	2.42034e-08	0.000616637
Analyte539	1-Propanol, 3-(methylthio)-	4.97574e-09	4.3935e-09	4.51771e-09	5.09879e-09	4.62034e-09	4.67274e-09	5.59295e-09	4.91892e-09	5.18144e-09	5.00254e-09	5.04344e-09	4.91754e-09	8.77155e-09	6.41506e-09	5.89192e-09	7.2962e-09	6.11655e-09	9.81289e-09	1.00532e-08	9.99213e-09	1.54923e-08	1.77362e-08	1.33692e-08	2.63951e-08	4.32167e-09	5.25429e-09	5.2321e-09	4.87536e-09	5.43414e-09	5.53634e-09	7.32324e-09	5.8661e-09	4.39574e-09	5.27167e-09	4.87402e-09	5.97364e-09	0.000399092	0.000418222	0.000476995	0.000530086	1.73901e-08	0.000704178	1.56975e-08	2.13308e-08	1.49336e-08	5.0893e-08	2.42034e-08	1.31132e-08
Analyte545	??-Muurolene	4.97574e-09	4.3935e-09	4.51771e-09	5.09879e-09	4.62034e-09	4.67274e-09	5.59295e-09	4.91892e-09	5.18144e-09	5.00254e-09	5.04344e-09	4.91754e-09	8.77155e-09	6.41506e-09	5.89192e-09	7.2962e-09	6.11655e-09	9.81289e-09	1.00532e-08	9.99213e-09	1.54923e-08	1.77362e-08	1.33692e-08	2.63951e-08	4.32167e-09	5.25429e-09	5.2321e-09	4.87536e-09	5.43414e-09	5.53634e-09	7.32324e-09	5.8661e-09	4.39574e-09	5.27167e-09	4.87402e-09	5.97364e-09	0.00143546	0.00209093	0.00133456	0.00144894	0.00201466	0.000656463	1.56975e-08	0.00183557	1.49336e-08	5.0893e-08	2.42034e-08	1.31132e-08
Analyte569	unknown	4.97574e-09	4.3935e-09	4.51771e-09	5.09879e-09	4.62034e-09	4.67274e-09	5.59295e-09	4.91892e-09	5.18144e-09	5.00254e-09	5.04344e-09	4.91754e-09	8.77155e-09	6.41506e-09	5.89192e-09	7.2962e-09	6.11655e-09	9.81289e-09	1.00532e-08	9.99213e-09	0.000932056	1.77362e-08	1.33692e-08	2.63951e-08	4.32167e-09	5.25429e-09	5.2321e-09	4.87536e-09	5.43414e-09	5.53634e-09	7.32324e-09	5.8661e-09	4.39574e-09	5.27167e-09	4.87402e-09	5.97364e-09	6.84928e-09	8.72498e-09	7.07239e-09	1.06492e-08	1.73901e-08	8.98978e-09	0.00145592	0.00153777	0.000715011	0.00220246	0.00180672	0.000729077
Analyte571	Glycine, furfuryl ester	4.97574e-09	4.3935e-09	4.51771e-09	5.09879e-09	4.62034e-09	4.67274e-09	5.59295e-09	4.91892e-09	5.18144e-09	5.00254e-09	5.04344e-09	4.91754e-09	8.77155e-09	6.41506e-09	5.89192e-09	0.000753208	6.11655e-09	9.81289e-09	1.00532e-08	9.99213e-09	1.54923e-08	1.77362e-08	1.33692e-08	2.63951e-08	4.32167e-09	5.25429e-09	5.2321e-09	4.87536e-09	5.43414e-09	5.53634e-09	7.32324e-09	5.8661e-09	4.39574e-09	5.27167e-09	4.87402e-09	5.97364e-09	0.00277424	0.00517542	0.00342166	0.00631166	0.00214437	0.00156358	1.56975e-08	2.13308e-08	1.49336e-08	5.0893e-08	2.42034e-08	1.31132e-08
Analyte584	Naphthalene, 1,2,3,4,4a,7-hexahydro-1,6-dimethyl-4-(1-methylethyl)-	4.97574e-09	4.3935e-09	4.51771e-09	5.09879e-09	4.62034e-09	4.67274e-09	5.59295e-09	4.91892e-09	5.18144e-09	5.00254e-09	5.04344e-09	4.91754e-09	8.77155e-09	6.41506e-09	5.89192e-09	7.2962e-09	6.11655e-09	9.81289e-09	1.00532e-08	9.99213e-09	1.54923e-08	1.77362e-08	1.33692e-08	2.63951e-08	4.32167e-09	5.25429e-09	5.2321e-09	4.87536e-09	5.43414e-09	5.53634e-09	7.32324e-09	5.8661e-09	4.39574e-09	5.27167e-09	4.87402e-09	5.97364e-09	0.0689737	0.0954092	0.0855351	0.0824406	0.0945429	0.0326024	0.0303283	0.0636279	0.0263075	0.0977831	0.036565	0.0187363
Analyte585	1,4-Dithiepan-2-one, 3-phenyl-	4.97574e-09	4.3935e-09	4.51771e-09	5.09879e-09	4.62034e-09	4.67274e-09	5.59295e-09	4.91892e-09	5.18144e-09	5.00254e-09	5.04344e-09	4.91754e-09	0.000535836	6.41506e-09	5.89192e-09	0.000368614	0.000663179	0.00125436	1.00532e-08	9.99213e-09	1.54923e-08	1.77362e-08	1.33692e-08	2.63951e-08	4.32167e-09	5.25429e-09	5.2321e-09	4.87536e-09	5.43414e-09	5.53634e-09	0.000147045	5.8661e-09	0.000524404	0.000269477	0.00034028	5.97364e-09	6.84928e-09	8.72498e-09	7.07239e-09	1.06492e-08	1.73901e-08	8.98978e-09	1.56975e-08	2.13308e-08	1.49336e-08	5.0893e-08	2.42034e-08	1.31132e-08
Analyte589	2H-Pyran-2-one, tetrahydro-6-methyl-	4.97574e-09	4.3935e-09	4.51771e-09	5.09879e-09	4.62034e-09	4.67274e-09	5.59295e-09	0.000534787	0.00069413	0.000364531	5.04344e-09	0.00100482	8.77155e-09	6.41506e-09	0.000937377	7.2962e-09	6.11655e-09	0.0018238	1.00532e-08	9.99213e-09	1.54923e-08	1.77362e-08	1.33692e-08	2.63951e-08	4.32167e-09	5.25429e-09	5.2321e-09	4.87536e-09	5.43414e-09	5.53634e-09	0.00108803	5.8661e-09	0.000512528	5.27167e-09	4.87402e-09	5.97364e-09	0.00252481	0.00227031	7.07239e-09	0.00266692	0.0012239	0.00366382	1.56975e-08	0.00219009	1.49336e-08	0.00779059	2.42034e-08	1.31132e-08
Analyte591	unknown	4.97574e-09	4.3935e-09	4.51771e-09	5.09879e-09	4.62034e-09	4.67274e-09	0.00388426	0.00279876	0.00338204	0.0039778	0.00267427	0.00283104	8.77155e-09	6.41506e-09	5.89192e-09	7.2962e-09	6.11655e-09	9.81289e-09	1.00532e-08	9.99213e-09	1.54923e-08	1.77362e-08	1.33692e-08	2.63951e-08	4.32167e-09	5.25429e-09	5.2321e-09	4.87536e-09	5.43414e-09	5.53634e-09	7.32324e-09	5.8661e-09	0.000749093	5.27167e-09	0.000658845	5.97364e-09	6.84928e-09	8.72498e-09	7.07239e-09	1.06492e-08	1.73901e-08	8.98978e-09	1.56975e-08	2.13308e-08	1.49336e-08	5.0893e-08	2.42034e-08	1.31132e-08
Analyte615	Furan, 3-butyltetrahydro-2-methyl-, trans-	4.97574e-09	4.3935e-09	4.51771e-09	5.09879e-09	4.62034e-09	4.67274e-09	0.0040309	0.00343189	0.0039167	0.00332695	0.00349035	0.00389013	8.77155e-09	6.41506e-09	5.89192e-09	7.2962e-09	6.11655e-09	9.81289e-09	1.00532e-08	9.99213e-09	1.54923e-08	1.77362e-08	1.33692e-08	2.63951e-08	4.32167e-09	5.25429e-09	5.2321e-09	4.87536e-09	5.43414e-09	5.53634e-09	0.00111137	0.000651153	0.00117483	0.00109946	0.0011949	0.000877461	6.84928e-09	8.72498e-09	7.07239e-09	1.06492e-08	1.73901e-08	8.98978e-09	1.56975e-08	2.13308e-08	1.49336e-08	5.0893e-08	2.42034e-08	1.31132e-08
Analyte620	1,2-Benzenedicarbonitrile	4.97574e-09	4.3935e-09	4.51771e-09	5.09879e-09	4.62034e-09	4.67274e-09	0.000684559	0.000659552	0.000375897	5.00254e-09	0.000433321	0.000451896	8.77155e-09	6.41506e-09	5.89192e-09	0.000354222	0.000374455	9.81289e-09	1.00532e-08	9.99213e-09	1.54923e-08	1.77362e-08	1.33692e-08	2.63951e-08	4.32167e-09	5.25429e-09	5.2321e-09	4.87536e-09	5.43414e-09	5.53634e-09	7.32324e-09	5.8661e-09	4.39574e-09	5.27167e-09	4.87402e-09	5.97364e-09	6.84928e-09	8.72498e-09	7.07239e-09	1.06492e-08	1.73901e-08	8.98978e-09	1.56975e-08	2.13308e-08	1.49336e-08	5.0893e-08	2.42034e-08	1.31132e-08
Analyte624	3-Hexyne-2,5-diol, 2,5-dimethyl-	4.97574e-09	4.3935e-09	4.51771e-09	5.09879e-09	4.62034e-09	4.67274e-09	5.59295e-09	4.91892e-09	5.18144e-09	5.00254e-09	5.04344e-09	4.91754e-09	8.77155e-09	6.41506e-09	5.89192e-09	7.2962e-09	6.11655e-09	9.81289e-09	0.0011986	0.000956601	0.00173541	0.00175263	0.00204961	0.0014206	4.32167e-09	5.25429e-09	5.2321e-09	4.87536e-09	5.43414e-09	5.53634e-09	7.32324e-09	5.8661e-09	4.39574e-09	5.27167e-09	4.87402e-09	5.97364e-09	6.84928e-09	8.72498e-09	7.07239e-09	1.06492e-08	1.73901e-08	8.98978e-09	1.56975e-08	2.13308e-08	0.00170529	5.0893e-08	2.42034e-08	1.31132e-08
Analyte647	?Dehydro-ar-himachalene	4.97574e-09	4.3935e-09	4.51771e-09	5.09879e-09	4.62034e-09	4.67274e-09	5.59295e-09	4.91892e-09	5.18144e-09	5.00254e-09	5.04344e-09	4.91754e-09	8.77155e-09	6.41506e-09	5.89192e-09	7.2962e-09	6.11655e-09	9.81289e-09	1.00532e-08	9.99213e-09	1.54923e-08	1.77362e-08	1.33692e-08	2.63951e-08	4.32167e-09	5.25429e-09	5.2321e-09	4.87536e-09	5.43414e-09	5.53634e-09	3.35976e-05	5.8661e-09	4.39574e-09	2.28752e-05	5.16109e-05	4.09321e-05	0.000547128	0.000941599	0.000604398	0.000581579	0.000557129	8.98978e-09	0.000430623	0.000613506	0.000223846	5.0893e-08	2.42034e-08	0.000221251
Analyte653	??-Calacorene	4.97574e-09	4.3935e-09	4.51771e-09	5.09879e-09	4.62034e-09	4.67274e-09	5.59295e-09	4.91892e-09	0.000414654	5.00254e-09	0.00038106	0.000545725	8.77155e-09	6.41506e-09	5.89192e-09	7.2962e-09	6.11655e-09	9.81289e-09	1.00532e-08	9.99213e-09	1.54923e-08	1.77362e-08	1.33692e-08	2.63951e-08	4.32167e-09	5.25429e-09	5.2321e-09	4.87536e-09	5.43414e-09	5.53634e-09	7.32324e-09	5.8661e-09	4.39574e-09	5.27167e-09	4.87402e-09	5.97364e-09	0.0193408	8.72498e-09	0.0249836	0.0222448	0.0252599	0.00982667	0.0076742	0.0207943	0.00651305	0.0241947	0.00811697	0.00474779
Analyte656	Benzene, 1-isocyano-3-methyl-	4.97574e-09	4.3935e-09	4.51771e-09	5.09879e-09	4.62034e-09	4.67274e-09	5.59295e-09	0.000404646	0.000528487	0.000387287	0.000426699	0.000340777	0.00051746	0.00075127	0.000381483	0.000520018	0.000918503	0.000877344	1.00532e-08	9.99213e-09	1.54923e-08	1.77362e-08	1.33692e-08	2.63951e-08	4.32167e-09	5.25429e-09	5.2321e-09	4.87536e-09	5.43414e-09	5.53634e-09	7.32324e-09	5.8661e-09	4.39574e-09	5.27167e-09	4.87402e-09	5.97364e-09	6.84928e-09	8.72498e-09	7.07239e-09	1.06492e-08	1.73901e-08	8.98978e-09	1.56975e-08	2.13308e-08	1.49336e-08	5.0893e-08	2.42034e-08	1.31132e-08
Analyte665	unknown	4.97574e-09	4.3935e-09	4.51771e-09	5.09879e-09	4.62034e-09	4.67274e-09	5.59295e-09	4.91892e-09	5.18144e-09	5.00254e-09	5.04344e-09	4.91754e-09	8.77155e-09	6.41506e-09	5.89192e-09	7.2962e-09	6.11655e-09	9.81289e-09	1.00532e-08	9.99213e-09	1.54923e-08	1.77362e-08	1.33692e-08	2.63951e-08	4.32167e-09	5.25429e-09	5.2321e-09	4.87536e-09	5.43414e-09	5.53634e-09	7.32324e-09	5.8661e-09	4.39574e-09	5.27167e-09	4.87402e-09	5.97364e-09	0.000702427	0.00122914	0.000332005	0.000435255	0.000753553	8.98978e-09	1.56975e-08	0.00050885	1.49336e-08	5.0893e-08	2.42034e-08	1.31132e-08
Analyte671	4-Isopropyl-6-methyl-1-methylene-1,2,3,4-tetrahydronaphthalene	4.97574e-09	4.3935e-09	4.51771e-09	5.09879e-09	4.62034e-09	4.67274e-09	5.59295e-09	4.91892e-09	5.18144e-09	5.00254e-09	5.04344e-09	4.91754e-09	8.77155e-09	6.41506e-09	5.89192e-09	7.2962e-09	6.11655e-09	9.81289e-09	1.00532e-08	9.99213e-09	1.54923e-08	1.77362e-08	1.33692e-08	2.63951e-08	4.32167e-09	5.25429e-09	5.2321e-09	4.87536e-09	5.43414e-09	5.53634e-09	7.32324e-09	5.8661e-09	4.39574e-09	5.27167e-09	4.87402e-09	5.97364e-09	0.0040388	0.00713552	0.00428246	0.00435634	1.73901e-08	8.98978e-09	1.56975e-08	2.13308e-08	1.49336e-08	5.0893e-08	2.42034e-08	1.31132e-08
Analyte683	unknown	4.97574e-09	4.3935e-09	4.51771e-09	5.09879e-09	4.62034e-09	4.67274e-09	5.59295e-09	4.91892e-09	5.18144e-09	5.00254e-09	5.04344e-09	4.91754e-09	8.77155e-09	6.41506e-09	5.89192e-09	7.2962e-09	6.11655e-09	9.81289e-09	1.00532e-08	9.99213e-09	1.54923e-08	1.77362e-08	1.33692e-08	2.63951e-08	4.32167e-09	5.25429e-09	5.2321e-09	4.87536e-09	5.43414e-09	5.53634e-09	7.32324e-09	5.8661e-09	4.39574e-09	5.27167e-09	4.87402e-09	5.97364e-09	0.000473129	0.000604874	0.000537897	0.000468484	0.000704209	8.98978e-09	1.56975e-08	2.13308e-08	1.49336e-08	5.0893e-08	2.42034e-08	1.31132e-08
Analyte708	L-Leucine, N-methyl-N-(3-chloropropoxycarbonyl)-, tridecyl ester	4.97574e-09	4.3935e-09	4.51771e-09	5.09879e-09	4.62034e-09	4.67274e-09	5.59295e-09	0.00868974	0.00475089	0.00553494	0.00730435	0.0037318	8.77155e-09	6.41506e-09	5.89192e-09	7.2962e-09	0.000146795	9.81289e-09	0.000608061	9.99213e-09	0.000805919	0.00102979	0.00100533	0.00119735	4.32167e-09	5.25429e-09	5.2321e-09	4.87536e-09	5.43414e-09	5.53634e-09	0.00437373	0.00111704	0.00605555	0.00390493	0.00291526	0.00351911	0.000387302	8.72498e-09	7.07239e-09	1.06492e-08	0.00189687	8.98978e-09	0.00098184	2.13308e-08	1.49336e-08	5.0893e-08	2.42034e-08	1.31132e-08
Analyte711	Epicubenol	4.97574e-09	4.3935e-09	4.51771e-09	5.09879e-09	4.62034e-09	4.67274e-09	5.59295e-09	4.91892e-09	5.18144e-09	5.00254e-09	5.04344e-09	4.91754e-09	8.77155e-09	6.41506e-09	5.89192e-09	7.2962e-09	6.11655e-09	9.81289e-09	1.00532e-08	9.99213e-09	1.54923e-08	1.77362e-08	1.33692e-08	2.63951e-08	4.32167e-09	5.25429e-09	5.2321e-09	4.87536e-09	5.43414e-09	5.53634e-09	7.32324e-09	5.8661e-09	0.000298777	5.27167e-09	0.00021328	5.97364e-09	0.00118739	0.00198981	0.00142291	0.00169793	0.00211454	0.000636432	0.00114355	0.00216045	0.00117415	0.00363368	0.00131517	1.31132e-08
Analyte713	1,2,3,4,5,6,7,8-Octahydro-1-methylphenanthrene	4.97574e-09	4.3935e-09	4.51771e-09	5.09879e-09	4.62034e-09	4.67274e-09	5.59295e-09	4.91892e-09	5.18144e-09	5.00254e-09	5.04344e-09	4.91754e-09	8.77155e-09	6.41506e-09	5.89192e-09	7.2962e-09	6.11655e-09	9.81289e-09	1.00532e-08	9.99213e-09	1.54923e-08	1.77362e-08	1.33692e-08	2.63951e-08	4.32167e-09	5.25429e-09	5.2321e-09	4.87536e-09	5.43414e-09	5.53634e-09	7.32324e-09	5.8661e-09	4.39574e-09	5.27167e-09	4.87402e-09	5.97364e-09	0.000269171	0.000270279	0.000245792	1.06492e-08	1.73901e-08	8.98978e-09	1.56975e-08	2.13308e-08	1.49336e-08	5.0893e-08	2.42034e-08	1.31132e-08
Analyte717	Benzene, 1-(1,5-dimethylhexyl)-4-methyl-	4.97574e-09	4.3935e-09	4.51771e-09	5.09879e-09	4.62034e-09	4.67274e-09	5.59295e-09	4.91892e-09	5.18144e-09	5.00254e-09	5.04344e-09	4.91754e-09	8.77155e-09	6.41506e-09	5.89192e-09	7.2962e-09	6.11655e-09	9.81289e-09	1.00532e-08	9.99213e-09	1.54923e-08	1.77362e-08	1.33692e-08	2.63951e-08	4.32167e-09	5.25429e-09	5.2321e-09	4.87536e-09	5.43414e-09	5.53634e-09	7.32324e-09	5.8661e-09	0.000537558	5.27167e-09	0.000525416	5.97364e-09	0.00180452	0.00291494	0.00205372	0.00233745	0.00284709	0.000948561	0.00140227	0.0030946	0.00117779	0.00465151	0.00166501	1.31132e-08
Analyte722	2,5-di-tert-Butyl-1,4-benzoquinone	4.97574e-09	4.3935e-09	4.51771e-09	5.09879e-09	4.62034e-09	4.67274e-09	5.59295e-09	4.91892e-09	5.18144e-09	5.00254e-09	5.04344e-09	4.91754e-09	8.77155e-09	6.41506e-09	5.89192e-09	7.2962e-09	6.11655e-09	9.81289e-09	1.00532e-08	9.99213e-09	1.54923e-08	1.77362e-08	1.33692e-08	2.63951e-08	4.32167e-09	5.25429e-09	5.2321e-09	4.87536e-09	5.43414e-09	5.53634e-09	7.32324e-09	5.8661e-09	4.39574e-09	5.27167e-09	4.87402e-09	5.97364e-09	0.000551721	0.000640272	0.000849947	0.000897185	0.000737265	0.000239737	1.56975e-08	0.000716345	1.49336e-08	5.0893e-08	2.42034e-08	1.31132e-08
Analyte736	Valeric anhydride	4.97574e-09	4.3935e-09	4.51771e-09	5.09879e-09	4.62034e-09	4.67274e-09	5.59295e-09	0.00246742	0.00294027	0.00490469	0.00625171	4.91754e-09	8.77155e-09	6.41506e-09	5.89192e-09	7.2962e-09	6.11655e-09	9.81289e-09	1.00532e-08	9.99213e-09	1.54923e-08	1.77362e-08	1.33692e-08	2.63951e-08	4.32167e-09	5.25429e-09	5.2321e-09	4.87536e-09	5.43414e-09	5.53634e-09	7.32324e-09	5.8661e-09	4.39574e-09	5.27167e-09	4.87402e-09	5.97364e-09	6.84928e-09	8.72498e-09	7.07239e-09	1.06492e-08	1.73901e-08	8.98978e-09	1.56975e-08	2.13308e-08	1.49336e-08	5.0893e-08	2.42034e-08	1.31132e-08
Analyte737	Pilocarpine	4.97574e-09	4.3935e-09	4.51771e-09	5.09879e-09	4.62034e-09	4.67274e-09	5.59295e-09	4.91892e-09	5.18144e-09	5.00254e-09	5.04344e-09	4.91754e-09	8.77155e-09	6.41506e-09	5.89192e-09	7.2962e-09	6.11655e-09	9.81289e-09	0.000714177	0.000676725	1.54923e-08	0.00180667	0.00131507	0.00140479	4.32167e-09	5.25429e-09	5.2321e-09	4.87536e-09	5.43414e-09	5.53634e-09	7.32324e-09	0.000254253	4.39574e-09	5.27167e-09	4.87402e-09	5.97364e-09	6.84928e-09	8.72498e-09	7.07239e-09	1.06492e-08	1.73901e-08	8.98978e-09	0.00139109	0.00244318	0.00138811	0.0035931	0.00243807	0.0011279
Analyte748	Muurola-4,10(14)-dien-1??-ol	4.97574e-09	4.3935e-09	4.51771e-09	5.09879e-09	4.62034e-09	4.67274e-09	5.59295e-09	4.91892e-09	5.18144e-09	5.00254e-09	5.04344e-09	4.91754e-09	8.77155e-09	6.41506e-09	5.89192e-09	7.2962e-09	6.11655e-09	9.81289e-09	1.00532e-08	9.99213e-09	1.54923e-08	1.77362e-08	1.33692e-08	2.63951e-08	4.32167e-09	5.25429e-09	5.2321e-09	4.87536e-09	5.43414e-09	5.53634e-09	7.32324e-09	5.8661e-09	4.39574e-09	5.27167e-09	4.87402e-09	5.97364e-09	0.00133463	0.00236858	0.00194746	0.00134173	0.00233968	0.000666262	0.00102599	0.0018722	0.000923628	0.00269111	0.00138591	0.00044533
Analyte778	(R,1E,5E,9E)-1,5,9-Trimethyl-12-(prop-1-en-2-yl)cyclotetradeca-1,5,9-triene	4.97574e-09	4.3935e-09	4.51771e-09	5.09879e-09	4.62034e-09	4.67274e-09	0.00217202	0.00183723	0.00131406	0.00106991	0.00132165	0.000958618	8.77155e-09	6.41506e-09	5.89192e-09	7.2962e-09	6.11655e-09	9.81289e-09	1.00532e-08	9.99213e-09	1.54923e-08	1.77362e-08	1.33692e-08	2.63951e-08	4.32167e-09	5.25429e-09	5.2321e-09	4.87536e-09	5.43414e-09	5.53634e-09	7.32324e-09	5.8661e-09	4.39574e-09	5.27167e-09	4.87402e-09	5.97364e-09	6.84928e-09	8.72498e-09	7.07239e-09	1.06492e-08	1.73901e-08	8.98978e-09	1.56975e-08	2.13308e-08	1.49336e-08	5.0893e-08	2.42034e-08	1.31132e-08
Analyte782	6,6,7-Trimethyl-octane-2,5-dione	4.97574e-09	4.3935e-09	4.51771e-09	5.09879e-09	4.62034e-09	4.67274e-09	5.59295e-09	4.91892e-09	5.18144e-09	5.00254e-09	5.04344e-09	4.91754e-09	8.77155e-09	0.000536078	0.000277727	7.2962e-09	0.000341718	0.000644332	1.00532e-08	9.99213e-09	1.54923e-08	1.77362e-08	1.33692e-08	2.63951e-08	4.32167e-09	5.25429e-09	5.2321e-09	4.87536e-09	5.43414e-09	5.53634e-09	7.32324e-09	5.8661e-09	4.39574e-09	5.27167e-09	4.87402e-09	5.97364e-09	6.84928e-09	8.72498e-09	7.07239e-09	1.06492e-08	1.73901e-08	8.98978e-09	1.56975e-08	2.13308e-08	1.49336e-08	5.0893e-08	2.42034e-08	1.31132e-08
Analyte785	E-11-Hexadecenoic acid, ethyl ester	4.97574e-09	4.3935e-09	4.51771e-09	5.09879e-09	4.62034e-09	4.67274e-09	5.59295e-09	4.91892e-09	5.18144e-09	5.00254e-09	3.28967e-07	4.91754e-09	8.77155e-09	6.41506e-09	5.89192e-09	7.2962e-09	6.11655e-09	9.81289e-09	1.00532e-08	9.99213e-09	1.54923e-08	1.77362e-08	1.33692e-08	2.63951e-08	4.32167e-09	5.25429e-09	5.2321e-09	4.87536e-09	5.43414e-09	5.53634e-09	7.32324e-09	5.8661e-09	4.39574e-09	5.27167e-09	4.87402e-09	5.97364e-09	0.00101955	0.000201586	0.000351332	1.06492e-08	1.73901e-08	0.000923203	0.000268731	2.13308e-08	1.49336e-08	5.0893e-08	0.000630429	1.31132e-08
Analyte837	Furane-2-carboxaldehyde, 5-(4-nitrophenoxymethyl)-	4.97574e-09	4.3935e-09	4.51771e-09	5.09879e-09	4.62034e-09	4.67274e-09	5.59295e-09	4.91892e-09	5.18144e-09	5.00254e-09	5.04344e-09	4.91754e-09	8.77155e-09	0.0002178	0.000216719	7.2962e-09	0.000157073	0.000212387	1.00532e-08	9.99213e-09	1.54923e-08	1.77362e-08	1.33692e-08	2.63951e-08	4.32167e-09	5.25429e-09	5.2321e-09	4.87536e-09	5.43414e-09	5.53634e-09	7.32324e-09	5.8661e-09	4.39574e-09	5.27167e-09	4.87402e-09	5.97364e-09	6.84928e-09	8.72498e-09	7.07239e-09	0.000133443	1.73901e-08	8.98978e-09	1.56975e-08	2.13308e-08	1.49336e-08	5.0893e-08	2.42034e-08	1.31132e-08
Analyte861	4-tert-butylamphetamine	4.97574e-09	4.3935e-09	4.51771e-09	5.09879e-09	4.62034e-09	4.67274e-09	5.59295e-09	0.000157673	0.000160332	5.00254e-09	5.04344e-09	0.000152947	8.77155e-09	6.41506e-09	5.89192e-09	7.2962e-09	6.11655e-09	9.81289e-09	1.00532e-08	9.99213e-09	1.54923e-08	1.77362e-08	1.33692e-08	2.63951e-08	4.32167e-09	5.25429e-09	5.2321e-09	4.87536e-09	5.43414e-09	5.53634e-09	7.32324e-09	5.8661e-09	4.39574e-09	5.27167e-09	4.87402e-09	5.97364e-09	6.84928e-09	8.72498e-09	7.07239e-09	1.06492e-08	1.73901e-08	8.98978e-09	1.56975e-08	2.13308e-08	1.49336e-08	5.0893e-08	2.42034e-08	1.31132e-08
Analyte558	unknown	4.97574e-09	4.3935e-09	0.000164365	0.000222661	4.62034e-09	4.67274e-09	0.000229358	0.000137903	0.000158962	0.00023035	0.000156184	0.000172824	8.77155e-09	0.000105454	6.08715e-05	7.2962e-09	6.11655e-09	9.81289e-09	1.00532e-08	0.000107437	1.54923e-08	1.77362e-08	0.000193249	2.63951e-08	0.000237821	5.25429e-09	5.2321e-09	0.000158421	5.43414e-09	5.53634e-09	7.32324e-09	5.8661e-09	4.39574e-09	0.00010363	4.87402e-09	0.000101476	6.84928e-09	0.000131962	7.07239e-09	1.06492e-08	1.73901e-08	8.98978e-09	1.56975e-08	2.13308e-08	1.49336e-08	5.0893e-08	2.42034e-08	1.31132e-08
Analyte85	3-Heptyne, 5-methyl-	4.97574e-09	4.3935e-09	0.000179219	5.09879e-09	0.000494984	0.000452906	0.000821987	0.000253596	0.00057881	0.000530896	0.000380319	0.000180995	8.77155e-09	6.41506e-09	5.89192e-09	7.2962e-09	6.11655e-09	9.81289e-09	1.00532e-08	9.99213e-09	1.54923e-08	1.77362e-08	1.33692e-08	2.63951e-08	0.000279849	0.000300926	0.000387351	0.000173038	5.43414e-09	5.53634e-09	7.32324e-09	5.8661e-09	0.000413936	5.27167e-09	0.000339649	5.97364e-09	6.84928e-09	8.72498e-09	7.07239e-09	1.06492e-08	1.73901e-08	8.98978e-09	1.56975e-08	2.13308e-08	1.49336e-08	5.0893e-08	2.42034e-08	1.31132e-08
Analyte508	Cyclopropane, tetramethylpropylidene-	0.00155674	0.00211224	0.00579774	5.09879e-09	0.00278153	0.00709163	0.00940972	0.00272493	0.00734598	0.00556514	0.00682694	0.00469131	8.77155e-09	6.41506e-09	5.89192e-09	7.2962e-09	6.11655e-09	9.81289e-09	1.00532e-08	9.99213e-09	1.54923e-08	1.77362e-08	1.33692e-08	2.63951e-08	0.0034558	0.00343088	0.00237678	0.00304119	0.00338865	0.00355665	0.00308806	0.00113553	0.00326211	0.00338369	0.00239852	0.00118402	6.84928e-09	8.72498e-09	7.07239e-09	1.06492e-08	1.73901e-08	8.98978e-09	1.56975e-08	2.13308e-08	1.49336e-08	5.0893e-08	2.42034e-08	1.31132e-08
Analyte311	1-Dodecanamine, N,N-dimethyl-	4.97574e-09	0.0017015	4.51771e-09	5.09879e-09	4.62034e-09	4.67274e-09	5.59295e-09	0.00181613	5.18144e-09	0.00170115	0.00164217	0.00127823	8.77155e-09	6.41506e-09	5.89192e-09	7.2962e-09	6.11655e-09	9.81289e-09	1.00532e-08	9.99213e-09	1.54923e-08	1.77362e-08	1.33692e-08	2.63951e-08	0.00160059	5.25429e-09	5.2321e-09	4.87536e-09	5.43414e-09	5.53634e-09	7.32324e-09	5.8661e-09	4.39574e-09	5.27167e-09	4.87402e-09	5.97364e-09	6.84928e-09	8.72498e-09	7.07239e-09	1.06492e-08	1.73901e-08	8.98978e-09	1.56975e-08	2.13308e-08	1.49336e-08	5.0893e-08	2.42034e-08	1.31132e-08
Analyte91	unknown	0.0836481	0.0705745	0.0716015	0.107343	0.0986862	0.0823131	0.0167232	0.0131535	0.0197334	0.0104303	0.0131399	0.0220673	0.00923317	0.0105178	0.0108107	0.00561571	0.0111067	0.00709739	0.0172804	0.0110694	0.00922044	0.00972546	0.0179677	0.0477868	0.0734665	0.0939723	0.0794886	0.0799703	0.098959	0.0957047	0.0123319	0.00914418	0.00614789	0.00886918	0.00859928	0.00593548	0.00481982	0.00430681	7.07239e-09	0.00291595	0.00726716	0.0036764	0.00542647	0.00780491	0.00589032	0.010545	0.00978533	0.00263849
Analyte738	Phenol, 2-(1-methylethyl)-	0.003671	0.0045103	0.0040891	0.00374927	0.00252238	0.00325904	0.00432821	0.0043887	0.00174602	0.00229995	0.00354587	0.00195462	8.77155e-09	6.41506e-09	5.89192e-09	7.2962e-09	6.11655e-09	9.81289e-09	1.00532e-08	9.99213e-09	1.54923e-08	1.77362e-08	1.33692e-08	2.63951e-08	4.32167e-09	0.00315928	0.00505885	0.00516293	0.00513454	0.00308752	7.32324e-09	5.8661e-09	0.00173135	0.0015422	0.00112702	5.97364e-09	6.84928e-09	8.72498e-09	7.07239e-09	1.06492e-08	1.73901e-08	8.98978e-09	1.56975e-08	2.13308e-08	1.49336e-08	5.0893e-08	2.42034e-08	1.31132e-08
Analyte443	unknown	0.0077189	0.00587034	0.00560977	0.00757365	0.00242518	0.00667326	0.00685377	0.0050626	0.00582155	5.00254e-09	5.04344e-09	4.91754e-09	8.77155e-09	6.41506e-09	0.00638386	0.00656026	6.11655e-09	0.0146662	1.00532e-08	9.99213e-09	1.54923e-08	1.77362e-08	1.33692e-08	2.63951e-08	0.00560361	0.00767861	5.2321e-09	0.00583677	0.0087248	0.006959	7.32324e-09	0.00771257	4.39574e-09	0.00592234	4.87402e-09	0.008097	0.010234	0.00950008	7.07239e-09	0.0178346	0.0156187	8.98978e-09	0.0111601	0.0127191	0.0124689	5.0893e-08	0.0147979	0.00912372
Analyte110	unknown	4.97574e-09	0.0191155	4.51771e-09	5.09879e-09	4.62034e-09	4.67274e-09	0.00533666	0.00350277	0.00585447	0.00327531	0.00360662	0.0060628	0.00297095	0.00358819	0.00348827	0.001462	0.00268595	0.00265301	0.00575425	0.00362794	0.00295993	0.00190706	0.00540427	0.0138677	4.32167e-09	5.25429e-09	0.0212677	4.87536e-09	5.43414e-09	5.53634e-09	0.00374086	0.00280951	0.00172063	0.00292219	0.0026998	0.00204024	0.0016752	0.00140846	0.000404955	0.000865326	0.00183303	0.00107215	0.00122834	0.00291143	0.00145218	0.00395528	0.00541955	0.00153556
Analyte688	Hexanoic acid, 2-ethyl-	0.00538531	0.00372444	0.00640177	0.00694963	4.62034e-09	0.00516415	5.59295e-09	4.91892e-09	5.18144e-09	0.00418191	5.04344e-09	0.00347983	0.00586484	0.00504892	0.00467507	0.00388931	0.00297672	9.81289e-09	1.00532e-08	0.00755306	0.00913915	0.00986495	0.00864013	0.0132888	0.00481552	0.00413737	5.2321e-09	0.00613883	0.0057058	0.00574895	0.0102186	0.00607226	0.00264564	0.00274321	0.00369536	0.00639734	0.00554748	0.00707958	0.00914984	0.00937396	0.0117594	0.00882099	0.00670774	2.13308e-08	0.00813055	0.0311311	0.0127806	0.00335846
Analyte438	unknown	0.00118988	4.3935e-09	4.51771e-09	5.09879e-09	4.62034e-09	0.00154645	0.00312607	4.91892e-09	5.18144e-09	5.00254e-09	0.00126433	4.91754e-09	8.77155e-09	6.41506e-09	0.000151502	7.2962e-09	6.11655e-09	9.81289e-09	1.00532e-08	9.99213e-09	1.54923e-08	1.77362e-08	1.33692e-08	2.63951e-08	0.00127543	5.25429e-09	0.000827731	4.87536e-09	5.43414e-09	5.53634e-09	7.32324e-09	5.8661e-09	0.00165602	5.27167e-09	4.87402e-09	5.97364e-09	0.00068382	0.000959109	7.07239e-09	0.0013099	0.00134556	0.00105451	1.56975e-08	2.13308e-08	1.49336e-08	5.0893e-08	2.42034e-08	1.31132e-08
Analyte105	Oxalic acid, isobutyl propyl ester	4.97574e-09	4.3935e-09	0.000435113	5.09879e-09	4.62034e-09	0.000532666	5.59295e-09	0.000316687	0.000367005	0.000139794	0.00011892	4.91754e-09	0.000645016	0.000164103	0.000234186	7.2962e-09	0.000354393	0.000759884	0.00133066	9.99213e-09	0.000284751	0.00136236	0.000962902	2.63951e-08	4.32167e-09	0.000447732	5.2321e-09	4.87536e-09	0.000370137	5.53634e-09	0.000415023	5.8661e-09	0.000110179	0.0002037	0.000272834	5.97364e-09	0.000411592	0.00113575	0.000970443	0.000777196	0.00101747	0.000625595	1.56975e-08	0.000834672	1.49336e-08	5.0893e-08	2.42034e-08	1.31132e-08
Analyte409	1,3-Dioxolane-2-ethanol, 2-methyl-, acetate	4.97574e-09	4.3935e-09	0.00154509	0.000978928	4.62034e-09	0.00215167	0.00199929	0.000946482	0.00135188	0.00142428	0.00129015	0.00147	8.77155e-09	6.41506e-09	5.89192e-09	7.2962e-09	6.11655e-09	9.81289e-09	1.00532e-08	9.99213e-09	1.54923e-08	1.77362e-08	1.33692e-08	2.63951e-08	4.32167e-09	0.000918526	0.00111854	0.000897296	0.00163914	0.000705546	7.32324e-09	5.8661e-09	4.39574e-09	5.27167e-09	0.00113713	5.97364e-09	6.84928e-09	8.72498e-09	7.07239e-09	1.06492e-08	1.73901e-08	8.98978e-09	1.56975e-08	2.13308e-08	1.49336e-08	5.0893e-08	2.42034e-08	1.31132e-08
Analyte546	unknown	0.00634037	0.00931049	0.0153385	0.0096138	0.00759343	0.0187671	0.0162826	0.00598358	0.00982447	0.0137463	0.0122306	0.00990519	8.77155e-09	6.41506e-09	5.89192e-09	7.2962e-09	6.11655e-09	9.81289e-09	1.00532e-08	9.99213e-09	1.54923e-08	1.77362e-08	1.33692e-08	2.63951e-08	0.0125156	0.00987285	0.00865017	0.0129813	0.0105927	0.00951662	0.0080573	0.00228754	4.39574e-09	0.00809167	0.00560466	0.00186454	6.84928e-09	8.72498e-09	7.07239e-09	1.06492e-08	1.73901e-08	8.98978e-09	1.56975e-08	2.13308e-08	1.49336e-08	5.0893e-08	2.42034e-08	1.31132e-08
Analyte597	N1,N1,N4-Tris(tert-butyldimethylsilyl)succinamide	0.00348594	0.00267917	0.00483801	0.00231137	0.00272022	4.67274e-09	5.59295e-09	0.00246112	0.00244887	0.00164427	5.04344e-09	0.00307581	0.00228639	6.41506e-09	5.89192e-09	7.2962e-09	6.11655e-09	0.0104604	1.00532e-08	9.99213e-09	0.00364653	1.77362e-08	1.33692e-08	2.63951e-08	4.32167e-09	0.00350678	0.00475368	4.87536e-09	0.00361127	0.00298486	7.32324e-09	0.00317506	4.39574e-09	5.27167e-09	0.00369123	0.00340474	0.00385873	8.72498e-09	7.07239e-09	0.00420144	0.00755879	8.98978e-09	0.0051416	0.00558961	0.00562306	5.0893e-08	2.42034e-08	0.00413788
Analyte259	unknown	4.97574e-09	0.000544666	4.51771e-09	5.09879e-09	4.62034e-09	4.67274e-09	5.59295e-09	4.91892e-09	5.18144e-09	5.00254e-09	5.04344e-09	4.91754e-09	8.77155e-09	6.41506e-09	5.89192e-09	7.2962e-09	6.11655e-09	9.81289e-09	1.00532e-08	9.99213e-09	1.54923e-08	1.77362e-08	1.33692e-08	2.63951e-08	4.32167e-09	5.25429e-09	5.2321e-09	0.000365005	5.43414e-09	5.53634e-09	7.32324e-09	5.8661e-09	0.000382416	0.000238584	0.000228179	0.000204172	6.84928e-09	8.72498e-09	7.07239e-09	1.06492e-08	1.73901e-08	8.98978e-09	0.000442527	2.13308e-08	1.49336e-08	5.0893e-08	2.42034e-08	1.31132e-08
Analyte625	Phenol, 2-methoxy-	0.00316349	0.00252228	0.00386673	0.00429961	0.00236586	0.00288953	0.00409286	0.00298666	0.00291623	0.00298761	0.00234427	0.00338349	0.00434944	6.41506e-09	5.89192e-09	7.2962e-09	0.00393118	0.0017313	1.00532e-08	9.99213e-09	1.54923e-08	1.77362e-08	1.33692e-08	2.63951e-08	0.00435204	0.00340165	0.00285805	0.00357691	0.00272533	0.00295742	0.00127003	0.000616396	0.00204882	0.000934242	0.00107433	0.000732306	6.84928e-09	8.72498e-09	7.07239e-09	1.06492e-08	1.73901e-08	8.98978e-09	0.00109604	0.00704764	1.49336e-08	0.00620352	0.00407464	0.000744225
Analyte709	Methyl(methyl 2,3,4-tri-O-methyl-?d-mannopyranoside)uronate	4.97574e-09	4.3935e-09	4.51771e-09	0.000538579	4.62034e-09	0.00109989	5.59295e-09	0.000945193	0.00194173	0.00129898	5.04344e-09	0.00115113	0.000117671	0.000154103	0.000414898	0.0032889	0.00114226	0.00278434	0.0017341	0.00090645	1.54923e-08	1.77362e-08	0.0012922	2.63951e-08	0.000694235	5.25429e-09	0.00016358	0.000312694	5.43414e-09	5.53634e-09	7.32324e-09	5.8661e-09	4.39574e-09	5.27167e-09	4.87402e-09	5.97364e-09	6.84928e-09	8.72498e-09	0.00193845	0.00209458	0.00337991	8.98978e-09	0.0112999	0.0109381	0.00269891	0.00184651	2.42034e-08	0.00242154
Analyte721	1,2,2-Trimethylpropyl trifluoroacetate	4.97574e-09	4.3935e-09	0.00098262	5.09879e-09	4.62034e-09	4.67274e-09	0.00456675	0.00324846	0.00565681	0.00338681	0.00447701	0.00299093	8.77155e-09	6.41506e-09	0.000735704	7.2962e-09	6.11655e-09	9.81289e-09	1.00532e-08	9.99213e-09	1.54923e-08	1.77362e-08	1.33692e-08	2.63951e-08	4.32167e-09	5.25429e-09	5.2321e-09	4.87536e-09	5.43414e-09	0.000615022	0.0022733	0.00090587	0.000653083	0.00130535	0.00186529	0.00189014	6.84928e-09	8.72498e-09	7.07239e-09	1.06492e-08	1.73901e-08	8.98978e-09	1.56975e-08	2.13308e-08	1.49336e-08	5.0893e-08	2.42034e-08	1.31132e-08
Analyte380	Decanal	0.00763081	4.3935e-09	4.51771e-09	0.00640018	0.00633455	0.00855405	0.0070574	0.00349375	0.00530631	0.00699636	0.00469848	0.00583301	0.00317555	0.00332839	0.00220904	0.00266033	0.00458541	0.000652426	0.00396881	0.00305161	0.00369617	0.00539839	0.00554752	0.0055045	0.00895947	0.00579555	0.00327591	0.00619883	0.00400294	0.00391392	0.00295751	0.000914268	0.00372194	0.00132988	0.0019125	0.00117473	0.0032436	0.00583345	0.00368943	0.00415079	0.00925156	0.00312328	0.00254492	0.00590408	0.00302225	0.00652704	0.00577047	0.00230105
Analyte612	Naphthalene, 1,2,3,4-tetrahydro-1,6-dimethyl-4-(1-methylethyl)-, (1S-cis)-	0.000539068	0.000989643	0.000802562	0.00429333	0.000740996	0.00299265	0.00107366	0.00432036	0.0024281	0.00118587	0.000835319	0.00310512	0.0068401	0.00603136	0.00516593	0.00567106	0.00758147	0.0134681	0.00375857	0.00646344	0.0140585	0.0127324	0.00799648	0.013503	0.00125763	0.00322501	0.00147796	0.00167582	0.00286636	0.00161889	0.00519156	0.0037968	0.007227	0.00398458	0.0051399	0.00378606	6.84928e-09	8.72498e-09	7.07239e-09	1.06492e-08	1.73901e-08	8.98978e-09	1.56975e-08	2.13308e-08	1.49336e-08	5.0893e-08	2.42034e-08	1.31132e-08
Analyte298	Butanoic acid, 2-hydroxy-3,3-dimethyl-	4.97574e-09	0.00293013	4.51771e-09	5.09879e-09	4.62034e-09	0.00349967	5.59295e-09	4.91892e-09	5.18144e-09	5.00254e-09	5.04344e-09	4.91754e-09	0.00153689	0.00167174	5.89192e-09	0.00208833	0.00186844	9.81289e-09	0.00150714	0.00195768	0.00179303	0.0019204	0.00242636	0.00327599	4.32167e-09	5.25429e-09	0.00196798	0.00264887	5.43414e-09	0.00340379	7.32324e-09	5.8661e-09	4.39574e-09	5.27167e-09	4.87402e-09	5.97364e-09	6.84928e-09	8.72498e-09	7.07239e-09	1.06492e-08	1.73901e-08	8.98978e-09	0.00200898	0.00449584	0.00272334	5.0893e-08	0.00332137	0.00183014
Analyte361	4-Octanone, 5-hydroxy-2,7-dimethyl-	0.000438414	4.3935e-09	0.0027552	0.00191759	0.000941111	4.67274e-09	0.000697859	0.000447579	0.000534823	0.000221165	0.000484161	0.00038061	0.000685344	0.000821095	0.00140733	0.000705535	0.00102584	0.00223474	1.00532e-08	0.000629031	0.000540632	0.00132823	0.000636342	0.00091377	0.00203568	0.000328226	0.0015814	0.00209895	0.000985744	0.000532558	0.000468011	0.00019008	0.00126056	5.27167e-09	0.000298847	0.00014013	0.00277241	0.0025548	0.00254911	0.00357294	0.00406285	0.00247573	0.000391052	0.00172343	0.000522709	0.00610542	2.42034e-08	0.000389222
Analyte374	unknown	0.000405327	4.3935e-09	0.000314076	5.09879e-09	0.000418726	4.67274e-09	0.000873243	0.000471117	0.000664507	0.000583065	0.000596239	0.00057846	8.77155e-09	6.41506e-09	5.89192e-09	7.2962e-09	6.11655e-09	9.81289e-09	1.00532e-08	9.99213e-09	1.54923e-08	1.77362e-08	1.33692e-08	2.63951e-08	0.000263991	5.25429e-09	5.2321e-09	0.000283584	0.000539111	0.000384472	7.32324e-09	0.000491742	0.000321276	5.27167e-09	0.000464847	0.000487625	6.84928e-09	8.72498e-09	7.07239e-09	0.000637125	1.73901e-08	8.98978e-09	1.56975e-08	2.13308e-08	1.49336e-08	0.00262494	2.42034e-08	1.31132e-08
Analyte501	2(3H)-Furanone, 5-ethenyldihydro-5-methyl-	4.97574e-09	4.3935e-09	4.51771e-09	0.00161705	4.62034e-09	0.00121827	0.00227577	0.00115506	0.00204507	0.00133223	0.00170576	0.001295	8.77155e-09	0.000577639	5.89192e-09	7.2962e-09	6.11655e-09	0.00190734	1.00532e-08	0.00363406	0.00493971	0.00723459	1.33692e-08	0.0108873	0.000816288	0.000319534	0.000303679	0.000318822	5.43414e-09	0.000257388	7.32324e-09	5.8661e-09	0.00120578	0.000518973	0.000702436	5.97364e-09	6.84928e-09	8.72498e-09	7.07239e-09	1.06492e-08	1.73901e-08	8.98978e-09	1.56975e-08	0.0050785	0.00352958	0.0120957	0.00825455	1.31132e-08
Analyte73	Decane, 2,6,7-trimethyl-	0.0933577	0.0772645	0.0754792	0.111304	0.103156	0.0869266	0.0183513	0.0152769	0.0222235	0.0126151	0.0155855	0.0249425	0.0119516	0.0144529	0.0148862	0.00816289	0.0161876	9.81289e-09	0.0224695	9.99213e-09	0.00911566	0.011662	0.0202474	0.0576478	0.0729809	0.0907475	0.080766	0.0854274	0.110333	0.0925431	0.0166347	0.0107467	0.00905548	0.0114431	0.0116144	0.00718609	6.84928e-09	0.0024825	7.07239e-09	1.06492e-08	0.0110132	0.0025133	1.56975e-08	0.0104833	0.00348613	5.0893e-08	0.0151222	1.31132e-08
Analyte163	Isophytol	0.00418634	0.00343837	0.00371627	0.00489593	0.00438007	0.00352673	5.59295e-09	0.000576093	0.00080851	5.00254e-09	5.04344e-09	0.000804442	0.000546075	0.00045389	0.000286227	0.000297338	0.000507605	9.81289e-09	0.00100036	0.000659129	0.000641425	1.77362e-08	0.00154861	0.00302482	0.00534307	5.25429e-09	0.00352176	0.00420048	0.00995416	0.00521117	7.32324e-09	5.8661e-09	4.39574e-09	5.27167e-09	4.87402e-09	5.97364e-09	6.84928e-09	8.72498e-09	4.36286e-05	1.06492e-08	0.000122613	0.000188504	0.000231445	2.13308e-08	0.000496898	5.0893e-08	2.42034e-08	1.31132e-08
Analyte818	Succinic acid, 3-chlorophenyl 3-phenylprop-2-en-1-yl ester	0.000764136	0.000750626	0.000486319	0.00044805	0.00052785	0.000500549	5.59295e-09	4.91892e-09	0.000173769	5.00254e-09	5.04344e-09	0.000159688	0.000355699	0.000515407	5.89192e-09	0.000544695	0.000567596	0.00318059	0.000267105	0.000797668	1.54923e-08	1.77362e-08	0.000530956	2.63951e-08	0.000203137	0.00124997	0.000523631	0.000474887	0.00200164	5.53634e-09	7.32324e-09	0.000563387	0.000148866	5.27167e-09	4.87402e-09	0.000448178	0.00226345	0.00155599	7.07239e-09	0.00257406	0.00261545	8.98978e-09	0.0018957	0.00522484	0.00176136	0.00654311	0.002489	0.000665522
Analyte749	1,1,1,3,5,7,7,7-Octamethyl-3,5-bis(trimethylsiloxy)tetrasiloxane	0.00073438	4.3935e-09	0.00104057	0.00128398	4.62034e-09	0.000756239	0.00111394	0.000936479	5.18144e-09	0.000761346	0.000702739	0.00108459	8.77155e-09	6.41506e-09	5.89192e-09	0.00047697	6.11655e-09	0.00179277	1.00532e-08	9.99213e-09	1.54923e-08	1.77362e-08	1.33692e-08	2.63951e-08	0.000643993	5.25429e-09	0.000408856	0.000745352	0.000525554	0.000631139	7.32324e-09	0.00035558	4.39574e-09	0.00056038	0.000620921	0.000747157	0.000937822	8.72498e-09	7.07239e-09	1.06492e-08	0.00183635	8.98978e-09	0.000824721	2.13308e-08	0.000733824	5.0893e-08	0.000880647	0.000824399
Analyte357	(R,S)-5-Ethyl-6-methyl-3E-hepten-2-one	4.97574e-09	0.000962257	0.0017631	0.00125418	0.00106027	0.00159417	0.00369286	0.00202723	0.00268003	0.00198542	0.00201751	0.0027151	0.00092411	0.00147083	0.00134917	0.00128586	0.00106172	0.00313326	1.00532e-08	0.00584533	0.00804477	0.00623006	1.33692e-08	0.0116075	0.00171558	0.00097186	0.0009461	0.0010075	0.000201304	0.000526609	0.001119	5.8661e-09	0.00173353	0.00100139	0.00102968	5.97364e-09	6.84928e-09	0.00115916	0.00180395	0.0019243	1.73901e-08	0.00102888	0.00320019	0.00490137	0.00256146	0.00871883	0.00704712	0.00260245
Analyte89	2-Butenal	4.97574e-09	4.3935e-09	4.51771e-09	5.09879e-09	4.62034e-09	0.0378849	5.59295e-09	4.91892e-09	5.18144e-09	5.00254e-09	5.04344e-09	4.91754e-09	8.77155e-09	6.41506e-09	5.89192e-09	7.2962e-09	0.0286106	9.81289e-09	1.00532e-08	9.99213e-09	1.54923e-08	1.77362e-08	1.33692e-08	2.63951e-08	0.00945904	5.25429e-09	5.2321e-09	4.87536e-09	5.43414e-09	5.53634e-09	0.0397421	0.0103834	4.39574e-09	0.0305457	0.039817	5.97364e-09	0.028579	8.72498e-09	7.07239e-09	1.06492e-08	1.73901e-08	0.015498	1.56975e-08	2.13308e-08	1.49336e-08	5.0893e-08	2.42034e-08	1.31132e-08
Analyte282	Silane, cyclohexyldimethoxymethyl-	0.00598461	0.00686692	4.51771e-09	5.09879e-09	0.00836118	0.0086665	0.0100918	0.00501753	0.0092232	0.00770958	0.00735907	0.00522321	0.00285145	0.00473984	0.00443193	0.00236958	0.00265236	0.00856821	0.00734522	0.0090786	0.0182582	0.0109712	1.33692e-08	0.0248005	4.32167e-09	0.00438593	0.00361062	0.00505193	0.00407639	0.00484897	0.0053957	0.00202361	4.39574e-09	0.00388426	0.00503396	0.0025993	0.00264997	8.72498e-09	0.00333116	1.06492e-08	0.00498338	0.0026206	0.0107793	0.0207554	1.49336e-08	0.0433097	0.0208088	0.0134837
Analyte532	unknown	0.0507629	0.0533635	0.112	0.075806	0.0545841	0.132501	0.128807	0.0507608	0.0843767	0.0885304	0.0909414	0.0791116	0.00214236	0.00256161	0.00229515	0.0024194	0.00370206	0.00181134	1.00532e-08	9.99213e-09	1.54923e-08	1.77362e-08	1.33692e-08	2.63951e-08	0.0930887	0.0889379	0.0698894	0.0891631	0.103939	0.0965105	0.0573571	0.0261447	0.045629	0.0607303	0.0404384	0.0280766	0.00347497	0.0031839	0.00250743	0.00347246	0.00472951	8.98978e-09	1.56975e-08	2.13308e-08	1.49336e-08	5.0893e-08	2.42034e-08	1.31132e-08
Analyte799	l-Leucine, N-(2-chloroethoxycarbonyl)-N-methyl-, dodecyl ester	0.000282607	4.3935e-09	4.51771e-09	5.09879e-09	4.62034e-09	4.67274e-09	0.0181612	0.014702	0.00774895	0.00700132	0.00728195	0.00769973	0.00105633	0.00090153	0.00105075	0.00144685	0.00187281	0.00271456	0.000862612	9.99213e-09	1.54923e-08	1.77362e-08	1.33692e-08	2.63951e-08	4.32167e-09	5.25429e-09	5.2321e-09	0.000173591	0.000181718	0.000189614	0.0293124	0.0059337	0.0217915	0.0295738	0.0200528	0.0204896	0.000774425	8.72498e-09	0.000932864	1.06492e-08	0.0015427	8.98978e-09	1.56975e-08	2.13308e-08	1.49336e-08	5.0893e-08	2.42034e-08	1.31132e-08
Analyte393	3,5-Octadien-2-one, (E,E)-	0.013407	0.0350795	0.0442052	0.0375777	0.0244479	0.0423669	5.59295e-09	0.0465606	0.0487179	0.0573144	0.0574496	0.0285893	0.00953732	0.0157576	0.0062104	0.0103333	0.0108487	0.00948429	0.00346103	0.00239323	0.00260272	0.00171184	0.00320108	0.00533479	0.0602121	0.0229945	0.0179983	0.0277604	0.0130179	0.0156185	0.0462709	0.0087006	4.39574e-09	0.033781	0.0434486	0.0141521	0.00316207	0.00947158	0.00373482	0.00915769	0.0215919	0.00656179	0.00397053	0.0103059	0.00314464	0.00716614	0.0103043	0.0034522
Analyte177	6,6-Dimethyl-1,3-heptadien-5-ol	0.0036113	0.00521015	0.00509378	0.00664881	0.00447897	0.00706604	0.00717034	0.00919306	0.0114699	0.00907585	0.00792936	0.0107511	0.00471078	0.00526437	0.00430849	0.00435346	0.00479531	0.00266631	0.00466147	0.00474421	0.00869274	0.0105937	0.010749	0.0256138	0.010521	5.25429e-09	0.0047824	0.0048185	5.43414e-09	0.00351408	0.0172213	0.00917441	0.00808533	0.00920225	0.00828196	5.97364e-09	0.0150632	0.0159864	0.00857718	0.0174419	0.0359321	0.00912604	0.0115155	0.0145321	0.0130943	0.0380478	0.0170875	0.0114802
Analyte216	Oxalic acid, isohexyl neopentyl ester	0.00723051	0.0054406	0.00754658	0.00909529	4.62034e-09	0.00647644	5.59295e-09	4.91892e-09	0.000919014	5.00254e-09	0.000502622	0.000885394	0.000981477	0.00183081	0.0014881	0.00126419	0.00194385	9.81289e-09	0.00459415	9.99213e-09	0.00484968	0.00476447	0.00631551	0.0027572	0.00748815	0.0100154	0.00485902	0.00700331	0.00590353	0.00788018	7.32324e-09	0.000682697	4.39574e-09	5.27167e-09	0.000389547	0.000515547	6.84928e-09	8.72498e-09	0.000427995	0.000842401	1.73901e-08	0.000335782	1.56975e-08	2.13308e-08	0.00261286	5.0893e-08	2.42034e-08	0.00268029
Analyte67	Acetonitrile	0.0173482	0.00882481	0.0218253	0.0104903	0.0109406	0.0136637	0.0049839	0.00607257	0.0051071	0.00705904	0.00533927	0.00489088	8.77155e-09	6.41506e-09	5.89192e-09	7.2962e-09	0.0814734	9.81289e-09	0.0553374	0.0473711	0.0662463	0.0738091	0.0671813	0.108759	0.00802203	0.0106593	0.00799493	0.0105269	0.010968	0.0199855	0.00717868	0.00711183	0.00429015	0.00511825	0.00556025	0.00717495	0.0235475	0.0353088	0.0945677	1.06492e-08	0.0750363	0.102742	0.0767003	0.147694	0.107102	0.312052	0.171291	0.112753
Analyte819	9-Dodecenoic acid, methyl ester, (E)-	4.97574e-09	4.3935e-09	4.51771e-09	5.09879e-09	4.62034e-09	3.96373e-05	5.59295e-09	4.91892e-09	5.18144e-09	5.00254e-09	5.04344e-09	4.91754e-09	8.77155e-09	6.41506e-09	5.89192e-09	7.2962e-09	6.11655e-09	9.81289e-09	0.000311695	0.000239722	0.000300757	0.000527672	0.000646118	2.63951e-08	4.32167e-09	5.25429e-09	5.2321e-09	4.87536e-09	5.43414e-09	5.53634e-09	7.32324e-09	5.8661e-09	4.39574e-09	5.27167e-09	4.87402e-09	5.97364e-09	6.84928e-09	0.000378495	0.000250314	1.06492e-08	0.000307612	0.00022894	0.00032582	0.00114239	0.000301858	0.00120876	0.000991367	1.31132e-08
Analyte572	1-Propanone, 2-methyl-1-phenyl-3-(1-piperidyl)-	4.97574e-09	4.3935e-09	4.51771e-09	5.09879e-09	4.62034e-09	0.000556002	0.00132981	0.00220507	5.18144e-09	0.00243199	0.00175451	0.00376685	0.00253428	0.00170071	0.00268242	0.00236247	0.00370172	0.00528186	0.00248762	0.00238165	0.00337326	0.00175545	0.00376915	0.00614277	4.32167e-09	5.25429e-09	5.2321e-09	4.87536e-09	5.43414e-09	5.53634e-09	6.74622e-05	0.000502597	4.39574e-09	0.000211026	0.000403323	0.000122138	1.26416e-06	0.000330792	1.36406e-06	0.000249034	1.73901e-08	0.000151665	1.56975e-08	2.13308e-08	1.49336e-08	5.0893e-08	2.42034e-08	1.31132e-08
Analyte868	n-Hexadecanoic acid	4.97574e-09	4.3935e-09	4.51771e-09	5.09879e-09	4.62034e-09	0.00122064	5.59295e-09	4.91892e-09	0.00104119	5.00254e-09	5.04344e-09	4.91754e-09	8.77155e-09	6.41506e-09	5.89192e-09	7.2962e-09	6.11655e-09	9.81289e-09	1.00532e-08	0.0015649	1.54923e-08	1.77362e-08	1.33692e-08	2.63951e-08	4.32167e-09	5.25429e-09	5.2321e-09	4.87536e-09	5.43414e-09	5.53634e-09	7.32324e-09	5.8661e-09	4.39574e-09	5.27167e-09	4.87402e-09	5.97364e-09	0.00318015	0.00672112	0.00830981	0.00621872	1.73901e-08	8.98978e-09	1.56975e-08	0.0140754	1.49336e-08	5.0893e-08	2.42034e-08	1.31132e-08
Analyte266	2-Hexen-1-ol, acetate, (Z)-	4.97574e-09	0.000145324	4.51771e-09	5.09879e-09	4.62034e-09	4.67274e-09	5.59295e-09	0.000574186	0.00188385	0.00179758	0.00256445	0.00105867	8.77155e-09	6.41506e-09	5.89192e-09	7.2962e-09	6.11655e-09	9.81289e-09	1.00532e-08	9.99213e-09	1.54923e-08	1.77362e-08	1.33692e-08	2.63951e-08	4.32167e-09	5.25429e-09	5.2321e-09	4.87536e-09	5.43414e-09	5.53634e-09	7.32324e-09	5.8661e-09	4.39574e-09	5.27167e-09	4.87402e-09	5.97364e-09	6.84928e-09	8.72498e-09	7.07239e-09	1.06492e-08	1.73901e-08	8.98978e-09	1.56975e-08	2.13308e-08	1.49336e-08	5.0893e-08	2.42034e-08	1.31132e-08
Analyte193	unknown	4.97574e-09	4.3935e-09	4.51771e-09	5.09879e-09	4.62034e-09	4.67274e-09	5.59295e-09	4.91892e-09	5.18144e-09	5.00254e-09	5.04344e-09	4.91754e-09	8.77155e-09	6.41506e-09	5.89192e-09	7.2962e-09	6.11655e-09	9.81289e-09	1.00532e-08	9.99213e-09	1.54923e-08	1.77362e-08	1.33692e-08	2.63951e-08	4.32167e-09	5.25429e-09	5.2321e-09	0.000452314	5.43414e-09	5.53634e-09	7.32324e-09	5.8661e-09	4.39574e-09	0.000579766	4.87402e-09	5.97364e-09	0.00021537	8.72498e-09	0.000639784	1.06492e-08	0.00107912	0.000745995	1.56975e-08	2.13308e-08	1.49336e-08	5.0893e-08	2.42034e-08	1.31132e-08
Analyte281	1,6-Dioxaspiro[4.4]nonane, 2-ethyl-	4.97574e-09	4.3935e-09	4.51771e-09	5.09879e-09	4.62034e-09	4.67274e-09	0.000139711	4.91892e-09	0.000171961	0.000137266	0.000184455	0.000231464	0.000574329	6.41506e-09	5.89192e-09	0.000657109	6.11655e-09	9.81289e-09	0.000366452	0.00108901	1.54923e-08	0.00100944	0.000833574	0.00161128	4.32167e-09	5.25429e-09	5.2321e-09	2.30533e-05	5.43414e-09	5.53634e-09	7.32324e-09	5.8661e-09	4.27635e-05	5.27167e-09	4.87402e-09	5.97364e-09	0.000274765	0.00020813	0.000490531	0.00039442	1.73901e-08	0.000159684	0.000442292	2.13308e-08	0.000545605	0.00258839	0.000839684	0.000140774
Analyte215	unknown	4.97574e-09	4.3935e-09	4.51771e-09	0.0187458	4.62034e-09	0.0139887	5.59295e-09	0.000889874	0.00203321	0.00146908	0.0014494	0.00209714	8.77155e-09	6.41506e-09	5.89192e-09	7.2962e-09	6.11655e-09	9.81289e-09	1.00532e-08	9.99213e-09	1.54923e-08	1.77362e-08	1.33692e-08	2.63951e-08	4.32167e-09	5.25429e-09	0.0129102	0.017352	0.0135133	0.0187435	0.00158401	0.00113984	0.00113662	0.00138733	0.000970474	0.00168396	0.00221925	0.00401262	0.00343577	0.00598624	0.00545351	0.00319373	0.00523227	0.0161563	0.00908471	0.0499662	0.0174064	0.00451267
Analyte744	1-methyl-4-(prop-1-en-2-yl)-7-oxabicyclo[4.1.0]heptan-2one	4.97574e-09	4.3935e-09	0.00155442	5.09879e-09	0.00108523	0.00101576	0.00154327	4.91892e-09	0.00176706	0.000745366	0.00129697	0.000910217	8.77155e-09	6.41506e-09	5.89192e-09	7.2962e-09	6.11655e-09	9.81289e-09	1.00532e-08	9.99213e-09	1.54923e-08	1.77362e-08	1.33692e-08	2.63951e-08	0.0010953	5.25429e-09	0.000205007	0.000407286	5.43414e-09	5.53634e-09	0.000509799	5.8661e-09	0.000935228	0.000417912	0.000422517	5.97364e-09	6.84928e-09	8.72498e-09	7.07239e-09	1.06492e-08	1.73901e-08	8.98978e-09	1.56975e-08	2.13308e-08	1.49336e-08	5.0893e-08	2.42034e-08	1.31132e-08
Analyte329	3-(4-Methylbenzoyl)-2-thioxo-4-thiazolyl 4-methylbenzoate	0.000641887	0.000763174	0.00073588	5.09879e-09	4.62034e-09	4.67274e-09	5.59295e-09	0.000378823	0.000627628	0.00137311	0.000948514	0.000958582	8.77155e-09	0.000220842	5.89192e-09	7.2962e-09	0.000796856	9.81289e-09	1.00532e-08	0.000244785	1.54923e-08	1.77362e-08	0.000717658	2.63951e-08	0.000789177	5.25429e-09	0.000495715	0.000527758	0.000950982	0.000567155	0.000706171	0.00043303	4.39574e-09	5.27167e-09	0.000331997	0.000150552	0.000428306	0.000815848	0.000716004	0.000729655	0.000933967	0.000800963	0.000554227	2.13308e-08	1.49336e-08	5.0893e-08	0.00103111	1.31132e-08
Analyte349	1-Octen-3-ol	0.0656063	0.114471	0.126522	0.126861	0.0845168	0.0963188	0.131376	0.0744385	0.127926	0.102129	0.0964771	0.106773	0.15119	0.2427	5.89192e-09	0.167104	0.16805	0.386901	0.115439	0.0687153	0.0797159	0.0682472	0.136705	0.217285	0.0829309	0.205484	0.0438288	0.0435419	0.0338353	0.02672	0.0381932	0.00931215	0.087152	0.0295815	0.0389458	0.0127103	0.0735164	0.0874294	0.151726	0.101898	0.208254	0.0830653	0.210344	0.191572	0.162156	0.247815	0.307089	0.121239
Analyte351	Ammonium acetate	0.0120651	4.3935e-09	4.51771e-09	5.09879e-09	4.62034e-09	0.0044998	5.59295e-09	4.91892e-09	0.00872785	0.0150831	0.00382603	4.91754e-09	8.77155e-09	6.41506e-09	5.89192e-09	0.0817157	6.11655e-09	9.81289e-09	1.00532e-08	9.99213e-09	1.54923e-08	1.77362e-08	1.33692e-08	2.63951e-08	4.32167e-09	0.0223374	0.0052812	4.87536e-09	5.43414e-09	0.0123767	0.0261088	0.0274208	0.00527515	5.27167e-09	0.0126453	0.0246111	0.0815169	0.0495237	0.0865033	1.06492e-08	0.120583	0.0705314	1.56975e-08	2.13308e-08	1.49336e-08	5.0893e-08	0.355854	0.13141
Analyte287	1-Hexanol	0.0503537	0.0974	0.0422315	0.135741	0.0328177	0.165511	5.59295e-09	4.91892e-09	5.18144e-09	5.00254e-09	5.04344e-09	4.91754e-09	0.106348	0.19997	5.89192e-09	0.220311	0.150024	9.81289e-09	0.340042	0.215525	0.161595	0.136109	0.341517	0.445432	0.0377624	0.076501	0.0712105	0.0709726	0.0653655	0.0606433	0.18438	0.0705297	4.39574e-09	0.224593	0.0564969	0.0599521	0.433926	0.308491	0.300272	0.399103	0.4029	0.240381	0.39668	0.364349	0.192996	0.644328	0.671957	0.337992
Analyte247	Octane, 2,3,6,7-tetramethyl-	4.97574e-09	4.3935e-09	4.51771e-09	5.09879e-09	4.62034e-09	4.67274e-09	5.59295e-09	4.91892e-09	5.18144e-09	5.00254e-09	5.04344e-09	4.91754e-09	8.77155e-09	6.41506e-09	5.89192e-09	7.2962e-09	6.11655e-09	9.81289e-09	1.00532e-08	9.99213e-09	1.54923e-08	1.77362e-08	1.33692e-08	2.63951e-08	4.32167e-09	0.00140303	5.2321e-09	4.87536e-09	5.43414e-09	5.53634e-09	7.32324e-09	5.8661e-09	0.00157231	5.27167e-09	4.87402e-09	5.97364e-09	6.84928e-09	0.0028302	0.00123702	0.00240782	0.00299712	8.98978e-09	1.56975e-08	0.0111596	1.49336e-08	5.0893e-08	0.00689058	0.00157931
Analyte375	.alfa.-Copaene	4.97574e-09	4.3935e-09	4.51771e-09	5.09879e-09	4.62034e-09	4.67274e-09	5.59295e-09	4.91892e-09	5.18144e-09	5.00254e-09	5.04344e-09	4.91754e-09	0.00165824	0.00105346	0.00121962	0.00117434	0.00166946	0.00229369	0.00105274	0.00163102	0.00312529	0.00304786	0.00165085	2.63951e-08	4.32167e-09	0.0005439	5.2321e-09	4.87536e-09	5.43414e-09	5.53634e-09	7.32324e-09	5.8661e-09	4.39574e-09	5.27167e-09	4.87402e-09	5.97364e-09	6.84928e-09	8.72498e-09	7.07239e-09	1.06492e-08	0.00303953	0.0313981	0.0177366	0.10482	0.0327534	0.075377	0.0503792	0.0403908
Analyte480	(1S,4S,4aS)-1-Isopropyl-4,7-dimethyl-1,2,3,4,4a,5-hexahydronaphthalene	4.97574e-09	4.3935e-09	4.51771e-09	5.09879e-09	4.62034e-09	4.67274e-09	5.59295e-09	4.91892e-09	5.18144e-09	5.00254e-09	5.04344e-09	4.91754e-09	8.77155e-09	6.41506e-09	5.89192e-09	7.2962e-09	6.11655e-09	0.000101271	1.00532e-08	9.99213e-09	1.54923e-08	1.77362e-08	1.33692e-08	2.63951e-08	4.32167e-09	0.00010653	5.2321e-09	4.87536e-09	5.43414e-09	5.53634e-09	0.000876649	0.000393796	0.00126371	0.000618194	0.000754999	0.000641894	6.84928e-09	8.72498e-09	7.07239e-09	0.0241552	0.0265882	0.00761479	0.00472633	0.0145754	0.00443021	0.0165116	0.00573313	0.00395408
Analyte209	Bis[bicyclo[3.2.0]hept-2-en-4-yl]ether	4.97574e-09	4.3935e-09	0.000626144	5.09879e-09	4.62034e-09	4.67274e-09	5.59295e-09	4.91892e-09	5.18144e-09	5.00254e-09	5.04344e-09	4.91754e-09	8.77155e-09	6.41506e-09	5.89192e-09	7.2962e-09	6.11655e-09	9.81289e-09	1.00532e-08	9.99213e-09	1.54923e-08	1.77362e-08	1.33692e-08	2.63951e-08	4.32167e-09	5.25429e-09	5.2321e-09	4.87536e-09	5.43414e-09	5.53634e-09	7.32324e-09	0.000155055	4.39574e-09	5.27167e-09	4.87402e-09	0.000149559	0.000565703	0.000982475	0.00123896	0.000536281	0.0011814	0.000427128	1.56975e-08	2.13308e-08	1.49336e-08	5.0893e-08	2.42034e-08	1.31132e-08
Analyte175	Heptanal	4.97574e-09	4.3935e-09	4.51771e-09	5.09879e-09	4.62034e-09	4.67274e-09	5.59295e-09	4.91892e-09	5.18144e-09	5.00254e-09	5.04344e-09	4.91754e-09	8.77155e-09	6.41506e-09	5.89192e-09	7.2962e-09	6.11655e-09	9.81289e-09	1.00532e-08	9.99213e-09	1.54923e-08	1.77362e-08	1.33692e-08	2.63951e-08	4.32167e-09	5.25429e-09	5.2321e-09	4.87536e-09	5.43414e-09	0.0199431	7.32324e-09	0.0383263	0.00525798	0.00644729	0.0379214	0.0422321	6.84928e-09	8.72498e-09	7.07239e-09	1.06492e-08	1.73901e-08	8.98978e-09	1.56975e-08	2.13308e-08	1.49336e-08	5.0893e-08	2.42034e-08	1.31132e-08
Analyte809	Benzofuran, 2,3-dihydro-	4.97574e-09	4.3935e-09	4.51771e-09	5.09879e-09	4.62034e-09	4.67274e-09	5.59295e-09	4.91892e-09	5.18144e-09	5.00254e-09	5.04344e-09	4.91754e-09	0.000409644	0.000437774	0.000912302	0.000595225	0.000693278	0.00046644	1.00532e-08	9.99213e-09	1.54923e-08	1.77362e-08	0.000335724	2.63951e-08	4.32167e-09	5.25429e-09	5.2321e-09	4.87536e-09	5.43414e-09	0.0015026	0.00264936	0.00160483	4.39574e-09	0.00158211	0.00189812	0.000983354	0.00180731	0.0010124	0.00283515	1.06492e-08	0.00162111	8.98978e-09	0.000832643	0.00182722	0.00298153	0.0104939	0.00586995	1.31132e-08
Analyte231	Butanoic acid, 4-hexenyl ester, (Z)-	4.97574e-09	4.3935e-09	4.51771e-09	5.09879e-09	4.62034e-09	4.67274e-09	5.59295e-09	0.000453329	0.00155751	0.00121714	0.00246849	0.000897695	8.77155e-09	6.41506e-09	5.89192e-09	7.2962e-09	6.11655e-09	9.81289e-09	1.00532e-08	9.99213e-09	1.54923e-08	1.77362e-08	1.33692e-08	2.63951e-08	4.32167e-09	5.25429e-09	5.2321e-09	4.87536e-09	5.43414e-09	0.000420513	7.32324e-09	5.8661e-09	0.000557425	5.27167e-09	4.87402e-09	5.97364e-09	6.84928e-09	8.72498e-09	7.07239e-09	1.06492e-08	1.73901e-08	8.98978e-09	1.56975e-08	2.13308e-08	1.49336e-08	5.0893e-08	2.42034e-08	1.31132e-08
Analyte125	Bicyclo[3.1.0]hexane, 4-methylene-1-(1-methylethyl)-	4.97574e-09	4.3935e-09	4.51771e-09	5.09879e-09	4.62034e-09	4.67274e-09	5.59295e-09	4.91892e-09	5.18144e-09	5.00254e-09	5.04344e-09	4.91754e-09	8.77155e-09	6.41506e-09	5.89192e-09	7.2962e-09	6.11655e-09	9.81289e-09	1.00532e-08	9.99213e-09	1.54923e-08	1.77362e-08	1.33692e-08	2.63951e-08	0.00044557	5.25429e-09	5.2321e-09	4.87536e-09	5.43414e-09	5.53634e-09	7.32324e-09	5.8661e-09	4.39574e-09	5.27167e-09	4.87402e-09	5.97364e-09	0.000767437	0.000846129	0.000826858	1.06492e-08	1.73901e-08	8.98978e-09	1.56975e-08	2.13308e-08	1.49336e-08	5.0893e-08	2.42034e-08	1.31132e-08
Analyte308	2-Heptanol, 6-methyl-	0.0011043	0.00114183	0.00154131	5.09879e-09	0.00134012	0.00198136	0.00324777	0.00126161	0.00186273	0.00176966	0.00187467	0.00137104	8.77155e-09	6.41506e-09	5.89192e-09	7.2962e-09	6.11655e-09	9.81289e-09	0.0028154	0.00216905	0.00399789	0.00304186	0.00563533	0.0038866	0.00179306	0.000721491	0.000570289	0.000788914	0.000459761	0.000361482	0.00110312	5.8661e-09	0.0022735	5.27167e-09	0.0012327	0.000438748	6.84928e-09	8.72498e-09	7.07239e-09	1.06492e-08	1.73901e-08	8.98978e-09	0.00205514	2.13308e-08	0.00179383	5.0893e-08	0.0039912	0.00198332
Analyte214	Dodecane, 2,7,10-trimethyl-	4.97574e-09	4.3935e-09	4.51771e-09	5.09879e-09	0.00689917	4.67274e-09	0.00128818	4.91892e-09	0.00214227	5.00254e-09	5.04344e-09	4.91754e-09	0.0124201	0.00810414	0.00714992	0.00838956	0.00870711	0.0105192	0.00417654	0.00914247	0.0155297	0.0158072	0.00563597	0.0379861	4.32167e-09	5.25429e-09	5.2321e-09	4.87536e-09	5.43414e-09	5.53634e-09	7.32324e-09	5.8661e-09	4.39574e-09	5.27167e-09	4.87402e-09	5.97364e-09	6.84928e-09	8.72498e-09	7.07239e-09	1.06492e-08	1.73901e-08	8.98978e-09	1.56975e-08	2.13308e-08	1.49336e-08	5.0893e-08	2.42034e-08	1.31132e-08
Analyte413	Decyl octyl ether	4.97574e-09	4.3935e-09	4.51771e-09	0.00154031	4.62034e-09	4.67274e-09	0.00183963	0.00169338	0.00173776	0.00132078	0.00127508	4.91754e-09	8.77155e-09	6.41506e-09	5.89192e-09	7.2962e-09	6.11655e-09	9.81289e-09	1.00532e-08	9.99213e-09	1.54923e-08	1.77362e-08	1.33692e-08	2.63951e-08	4.32167e-09	5.25429e-09	5.2321e-09	4.87536e-09	5.43414e-09	5.53634e-09	7.32324e-09	5.8661e-09	4.39574e-09	5.27167e-09	4.87402e-09	5.97364e-09	6.84928e-09	8.72498e-09	7.07239e-09	1.06492e-08	1.73901e-08	8.98978e-09	1.56975e-08	2.13308e-08	1.49336e-08	5.0893e-08	2.42034e-08	1.31132e-08
Analyte139	2-Propanol, 1-methoxy-	0.014057	0.00365191	0.0039173	0.0360657	0.0179593	0.0203675	5.59295e-09	0.005743	0.00442873	5.00254e-09	0.00401305	0.00589846	0.0446483	0.0173356	0.0113851	0.0236926	0.0140746	0.00880762	0.10366	0.112954	0.160327	0.14857	1.33692e-08	0.218733	0.00365486	0.0112364	0.00724046	0.0131484	5.43414e-09	0.0209225	0.00559779	0.0111426	0.00287703	5.27167e-09	0.00568318	0.00919978	0.00353118	8.72498e-09	7.07239e-09	0.0136764	0.0164292	0.00301458	0.191008	0.126727	0.111745	0.290225	0.0881166	0.0857084
Analyte355	1-Heptanol	0.00472434	0.0048363	0.0054711	0.00613135	0.00411101	0.00445306	0.01524	0.00316995	0.00754781	0.00553534	0.00733497	0.00462544	0.0112083	0.0177772	0.0243462	0.0134931	0.015284	0.0364387	0.0267696	0.015889	0.0133667	0.0135277	0.0325701	0.0292338	0.00496674	0.00610707	0.00399626	0.00354231	0.00297316	0.00392746	0.0032025	5.8661e-09	0.00559426	0.00197542	0.00228426	0.00171183	0.0275741	0.0240615	7.07239e-09	0.0373945	0.0404066	0.0337144	0.020392	0.0413152	0.017054	0.04849	0.0413811	0.0206997
Analyte47	Ethanol	0.00410338	0.00389057	0.00273179	0.0049466	0.00343632	0.0035595	0.0395932	0.0169653	0.030604	0.0234244	0.0282615	0.0172174	0.137241	0.329941	0.510544	1.68704	0.583581	1.09739	1.88764	0.972506	0.227572	0.945908	1.53825	1.35115	4.32167e-09	5.25429e-09	5.2321e-09	0.00614739	0.00362063	0.00442064	0.00850449	0.00753681	0.0121338	0.00764727	0.00498471	0.00595216	6.84928e-09	1.85491	0.746918	1.44599	1.47648	8.98978e-09	1.56975e-08	1.70494	2.05037	0.436625	2.42034e-08	1.31132e-08
Analyte12	Carbon disulfide	0.00284567	0.000869046	0.00140656	0.00161502	0.00231958	0.00112095	0.000303138	0.00114577	0.00135837	0.000733157	0.000920698	0.00106756	0.000728254	0.000302558	0.000430204	0.000318299	0.00050396	0.000828527	0.000143593	0.000174586	0.000248564	0.000153164	0.000204705	2.63951e-08	0.000595805	0.00293462	0.00120605	0.00112954	5.43414e-09	5.53634e-09	0.00242061	0.00204022	0.00058508	0.000987964	0.00083225	0.00215729	6.84928e-09	0.000102415	7.07239e-09	0.00032264	1.73901e-08	0.000267526	9.7796e-05	0.000300717	0.000338925	0.00111144	0.000350897	0.000148294
Analyte179	Hexane, 3,3,4,4-tetrafluoro-	4.97574e-09	4.3935e-09	4.51771e-09	5.09879e-09	4.62034e-09	4.67274e-09	5.59295e-09	4.91892e-09	5.18144e-09	5.00254e-09	5.04344e-09	4.91754e-09	8.77155e-09	6.41506e-09	5.89192e-09	7.2962e-09	6.11655e-09	9.81289e-09	1.00532e-08	9.99213e-09	1.54923e-08	1.77362e-08	0.00241356	0.0181326	0.00357117	5.25429e-09	5.2321e-09	4.87536e-09	0.00698705	5.53634e-09	7.32324e-09	0.00985304	4.39574e-09	5.27167e-09	4.87402e-09	0.00986541	6.84928e-09	0.00255048	0.00421364	0.0064354	0.0100694	0.00522315	0.0136581	2.13308e-08	0.00983885	0.0354336	2.42034e-08	1.31132e-08
Analyte52	Undecane, 4,6-dimethyl-	0.0513024	0.0400542	0.0331371	0.0581726	0.055203	0.0453943	0.00885547	0.00893954	0.0109881	0.00577391	0.00848064	0.013747	0.00847497	0.00932296	0.00995878	0.00466321	0.00987546	0.00693878	0.0122347	0.00882926	0.00352838	1.77362e-08	0.01222	0.0375824	0.0414478	0.0563147	0.0552469	0.04948	0.0679624	0.0625623	0.0111865	0.0077581	0.00377918	0.0072121	0.00667442	0.00406228	6.84928e-09	0.00438878	7.07239e-09	0.00329136	0.00849132	0.00330677	1.56975e-08	0.00635884	0.0020788	5.0893e-08	2.42034e-08	1.31132e-08
Analyte56	1,3-Cyclopentadiene, 5,5-dimethyl-1-ethyl-	0.000349236	0.000463953	0.000456279	0.000556063	0.000453163	0.000614135	0.000791603	0.000395394	0.000549772	0.00059617	0.000579929	0.000426274	8.77155e-09	6.41506e-09	5.89192e-09	7.2962e-09	6.11655e-09	9.81289e-09	0.00175244	0.00208704	1.54923e-08	0.00365819	1.33692e-08	0.00613042	0.000725587	0.000266544	0.000323135	0.000366756	0.000188915	0.000243648	0.000400533	5.8661e-09	0.00076689	0.000369135	0.000425996	5.97364e-09	0.000189771	0.000708273	0.000418158	1.06492e-08	1.73901e-08	0.000372217	1.56975e-08	0.00218788	0.00204093	0.0130574	0.00228394	1.31132e-08
Analyte197	Malonic acid, dodecyl isobutyl ester	0.000644344	4.3935e-09	4.51771e-09	5.09879e-09	0.00172808	4.67274e-09	5.59295e-09	4.91892e-09	5.18144e-09	5.00254e-09	5.04344e-09	4.91754e-09	0.000659546	0.00083588	0.000513104	0.00158312	0.000534604	0.000992473	0.00120393	0.000948202	1.54923e-08	0.00112856	0.00251926	2.63951e-08	4.32167e-09	5.25429e-09	5.2321e-09	4.87536e-09	5.43414e-09	5.53634e-09	7.32324e-09	5.8661e-09	4.39574e-09	5.27167e-09	0.000915796	5.97364e-09	6.84928e-09	8.72498e-09	7.07239e-09	1.06492e-08	1.73901e-08	8.98978e-09	1.56975e-08	0.00227145	1.49336e-08	5.0893e-08	0.002428	1.31132e-08
Analyte383	Ethane, 1,1,2,2-tetrachloro-	4.97574e-09	0.00982562	0.0233374	5.09879e-09	4.62034e-09	0.0398848	5.59295e-09	0.00274575	0.0038651	0.00856949	0.00216754	0.00170922	0.031438	0.0486109	0.0498475	0.0897913	0.0494119	0.0487989	0.0454423	0.0580306	0.0677212	0.111782	0.0688318	0.196614	0.0710568	5.25429e-09	5.2321e-09	4.87536e-09	0.0758773	0.0803935	0.0102412	0.00375557	0.00568257	0.00352099	0.00812042	0.0162292	0.00805426	0.011687	0.006679	0.0259741	0.0317176	0.00913559	0.0486869	0.0712481	0.0550937	0.219022	0.10389	0.0474274
Analyte520	2-Undecanone, 6,10-dimethyl-	4.97574e-09	4.3935e-09	0.00370737	0.00363817	4.62034e-09	0.00297838	0.00725815	0.00234987	0.00436499	0.00324396	0.0040305	0.00274318	8.77155e-09	6.41506e-09	5.89192e-09	7.2962e-09	6.11655e-09	9.81289e-09	0.00129349	0.00132645	1.54923e-08	1.77362e-08	0.00353875	0.0027183	0.00262675	5.25429e-09	5.2321e-09	4.87536e-09	5.43414e-09	5.53634e-09	7.32324e-09	5.8661e-09	0.00360672	5.27167e-09	4.87402e-09	5.97364e-09	6.84928e-09	8.72498e-09	7.07239e-09	1.06492e-08	1.73901e-08	8.98978e-09	1.56975e-08	2.13308e-08	0.00133277	5.0893e-08	0.00208975	0.00112626
Analyte676	2-Benzofuranmethanol, 2,4,5,6,7,7a-hexahydro-4,4,7a-trimethyl-, cis-	0.00061833	0.00121385	4.51771e-09	0.00103407	0.000910931	0.0016864	0.00144479	0.000889315	0.00161993	0.00103535	0.00128636	0.000814061	8.77155e-09	6.41506e-09	5.89192e-09	7.2962e-09	6.11655e-09	9.81289e-09	1.00532e-08	9.99213e-09	1.54923e-08	1.77362e-08	1.33692e-08	2.63951e-08	0.000857442	0.000352386	0.000509348	0.000836659	0.000292683	0.000230493	7.32324e-09	5.8661e-09	0.000727015	0.000425979	0.00048211	5.97364e-09	6.84928e-09	8.72498e-09	7.07239e-09	1.06492e-08	1.73901e-08	8.98978e-09	1.56975e-08	2.13308e-08	1.49336e-08	5.0893e-08	2.42034e-08	1.31132e-08
Analyte147	2-Carene	0.00273135	0.00299897	0.00383843	0.00397453	0.00327316	0.00405772	0.00621389	0.00302972	0.00483375	0.00457791	0.00438808	0.00401734	8.77155e-09	6.41506e-09	5.89192e-09	7.2962e-09	6.11655e-09	9.81289e-09	1.00532e-08	9.99213e-09	1.54923e-08	1.77362e-08	1.33692e-08	2.63951e-08	0.00577214	5.25429e-09	0.00206047	0.00222811	0.00176422	0.00148827	7.32324e-09	0.00129214	0.00484228	0.00294435	0.00281476	5.97364e-09	6.84928e-09	0.000869326	0.00123034	1.06492e-08	1.73901e-08	8.98978e-09	1.56975e-08	2.13308e-08	1.49336e-08	5.0893e-08	2.42034e-08	1.31132e-08
Analyte54	Heptane, 2,2,4,6,6-pentamethyl-	4.97574e-09	0.0332615	0.0265506	5.09879e-09	4.62034e-09	4.67274e-09	0.00882127	0.00791915	0.0103413	0.00516851	0.00830263	0.0128248	0.00995696	0.0076494	0.0106558	0.00467267	0.00818727	0.00564356	0.0189362	0.013323	0.0109966	0.0141387	0.0226595	0.056808	4.32167e-09	5.25429e-09	5.2321e-09	4.87536e-09	5.43414e-09	5.53634e-09	0.012229	0.00809698	0.00350248	0.00759272	0.00710535	0.00608966	0.00265476	0.00416817	0.000889664	0.00235388	0.00651395	0.00396883	0.00907873	0.0123304	0.00857218	0.0184358	0.019399	0.00758891
Analyte145	3-Hexenal	4.97574e-09	4.3935e-09	4.51771e-09	5.09879e-09	4.62034e-09	4.67274e-09	5.59295e-09	4.91892e-09	5.18144e-09	5.00254e-09	5.04344e-09	4.91754e-09	8.77155e-09	6.41506e-09	5.89192e-09	7.2962e-09	6.11655e-09	9.81289e-09	1.00532e-08	9.99213e-09	1.54923e-08	1.77362e-08	1.33692e-08	2.63951e-08	4.32167e-09	5.25429e-09	5.2321e-09	4.87536e-09	0.00587989	0.00504031	0.00527802	0.00379937	0.0024734	0.00395888	0.00514189	0.00311865	6.84928e-09	8.72498e-09	7.07239e-09	1.06492e-08	1.73901e-08	8.98978e-09	1.56975e-08	2.13308e-08	1.49336e-08	5.0893e-08	2.42034e-08	1.31132e-08
Analyte741	unknown	4.97574e-09	0.00132372	0.00151627	5.09879e-09	4.62034e-09	4.67274e-09	0.000675311	4.91892e-09	0.00195851	0.000820452	0.000964035	0.000954308	8.77155e-09	6.41506e-09	5.89192e-09	7.2962e-09	6.11655e-09	9.81289e-09	1.00532e-08	9.99213e-09	1.54923e-08	1.77362e-08	1.33692e-08	2.63951e-08	4.32167e-09	5.25429e-09	5.2321e-09	4.87536e-09	5.43414e-09	5.53634e-09	7.32324e-09	5.8661e-09	4.39574e-09	5.27167e-09	4.87402e-09	5.97364e-09	6.84928e-09	8.72498e-09	7.07239e-09	1.06492e-08	1.73901e-08	8.98978e-09	1.56975e-08	2.13308e-08	1.49336e-08	5.0893e-08	2.42034e-08	1.31132e-08
Analyte238	Cyclohexanone	0.00519008	0.00366146	0.00309435	0.00615894	0.0064745	0.0046256	0.00106457	4.91892e-09	0.0011064	0.000947674	0.000988072	0.00107389	0.00267366	0.00222433	0.000783926	0.0015164	0.00128059	9.81289e-09	0.00218349	0.00155261	0.00291389	0.00294319	0.0020833	2.63951e-08	0.00704386	0.010265	0.00842157	4.87536e-09	0.00890834	0.0100127	0.00171847	5.8661e-09	0.000605865	0.000956348	0.000897024	0.00130187	6.84928e-09	8.72498e-09	7.07239e-09	1.06492e-08	1.73901e-08	8.98978e-09	1.56975e-08	0.00243018	0.00250287	5.0893e-08	0.00263199	0.00213471
Analyte840	Fumaric acid, di(2-methylcyclohex-1-enylmethyl) ester	4.97574e-09	0.000120804	4.51771e-09	0.000165585	4.62034e-09	4.67274e-09	5.59295e-09	8.81264e-05	0.000144136	8.57732e-05	5.04344e-09	1.18915e-05	8.77155e-09	6.41506e-09	5.89192e-09	7.2962e-09	6.11655e-09	9.81289e-09	1.00532e-08	9.99213e-09	1.54923e-08	1.77362e-08	1.33692e-08	2.63951e-08	4.32167e-09	5.25429e-09	5.2321e-09	4.87536e-09	5.43414e-09	5.53634e-09	7.32324e-09	5.8661e-09	4.39574e-09	5.27167e-09	4.87402e-09	5.97364e-09	6.84928e-09	0.000306228	0.000180866	1.06492e-08	1.73901e-08	8.98978e-09	1.56975e-08	2.13308e-08	1.49336e-08	5.0893e-08	2.42034e-08	1.31132e-08
Analyte762	2-Methoxy-4-vinylphenol	4.97574e-09	4.3935e-09	4.51771e-09	5.09879e-09	4.62034e-09	4.67274e-09	5.59295e-09	4.91892e-09	5.18144e-09	5.00254e-09	5.04344e-09	4.91754e-09	8.77155e-09	6.41506e-09	5.89192e-09	7.2962e-09	6.11655e-09	9.81289e-09	1.00532e-08	9.99213e-09	1.54923e-08	1.77362e-08	1.33692e-08	2.63951e-08	0.000919569	0.000231981	5.2321e-09	4.87536e-09	5.43414e-09	0.000178113	7.32324e-09	5.8661e-09	4.39574e-09	5.27167e-09	4.87402e-09	5.97364e-09	0.00533179	0.00425979	0.0025194	0.000670255	0.00150268	0.000580536	0.00526261	0.0100611	1.49336e-08	0.00460918	0.00234432	1.31132e-08
Analyte224	Benzene, 1,1'-(1,1,2,2-tetramethyl-1,2-ethanediyl)bis-	0.0011179	0.00134032	0.00112369	0.00117882	0.000826014	0.000958161	0.000841721	0.000632	0.000676521	0.000613586	0.000633424	0.000753868	8.77155e-09	0.000442717	0.000340086	0.000466598	0.000390909	0.000524326	1.00532e-08	0.000422156	1.54923e-08	1.77362e-08	0.000822547	2.63951e-08	0.00148232	0.00136157	0.00099807	0.00092293	0.00201742	0.00149367	0.000877805	0.00173275	0.000753152	0.000703065	0.00064082	0.00138523	0.00162815	0.00258658	0.00302132	0.00187875	0.00265735	8.98978e-09	0.00107782	0.0014444	1.49336e-08	5.0893e-08	0.00146472	1.31132e-08
Analyte566	Naphthalene, 1,2,4a,5,8,8a-hexahydro-4,7-dimethyl-1-(1-methylethyl)-, [1S-(1??,4a??,8a??)]-	4.97574e-09	0.00039329	0.000301514	0.000290599	0.000179541	5.03667e-05	0.000686177	0.000548346	0.000136706	0.000439082	0.000316475	0.000428358	0.000644301	0.00053711	0.000379826	0.000554228	0.00075695	0.000832571	1.00532e-08	0.000329719	0.000642	0.000545686	0.000242049	0.000561308	0.000415068	0.000685559	0.000313039	4.87536e-09	0.000617828	0.00035706	0.0012879	0.00078784	0.00168281	0.000944602	0.00119381	0.00112004	6.84928e-09	8.72498e-09	7.07239e-09	1.06492e-08	1.73901e-08	8.98978e-09	0.0215588	2.13308e-08	0.0168797	0.0618234	0.0240599	0.0140655
Analyte824	1-Pentadecyne	4.97574e-09	2.24221e-05	3.34651e-05	0.00047608	0.000178885	0.000505294	0.000257559	0.000273209	0.000514878	0.000693829	5.04344e-09	0.000106987	8.42842e-05	3.09785e-05	6.35615e-06	0.000516191	0.000266699	0.000483285	0.00139803	0.000604251	0.000317626	0.000152223	0.000934518	3.29618e-05	0.000228837	5.25429e-09	5.2321e-09	4.87536e-09	5.43414e-09	5.53634e-09	7.32324e-09	5.8661e-09	4.39574e-09	5.27167e-09	4.87402e-09	5.97364e-09	6.84928e-09	0.00162666	0.00051573	0.000663121	0.000804958	8.98978e-09	0.0026316	0.00242308	0.000682965	5.0893e-08	2.42034e-08	0.000783278
Analyte616	Bicyclo[3.1.0]hex-3-en-2-one, 5-(1-methylethyl)-	4.97574e-09	0.000164941	0.000550657	0.000413694	4.62034e-09	0.000273014	0.00255158	0.00101978	0.00122653	0.00105035	0.00134125	0.000968117	8.77155e-09	6.41506e-09	5.89192e-09	7.2962e-09	6.11655e-09	9.81289e-09	1.00532e-08	9.99213e-09	1.54923e-08	1.77362e-08	1.33692e-08	2.63951e-08	0.000180794	5.25429e-09	8.91208e-05	0.000189918	5.43414e-09	5.53634e-09	7.32324e-09	5.8661e-09	0.000643791	0.000295735	0.000143484	5.97364e-09	6.84928e-09	8.72498e-09	7.07239e-09	1.06492e-08	1.73901e-08	8.98978e-09	1.56975e-08	2.13308e-08	1.49336e-08	5.0893e-08	2.42034e-08	1.31132e-08
Analyte460	unknown	4.97574e-09	4.3935e-09	4.51771e-09	5.09879e-09	4.62034e-09	4.67274e-09	5.59295e-09	4.91892e-09	5.18144e-09	5.00254e-09	5.04344e-09	4.91754e-09	8.77155e-09	6.41506e-09	5.89192e-09	7.2962e-09	6.11655e-09	0.00109698	1.00532e-08	0.00109015	1.54923e-08	1.77362e-08	1.33692e-08	2.63951e-08	4.32167e-09	5.25429e-09	0.0154797	0.00444622	0.00473258	5.53634e-09	0.000207158	0.000313047	0.00129674	0.00111903	0.00121558	5.97364e-09	0.00073915	0.000941526	0.000797108	0.00162893	0.00154927	8.98978e-09	0.000841015	0.00214845	0.000910664	5.0893e-08	0.00168191	1.31132e-08
Analyte781	unknown	0.00175984	0.00170792	0.00101683	0.0075804	0.0016105	0.00784737	0.00480398	0.0100853	0.017861	0.0116121	0.00182946	0.00501052	8.77155e-09	0.00111645	0.00233264	0.0161268	0.0075341	0.0153282	0.0162467	0.00695284	1.54923e-08	0.00302943	0.0148006	0.00306304	0.00447913	5.25429e-09	0.000552958	0.00152118	5.43414e-09	5.53634e-09	0.0002129	5.8661e-09	0.000426402	0.000289793	0.000207926	5.97364e-09	6.84928e-09	8.72498e-09	0.0163381	0.0115424	0.0114176	8.98978e-09	0.0434978	0.0289498	0.0081741	0.00320956	2.42034e-08	0.0134691
Analyte244	Trisiloxane, 1,1,1,5,5,5-hexamethyl-3,3-bis[(trimethylsilyl)oxy]-	0.00183109	0.00125232	0.00184494	0.00138656	0.00153565	0.00125036	0.000876045	0.000704952	5.18144e-09	0.000709004	0.00063765	0.000871493	0.000571483	0.000728771	0.000957204	7.2962e-09	0.000781562	0.0012046	0.0013127	0.00107493	0.00169825	1.77362e-08	0.00197113	0.00282893	0.00181006	0.00156984	0.0015614	0.00166903	0.00175178	0.00236165	0.00113358	0.00212474	0.00157414	0.00132575	0.0012244	0.00124017	0.000696761	0.000767148	0.000747469	0.00105162	0.00186729	0.001371	0.00135537	0.00314412	0.00189164	0.00580238	0.00303816	0.00124571
Analyte666	unknown	0.000831451	0.000736669	0.0017611	0.0015965	0.00115645	0.00124141	0.00140418	0.00100427	0.00124002	0.001025	0.000918539	0.00142519	8.77155e-09	6.41506e-09	5.89192e-09	7.2962e-09	6.11655e-09	9.81289e-09	0.000461509	0.000615171	0.00143345	0.00124306	0.00141698	0.00136983	0.00195706	0.000436741	0.000364169	0.000969753	5.43414e-09	9.20509e-05	0.000661305	0.000191859	4.39574e-09	0.000689734	0.000879785	5.97364e-09	6.84928e-09	8.72498e-09	7.07239e-09	1.06492e-08	1.73901e-08	8.98978e-09	0.00063665	0.000843424	0.000648504	0.00270144	0.00144091	0.000519211
Analyte192	1,1,3,3-Tetramethyl-1,3-bis[(2Z)-pent-2-en-1-yloxy]disiloxane	0.00351978	0.0023893	0.00262894	0.0019713	0.00352974	0.00311069	0.00220731	0.00258729	0.00231856	0.00475352	0.0034973	0.00336604	0.00433949	0.0030531	0.00207961	0.00335332	0.00303506	0.00332137	0.0045274	0.00496287	0.00715871	0.00940393	0.00820336	0.0164146	0.00251033	0.00912058	0.00550333	0.0076562	5.43414e-09	0.00845751	0.0103366	5.8661e-09	0.00331453	0.00546617	0.00642059	5.97364e-09	0.00714345	0.00721842	0.00660775	0.0131898	0.0236219	0.00698628	0.0076266	0.00820509	0.00712473	0.0230419	0.00971855	0.010133
Analyte212	1-Undecanol	0.00300337	0.00253955	0.00326988	0.003877	0.00336872	0.00237927	5.59295e-09	0.000369279	0.000723068	0.000358411	5.04344e-09	0.00106117	0.000380099	0.00115909	0.000276265	0.000559933	0.000897763	8.29013e-05	0.000840921	0.000732512	0.000509503	0.000647212	0.000582739	0.00235006	0.00320048	0.00316967	0.00149645	0.00253845	5.43414e-09	0.00193745	7.32324e-09	5.8661e-09	0.000213607	5.27167e-09	0.000515968	5.97364e-09	0.000411401	0.000288643	7.07239e-09	0.000251787	0.00112051	0.00083727	1.56975e-08	2.13308e-08	0.000625089	5.0893e-08	2.42034e-08	1.31132e-08
Analyte629	4-Hydroxy-??-ionone	4.97574e-09	3.73843e-05	0.000439024	0.000478128	4.62034e-09	0.000547764	0.000341613	0.000211185	0.000534851	0.000538043	0.000368084	0.000434434	8.77155e-09	6.41506e-09	5.89192e-09	7.2962e-09	6.11655e-09	9.81289e-09	1.00532e-08	9.99213e-09	1.54923e-08	1.77362e-08	1.33692e-08	2.63951e-08	0.000224396	5.25429e-09	5.2321e-09	4.87536e-09	5.43414e-09	5.53634e-09	0.000118492	5.8661e-09	0.000232486	5.27167e-09	0.000191356	5.97364e-09	6.84928e-09	8.72498e-09	7.07239e-09	1.06492e-08	1.73901e-08	8.98978e-09	1.56975e-08	2.13308e-08	1.49336e-08	5.0893e-08	2.42034e-08	1.31132e-08
Analyte400	2-Nonanol	0.00786233	4.3935e-09	4.51771e-09	5.09879e-09	0.0160336	0.0151826	0.00248861	0.0041328	0.00244609	0.00273438	0.00284514	0.00371963	8.77155e-09	6.41506e-09	5.89192e-09	7.2962e-09	6.11655e-09	9.81289e-09	1.00532e-08	9.99213e-09	1.54923e-08	1.77362e-08	1.33692e-08	2.63951e-08	4.32167e-09	5.25429e-09	5.2321e-09	0.00117903	5.43414e-09	0.0016251	7.32324e-09	5.8661e-09	4.39574e-09	5.27167e-09	0.000447373	5.97364e-09	6.84928e-09	8.72498e-09	0.0104694	1.06492e-08	1.73901e-08	0.00349225	1.56975e-08	2.13308e-08	1.49336e-08	0.00852546	2.42034e-08	1.31132e-08
Analyte462	Pyrazol-5-ol, 1-acetyl-3,4-dimethyl-, acetate (ester)	4.97574e-09	4.3935e-09	0.00175437	0.00152319	0.00127007	0.00121008	0.00262549	0.00105355	0.00276497	0.00166128	0.00180934	0.00126811	8.77155e-09	0.000435038	5.89192e-09	7.2962e-09	6.11655e-09	9.81289e-09	1.00532e-08	9.99213e-09	1.54923e-08	1.77362e-08	1.33692e-08	2.63951e-08	0.00121485	5.25429e-09	5.2321e-09	0.000362169	5.43414e-09	5.53634e-09	7.32324e-09	5.8661e-09	0.00220617	0.000579508	0.000788664	5.97364e-09	6.84928e-09	8.72498e-09	7.07239e-09	1.06492e-08	1.73901e-08	8.98978e-09	1.56975e-08	2.13308e-08	1.49336e-08	5.0893e-08	2.42034e-08	1.31132e-08
Analyte93	unknown	0.000174542	0.000337344	0.000110239	0.000487575	0.00018343	0.000328201	0.00533354	0.000832399	0.0024578	0.00146627	0.00326125	0.000877097	0.00267759	0.00379665	5.89192e-09	0.0031812	0.00274848	9.81289e-09	0.0018851	2.47455e-05	2.10417e-05	0.00335542	0.000163886	0.000376242	3.70078e-05	0.000107286	0.000145193	0.000251054	1.97527e-05	0.00023188	0.000122424	2.26466e-05	0.00203247	1.81495e-05	1.59809e-05	1.8864e-05	6.84928e-09	0.00655657	7.07239e-09	0.0067965	0.00837066	8.98978e-09	0.000162183	0.000243891	1.29232e-05	0.0125104	0.000196093	0.000150044
Analyte77	Aziridine, 1-ethenyl-	4.97574e-09	4.3935e-09	4.51771e-09	5.09879e-09	4.62034e-09	4.67274e-09	0.00229163	4.91892e-09	5.18144e-09	0.00293521	0.00351285	4.91754e-09	0.0160993	0.00693929	0.00672498	0.0112061	0.00877514	9.81289e-09	0.00245565	0.000968116	0.00241893	0.00440177	0.00313786	0.00556044	0.0013623	0.00292455	5.2321e-09	4.87536e-09	0.00194258	5.53634e-09	0.00212794	0.000345032	4.39574e-09	0.000244135	4.87402e-09	0.00135518	6.84928e-09	0.0102389	7.07239e-09	0.0133049	0.0283791	0.0124172	0.0344291	0.0487913	0.0312771	5.0893e-08	0.0586358	0.0365455
Analyte243	unknown	0.000392685	0.000197848	4.51771e-09	5.09879e-09	4.62034e-09	4.67274e-09	0.000377041	0.00043102	0.000432047	0.00048892	0.000239098	0.000489992	0.000777338	0.000877426	5.89192e-09	0.000682885	0.000962204	0.00206903	0.00157714	9.99213e-09	0.00490443	0.00393557	0.00318845	0.00666135	4.32167e-09	0.000644146	5.2321e-09	0.000388607	0.00100386	0.00100311	0.00101752	5.8661e-09	0.000235386	0.00037133	0.000448065	0.00129628	0.00224222	0.00256929	0.00164087	0.00450406	0.00506094	0.0020966	0.00279597	0.00732689	0.00234433	5.0893e-08	0.0037482	0.00170447
Analyte463	3-Cyclopentylpropionic acid, 3,5-dimethylphenyl ester	4.97574e-09	4.3935e-09	0.000908864	0.000701507	0.000673562	4.67274e-09	5.59295e-09	0.000719993	0.00102767	0.000942852	5.04344e-09	0.000656706	8.77155e-09	6.41506e-09	5.89192e-09	7.2962e-09	6.11655e-09	9.81289e-09	1.00532e-08	9.99213e-09	1.54923e-08	1.77362e-08	1.33692e-08	2.63951e-08	4.32167e-09	5.25429e-09	5.2321e-09	0.000276107	5.43414e-09	5.53634e-09	7.32324e-09	5.8661e-09	4.39574e-09	5.27167e-09	4.87402e-09	5.97364e-09	6.84928e-09	8.72498e-09	7.07239e-09	1.06492e-08	1.73901e-08	8.98978e-09	1.56975e-08	2.13308e-08	1.49336e-08	5.0893e-08	2.42034e-08	1.31132e-08
Analyte484	Clonitazene	4.97574e-09	0.00135354	0.00235562	0.00204838	0.0016298	0.00222045	0.00302917	0.00130442	0.00213765	0.0018518	0.00176679	0.00134036	8.77155e-09	6.41506e-09	0.000407917	7.2962e-09	6.11655e-09	9.81289e-09	1.00532e-08	9.99213e-09	1.54923e-08	1.77362e-08	1.33692e-08	2.63951e-08	0.00229234	5.25429e-09	5.2321e-09	0.000861702	5.43414e-09	5.53634e-09	0.000942572	5.8661e-09	0.00186991	0.000820189	0.00100466	5.97364e-09	6.84928e-09	8.72498e-09	7.07239e-09	1.06492e-08	1.73901e-08	8.98978e-09	1.56975e-08	2.13308e-08	1.49336e-08	5.0893e-08	2.42034e-08	1.31132e-08
Analyte22	Acetone	0.0246865	0.0177525	0.021419	0.0306486	0.0241617	0.0232496	5.59295e-09	0.0234734	0.0429351	0.0469942	0.047924	0.0341468	0.0537253	0.0350922	0.0331103	0.0267338	0.0384731	0.0657323	0.0482128	0.0620619	0.1691	0.165502	0.0959944	0.258857	0.020695	0.0178415	5.2321e-09	0.0177767	0.0197588	0.0206668	0.0180466	0.0128348	0.0176528	0.0143053	0.0171119	0.0136229	0.0252174	0.0316257	0.0299789	0.0543721	0.0951648	0.0359681	0.0463122	0.194759	0.114247	0.53507	0.113702	0.0547204
Analyte601	Oxime-, methoxy-phenyl-_	0.242315	4.3935e-09	4.51771e-09	5.09879e-09	4.62034e-09	4.67274e-09	5.59295e-09	4.91892e-09	5.18144e-09	5.00254e-09	0.110412	4.91754e-09	8.77155e-09	6.41506e-09	5.89192e-09	0.24202	0.197774	0.56582	0.238198	9.99213e-09	0.105801	0.0691411	0.347423	0.755701	4.32167e-09	0.505346	0.397656	0.04089	0.58279	0.154669	0.602098	0.413743	0.132557	0.155005	4.87402e-09	0.549419	0.314418	0.245336	7.07239e-09	1.06492e-08	1.47428	0.289837	0.49866	0.608726	1.49336e-08	1.35025	0.0859924	1.31132e-08
Analyte747	2-Butyl-6-methyl-4-pyrimidinol	0.00129935	0.00121718	0.00291621	0.00208178	0.00199271	0.0020129	0.00147382	0.00258857	0.00446754	0.0022341	0.00249776	0.00348292	0.000189469	0.000538666	0.000719401	7.2962e-09	0.000316628	0.00110447	1.00532e-08	9.99213e-09	1.54923e-08	1.77362e-08	1.33692e-08	2.63951e-08	0.00297477	0.000254684	5.2321e-09	0.00111995	5.43414e-09	0.000129969	0.000610041	5.8661e-09	0.00128942	0.000458039	0.00069879	5.97364e-09	0.00120166	8.72498e-09	0.00187094	1.06492e-08	1.73901e-08	8.98978e-09	1.56975e-08	2.13308e-08	1.49336e-08	5.0893e-08	2.42034e-08	1.31132e-08
Analyte652	Phenylethyl Alcohol	0.0043538	0.00501326	0.00396036	0.0101628	0.00350443	0.00487844	0.0100568	0.00456724	0.00899869	0.00512131	0.00884462	0.00380696	0.00969006	6.41506e-09	0.0283863	0.0160695	0.0262593	9.81289e-09	0.0168051	0.0157711	0.0211457	0.0305221	0.0330483	0.0247498	0.0158982	0.0107111	0.00702412	0.0093151	0.00487292	0.00771324	0.00358777	0.00190751	0.00747983	0.00216034	0.00226113	0.00168086	6.84928e-09	8.72498e-09	7.07239e-09	1.06492e-08	1.73901e-08	8.98978e-09	0.0288972	0.0621141	0.0227758	0.0795967	0.0508078	0.021143
Analyte742	2-Pentadecanone, 6,10,14-trimethyl-	0.00150111	0.00104663	0.00207729	0.0023884	0.00140039	0.00221862	0.00300387	0.0025082	0.00374958	0.00275535	0.00253645	4.91754e-09	0.000150893	0.000473502	0.000512915	0.000330427	0.000296687	0.000772394	0.0071272	0.00759527	1.54923e-08	1.77362e-08	1.33692e-08	0.0135846	0.00143625	0.00230884	0.000192263	0.000848665	0.000393466	5.53634e-09	0.000956831	0.000878759	0.00181215	0.000574072	0.000747715	5.97364e-09	0.000507483	0.00100117	0.000703355	0.00024629	0.000920373	8.98978e-09	0.0067097	0.0135623	0.00575987	0.0245831	0.0145946	0.00567847
Analyte614	3-Fluorobenzoic acid, tridec-2-ynyl ester	0.00202179	0.00362495	0.00722658	0.00844492	0.00499832	0.00584006	0.00852688	0.0023527	0.00884687	0.00450015	0.00534172	0.00447043	8.77155e-09	6.41506e-09	5.89192e-09	7.2962e-09	6.11655e-09	9.81289e-09	1.00532e-08	9.99213e-09	1.54923e-08	1.77362e-08	1.33692e-08	2.63951e-08	0.00876757	5.25429e-09	5.2321e-09	4.87536e-09	5.43414e-09	5.53634e-09	7.32324e-09	5.8661e-09	0.00524129	5.27167e-09	4.87402e-09	5.97364e-09	6.84928e-09	8.72498e-09	7.07239e-09	1.06492e-08	1.73901e-08	8.98978e-09	1.56975e-08	2.13308e-08	1.49336e-08	5.0893e-08	2.42034e-08	1.31132e-08
Analyte332	2-Octanol	0.000355251	4.3935e-09	0.00101128	0.000735012	2.81014e-05	0.000725172	0.00237372	0.00102672	0.00163647	0.0013596	0.00143321	0.00113645	8.77155e-09	0.000933294	0.000636575	7.2962e-09	6.11655e-09	0.000801212	1.00532e-08	9.99213e-09	0.000655597	0.000796537	0.000900388	2.63951e-08	4.32167e-09	5.25429e-09	5.2321e-09	4.87536e-09	5.43414e-09	0.000411745	0.000808235	5.8661e-09	0.00120443	0.000633488	0.00081721	5.97364e-09	0.000561787	0.000924829	7.07239e-09	1.06492e-08	0.00121897	8.98978e-09	1.56975e-08	2.13308e-08	1.49336e-08	5.0893e-08	0.00125302	1.94442e-05
Analyte423	2,5-Furandicarboxaldehyde	0.00333748	0.00376471	0.00632041	0.00623022	0.00391347	0.0056231	0.0107976	0.00441689	0.00724232	0.00723009	0.00638038	0.00599629	8.77155e-09	6.41506e-09	5.89192e-09	7.2962e-09	6.11655e-09	9.81289e-09	1.00532e-08	9.99213e-09	1.54923e-08	1.77362e-08	1.33692e-08	2.63951e-08	0.00678323	5.25429e-09	0.00418544	4.87536e-09	5.43414e-09	5.53634e-09	0.00370736	5.8661e-09	0.0052039	0.00330399	0.00383691	5.97364e-09	6.84928e-09	8.72498e-09	7.07239e-09	1.06492e-08	1.73901e-08	8.98978e-09	1.56975e-08	2.13308e-08	1.49336e-08	5.0893e-08	2.42034e-08	1.31132e-08
Analyte183	unknown	0.00180504	0.00190267	0.00225194	0.00242646	0.00305942	4.67274e-09	0.000322831	0.000640637	0.000240014	0.000348672	0.000327996	0.000771591	0.000342031	0.000609996	0.000262126	0.000195631	0.000440522	0.000261207	0.000171796	0.000203482	0.000176434	0.000170409	0.000333703	2.1755e-05	0.00310339	0.00312179	0.00232322	0.00341647	0.00277141	0.00319902	0.000782631	0.000381923	0.000221734	5.27167e-09	0.000343451	5.97364e-09	0.000109643	8.72498e-09	7.07239e-09	1.06492e-08	1.73901e-08	8.98978e-09	1.56975e-08	2.13308e-08	1.49336e-08	5.0893e-08	2.42034e-08	1.31132e-08
Analyte176	D-Limonene	0.00616234	0.00484916	0.00420789	0.00408922	0.00324283	0.00402078	0.0051395	0.00300924	0.00316863	0.0029225	0.00298686	0.00240241	0.000978517	0.000984887	0.0011113	0.00146604	0.000700841	0.00127646	0.000844542	0.000623787	1.54923e-08	1.77362e-08	1.33692e-08	2.63951e-08	0.00432726	0.00295594	0.00241935	0.00352223	0.00349731	0.00283521	0.00299343	5.8661e-09	0.00246531	0.00287032	0.00301656	0.00234995	0.00475285	0.00609881	0.00880324	0.00312502	0.00518675	0.00234176	0.00161839	0.00128078	1.49336e-08	5.0893e-08	0.00193799	0.000530734
Analyte669	1,6,6-Trimethyl-8-oxabicyclo[3.2.1]octan-2-one	0.000353324	0.000127046	0.00100258	0.00114315	0.000682794	0.000595376	5.59295e-09	0.000757006	0.00182118	0.000795115	0.00133226	0.00100804	8.77155e-09	6.41506e-09	5.89192e-09	7.2962e-09	6.11655e-09	9.81289e-09	1.00532e-08	9.99213e-09	1.54923e-08	1.77362e-08	1.33692e-08	2.63951e-08	0.000824597	6.36054e-05	5.2321e-09	0.000260827	5.43414e-09	5.53634e-09	0.000404893	5.8661e-09	0.000616028	0.000228411	0.000165449	5.97364e-09	6.84928e-09	8.72498e-09	7.07239e-09	1.06492e-08	1.73901e-08	8.98978e-09	1.56975e-08	2.13308e-08	1.49336e-08	5.0893e-08	2.42034e-08	1.31132e-08
Analyte529	Octadecane, 1-chloro-	4.97574e-09	0.000942126	0.00298631	0.00286738	0.0018781	0.00256161	0.00372437	0.00162959	0.00332328	0.00348666	0.00274561	4.91754e-09	8.77155e-09	6.41506e-09	5.89192e-09	7.2962e-09	6.11655e-09	9.81289e-09	1.00532e-08	9.99213e-09	1.54923e-08	1.77362e-08	1.33692e-08	2.63951e-08	0.00245487	5.25429e-09	5.2321e-09	4.87536e-09	5.43414e-09	5.53634e-09	7.32324e-09	5.8661e-09	0.00212713	5.27167e-09	4.87402e-09	5.97364e-09	6.84928e-09	8.72498e-09	7.07239e-09	1.06492e-08	1.73901e-08	8.98978e-09	1.56975e-08	2.13308e-08	1.49336e-08	5.0893e-08	2.42034e-08	1.31132e-08
Analyte630	Propanoic acid, 2-methyl-, 2-ethyl-3-hydroxyhexyl ester	0.00427566	0.0025963	0.00440696	0.00376085	0.00299217	0.00438989	0.00111498	0.00142818	0.00123416	0.00370101	0.00162383	0.00188419	8.77155e-09	0.00148419	0.00134363	0.000974357	0.00144928	0.00148008	1.00532e-08	9.99213e-09	0.000907901	1.77362e-08	0.000938984	0.00154706	0.00352309	0.00248101	0.00252012	0.00285631	0.00305474	0.00283191	0.00137664	0.00149633	0.00133826	0.00121481	0.000932181	0.00173696	0.00245319	0.0018395	0.00167749	0.00282181	0.00309499	0.00174612	0.00150911	0.00104248	0.00115858	5.0893e-08	2.42034e-08	0.0015957
Analyte280	3-Heptyne-2,6-dione, 5-methyl-5-(1-methylethyl)-	4.97574e-09	0.000691672	0.00104065	0.00110425	0.000751638	0.00089867	0.00141183	4.91892e-09	0.00122896	0.000756524	0.00086666	0.000504267	8.77155e-09	6.41506e-09	5.89192e-09	7.2962e-09	6.11655e-09	9.81289e-09	1.00532e-08	9.99213e-09	1.54923e-08	1.77362e-08	1.33692e-08	2.63951e-08	0.00104487	5.25429e-09	5.2321e-09	4.87536e-09	5.43414e-09	5.53634e-09	7.32324e-09	5.8661e-09	0.00103983	5.27167e-09	4.87402e-09	5.97364e-09	6.84928e-09	8.72498e-09	7.07239e-09	1.06492e-08	1.73901e-08	8.98978e-09	1.56975e-08	2.13308e-08	1.49336e-08	5.0893e-08	2.42034e-08	1.31132e-08
Analyte174	unknown	4.97574e-09	0.00378494	0.00503381	0.0085235	0.00650401	4.67274e-09	0.00241245	0.00576229	0.00563495	5.00254e-09	5.04344e-09	4.91754e-09	8.77155e-09	6.41506e-09	5.89192e-09	7.2962e-09	0.00826693	9.81289e-09	1.00532e-08	9.99213e-09	1.54923e-08	0.00552793	1.33692e-08	2.63951e-08	0.00141855	0.00243467	5.2321e-09	4.87536e-09	5.43414e-09	5.53634e-09	7.32324e-09	5.8661e-09	4.39574e-09	5.27167e-09	4.87402e-09	0.0014889	0.00237274	0.00287785	0.00527514	1.06492e-08	1.73901e-08	8.98978e-09	1.56975e-08	2.13308e-08	1.49336e-08	5.0893e-08	0.00664732	1.31132e-08
Analyte698	Pentanoic acid, 2-methyl-	0.000732299	0.000833158	0.000924261	0.000854896	0.000773139	0.000972026	0.000671778	0.0012204	0.00144634	5.00254e-09	0.000637659	4.91754e-09	0.000474431	0.000973621	0.000666138	0.000607353	6.11655e-09	0.00124832	0.000797788	0.000662394	0.00066447	0.00118117	0.00114557	0.00120876	0.00109971	0.000229396	0.000484143	0.000605462	0.000278162	5.53634e-09	7.32324e-09	5.8661e-09	0.000407891	0.00023669	4.87402e-09	5.97364e-09	0.000955556	0.00222008	0.0011125	0.00144283	0.00231081	0.00142008	0.00210462	2.13308e-08	0.00176823	0.00622732	0.00432513	0.000593244
Analyte570	Succinic acid, di(1-cyclopentylethyl) ester	4.97574e-09	0.000410002	0.000903421	5.09879e-09	0.000686202	0.000769458	0.000718433	0.000277191	5.18144e-09	0.000606642	0.000605703	0.00106564	8.77155e-09	0.000449115	0.000530611	7.2962e-09	0.00107907	0.00121068	0.00198874	0.0015441	0.00319396	0.00190125	1.33692e-08	0.00435857	4.32167e-09	5.25429e-09	5.2321e-09	0.00031261	5.43414e-09	5.53634e-09	7.32324e-09	5.8661e-09	0.000631352	5.27167e-09	4.87402e-09	5.97364e-09	6.84928e-09	8.72498e-09	7.07239e-09	1.06492e-08	1.73901e-08	8.98978e-09	0.00173678	0.0026309	0.00247418	0.00605646	0.00315924	0.00146941
Analyte512	4-Octen-3-ol, 2,2-dimethyl-	4.97574e-09	4.3935e-09	0.0022439	5.09879e-09	4.62034e-09	4.67274e-09	0.0021141	4.91892e-09	0.00108946	0.000990085	5.04344e-09	0.00151609	8.77155e-09	6.41506e-09	5.89192e-09	7.2962e-09	6.11655e-09	9.81289e-09	1.00532e-08	9.99213e-09	1.54923e-08	1.77362e-08	1.33692e-08	2.63951e-08	0.000766503	0.00214837	0.00166887	0.000584078	0.0017451	0.00254696	0.000513324	5.8661e-09	0.000148076	0.000302107	0.000441373	5.97364e-09	6.84928e-09	8.72498e-09	7.07239e-09	1.06492e-08	1.73901e-08	8.98978e-09	1.56975e-08	2.13308e-08	1.49336e-08	5.0893e-08	2.42034e-08	1.31132e-08
Analyte290	Pyridine, 2,5-dimethyl-	0.000773862	4.3935e-09	0.000851474	5.09879e-09	0.000839233	0.000709943	0.000639281	0.00055174	5.18144e-09	0.000563715	0.00057232	0.000576644	8.77155e-09	6.41506e-09	5.89192e-09	7.2962e-09	6.11655e-09	9.81289e-09	1.00532e-08	9.99213e-09	1.54923e-08	1.77362e-08	1.33692e-08	2.63951e-08	0.000417563	5.25429e-09	5.2321e-09	4.87536e-09	5.43414e-09	5.53634e-09	7.32324e-09	5.8661e-09	0.000586851	5.27167e-09	0.000418382	5.97364e-09	6.84928e-09	8.72498e-09	7.07239e-09	1.06492e-08	1.73901e-08	8.98978e-09	1.56975e-08	2.13308e-08	1.49336e-08	5.0893e-08	2.42034e-08	1.31132e-08
Analyte576	unknown	0.00220343	0.0026075	0.00364277	0.00294425	4.62034e-09	0.00283364	5.59295e-09	0.00349709	5.18144e-09	0.00390407	0.00587413	0.00518226	8.77155e-09	6.41506e-09	5.89192e-09	7.2962e-09	6.11655e-09	9.81289e-09	1.00532e-08	9.99213e-09	1.54923e-08	1.77362e-08	0.00164138	2.63951e-08	4.32167e-09	0.0193183	0.0119604	0.0025889	0.0130569	0.0119034	7.32324e-09	0.00571535	4.39574e-09	0.00392874	4.87402e-09	0.00687773	0.00184098	8.72498e-09	0.0151549	0.0280179	1.73901e-08	8.98978e-09	0.00170403	2.13308e-08	1.49336e-08	5.0893e-08	2.42034e-08	1.31132e-08
Analyte633	2,3-Butanediol, 2,3-bis(5-methyl-2-furanyl)-	4.97574e-09	0.000469433	0.000798576	0.000851157	4.62034e-09	0.000539645	0.00134905	4.91892e-09	5.18144e-09	0.000870527	0.000782372	4.91754e-09	8.77155e-09	6.41506e-09	5.89192e-09	7.2962e-09	6.11655e-09	9.81289e-09	1.00532e-08	9.99213e-09	1.54923e-08	1.77362e-08	1.33692e-08	2.63951e-08	0.000291833	5.25429e-09	5.2321e-09	4.87536e-09	5.43414e-09	5.53634e-09	7.32324e-09	5.8661e-09	0.000726202	5.27167e-09	4.87402e-09	5.97364e-09	6.84928e-09	8.72498e-09	7.07239e-09	1.06492e-08	1.73901e-08	8.98978e-09	1.56975e-08	2.13308e-08	1.49336e-08	5.0893e-08	2.42034e-08	1.31132e-08
Analyte420	Cyclopentanecarbonitrile, 3-methylene-	0.0104434	0.00566333	0.00990494	0.01538	0.00595639	0.00573611	0.00490091	0.00352247	0.00453014	0.00616457	0.00433324	0.00704618	0.00210936	0.00229973	0.00178435	0.00433627	0.00209241	0.00262619	0.00280755	0.00123197	1.54923e-08	0.00200329	0.00418987	0.00401764	4.32167e-09	5.25429e-09	5.2321e-09	0.013648	5.43414e-09	5.53634e-09	0.00804282	0.00635474	0.00631565	0.0057267	0.00718335	0.00872439	0.00371336	0.00414107	0.00329082	0.00431988	0.00929564	0.00300193	0.00267902	0.00225058	0.00221382	5.0893e-08	0.00383576	0.00203442
Analyte10	Acetaldehyde	0.0258336	0.0201478	0.0216473	0.0127952	0.00937754	0.0105313	0.070967	0.124714	0.109086	0.0999176	0.0537809	0.11598	8.77155e-09	6.41506e-09	0.0274031	7.2962e-09	6.11655e-09	0.020508	0.0809886	0.0638826	0.0792451	0.142149	0.108706	0.334448	0.0520408	0.0443357	0.0550966	0.0205557	0.0130853	0.0247813	0.13984	0.0797795	0.0639167	0.0727023	0.0881064	0.129167	0.0908515	0.0606439	7.07239e-09	0.0697463	1.73901e-08	0.0926884	0.18365	0.128388	0.166783	0.155372	0.227473	0.191402
Analyte404	10-Methylundec-3-en-4-olide	0.0247846	0.0367987	0.0603532	0.0514728	0.0405523	0.0546639	0.0858468	0.0334729	0.0612748	0.0543117	0.0486485	0.0363871	0.0063621	0.00940628	0.00546554	0.00697219	0.00713996	0.00793381	0.000538694	0.000641239	0.00148222	0.000858097	0.00139996	0.0017012	0.0621674	0.00587704	0.00911779	0.019131	0.00679036	0.00531508	0.0191369	0.00337626	0.0558906	0.0175248	0.0236397	0.00484871	0.00252694	0.00536188	0.00390291	0.00403639	0.00781584	0.00275784	0.000867287	0.00174952	0.000274491	0.00217487	0.00121923	0.000891558
Analyte46	Cyclopentane, 2-ethylidene-1,1-dimethyl-	0.00180537	0.00230306	0.0029439	0.00332557	0.00268542	0.0031905	0.00491796	0.00204217	0.00375302	0.00273183	0.00299173	0.00198172	8.77155e-09	6.41506e-09	0.00128564	7.2962e-09	0.00114723	0.00154738	1.00532e-08	9.99213e-09	0.000786319	1.77362e-08	1.33692e-08	2.63951e-08	0.00382992	5.25429e-09	5.2321e-09	0.00149392	0.000633113	0.000695787	0.0019498	0.000397591	0.0051158	0.00150557	0.0022095	0.000561681	6.84928e-09	0.00078075	7.07239e-09	0.000585281	0.00154007	0.000651514	0.00087334	0.00150397	1.49336e-08	5.0893e-08	0.00123921	1.31132e-08
Analyte98	4-[4-[(2-Hydroxybenzoyl)amino]anilino]-4-oxobut-2-enoic acid	4.97574e-09	0.000269345	0.000351085	0.000344526	0.00030003	0.000335191	0.000512486	4.91892e-09	5.18144e-09	0.000353532	0.00040156	0.000322069	8.77155e-09	6.41506e-09	5.89192e-09	7.2962e-09	6.11655e-09	9.81289e-09	1.00532e-08	9.99213e-09	1.54923e-08	1.77362e-08	1.33692e-08	2.63951e-08	0.000364839	5.25429e-09	5.2321e-09	4.87536e-09	5.43414e-09	5.53634e-09	7.32324e-09	5.8661e-09	4.39574e-09	5.27167e-09	0.000266013	5.97364e-09	6.84928e-09	8.72498e-09	7.07239e-09	1.06492e-08	1.73901e-08	8.98978e-09	1.56975e-08	2.13308e-08	1.49336e-08	5.0893e-08	2.42034e-08	1.31132e-08
Analyte156	3-Methylcyclopentyl acetate	0.00109025	0.000803251	4.51771e-09	0.00202572	0.00124166	0.00110637	0.00275547	0.000810268	0.00192098	0.00155897	0.00209499	0.00121856	0.000818348	0.00160842	0.00216611	0.00130806	0.00127728	0.00341195	0.00512946	0.00350192	0.00593485	0.00670422	1.33692e-08	0.00736083	0.000891014	5.25429e-09	0.000350441	0.000447811	5.43414e-09	5.53634e-09	0.000546311	5.8661e-09	0.00159387	0.000400624	0.000679678	5.97364e-09	0.00095475	0.000751936	0.00108777	0.000656563	0.00328782	0.000768667	0.00423312	0.00733231	0.0043561	0.0150251	0.00580116	0.00521758
Analyte525	Cyclohexanol, 4-methyl-1-(1-methylethyl)-	0.00230942	0.00354424	0.00429863	0.00450888	0.0035348	0.00489538	0.00524128	0.00259723	0.00417064	0.00462417	0.00362741	0.00271897	0.00151183	0.00171824	0.00123789	0.00144803	0.0013069	0.00171397	1.00532e-08	9.99213e-09	1.54923e-08	1.77362e-08	1.33692e-08	2.63951e-08	0.00532377	0.000582158	0.000950318	0.00189261	0.000558657	0.000488615	0.00202094	5.8661e-09	0.00528759	0.00204294	0.00238299	5.97364e-09	6.84928e-09	8.72498e-09	7.07239e-09	1.06492e-08	1.73901e-08	8.98978e-09	1.56975e-08	2.13308e-08	1.49336e-08	5.0893e-08	2.42034e-08	1.31132e-08
Analyte544	2-Furancarboxylic acid, tetrahydro-3-methyl-5-oxo-	0.00939624	0.0090247	0.0161368	0.0157622	0.0109059	0.0138251	0.00803595	0.00391596	0.00966125	0.00583671	0.00629249	0.00716038	0.00318195	0.0101539	0.00633469	0.00483989	0.00646468	0.0135416	0.000947731	0.000763263	0.00165606	0.00134755	1.33692e-08	2.63951e-08	4.32167e-09	0.00624859	0.0076852	0.0147154	0.00591526	0.00701963	0.00662316	0.00232726	0.00998089	0.00334734	0.00608007	0.00287155	6.84928e-09	0.00627978	7.07239e-09	0.00581462	1.73901e-08	8.98978e-09	0.000763666	2.13308e-08	1.49336e-08	5.0893e-08	2.42034e-08	1.31132e-08
Analyte769	9,12-Octadecadienoyl chloride, (Z,Z)-	4.97574e-09	0.00210071	4.51771e-09	5.09879e-09	1.65198e-05	4.67274e-09	0.00733005	4.91892e-09	0.00510224	5.00254e-09	0.00388845	4.91754e-09	0.00347204	6.41506e-09	0.00573587	0.00489643	6.11655e-09	0.00633693	0.010358	0.0109267	0.0118398	0.0191409	1.33692e-08	0.0111861	0.00359859	0.00547893	5.2321e-09	0.00360186	5.43414e-09	0.00604175	0.00968493	0.00451298	0.00120573	0.00227226	4.87402e-09	0.00404479	0.00571421	0.00908594	0.00864556	0.0185824	0.0113958	8.98978e-09	1.56975e-08	0.00349519	0.00140014	0.0267321	2.42034e-08	1.31132e-08
Analyte649	Heptane, 2,2,3,3,5,6,6-heptamethyl-	0.00172482	0.0023891	0.00308931	0.00238972	0.00264935	0.00288244	0.000925095	0.00206696	0.00222574	0.00127603	0.00118295	0.00262633	8.77155e-09	6.41506e-09	5.89192e-09	7.2962e-09	6.11655e-09	9.81289e-09	1.00532e-08	9.99213e-09	1.54923e-08	1.77362e-08	1.33692e-08	2.63951e-08	0.00300363	0.000897464	0.0010998	0.00198479	0.00105945	0.000727662	0.000486353	0.000457144	0.000532158	5.27167e-09	0.000442664	0.000398176	6.84928e-09	8.72498e-09	7.07239e-09	1.06492e-08	1.73901e-08	8.98978e-09	1.56975e-08	2.13308e-08	1.49336e-08	5.0893e-08	2.42034e-08	1.31132e-08
Analyte860	2,2-Diethyl-2-sila-1,3-dioxacyclohexane	4.97574e-09	8.26113e-05	2.75629e-05	3.45376e-05	5.57065e-05	4.67274e-09	5.59295e-09	4.91892e-09	5.18144e-09	5.00254e-09	5.04344e-09	4.91754e-09	8.77155e-09	6.41506e-09	5.89192e-09	7.2962e-09	6.11655e-09	9.81289e-09	1.00532e-08	9.99213e-09	1.54923e-08	1.77362e-08	1.33692e-08	2.63951e-08	4.32167e-09	5.25429e-09	5.2321e-09	4.87536e-09	5.43414e-09	5.53634e-09	7.32324e-09	5.8661e-09	4.39574e-09	5.27167e-09	4.87402e-09	5.97364e-09	6.84928e-09	8.72498e-09	7.07239e-09	1.06492e-08	1.73901e-08	8.98978e-09	1.56975e-08	2.13308e-08	1.49336e-08	5.0893e-08	2.42034e-08	1.31132e-08
Analyte707	unknown	0.000694766	0.00124756	0.0010382	0.000628703	0.000182028	0.000373122	5.59295e-09	0.000401098	0.000984325	5.00254e-09	5.04344e-09	4.91754e-09	8.77155e-09	6.41506e-09	5.89192e-09	7.2962e-09	6.11655e-09	9.81289e-09	1.00532e-08	9.99213e-09	1.54923e-08	1.77362e-08	1.33692e-08	2.63951e-08	0.000710169	5.25429e-09	5.2321e-09	0.000182092	5.43414e-09	5.53634e-09	7.32324e-09	5.8661e-09	4.39574e-09	5.27167e-09	4.87402e-09	5.97364e-09	6.84928e-09	8.72498e-09	7.07239e-09	1.06492e-08	1.73901e-08	8.98978e-09	1.56975e-08	2.13308e-08	1.49336e-08	5.0893e-08	2.42034e-08	1.31132e-08
Analyte598	(2,6,6-Trimethylcyclohex-1-enylmethanesulfonyl)benzene	0.00107265	0.00116987	4.51771e-09	0.00186187	0.00144425	0.00198383	0.00167825	0.00100715	0.00202457	0.0012977	0.00127741	0.00139748	8.77155e-09	6.41506e-09	5.89192e-09	7.2962e-09	6.11655e-09	9.81289e-09	1.00532e-08	9.99213e-09	1.54923e-08	1.77362e-08	1.33692e-08	2.63951e-08	0.00132881	5.25429e-09	5.2321e-09	0.000398415	5.43414e-09	5.53634e-09	0.000422803	5.8661e-09	0.000927301	0.00036582	0.000470388	5.97364e-09	6.84928e-09	8.72498e-09	7.07239e-09	1.06492e-08	1.73901e-08	8.98978e-09	1.56975e-08	2.13308e-08	1.49336e-08	5.0893e-08	2.42034e-08	1.31132e-08
Analyte464	3-Nonanone, 2-methyl-	0.00625039	0.00951961	0.0113065	0.0115798	0.00990367	0.0132494	0.0136641	0.00632228	0.0110725	0.0107252	0.00962304	0.0073495	0.00343819	0.00421443	0.00226139	0.00389409	0.00280434	0.00423236	1.00532e-08	9.99213e-09	0.000901812	1.77362e-08	1.33692e-08	0.00153194	0.0140984	0.00120569	0.00232891	0.00512546	0.00134426	0.000996193	0.00458395	0.000640736	0.0141834	0.00559951	0.00645954	0.000921144	0.000720672	0.00224739	0.00125933	0.00169196	0.00386817	0.00143435	1.56975e-08	0.000996488	1.49336e-08	5.0893e-08	0.00110808	1.31132e-08
Analyte469	1-Cyclohexene-1-carboxaldehyde, 2,6,6-trimethyl-	0.0850461	0.101859	0.191513	0.157954	0.130321	0.162897	0.215673	0.103061	0.184753	0.159095	0.148683	0.128309	0.0132724	0.0185911	0.0150922	0.0136197	0.0162021	0.023161	1.00532e-08	0.000947708	0.00214484	0.00136439	0.00119438	0.00217599	0.181195	0.0227695	0.0334033	0.0604256	0.0248387	0.0209244	0.0617272	0.012943	0.15026	0.0584453	0.0742064	0.0188862	0.0098738	0.0206991	0.0168437	0.0163526	0.0224127	0.0143116	0.00207087	0.00447076	0.00306939	0.00957071	0.00317427	0.00320937
Analyte686	3-Buten-2-one, 4-(4-hydroxy-2,2,6-trimethyl-7-oxabicyclo[4.1.0]hept-1-yl)-	0.183947	0.175185	0.454217	0.437478	0.285999	0.321991	0.388411	0.193211	0.449465	0.239408	0.326301	0.296461	0.0104488	0.0190616	0.0160702	0.0126718	0.0226011	0.0314264	1.00532e-08	9.99213e-09	0.00370741	1.77362e-08	1.33692e-08	2.63951e-08	0.404257	0.0227697	0.0391893	0.102355	0.0270514	0.0207904	0.0780963	0.0111739	0.275302	0.0883852	0.108638	0.0164632	0.0145487	0.0253471	0.020721	0.0159376	0.0242653	0.0107836	1.56975e-08	0.00869843	1.49336e-08	5.0893e-08	2.42034e-08	1.31132e-08
Analyte746	1,5,6,7-Tetramethylbicyclo[3.2.0]hepta-2,6-diene	4.97574e-09	4.3935e-09	4.51771e-09	5.09879e-09	4.62034e-09	4.67274e-09	5.59295e-09	4.91892e-09	5.18144e-09	5.00254e-09	5.04344e-09	4.91754e-09	8.77155e-09	6.41506e-09	5.89192e-09	7.2962e-09	6.11655e-09	9.81289e-09	1.00532e-08	9.99213e-09	1.54923e-08	1.77362e-08	1.33692e-08	2.63951e-08	4.32167e-09	0.000357842	0.000265975	4.87536e-09	0.000340597	0.000665036	0.00104315	0.000551381	0.000766744	0.000447624	0.000716771	0.00060193	6.84928e-09	8.72498e-09	7.07239e-09	1.06492e-08	1.73901e-08	8.98978e-09	1.56975e-08	2.13308e-08	1.49336e-08	5.0893e-08	2.42034e-08	1.31132e-08
Analyte760	Phenol, 4-ethyl-	4.97574e-09	4.3935e-09	4.51771e-09	5.09879e-09	4.62034e-09	4.67274e-09	5.59295e-09	4.91892e-09	5.18144e-09	5.00254e-09	5.04344e-09	4.91754e-09	8.77155e-09	6.41506e-09	5.89192e-09	7.2962e-09	6.11655e-09	9.81289e-09	1.00532e-08	9.99213e-09	1.54923e-08	1.77362e-08	1.33692e-08	2.63951e-08	0.000919569	5.25429e-09	0.000544101	0.000504329	5.43414e-09	0.00136901	7.32324e-09	5.8661e-09	4.39574e-09	5.27167e-09	4.87402e-09	5.97364e-09	6.84928e-09	8.72498e-09	7.07239e-09	1.06492e-08	1.73901e-08	8.98978e-09	1.56975e-08	2.13308e-08	1.49336e-08	5.0893e-08	2.42034e-08	1.31132e-08
Analyte317	6-Heptenoic acid, 3-oxo-, methyl ester	0.0654171	0.0316449	0.0466159	0.0615173	0.038524	0.04539	0.068365	0.029804	0.0477606	0.0444359	0.0399338	0.0346379	0.0061673	0.00971495	0.0106577	0.00582	0.00599725	0.0131723	0.00466179	0.00657323	0.0146934	0.0102102	0.00932116	0.0175566	0.0596112	0.00224657	0.0185095	0.0243548	0.0106084	0.0131235	0.0290386	0.0192893	0.0500175	0.0225099	0.025734	5.97364e-09	0.00708644	0.0132346	0.0101112	0.00882762	0.0157089	0.00960538	0.0105786	0.0199403	0.0107034	0.038376	0.0148417	0.0108854
Analyte336	2-Cyclohexene-1-carboxaldehyde, 2,6,6-trimethyl-	0.00192262	0.00241574	0.00372475	0.00351499	0.00290505	0.00364469	0.0044438	0.00212967	0.00360486	0.00322439	0.00290923	0.0023742	8.77155e-09	6.41506e-09	5.89192e-09	7.2962e-09	6.11655e-09	9.81289e-09	1.00532e-08	9.99213e-09	1.54923e-08	1.77362e-08	1.33692e-08	2.63951e-08	0.0039381	0.000559277	0.000838203	0.00151068	0.000629795	0.000675526	0.00133777	5.8661e-09	0.00315109	0.00107685	0.00146261	0.000523689	6.84928e-09	8.72498e-09	7.07239e-09	1.06492e-08	1.73901e-08	8.98978e-09	1.56975e-08	2.13308e-08	1.49336e-08	5.0893e-08	2.42034e-08	1.31132e-08
Analyte530	Heptadecane	0.0323875	0.0578384	0.0615919	0.0501836	0.0613991	0.0624776	0.0188389	0.0384686	0.0469292	0.0407319	0.0294059	0.0588476	0.000952335	0.000633462	0.0006937	0.000742719	0.000878295	9.81289e-09	0.00059149	0.0008272	0.0015573	0.00161324	0.00103295	0.00197951	0.0597067	0.0197409	0.0251022	0.0453076	0.0218651	0.0153335	0.0196824	0.0216088	0.0200949	0.0146314	0.0188048	0.0148787	6.84928e-09	0.00100588	0.00112224	0.000889552	0.00171513	0.00128984	0.00133053	0.0100233	0.00129277	0.00109313	0.00226831	0.00115032
Analyte319	Ethanol, 2-butoxy-	0.00398636	4.3935e-09	0.00346625	0.00484919	4.62034e-09	0.00373116	5.59295e-09	4.91892e-09	5.18144e-09	5.00254e-09	5.04344e-09	4.91754e-09	8.77155e-09	0.000425551	5.89192e-09	7.2962e-09	6.11655e-09	9.81289e-09	1.00532e-08	9.99213e-09	1.54923e-08	1.77362e-08	1.33692e-08	2.63951e-08	0.00527902	0.00455396	0.00472585	0.00560216	0.00461636	0.00572357	0.00362124	0.00224887	4.39574e-09	0.00236014	0.00219756	0.00256964	6.84928e-09	8.72498e-09	7.07239e-09	1.06492e-08	1.73901e-08	8.98978e-09	1.56975e-08	2.13308e-08	1.49336e-08	5.0893e-08	2.42034e-08	1.31132e-08
Analyte755	unknown	0.000274994	0.000485025	4.51771e-09	5.09879e-09	0.000476757	0.000639492	5.59295e-09	0.000622146	0.00104456	5.00254e-09	0.000548968	0.00073096	8.77155e-09	6.41506e-09	5.89192e-09	7.2962e-09	6.11655e-09	9.81289e-09	1.00532e-08	9.99213e-09	1.54923e-08	1.77362e-08	1.33692e-08	2.63951e-08	4.32167e-09	5.25429e-09	5.2321e-09	4.87536e-09	5.43414e-09	5.53634e-09	7.32324e-09	5.8661e-09	4.39574e-09	5.27167e-09	4.87402e-09	5.97364e-09	6.84928e-09	8.72498e-09	7.07239e-09	1.06492e-08	1.73901e-08	8.98978e-09	1.56975e-08	2.13308e-08	1.49336e-08	5.0893e-08	2.42034e-08	1.31132e-08
Analyte526	2,4-Nonadienal, (E,E)-	0.000856563	0.00128314	0.00322514	0.00220149	0.00160905	0.00208731	5.59295e-09	0.0018841	0.00517808	0.00349247	0.00407807	0.00174323	0.0033171	6.41506e-09	0.00362171	0.00589547	0.00482311	0.00201181	0.00277191	0.00145431	0.00237518	0.00168272	0.00281993	0.00560654	0.00248768	5.25429e-09	5.2321e-09	4.87536e-09	5.43414e-09	5.53634e-09	0.000849744	5.8661e-09	0.00459604	0.000674703	0.00158176	5.97364e-09	6.84928e-09	0.00371363	0.00162476	0.00504639	0.0101355	0.00192141	0.00229586	0.0036925	0.00257859	5.0893e-08	0.00354328	0.0015577
Analyte208	4-Heptenal, (E)-	0.00132811	0.00175946	0.00245597	0.00317789	0.00225349	0.00282904	0.00790737	0.00422486	0.00554412	0.00514848	0.00490239	0.00467099	8.77155e-09	6.41506e-09	5.89192e-09	7.2962e-09	6.11655e-09	9.81289e-09	1.00532e-08	9.99213e-09	1.54923e-08	1.77362e-08	1.33692e-08	2.63951e-08	0.00240066	0.00125069	0.00115952	0.00102891	0.00144809	0.000569709	0.00355989	0.000995775	0.00319617	0.00340244	0.00321343	0.000783853	6.84928e-09	8.72498e-09	7.07239e-09	1.06492e-08	1.73901e-08	8.98978e-09	1.56975e-08	2.13308e-08	1.49336e-08	5.0893e-08	2.42034e-08	1.31132e-08
Analyte793	unknown	0.00283666	0.00340464	0.00749199	0.00796948	0.00524167	0.0057241	0.00829201	0.00422837	0.00752708	0.00466357	0.00608774	0.00519021	8.77155e-09	0.000927492	0.000769915	7.2962e-09	0.000754414	0.00141939	1.00532e-08	9.99213e-09	1.54923e-08	1.77362e-08	1.33692e-08	2.63951e-08	0.0076593	5.25429e-09	5.2321e-09	4.87536e-09	5.43414e-09	5.53634e-09	7.32324e-09	5.8661e-09	4.39574e-09	5.27167e-09	0.00500191	5.97364e-09	6.84928e-09	8.72498e-09	7.07239e-09	1.06492e-08	1.73901e-08	8.98978e-09	1.56975e-08	2.13308e-08	1.49336e-08	5.0893e-08	2.42034e-08	1.31132e-08
Analyte600	Undecanoic acid, 10-methyl-, methyl ester	0.000691518	0.00098135	0.00102171	0.000864743	0.000549569	0.000601034	0.000576028	0.000721605	0.000329552	0.000642533	0.000226582	0.000450456	8.77155e-09	0.000742601	0.000294619	7.2962e-09	0.000385833	0.00105565	1.00532e-08	9.99213e-09	1.54923e-08	1.77362e-08	1.33692e-08	2.63951e-08	0.00100881	0.000313999	0.000265059	4.87536e-09	0.00020567	5.53634e-09	7.32324e-09	5.8661e-09	0.000144308	5.27167e-09	0.000216468	5.97364e-09	6.84928e-09	8.72498e-09	0.00126065	1.06492e-08	1.73901e-08	8.98978e-09	0.00129203	0.00451536	1.49336e-08	5.0893e-08	2.42034e-08	1.31132e-08
Analyte804	(2-Fluorophenyl) methanol, isopropyl ether	0.00233442	0.00194695	0.00491076	0.00528178	0.00307566	0.00376303	0.00457308	0.00199187	0.00518438	0.00253647	0.00377632	0.00300646	8.77155e-09	0.000430399	5.89192e-09	7.2962e-09	0.000436447	0.000765616	1.00532e-08	9.99213e-09	1.54923e-08	1.77362e-08	1.33692e-08	2.63951e-08	0.00447554	5.25429e-09	0.000532306	0.00112735	0.000562534	0.000512338	0.00114531	5.8661e-09	0.00322571	0.00120342	0.00131076	5.97364e-09	6.84928e-09	8.72498e-09	0.000466651	1.06492e-08	1.73901e-08	8.98978e-09	1.56975e-08	2.13308e-08	1.49336e-08	5.0893e-08	2.42034e-08	1.31132e-08
Analyte714	3-Butylisobenzofuran-1(3H)-one	4.97574e-09	0.000955396	0.00261375	0.00278841	0.00149443	0.00219541	0.00188995	4.91892e-09	0.00192314	0.00100664	0.00166631	4.91754e-09	8.77155e-09	6.41506e-09	5.89192e-09	7.2962e-09	6.11655e-09	9.81289e-09	1.00532e-08	9.99213e-09	1.54923e-08	1.77362e-08	1.33692e-08	2.63951e-08	0.00167918	5.25429e-09	5.2321e-09	4.87536e-09	5.43414e-09	5.53634e-09	7.32324e-09	5.8661e-09	0.00108519	5.27167e-09	4.87402e-09	5.97364e-09	6.84928e-09	8.72498e-09	7.07239e-09	1.06492e-08	1.73901e-08	8.98978e-09	1.56975e-08	2.13308e-08	1.49336e-08	5.0893e-08	2.42034e-08	1.31132e-08
Analyte582	3,4-Dimethylcyclohexanol	0.0161261	0.0218891	0.0449543	0.0372794	0.0289391	0.0388449	0.0558401	0.0219045	0.0458312	0.0335399	0.0349446	0.0269841	0.00555828	0.0073931	0.00609673	0.00640901	0.00659455	0.0104504	1.00532e-08	0.000570664	0.00133938	1.77362e-08	1.33692e-08	0.00123463	0.0399493	0.00319553	0.00577219	0.00977935	0.00373493	0.0026485	0.0111104	0.00215882	0.0362657	0.0126134	0.0160837	0.00325261	0.00263577	0.00580072	0.00487092	0.005851	0.00612867	0.00367186	1.56975e-08	0.00308341	0.000960713	5.0893e-08	0.00143004	0.000917454
Analyte798	1,9-Nonanediol, dimethanesulfonate	0.335185	0.454678	4.51771e-09	5.09879e-09	0.522273	0.478845	0.265489	4.91892e-09	5.18144e-09	0.512357	0.38187	0.542168	0.00261034	0.00418039	0.0018103	0.00376039	0.00416129	0.00740305	0.000392876	0.000812142	0.00168974	0.00195288	0.000980807	0.00133432	0.0521445	0.00380535	0.010566	0.0217819	0.00287594	0.00317927	0.00311196	0.00131335	0.00438707	0.00343984	0.00448788	0.000936577	0.00203478	0.00347503	0.00173336	0.001752	0.00548252	0.00109385	1.56975e-08	0.00220976	0.000618745	5.0893e-08	0.00130093	1.31132e-08
Analyte269	5-Hepten-2-one, 6-methyl-	0.0115671	0.00823607	0.0105209	0.0101774	0.00781675	0.00827417	0.0122288	0.00555266	0.00813746	0.00700034	0.00690828	0.00565416	0.0038931	0.00493403	0.00528096	0.00462011	0.00326528	0.00721327	0.00443595	0.00276197	0.00345014	0.00402788	0.00620083	0.00649955	0.0107947	0.00425111	0.0044392	0.00684146	0.00416569	0.00512295	0.00657225	0.00186197	0.00856482	0.00361873	0.00512692	0.0022356	0.00493771	0.00624332	0.00903768	0.00638939	0.013406	0.005813	0.00704635	0.0140579	0.00504504	0.014952	0.0133052	0.005725
Analyte567	Benzenemethanol, ??,??-dimethyl-	0.00123435	0.000757741	0.00110869	0.000970552	0.00117537	0.00108485	0.00091772	4.91892e-09	5.18144e-09	5.00254e-09	5.04344e-09	0.000831132	8.77155e-09	0.000631216	0.000447495	7.2962e-09	0.00039582	9.81289e-09	1.00532e-08	9.99213e-09	1.54923e-08	1.77362e-08	1.33692e-08	2.63951e-08	0.00102679	5.25429e-09	5.2321e-09	0.00119459	5.43414e-09	5.53634e-09	7.32324e-09	5.8661e-09	4.39574e-09	5.27167e-09	0.000847016	5.97364e-09	6.84928e-09	8.72498e-09	7.07239e-09	1.06492e-08	1.73901e-08	8.98978e-09	1.56975e-08	0.00605253	1.49336e-08	5.0893e-08	2.42034e-08	1.31132e-08
Analyte472	2-Octen-1-ol, (Z)-	0.00973735	0.0193387	0.0276494	0.023419	4.62034e-09	4.67274e-09	5.59295e-09	0.0118109	0.0274352	5.00254e-09	0.0219166	0.014187	8.77155e-09	0.0113413	0.0247249	0.00489057	0.00641339	0.0247593	1.00532e-08	0.00287598	1.54923e-08	1.77362e-08	1.33692e-08	2.63951e-08	4.32167e-09	5.25429e-09	5.2321e-09	4.87536e-09	5.43414e-09	5.53634e-09	7.32324e-09	5.8661e-09	4.39574e-09	5.27167e-09	4.87402e-09	5.97364e-09	0.00859982	0.0095319	0.0179134	1.06492e-08	0.017049	0.00571445	1.56975e-08	0.00790325	1.49336e-08	0.00801044	0.00668509	0.00426537
Analyte663	3-Buten-2-one, 4-(2,6,6-trimethyl-1-cyclohexen-1-yl)-	0.0286178	0.0282377	0.0643714	0.0569501	0.0414772	0.05197	0.0558628	0.032932	0.0610813	0.0376518	0.0460698	0.046767	0.00199226	0.00339762	0.00261384	0.00259734	0.00367837	0.00490211	1.00532e-08	9.99213e-09	0.000274701	1.77362e-08	1.33692e-08	2.63951e-08	0.0563564	0.00466443	0.00897812	0.0186343	0.00548651	0.00406946	0.0154077	0.00261149	0.0380228	0.0175735	0.0203633	0.00383357	0.00162696	0.00342468	0.0026351	0.00263038	0.0033779	0.00158942	1.56975e-08	0.000242606	1.49336e-08	5.0893e-08	2.42034e-08	1.31132e-08
Analyte797	2,4-Di-tert-butylphenol	0.00504306	4.3935e-09	4.51771e-09	5.09879e-09	4.62034e-09	4.67274e-09	5.59295e-09	4.91892e-09	5.18144e-09	5.00254e-09	5.04344e-09	4.91754e-09	8.77155e-09	6.41506e-09	5.89192e-09	7.2962e-09	6.11655e-09	9.81289e-09	1.00532e-08	9.99213e-09	1.54923e-08	1.77362e-08	1.33692e-08	2.63951e-08	0.00260489	0.00503686	0.0026393	0.00364752	0.00315379	0.00305241	7.32324e-09	5.8661e-09	4.39574e-09	5.27167e-09	4.87402e-09	5.97364e-09	6.84928e-09	8.72498e-09	7.07239e-09	1.06492e-08	1.73901e-08	8.98978e-09	1.56975e-08	2.13308e-08	1.49336e-08	5.0893e-08	2.42034e-08	1.31132e-08
Analyte648	(6R,7aS)-3,6-Dimethyl-5,6,7,7a-tetrahydrobenzofuran-2(4H)-one	0.000897792	0.000942238	0.00269123	0.00278914	0.00161134	0.00206068	0.00264104	0.000822875	0.00275755	0.00144976	0.00195368	0.00141861	8.77155e-09	6.41506e-09	5.89192e-09	7.2962e-09	6.11655e-09	9.81289e-09	1.00532e-08	9.99213e-09	1.54923e-08	1.77362e-08	1.33692e-08	2.63951e-08	0.00214475	5.25429e-09	0.00030579	0.000546059	5.43414e-09	5.53634e-09	7.32324e-09	5.8661e-09	0.00171979	0.000478108	0.00066775	5.97364e-09	6.84928e-09	8.72498e-09	7.07239e-09	1.06492e-08	1.73901e-08	8.98978e-09	1.56975e-08	2.13308e-08	1.49336e-08	5.0893e-08	2.42034e-08	1.31132e-08
Analyte455	Cyclohexanol, 2,6-dimethyl-	0.322995	0.426521	0.64986	0.652537	0.515069	0.671814	0.778079	0.375433	0.645776	0.50696	0.526088	0.421639	0.0999112	0.137718	0.106186	0.114616	0.112408	0.221548	0.00728513	0.0164142	0.02894	0.00658201	0.0165857	0.0287593	0.69496	0.0589992	0.11321	0.240911	0.0730159	0.0601809	0.209657	0.0345456	0.598845	0.227751	0.28532	0.051564	0.0495001	0.0940648	0.106451	0.0857984	0.117981	0.106459	0.0157622	0.0583939	0.0190665	0.0977459	0.0219711	0.0161336
Analyte853	1-Methylcyclohexa-1,3-diene	6.76067e-05	6.53712e-05	1.5482e-05	1.54478e-05	2.19256e-05	0.000115908	5.59295e-09	8.99877e-05	2.09295e-05	3.39741e-05	5.04344e-09	4.91754e-09	8.77155e-09	6.41506e-09	5.89192e-09	7.2962e-09	6.11655e-09	9.81289e-09	1.00532e-08	9.99213e-09	1.54923e-08	1.77362e-08	1.33692e-08	2.63951e-08	4.32167e-09	5.25429e-09	5.2321e-09	4.87536e-09	5.43414e-09	5.53634e-09	7.32324e-09	5.8661e-09	4.39574e-09	5.27167e-09	4.87402e-09	5.97364e-09	6.84928e-09	8.72498e-09	7.07239e-09	1.06492e-08	1.73901e-08	8.98978e-09	1.56975e-08	2.13308e-08	1.49336e-08	5.0893e-08	2.42034e-08	1.31132e-08
Analyte723	p-Cresol	0.000691801	0.000382367	0.00127395	0.0036806	0.00122713	4.67274e-09	5.59295e-09	0.000203081	5.18144e-09	5.00254e-09	5.04344e-09	4.91754e-09	8.77155e-09	6.41506e-09	5.89192e-09	7.2962e-09	6.11655e-09	9.81289e-09	1.00532e-08	9.99213e-09	1.54923e-08	1.77362e-08	1.33692e-08	2.63951e-08	0.000848748	0.00590047	0.00757116	0.0031351	0.00365504	0.00596991	7.32324e-09	5.8661e-09	0.000361237	5.27167e-09	4.87402e-09	5.97364e-09	6.84928e-09	8.72498e-09	7.07239e-09	1.06492e-08	1.73901e-08	8.98978e-09	1.56975e-08	2.13308e-08	1.49336e-08	5.0893e-08	2.42034e-08	1.31132e-08
Analyte424	2-Cyclohexen-1-ol, 2,4,4-trimethyl-	0.00187147	0.00248134	0.00450685	0.00361592	0.00314122	0.00380349	0.00665812	4.91892e-09	0.00443503	0.00430967	0.00378407	4.91754e-09	8.77155e-09	6.41506e-09	5.89192e-09	7.2962e-09	0.000688888	9.81289e-09	1.00532e-08	9.99213e-09	1.54923e-08	1.77362e-08	1.33692e-08	2.63951e-08	0.00370496	0.000933984	0.00119433	0.00161961	5.43414e-09	0.000843822	7.32324e-09	5.8661e-09	0.00319189	0.00186082	0.00223078	5.97364e-09	6.84928e-09	8.72498e-09	7.07239e-09	1.06492e-08	1.73901e-08	8.98978e-09	1.56975e-08	2.13308e-08	1.49336e-08	5.0893e-08	2.42034e-08	1.31132e-08
Analyte521	cis-4,5-Epoxy-(E)-2-decenal	0.00215966	0.0027666	0.00372397	0.0055919	0.00301202	0.00325662	5.59295e-09	0.00573098	0.0100514	0.00879797	5.04344e-09	0.0059682	8.77155e-09	6.41506e-09	5.89192e-09	7.2962e-09	6.11655e-09	9.81289e-09	1.00532e-08	9.99213e-09	1.54923e-08	1.77362e-08	1.33692e-08	2.63951e-08	0.00440854	5.25429e-09	0.000188353	0.00106174	0.000527943	5.53634e-09	0.00404533	0.000982308	0.00949699	0.00353425	0.00406043	0.00104754	6.84928e-09	8.72498e-09	7.07239e-09	1.06492e-08	1.73901e-08	8.98978e-09	1.56975e-08	2.13308e-08	1.49336e-08	5.0893e-08	2.42034e-08	1.31132e-08
Analyte408	1-Cyclopentene-1-methanol, ??,??,4,5-tetramethyl-, cis-	0.00265061	0.0028747	0.00454744	0.00448356	0.00343754	0.00444081	0.00627003	0.003212	0.00557806	0.00465221	0.00461384	0.00398907	0.000853048	0.000789899	0.00084207	0.000922414	0.000393746	0.000655335	1.00532e-08	9.99213e-09	1.54923e-08	1.77362e-08	1.33692e-08	2.63951e-08	0.00444743	0.00101274	0.00170955	0.0018993	0.00138037	0.00113091	0.0020496	0.000835249	0.00397151	0.00270341	0.00213084	0.000869325	6.84928e-09	0.000680799	0.000535154	0.000904264	0.00123148	0.000493282	1.56975e-08	2.13308e-08	1.49336e-08	5.0893e-08	2.42034e-08	1.31132e-08
Analyte734	unknown	4.97574e-09	0.000955754	0.00111165	0.00195748	4.62034e-09	0.00154972	5.59295e-09	0.000941469	5.18144e-09	5.00254e-09	0.00060121	0.000465334	8.77155e-09	6.41506e-09	5.89192e-09	7.2962e-09	6.11655e-09	9.81289e-09	1.00532e-08	9.99213e-09	1.54923e-08	1.77362e-08	1.33692e-08	2.63951e-08	4.32167e-09	5.25429e-09	5.2321e-09	4.87536e-09	5.43414e-09	5.53634e-09	7.32324e-09	5.8661e-09	4.39574e-09	5.27167e-09	4.87402e-09	5.97364e-09	6.84928e-09	8.72498e-09	7.07239e-09	1.06492e-08	1.73901e-08	8.98978e-09	1.56975e-08	2.13308e-08	1.49336e-08	5.0893e-08	2.42034e-08	1.31132e-08
Analyte816	Tridecanoic acid, methyl ester	0.000249647	0.000283411	0.000372678	0.000439532	4.62034e-09	0.000244174	0.000376548	0.000360388	0.000462881	0.0003614	0.000346434	0.000445015	8.77155e-09	6.41506e-09	5.89192e-09	7.2962e-09	6.11655e-09	9.81289e-09	1.00532e-08	9.99213e-09	1.54923e-08	1.77362e-08	1.33692e-08	2.63951e-08	0.000258203	5.25429e-09	5.2321e-09	4.87536e-09	5.43414e-09	5.53634e-09	7.32324e-09	5.8661e-09	4.39574e-09	5.27167e-09	4.87402e-09	5.97364e-09	6.84928e-09	8.72498e-09	7.07239e-09	1.06492e-08	1.73901e-08	8.98978e-09	1.56975e-08	2.13308e-08	1.49336e-08	5.0893e-08	2.42034e-08	1.31132e-08
Analyte590	Diisobutyl sulfone	4.97574e-09	0.000367085	0.00109011	0.00171293	0.000922365	0.000994244	5.59295e-09	4.91892e-09	0.00154699	0.000757029	0.000623849	0.000971592	8.77155e-09	6.41506e-09	5.89192e-09	7.2962e-09	6.11655e-09	9.81289e-09	1.00532e-08	9.99213e-09	1.54923e-08	1.77362e-08	1.33692e-08	2.63951e-08	0.00065076	5.25429e-09	5.2321e-09	4.87536e-09	5.43414e-09	5.53634e-09	7.32324e-09	5.8661e-09	0.000942061	5.27167e-09	4.87402e-09	5.97364e-09	6.84928e-09	8.72498e-09	7.07239e-09	1.06492e-08	1.73901e-08	8.98978e-09	1.56975e-08	2.13308e-08	1.49336e-08	5.0893e-08	2.42034e-08	1.31132e-08
Analyte668	Phenol, 4-methoxy-3-methyl-	4.97574e-09	4.3935e-09	4.51771e-09	5.09879e-09	4.62034e-09	4.67274e-09	5.59295e-09	4.91892e-09	5.18144e-09	5.00254e-09	5.04344e-09	4.91754e-09	8.77155e-09	6.41506e-09	5.89192e-09	7.2962e-09	6.11655e-09	9.81289e-09	1.00532e-08	9.99213e-09	1.54923e-08	1.77362e-08	1.33692e-08	2.63951e-08	4.32167e-09	0.00218682	0.00166945	0.00149906	0.0013609	5.53634e-09	7.32324e-09	5.8661e-09	4.39574e-09	5.27167e-09	4.87402e-09	5.97364e-09	6.84928e-09	8.72498e-09	7.07239e-09	1.06492e-08	1.73901e-08	8.98978e-09	1.56975e-08	2.13308e-08	1.49336e-08	5.0893e-08	2.42034e-08	1.31132e-08
Analyte133	Ethanone, 1-(1-cyclohexen-1-yl)-	0.00132428	0.00120878	0.00303383	0.00333223	0.0019717	0.00212771	5.59295e-09	0.00179449	0.00391555	0.00308663	0.00405414	0.00240199	8.77155e-09	0.00146311	0.00228438	7.2962e-09	0.00104561	0.00288653	0.00411651	0.0040848	0.00586902	0.00633893	0.00767116	0.00898292	0.00209382	0.000362608	0.000691452	0.00117402	0.000489118	0.000738783	0.00102454	5.8661e-09	4.39574e-09	0.000734281	0.00138074	0.000310537	0.00116585	0.00144239	0.00184301	0.000752146	0.002987	8.98978e-09	0.00540922	0.00885142	0.00537828	0.0150529	0.00854913	0.00433834
Analyte483	Oxalic acid, hexyl 1-menthyl ester	0.000733499	0.00129986	0.00211388	0.00207204	0.00150531	0.00215476	0.0037621	0.00127411	0.00264395	0.00185827	0.00223821	0.00190673	8.77155e-09	6.41506e-09	5.89192e-09	7.2962e-09	6.11655e-09	9.81289e-09	1.00532e-08	9.99213e-09	1.54923e-08	1.77362e-08	1.33692e-08	2.63951e-08	0.00218141	5.25429e-09	5.2321e-09	4.87536e-09	5.43414e-09	5.53634e-09	7.32324e-09	5.8661e-09	0.00171706	0.00124464	0.00121856	5.97364e-09	6.84928e-09	8.72498e-09	7.07239e-09	1.06492e-08	1.73901e-08	8.98978e-09	1.56975e-08	2.13308e-08	1.49336e-08	5.0893e-08	2.42034e-08	1.31132e-08
Analyte294	2-Octanol, acetate	0.00215667	4.3935e-09	4.51771e-09	5.09879e-09	4.62034e-09	4.67274e-09	5.59295e-09	4.91892e-09	5.18144e-09	5.00254e-09	5.04344e-09	4.91754e-09	0.00124655	6.41506e-09	5.89192e-09	0.000730744	0.000680641	9.81289e-09	1.00532e-08	9.99213e-09	1.54923e-08	1.77362e-08	1.33692e-08	2.63951e-08	0.00066381	0.00229683	0.00165875	0.00117286	0.00193241	0.00224016	0.000714627	0.000825365	0.00126895	0.000546051	0.0010047	0.000248889	6.84928e-09	8.72498e-09	0.00150192	1.06492e-08	1.73901e-08	8.98978e-09	1.56975e-08	2.13308e-08	1.49336e-08	5.0893e-08	2.42034e-08	1.31132e-08
Analyte619	2-Thiobarbituric acid, tris(tert-butyldimethylsilyl) deriv.	4.97574e-09	4.3935e-09	4.51771e-09	5.09879e-09	4.62034e-09	4.67274e-09	5.59295e-09	4.91892e-09	5.18144e-09	5.00254e-09	5.04344e-09	4.91754e-09	8.77155e-09	6.41506e-09	5.89192e-09	7.2962e-09	6.11655e-09	9.81289e-09	1.00532e-08	9.99213e-09	1.54923e-08	1.77362e-08	1.33692e-08	2.63951e-08	4.32167e-09	0.00231201	0.00198038	4.87536e-09	0.00298695	0.00234443	7.32324e-09	0.000336452	4.39574e-09	0.000498002	0.000553384	0.000358344	6.84928e-09	8.72498e-09	7.07239e-09	1.06492e-08	1.73901e-08	8.98978e-09	1.56975e-08	2.13308e-08	1.49336e-08	5.0893e-08	2.42034e-08	1.31132e-08
Analyte557	2-Propanol, 1,3-dichloro-	4.97574e-09	4.3935e-09	4.51771e-09	5.09879e-09	4.62034e-09	4.67274e-09	5.59295e-09	4.91892e-09	5.18144e-09	5.00254e-09	5.04344e-09	4.91754e-09	8.77155e-09	6.41506e-09	5.89192e-09	7.2962e-09	6.11655e-09	9.81289e-09	1.00532e-08	9.99213e-09	1.54923e-08	1.77362e-08	1.33692e-08	2.63951e-08	4.32167e-09	0.00033624	5.2321e-09	0.000318729	0.000394506	0.000418182	0.000710613	5.8661e-09	0.000399934	0.000361109	0.000378077	0.000477668	6.84928e-09	8.72498e-09	7.07239e-09	1.06492e-08	1.73901e-08	8.98978e-09	1.56975e-08	2.13308e-08	1.49336e-08	5.0893e-08	2.42034e-08	1.31132e-08
Analyte578	Formamide, N,N-dibutyl-	4.97574e-09	4.3935e-09	4.51771e-09	5.09879e-09	4.62034e-09	4.67274e-09	5.59295e-09	4.91892e-09	5.18144e-09	5.00254e-09	5.04344e-09	4.91754e-09	8.77155e-09	6.41506e-09	5.89192e-09	7.2962e-09	0.000738776	9.81289e-09	1.00532e-08	9.99213e-09	1.54923e-08	1.77362e-08	1.33692e-08	2.63951e-08	0.00254024	0.0921049	0.0641736	0.0026307	0.0615414	0.0439554	7.32324e-09	5.8661e-09	4.39574e-09	5.27167e-09	4.87402e-09	5.97364e-09	6.84928e-09	8.72498e-09	7.07239e-09	1.06492e-08	1.73901e-08	8.98978e-09	1.56975e-08	2.13308e-08	1.49336e-08	5.0893e-08	2.42034e-08	1.31132e-08
Analyte425	Malonic acid diisopropyl ester	0.00104469	0.000394937	0.000938873	0.00102746	0.000799683	0.000990721	0.00154772	0.000829928	0.000983364	0.000610926	0.00080425	0.000610297	8.77155e-09	6.41506e-09	5.89192e-09	7.2962e-09	6.11655e-09	9.81289e-09	1.00532e-08	9.99213e-09	1.54923e-08	1.77362e-08	1.33692e-08	2.63951e-08	0.00146807	0.00182901	0.00141446	0.00118181	0.000808303	0.00159841	7.32324e-09	5.8661e-09	4.39574e-09	5.27167e-09	4.87402e-09	5.97364e-09	6.84928e-09	8.72498e-09	7.07239e-09	1.06492e-08	1.73901e-08	8.98978e-09	1.56975e-08	2.13308e-08	1.49336e-08	5.0893e-08	2.42034e-08	1.31132e-08
Analyte439	unknown	0.000741574	0.000631694	0.00085813	0.0010308	0.000680015	0.0008387	0.00115923	0.000429295	0.000930969	0.000630045	0.000632959	0.000582323	0.000875518	0.00105001	0.00114121	0.000578782	0.000688828	0.00170922	1.00532e-08	9.99213e-09	1.54923e-08	0.00440136	1.33692e-08	2.63951e-08	0.000798043	0.000395322	0.000543642	4.87536e-09	0.000468274	5.53634e-09	0.000427886	5.8661e-09	0.000766464	0.000290233	0.000441143	0.000337872	6.84928e-09	0.00189461	0.00156702	0.00169535	0.00273774	0.000840848	0.00359019	0.00806958	0.00458202	5.0893e-08	2.42034e-08	0.00306961
Analyte735	2,4,7,9-Tetramethyl-5-decyn-4,7-diol	4.97574e-09	4.3935e-09	4.51771e-09	5.09879e-09	4.62034e-09	4.67274e-09	5.59295e-09	4.91892e-09	5.18144e-09	5.00254e-09	5.04344e-09	4.91754e-09	8.77155e-09	6.41506e-09	5.89192e-09	7.2962e-09	6.11655e-09	9.81289e-09	1.00532e-08	9.99213e-09	1.54923e-08	1.77362e-08	1.33692e-08	2.63951e-08	4.32167e-09	5.25429e-09	0.000684776	0.0006176	0.000675847	0.000808839	0.00123806	0.000944338	0.000454006	0.000439538	0.000517039	0.00083056	6.84928e-09	8.72498e-09	7.07239e-09	1.06492e-08	1.73901e-08	8.98978e-09	1.56975e-08	2.13308e-08	1.49336e-08	5.0893e-08	2.42034e-08	1.31132e-08
Analyte488	2-Dodecenal, (E)-	0.00232328	0.00207895	0.00270117	0.00290917	0.00221801	0.00322085	0.00354119	0.00171186	0.00245878	0.00236774	0.00241289	0.00209506	0.000292065	0.000531678	0.000587109	0.00030177	0.000411649	9.81289e-09	0.000257373	0.000247743	0.000450498	0.000293554	0.000428233	0.000507725	0.00274895	0.00133284	0.00149747	0.00155163	0.00110083	0.00158901	0.00131713	5.8661e-09	0.00209078	0.00087061	0.00108921	0.000585868	6.84928e-09	0.00114277	7.07239e-09	0.0011544	0.00167312	0.000846058	0.000446451	0.0014822	0.000647678	5.0893e-08	0.000724484	0.000582098
Analyte1	Carbon dioxide	0.440462	0.360967	0.347217	0.398855	0.381304	0.384061	0.524038	1.03618	1.46639	1.11132	0.559263	2.05397	0.828362	1.83973	1.7161	1.76234	0.562838	9.81289e-09	0.709896	1.3446	1.62522	1.62396	1.20301	2.36338	2.12805	1.30933	1.44779	0.434145	0.444937	2.42616	0.637285	0.410174	0.360445	0.885188	0.404529	1.54423	2.62366	2.10039	7.07239e-09	2.62896	1.77002	8.98978e-09	1.21316	2.82047	1.49336e-08	8.3246	4.6777	1.23604
Analyte858	17-Octadecen-14-yn-1-ol	4.97574e-09	0.00042728	0.000472948	5.09879e-09	0.000479493	0.000370238	5.59295e-09	0.000496061	0.000511155	0.000396101	5.04344e-09	0.000422777	8.77155e-09	6.41506e-09	5.89192e-09	7.2962e-09	6.11655e-09	9.81289e-09	1.00532e-08	9.99213e-09	1.54923e-08	1.77362e-08	1.33692e-08	2.63951e-08	4.32167e-09	5.25429e-09	5.2321e-09	4.87536e-09	5.43414e-09	5.53634e-09	7.32324e-09	5.8661e-09	4.39574e-09	5.27167e-09	4.87402e-09	5.97364e-09	6.84928e-09	8.72498e-09	7.07239e-09	1.06492e-08	1.73901e-08	8.98978e-09	1.56975e-08	2.13308e-08	1.49336e-08	5.0893e-08	2.42034e-08	1.31132e-08
Analyte623	??-Ionone	0.0239586	0.0285194	0.0717474	0.0545091	0.0444086	0.0561498	0.0615772	0.0273881	0.0680391	0.0414577	0.0466438	0.0469393	8.77155e-09	0.00212768	0.00144208	7.2962e-09	0.00261963	0.00320666	1.00532e-08	9.99213e-09	1.54923e-08	1.77362e-08	1.33692e-08	2.63951e-08	0.0520339	0.00278734	0.00516233	0.0119388	0.00341611	0.00242195	0.00728578	0.00123753	0.0249103	0.00921594	0.0127419	0.00233497	0.00110789	0.00340624	0.00284202	0.00236018	0.00301685	0.00146471	1.56975e-08	2.13308e-08	1.49336e-08	5.0893e-08	2.42034e-08	1.31132e-08
Analyte392	Benzaldehyde	0.0384743	0.0760744	0.133887	0.125032	0.0782895	0.135525	5.59295e-09	4.91892e-09	0.306638	5.00254e-09	5.04344e-09	0.266619	0.0667352	0.0784326	0.0195995	0.0578673	0.127237	0.0242105	0.0113897	0.011395	0.0246322	0.0216968	0.029456	0.0431858	0.101999	0.0159487	0.018808	0.0213994	0.0110153	0.00925067	0.191538	0.0464379	4.39574e-09	0.301041	4.87402e-09	0.0533868	0.0530214	0.0517718	0.0564337	0.0928179	0.333185	0.124805	0.0211885	0.0259487	0.0298037	0.0421348	0.0400086	0.0213618
Analyte811	1,4:3,6-Dianhydro-?d-glucopyranose	4.97574e-09	4.3935e-09	4.51771e-09	5.09879e-09	4.62034e-09	4.67274e-09	5.59295e-09	4.91892e-09	5.18144e-09	5.00254e-09	5.04344e-09	4.91754e-09	0.000643062	0.000347478	5.89192e-09	0.000491413	0.000431852	0.000548615	0.000659909	0.000710291	0.00142657	0.00132149	0.00100169	0.00220434	4.32167e-09	0.000528715	0.000624239	4.87536e-09	0.000567845	0.000609313	0.000507396	0.000639405	0.0005535	0.000425379	0.000352412	0.000439654	6.84928e-09	8.72498e-09	0.000722929	0.000666087	0.00118066	0.000480314	0.00140749	2.13308e-08	0.00135735	0.0041086	0.00139058	0.00120891
Analyte559	Cyclohexanol, 2,2-dimethyl-, acetate	0.00181099	0.00283139	0.00528495	0.00431404	0.00342216	0.00467136	0.00410544	0.00156902	0.00407533	0.00273728	0.00244849	0.00195753	8.77155e-09	6.41506e-09	5.89192e-09	7.2962e-09	6.11655e-09	0.000587623	1.00532e-08	9.99213e-09	1.54923e-08	1.77362e-08	1.33692e-08	2.63951e-08	0.00445723	5.25429e-09	0.000207606	0.000848366	5.43414e-09	5.53634e-09	0.000437846	5.8661e-09	0.0028334	0.000332354	0.000648365	5.97364e-09	6.84928e-09	8.72498e-09	7.07239e-09	1.06492e-08	1.73901e-08	8.98978e-09	1.56975e-08	2.13308e-08	1.49336e-08	5.0893e-08	2.42034e-08	1.31132e-08
Analyte33	Ethyl Acetate	0.00327573	0.000754013	0.00119712	0.00129066	0.00109406	0.000509459	0.00659355	0.00849742	0.0108571	0.00663811	0.0097002	0.0118239	8.77155e-09	0.00123858	0.00873533	0.0148329	0.00348184	0.0289705	0.00962393	0.00647728	1.54923e-08	0.00229017	0.0144924	0.0130758	0.001207	0.00975699	0.00691841	0.00246483	0.0105	0.0107461	0.0148048	5.8661e-09	0.0078332	0.015384	0.013075	0.0261731	6.84928e-09	8.72498e-09	7.07239e-09	0.0157321	0.0088423	8.98978e-09	0.0467713	0.0143261	0.0199208	0.0263038	0.0604316	0.0531706
Analyte644	4-Fluorobenzoic acid, tridec-2-ynyl ester	0.00248625	0.00254407	0.00549178	0.00464225	0.00361997	0.00464885	0.00450885	4.91892e-09	0.00507225	0.0030919	0.00337503	0.00358528	8.77155e-09	6.41506e-09	5.89192e-09	7.2962e-09	6.11655e-09	9.81289e-09	1.00532e-08	9.99213e-09	1.54923e-08	1.77362e-08	1.33692e-08	2.63951e-08	0.0043178	0.000727223	0.0010639	0.00169688	5.43414e-09	5.53634e-09	7.32324e-09	5.8661e-09	0.0029192	5.27167e-09	4.87402e-09	0.000448835	6.84928e-09	8.72498e-09	7.07239e-09	1.06492e-08	1.73901e-08	8.98978e-09	1.56975e-08	2.13308e-08	1.49336e-08	5.0893e-08	2.42034e-08	1.31132e-08
Analyte430	Heptadecane, 2,6,10,15-tetramethyl-	4.97574e-09	0.000470382	4.51771e-09	0.000624664	0.000565526	0.000663073	5.59295e-09	0.000457378	0.000536061	5.00254e-09	5.04344e-09	4.91754e-09	8.77155e-09	0.000611005	5.89192e-09	7.2962e-09	6.11655e-09	9.81289e-09	1.00532e-08	9.99213e-09	1.54923e-08	1.77362e-08	1.33692e-08	2.63951e-08	4.32167e-09	5.25429e-09	5.2321e-09	4.87536e-09	5.43414e-09	5.53634e-09	7.32324e-09	5.8661e-09	4.39574e-09	5.27167e-09	4.87402e-09	5.97364e-09	6.84928e-09	8.72498e-09	7.07239e-09	1.06492e-08	1.73901e-08	8.98978e-09	1.56975e-08	2.13308e-08	1.49336e-08	5.0893e-08	2.42034e-08	1.31132e-08
Analyte800	2(4H)-Benzofuranone, 5,6,7,7a-tetrahydro-4,4,7a-trimethyl-, (R)-	0.0785608	0.0748746	0.130706	0.159925	0.100145	0.102314	0.129835	0.0789504	0.124407	0.085603	0.104849	0.0886053	0.00335822	0.00500208	0.00538872	0.00440507	0.00649833	0.00910611	0.0022605	0.00197844	0.00471792	0.0027134	0.00552548	0.00549078	0.124093	0.0154617	0.0197287	0.0457216	0.0160961	0.012572	0.04836	0.00981582	0.108342	0.045535	0.0494995	0.0135312	0.00568063	0.00986512	0.00979761	0.00704108	0.0103492	0.00491465	0.00446256	0.0104143	0.00531716	0.0147739	0.00612808	0.0034015
Analyte475	unknown	4.97574e-09	4.3935e-09	4.51771e-09	5.09879e-09	4.62034e-09	4.67274e-09	5.59295e-09	4.91892e-09	5.18144e-09	5.00254e-09	5.04344e-09	4.91754e-09	8.77155e-09	6.41506e-09	5.89192e-09	7.2962e-09	6.11655e-09	9.81289e-09	1.00532e-08	9.99213e-09	1.54923e-08	1.77362e-08	1.33692e-08	2.63951e-08	0.000640546	5.25429e-09	0.00089092	0.000796176	5.43414e-09	0.000675123	7.32324e-09	5.8661e-09	4.39574e-09	5.27167e-09	4.87402e-09	5.97364e-09	6.84928e-09	8.72498e-09	7.07239e-09	1.06492e-08	1.73901e-08	8.98978e-09	1.56975e-08	2.13308e-08	1.49336e-08	5.0893e-08	2.42034e-08	1.31132e-08
Analyte68	Undecane	4.97574e-09	4.3935e-09	4.51771e-09	5.09879e-09	4.62034e-09	4.67274e-09	0.0121356	0.0100674	0.0159563	0.00786705	0.00990898	0.0165371	0.00745843	0.00928586	0.0104311	0.0055077	0.0105196	0.00722081	0.018657	0.0107874	0.00736754	0.010626	0.0219648	0.0369058	4.32167e-09	0.0512051	0.0465692	0.0519759	5.43414e-09	0.0539589	0.00926785	0.00440123	0.0043903	0.00545599	0.00656708	0.00310704	0.00453163	0.00432152	0.00157116	0.00264241	0.00828377	0.00470471	0.00630792	0.0114429	0.0050688	0.00593708	0.0104041	0.00246903
Analyte306	Octadecane	0.000314493	0.000343308	0.000516074	0.00044212	0.000416483	0.000505892	5.59295e-09	0.00018574	0.000316757	0.000238231	5.04344e-09	0.000182909	8.77155e-09	6.41506e-09	5.89192e-09	7.2962e-09	6.11655e-09	9.81289e-09	1.00532e-08	9.99213e-09	1.54923e-08	1.77362e-08	1.33692e-08	2.63951e-08	4.32167e-09	0.000380488	0.00032427	0.000272041	5.43414e-09	5.53634e-09	7.32324e-09	5.8661e-09	0.00032657	5.27167e-09	4.87402e-09	5.97364e-09	6.84928e-09	8.72498e-09	7.07239e-09	1.06492e-08	1.73901e-08	8.98978e-09	1.56975e-08	2.13308e-08	1.49336e-08	5.0893e-08	2.42034e-08	1.31132e-08
Analyte574	13-Methyltetradecanal	0.00221763	0.00263393	4.51771e-09	0.00227073	0.00143113	0.0017558	5.59295e-09	4.91892e-09	5.18144e-09	5.00254e-09	5.04344e-09	4.91754e-09	8.77155e-09	6.41506e-09	0.0012585	7.2962e-09	6.11655e-09	9.81289e-09	0.000340119	9.99213e-09	1.54923e-08	1.77362e-08	5.45708e-05	2.63951e-08	0.000807278	5.25429e-09	0.000404276	0.000720241	5.43414e-09	5.53634e-09	7.32324e-09	5.8661e-09	4.39574e-09	5.27167e-09	4.87402e-09	5.97364e-09	0.000268777	0.000198921	0.000470556	1.06492e-08	1.73901e-08	0.000323651	1.56975e-08	0.000672064	1.49336e-08	5.0893e-08	2.42034e-08	1.31132e-08
Analyte373	2,4-Heptadienal, (E,E)-	0.0478825	0.0551261	0.134971	0.0997074	0.0667546	0.0874586	5.59295e-09	0.141823	0.207197	0.23963	0.196162	0.148206	0.00487881	0.00581638	0.00258502	0.00463467	0.00615959	0.00234135	0.00139505	0.00132021	1.54923e-08	1.77362e-08	1.33692e-08	2.63951e-08	0.0657133	0.0225041	0.0395258	0.0320178	0.019378	0.0195384	0.190379	0.0295866	0.194205	0.129289	0.163253	0.0374347	6.84928e-09	8.72498e-09	7.07239e-09	1.06492e-08	1.73901e-08	8.98978e-09	1.56975e-08	2.13308e-08	1.49336e-08	5.0893e-08	2.42034e-08	1.31132e-08
Analyte442	2,6-Nonadienal, (E,E)-	0.00250457	0.00307932	0.00538893	0.00377595	0.0031215	0.00406174	0.00714396	0.00325995	0.00493202	0.00460591	0.00388987	0.00304848	0.000498834	0.000706878	5.89192e-09	0.000529141	0.000974561	9.81289e-09	1.00532e-08	9.99213e-09	1.54923e-08	1.77362e-08	1.33692e-08	2.63951e-08	0.00364281	0.00131706	0.00139387	0.00185954	0.001253	0.0013324	0.00231957	0.00062608	0.00393177	0.00154009	0.00255083	0.000530725	6.84928e-09	8.72498e-09	7.07239e-09	1.06492e-08	1.73901e-08	8.98978e-09	1.56975e-08	2.13308e-08	1.49336e-08	5.0893e-08	2.42034e-08	1.31132e-08
Analyte160	photocitral B	0.000771466	4.3935e-09	0.0011754	0.000936443	0.000727903	0.000758442	0.000860685	0.000276185	0.000883358	0.000559238	0.000740361	0.000601477	8.77155e-09	0.000749913	0.00151479	7.2962e-09	0.000577807	0.00179266	0.000361731	9.99213e-09	0.000822517	1.77362e-08	0.00149982	2.63951e-08	4.32167e-09	5.25429e-09	0.000223681	0.00058711	5.43414e-09	5.53634e-09	7.32324e-09	5.8661e-09	0.000890922	5.27167e-09	4.87402e-09	5.97364e-09	0.00137863	0.00131012	7.07239e-09	0.000863825	1.73901e-08	0.00130816	1.56975e-08	0.0021802	1.49336e-08	5.0893e-08	0.00219902	1.31132e-08
Analyte728	unknown	0.000287607	0.00047012	0.000986038	0.000819701	0.000606327	0.000733413	0.00081219	0.000641746	0.00113115	0.000518536	0.000692529	0.000655938	8.77155e-09	6.41506e-09	5.89192e-09	7.2962e-09	6.11655e-09	9.81289e-09	1.00532e-08	9.99213e-09	1.54923e-08	1.77362e-08	1.33692e-08	2.63951e-08	0.000621473	5.25429e-09	0.000155246	0.000280635	9.35908e-05	5.53634e-09	0.000317697	5.8661e-09	0.000534335	0.000408802	0.000423374	5.97364e-09	6.84928e-09	8.72498e-09	7.07239e-09	1.06492e-08	1.73901e-08	8.98978e-09	1.56975e-08	2.13308e-08	1.49336e-08	5.0893e-08	2.42034e-08	1.31132e-08
Analyte854	1H-Imidazole, 1-methyl-5-nitro-	0.00427554	0.00345566	0.00470382	0.00585352	0.00454126	0.00364729	0.00438748	0.00522072	0.00795331	0.00834948	0.00620114	0.00764374	8.77155e-09	6.41506e-09	5.89192e-09	7.2962e-09	6.11655e-09	9.81289e-09	1.00532e-08	9.99213e-09	1.54923e-08	1.77362e-08	1.33692e-08	2.63951e-08	0.00446082	0.00207908	0.00154226	0.00283781	5.43414e-09	5.53634e-09	7.32324e-09	5.8661e-09	0.00318241	0.00184264	0.00283519	5.97364e-09	6.84928e-09	8.72498e-09	7.07239e-09	1.06492e-08	1.73901e-08	8.98978e-09	1.56975e-08	2.13308e-08	1.49336e-08	5.0893e-08	2.42034e-08	1.31132e-08
Analyte370	unknown	0.000472015	0.000508398	0.00103479	0.00112866	0.000695332	0.000781816	0.000698272	0.000349658	0.000652117	0.000463508	0.000474704	0.000349505	8.77155e-09	6.41506e-09	5.89192e-09	7.2962e-09	6.11655e-09	9.81289e-09	1.00532e-08	9.99213e-09	1.54923e-08	1.77362e-08	1.33692e-08	2.63951e-08	0.000837822	5.25429e-09	5.2321e-09	0.00029268	5.43414e-09	5.53634e-09	7.32324e-09	5.8661e-09	0.000700777	5.27167e-09	0.000288814	5.97364e-09	6.84928e-09	8.72498e-09	7.07239e-09	1.06492e-08	1.73901e-08	8.98978e-09	1.56975e-08	2.13308e-08	1.49336e-08	5.0893e-08	2.42034e-08	1.31132e-08
Analyte779	Benzeneethanamine	4.97574e-09	4.3935e-09	0.000346761	0.00038039	0.000331634	0.000318521	5.59295e-09	4.91892e-09	5.18144e-09	5.00254e-09	5.04344e-09	4.91754e-09	8.77155e-09	6.41506e-09	5.89192e-09	7.2962e-09	6.11655e-09	9.81289e-09	1.00532e-08	9.99213e-09	1.54923e-08	1.77362e-08	1.33692e-08	2.63951e-08	4.32167e-09	5.25429e-09	5.2321e-09	4.87536e-09	5.43414e-09	5.53634e-09	7.32324e-09	5.8661e-09	4.39574e-09	5.27167e-09	4.87402e-09	5.97364e-09	6.84928e-09	8.72498e-09	7.07239e-09	1.06492e-08	1.73901e-08	8.98978e-09	1.56975e-08	2.13308e-08	1.49336e-08	5.0893e-08	2.42034e-08	1.31132e-08
Analyte207	Benzene, 1,2,3-trimethyl-	4.97574e-09	4.3935e-09	0.000587534	0.000662869	0.000616669	0.000525293	5.59295e-09	4.91892e-09	5.18144e-09	5.00254e-09	5.04344e-09	4.91754e-09	8.77155e-09	6.41506e-09	5.89192e-09	7.2962e-09	6.11655e-09	9.81289e-09	1.00532e-08	9.99213e-09	1.54923e-08	1.77362e-08	1.33692e-08	2.63951e-08	4.32167e-09	5.25429e-09	5.2321e-09	4.87536e-09	5.43414e-09	5.53634e-09	7.32324e-09	5.8661e-09	4.39574e-09	5.27167e-09	4.87402e-09	5.97364e-09	6.84928e-09	8.72498e-09	7.07239e-09	1.06492e-08	1.73901e-08	8.98978e-09	1.56975e-08	2.13308e-08	1.49336e-08	5.0893e-08	2.42034e-08	1.31132e-08
Analyte236	1,4-Dioxin, 2,3-dihydro-	0.0031237	4.3935e-09	4.51771e-09	0.00108427	0.000561891	4.67274e-09	0.00427753	0.00904963	0.00648314	0.00897918	0.00374725	0.00796389	8.77155e-09	6.41506e-09	0.00266969	7.2962e-09	0.00701209	9.81289e-09	1.00532e-08	9.99213e-09	1.54923e-08	1.77362e-08	1.33692e-08	2.63951e-08	0.00162735	0.00421974	0.00338992	0.00219184	0.00239938	0.00400681	0.0183589	0.00686251	0.00366516	0.00739552	0.00670254	0.0122013	0.00657387	0.00909549	7.07239e-09	1.06492e-08	1.73901e-08	8.98978e-09	1.56975e-08	2.13308e-08	1.49336e-08	5.0893e-08	2.42034e-08	1.31132e-08
Analyte371	Propionic acid, thio-, S-isopentyl ester	0.0486516	0.0629589	0.0822266	0.0917559	0.0664497	0.0674206	0.072008	0.0384621	0.0654476	0.0546454	0.0520274	0.0462531	0.0090558	0.0105544	0.00820272	0.0089995	0.0165121	0.0160038	0.00143328	0.000950006	0.00134692	0.00123503	0.00204139	0.00199083	0.0748626	0.0253349	0.0253547	0.0376889	0.0194176	0.0243419	0.0425476	0.00717142	0.0631352	0.023251	0.0311378	0.0104743	0.00405135	0.00591548	0.0095952	0.00714709	0.00822723	0.00368444	0.00374872	0.00402659	0.00357039	5.0893e-08	0.00491171	0.00340929
Analyte35	2-Butanone	0.00338818	0.00267149	0.00314874	0.00379712	0.00403505	0.00456369	0.00590903	0.00355661	0.00309746	0.00249812	0.00499852	0.00356804	8.77155e-09	6.41506e-09	5.89192e-09	7.2962e-09	6.11655e-09	9.81289e-09	0.00794984	0.0118324	0.0302944	0.0178607	0.0167329	0.0378505	0.00304601	0.00794439	0.00876049	0.00597401	0.00635134	0.00834536	0.00799467	0.00443094	0.00545854	0.0069162	0.00602003	0.0048567	0.004865	0.00710258	0.00821102	0.0135145	0.014507	0.00465374	0.00991485	0.0248564	0.0147501	0.0824722	0.0173627	0.0113783
Analyte791	5-Hydroxy-5-isopropyl-6-methyl-hepta-3,6-dien-2-one	0.00175485	0.00164139	0.00395295	0.0051189	0.00301103	0.0028178	0.00414897	0.00246261	0.0048556	0.00270886	0.0036964	0.0033217	8.77155e-09	0.000265482	0.000249975	7.2962e-09	6.11655e-09	0.000385449	1.00532e-08	9.99213e-09	1.54923e-08	1.77362e-08	1.33692e-08	2.63951e-08	0.00283656	0.000337175	0.000524638	0.000779248	5.43414e-09	5.53634e-09	0.00134111	5.8661e-09	0.00283115	0.00167763	0.00165584	5.97364e-09	6.84928e-09	8.72498e-09	7.07239e-09	1.06492e-08	1.73901e-08	8.98978e-09	1.56975e-08	2.13308e-08	1.49336e-08	5.0893e-08	2.42034e-08	1.31132e-08
Analyte719	4,4,6-Trimethyl-cyclohex-2-en-1-ol	0.000495492	0.000504342	0.0012701	0.000903313	0.000724504	0.00101372	0.00221853	0.000912443	0.0016558	0.00100793	0.00148859	0.00098345	0.00152017	6.41506e-09	5.89192e-09	0.00243082	6.11655e-09	9.81289e-09	0.000729603	0.000558196	0.00114191	0.000831014	0.00124388	0.00171781	0.000757784	0.000138578	5.2321e-09	0.000299378	0.000288363	5.53634e-09	7.32324e-09	5.8661e-09	0.000865243	0.000337003	0.000416115	5.97364e-09	0.000408604	0.000658005	0.000525597	0.00118735	0.00135211	0.000346264	0.000497247	0.00120973	0.000683693	0.00217991	0.00117076	0.000399203
Analyte69	2-Oxabicyclo[2.2.2]octan-6-ol, 1,3,3-trimethyl-	0.00293915	0.00255017	0.00435759	0.00606226	0.00352167	0.00392178	0.00328353	0.00241967	0.00369468	0.0033177	0.00322695	0.00281657	8.77155e-09	0.000929398	0.00113894	0.000750433	6.11655e-09	0.000878716	1.00532e-08	9.99213e-09	1.54923e-08	1.77362e-08	0.000695644	2.63951e-08	0.00418199	0.000438395	0.000315216	0.00136963	0.000473883	9.66456e-05	0.00291697	0.000349949	0.00456253	0.00198702	0.00278745	0.000479882	0.000603944	0.00111952	0.000515757	0.000881156	1.73901e-08	0.000639666	1.56975e-08	0.00089669	1.49336e-08	5.0893e-08	2.42034e-08	1.31132e-08
Analyte536	(+)-epi-Bicyclosesquiphellandrene	0.000669858	0.000476131	0.00115963	0.0016179	0.000823911	0.000912536	0.00166428	0.000707277	0.00142776	0.000800045	0.00121555	0.000717713	8.77155e-09	0.000271327	0.000405592	7.2962e-09	0.000263072	0.000777529	1.00532e-08	9.99213e-09	1.54923e-08	1.77362e-08	1.33692e-08	2.63951e-08	0.000889343	5.25429e-09	0.000144503	0.000256853	5.43414e-09	5.53634e-09	0.000245314	5.8661e-09	0.000955465	0.000264632	0.000274169	8.93656e-05	0.00171604	0.00249437	0.00220707	0.00200179	0.00231478	0.000957495	0.000711157	0.00184545	0.000647927	0.00236199	0.000884446	0.000607591
Analyte518	2,7-Octadien-1-ol	0.0103811	0.0165413	0.0261227	0.0296646	0.0175059	0.0210099	0.0277155	0.00779206	0.0321849	0.0159978	0.0158851	0.0104411	8.77155e-09	6.41506e-09	0.00116886	7.2962e-09	6.11655e-09	9.81289e-09	1.00532e-08	9.99213e-09	1.54923e-08	1.77362e-08	1.33692e-08	2.63951e-08	0.0190314	0.0043659	0.00445368	0.00876929	0.0056167	0.0033693	0.0039488	5.8661e-09	0.0151966	5.27167e-09	0.00603044	0.00151033	6.84928e-09	8.72498e-09	0.00534677	1.06492e-08	1.73901e-08	8.98978e-09	1.56975e-08	2.13308e-08	1.49336e-08	5.0893e-08	2.42034e-08	1.31132e-08
Analyte324	Cyclopentanecarboxaldehyde, 2-methyl-3-methylene-	0.000553234	0.00066656	0.00107793	0.000716366	0.000415001	0.000783581	5.59295e-09	4.91892e-09	0.0109081	5.00254e-09	0.00651732	4.91754e-09	0.000566668	0.00109752	0.000557155	0.00081131	0.00059909	0.000434731	1.00532e-08	9.99213e-09	1.54923e-08	1.77362e-08	1.33692e-08	2.63951e-08	0.00168339	0.00329102	0.00333787	0.00115591	0.00185512	0.00132261	0.0151812	0.00313962	0.00619254	0.013553	0.0114874	0.00660155	0.000297176	0.000573701	0.00041309	0.000913539	0.000969719	0.00028165	1.56975e-08	2.13308e-08	9.59975e-05	5.0893e-08	2.42034e-08	0.000247261
Analyte725	Cyclohexanemethanol, 4-ethenyl-??,??,4-trimethyl-3-(1-methylethenyl)-, [1R-(1??,3??,4??)]-	0.000661459	0.00219884	4.51771e-09	0.00102345	0.00129019	0.00145272	0.000718962	0.00104341	0.000436103	0.000681285	0.000703399	0.000754632	8.77155e-09	6.41506e-09	5.89192e-09	7.2962e-09	6.11655e-09	9.81289e-09	1.00532e-08	9.99213e-09	1.54923e-08	1.77362e-08	1.33692e-08	2.63951e-08	4.32167e-09	5.25429e-09	5.2321e-09	4.87536e-09	5.43414e-09	5.53634e-09	7.32324e-09	5.8661e-09	4.39574e-09	5.27167e-09	4.87402e-09	5.97364e-09	6.84928e-09	8.72498e-09	7.07239e-09	1.06492e-08	1.73901e-08	8.98978e-09	1.56975e-08	2.13308e-08	1.49336e-08	5.0893e-08	2.42034e-08	1.31132e-08
Analyte729	Cyclohexene, 1,5,5-trimethyl-6-acetylmethyl-	0.00120359	0.00155733	0.00412137	0.00507548	0.00280717	0.00296811	0.00502134	0.00168396	0.00552238	0.00256228	0.00427378	0.00277797	8.77155e-09	6.41506e-09	5.89192e-09	7.2962e-09	6.11655e-09	9.81289e-09	1.00532e-08	9.99213e-09	1.54923e-08	1.77362e-08	1.33692e-08	2.63951e-08	0.00252942	5.25429e-09	5.2321e-09	4.87536e-09	5.43414e-09	5.53634e-09	7.32324e-09	5.8661e-09	0.0032934	0.000751342	0.00109766	5.97364e-09	6.84928e-09	8.72498e-09	7.07239e-09	1.06492e-08	1.73901e-08	8.98978e-09	1.56975e-08	2.13308e-08	1.49336e-08	5.0893e-08	2.42034e-08	1.31132e-08
Analyte161	1-Hexadecen-3-ol, 3,5,11,15-tetramethyl-	0.00537943	0.00566535	0.0060154	0.00719098	0.00456265	0.00456166	0.00178224	0.00106098	5.18144e-09	0.00101972	0.00112016	4.91754e-09	8.77155e-09	6.41506e-09	5.89192e-09	7.2962e-09	6.11655e-09	9.81289e-09	1.00532e-08	9.99213e-09	1.54923e-08	1.77362e-08	1.33692e-08	2.63951e-08	4.32167e-09	5.25429e-09	0.00495352	0.00498503	5.43414e-09	5.53634e-09	0.00248796	5.8661e-09	0.00311279	0.00363322	0.00199908	0.00233156	0.00107169	0.00157742	7.07239e-09	0.00161719	1.73901e-08	8.98978e-09	1.56975e-08	0.00348981	1.49336e-08	0.00616023	0.00366848	0.00111301
Analyte122	2-Penten-1-ol, acetate, (Z)-	0.000465794	0.000200137	0.000344946	0.000401951	0.000468622	0.000336023	0.00158986	0.00105029	0.00108159	0.000869828	0.00120057	0.00103452	8.77155e-09	6.41506e-09	5.89192e-09	7.2962e-09	6.11655e-09	9.81289e-09	1.00532e-08	9.99213e-09	1.54923e-08	1.77362e-08	1.33692e-08	2.63951e-08	4.32167e-09	5.25429e-09	0.000252758	4.87536e-09	0.000369528	5.53634e-09	0.00152426	0.000466572	0.00157541	0.00128692	0.00136155	0.000645584	6.84928e-09	8.72498e-09	7.07239e-09	1.06492e-08	1.73901e-08	8.98978e-09	1.56975e-08	2.13308e-08	1.49336e-08	5.0893e-08	2.42034e-08	1.31132e-08
Analyte465	Cyclohexanone, 2-acetyl-	0.00677341	0.0098676	0.0146544	0.0132534	0.0105315	0.0144011	0.0166414	0.00625698	0.0156633	0.0108544	0.0132673	0.0101967	8.77155e-09	0.00261894	5.89192e-09	0.00226384	0.00179986	9.81289e-09	1.00532e-08	9.99213e-09	1.54923e-08	1.77362e-08	1.33692e-08	2.63951e-08	0.0123857	0.00199089	0.00185563	0.00390533	0.00164743	0.00106975	0.0043701	5.8661e-09	0.0130219	0.00505901	0.00642225	0.000841801	6.84928e-09	8.72498e-09	7.07239e-09	1.06492e-08	1.73901e-08	8.98978e-09	1.56975e-08	2.13308e-08	1.49336e-08	5.0893e-08	2.42034e-08	1.31132e-08
Analyte255	2-Penten-1-ol, (E)-	0.00330142	0.00420199	0.00802858	0.00756678	0.0062676	0.00630692	0.00830401	0.00349454	0.00730372	0.00622398	0.005783	0.0038493	0.000788301	0.00132742	0.000961132	0.00078499	0.00072764	0.00136123	1.00532e-08	9.99213e-09	1.54923e-08	1.77362e-08	1.33692e-08	2.63951e-08	0.00626349	0.000489227	0.00073199	0.00172117	0.000542776	0.000611701	0.00189982	0.000259516	0.00617311	0.00146639	0.00243823	0.000286666	0.0004522	0.00107921	7.07239e-09	1.06492e-08	0.00100585	0.000835791	1.56975e-08	2.13308e-08	1.49336e-08	5.0893e-08	2.42034e-08	1.31132e-08
Analyte752	2-Hydroxy-gamma-butyrolactone	4.97574e-09	4.3935e-09	4.51771e-09	5.09879e-09	4.62034e-09	4.67274e-09	5.59295e-09	4.91892e-09	5.18144e-09	5.00254e-09	5.04344e-09	0.00268799	8.77155e-09	0.000425875	0.000655549	0.00140366	0.000627917	9.81289e-09	1.00532e-08	9.99213e-09	1.54923e-08	1.77362e-08	1.33692e-08	2.63951e-08	4.32167e-09	0.00635182	0.00258267	0.00274617	0.00395914	0.00660856	0.00715659	0.0060523	0.000664871	0.00117557	0.00124382	0.00671538	6.84928e-09	8.72498e-09	7.07239e-09	1.06492e-08	1.73901e-08	8.98978e-09	1.56975e-08	2.13308e-08	1.49336e-08	5.0893e-08	2.42034e-08	1.31132e-08
Analyte321	Cyclohexanol	0.000258856	0.00114123	0.00173158	0.00139618	0.000819877	0.000345109	0.00541933	0.00242366	0.00345769	0.00279571	0.00294783	0.000567939	0.0042885	6.41506e-09	0.00574871	0.00674182	0.0037105	0.00875975	0.00457822	0.00309237	0.0044115	0.00102169	0.00458013	0.0104116	4.32167e-09	0.00029306	5.79631e-05	9.99341e-08	0.000172781	0.000165185	0.000532095	5.8661e-09	0.00245866	0.000469022	0.00113198	5.97364e-09	0.000707155	0.000255453	0.000873642	0.00289468	0.0106258	0.000350195	0.00430059	0.00770433	0.00460434	0.0038182	0.00981741	0.00356364
Analyte777	Isopropyl palmitate	4.97574e-09	0.000495152	0.000356741	0.000537021	0.00039035	0.000288556	5.59295e-09	0.000541951	0.000817411	5.00254e-09	0.000535376	4.91754e-09	8.77155e-09	6.41506e-09	5.89192e-09	7.2962e-09	6.11655e-09	9.81289e-09	1.00532e-08	9.99213e-09	1.54923e-08	1.77362e-08	1.33692e-08	2.63951e-08	4.32167e-09	5.25429e-09	5.2321e-09	0.000246826	5.43414e-09	5.53634e-09	7.32324e-09	5.8661e-09	4.39574e-09	5.27167e-09	4.87402e-09	5.97364e-09	6.84928e-09	8.72498e-09	7.07239e-09	1.06492e-08	1.73901e-08	8.98978e-09	1.56975e-08	2.13308e-08	1.49336e-08	5.0893e-08	2.42034e-08	1.31132e-08
Analyte586	Cyclopropanecarboxyllic acid, tridec-2-ynyl ester	0.000632317	0.000759551	0.00105701	0.00144594	0.000605981	0.0018181	0.0017244	4.91892e-09	0.00163655	0.00110721	5.04344e-09	0.00104571	8.77155e-09	6.41506e-09	5.89192e-09	7.2962e-09	6.11655e-09	9.81289e-09	1.00532e-08	9.99213e-09	1.54923e-08	1.77362e-08	1.33692e-08	2.63951e-08	4.32167e-09	5.25429e-09	0.000252731	0.00076556	5.43414e-09	0.000220798	0.000598552	5.8661e-09	4.39574e-09	5.27167e-09	0.000450123	5.97364e-09	6.84928e-09	8.72498e-09	7.07239e-09	1.06492e-08	1.73901e-08	8.98978e-09	1.56975e-08	2.13308e-08	1.49336e-08	5.0893e-08	2.42034e-08	1.31132e-08
Analyte445	Cyclohexane, 1-ethenyl-1-methyl-2,4-bis(1-methylethenyl)-	0.00151072	0.00193288	0.00232489	5.09879e-09	0.0010974	0.0029996	5.59295e-09	0.0077548	0.00726735	0.0131114	0.0137537	0.00929058	8.77155e-09	6.41506e-09	5.89192e-09	7.2962e-09	6.11655e-09	9.81289e-09	1.00532e-08	9.99213e-09	1.54923e-08	1.77362e-08	1.33692e-08	2.63951e-08	4.32167e-09	5.25429e-09	5.2321e-09	4.87536e-09	5.43414e-09	5.53634e-09	7.32324e-09	0.00575177	4.39574e-09	5.27167e-09	4.87402e-09	5.97364e-09	6.84928e-09	8.72498e-09	7.07239e-09	1.06492e-08	1.73901e-08	8.98978e-09	1.56975e-08	2.13308e-08	1.49336e-08	5.0893e-08	2.42034e-08	1.31132e-08
Analyte733	3,5-Heptanedione, 4-ethyl-2,2,6,6-tetramethyl-	0.000213275	0.000192537	0.000418741	0.00050041	0.0003362	0.000290344	0.000604674	0.000236966	0.000397674	5.00254e-09	0.000403559	0.000286245	8.77155e-09	6.41506e-09	5.89192e-09	7.2962e-09	6.11655e-09	9.81289e-09	1.00532e-08	9.99213e-09	1.54923e-08	1.77362e-08	1.33692e-08	2.63951e-08	0.000296053	5.25429e-09	7.603e-05	0.000135972	5.43414e-09	5.53634e-09	7.32324e-09	5.8661e-09	0.000315713	5.27167e-09	4.87402e-09	5.97364e-09	6.84928e-09	8.72498e-09	7.07239e-09	1.06492e-08	1.73901e-08	8.98978e-09	1.56975e-08	2.13308e-08	1.49336e-08	5.0893e-08	2.42034e-08	1.31132e-08
Analyte726	unknown	0.000556291	0.000426789	0.000478769	5.09879e-09	0.00029837	4.67274e-09	0.000376427	0.000365384	5.18144e-09	0.000205437	5.04344e-09	4.91754e-09	8.77155e-09	6.41506e-09	5.89192e-09	7.2962e-09	6.11655e-09	9.81289e-09	1.00532e-08	9.99213e-09	1.54923e-08	1.77362e-08	1.33692e-08	2.63951e-08	0.000528112	0.00101451	0.000693237	0.000668584	0.000623417	0.00104846	7.32324e-09	5.8661e-09	4.39574e-09	5.27167e-09	4.87402e-09	5.97364e-09	6.84928e-09	8.72498e-09	7.07239e-09	1.06492e-08	1.73901e-08	8.98978e-09	1.56975e-08	2.13308e-08	1.49336e-08	5.0893e-08	2.42034e-08	1.31132e-08
Analyte256	2-Heptenal, (Z)-	0.00324471	0.00499127	0.0124905	0.0092728	0.00512088	0.00826088	5.59295e-09	0.0122724	5.18144e-09	5.00254e-09	5.04344e-09	4.91754e-09	0.0100989	0.017995	0.013621	0.0101975	0.0101939	0.00668147	0.0054995	0.00406322	0.00512618	0.00405898	0.00694304	0.00933998	0.00522585	0.00100751	5.2321e-09	0.00144098	5.43414e-09	0.000896507	0.00713983	0.0024607	0.0163805	0.00708993	0.00932463	0.00205999	0.00567022	0.00770131	0.00500503	0.00841463	0.0216974	0.00386548	0.00531988	0.00641976	0.00523945	0.00754145	0.00971679	0.00512974
Analyte660	3-(Cyclohex-1-enyl)-furan	4.97574e-09	0.000352454	0.000690248	0.000657126	0.000240101	0.00077467	5.59295e-09	0.000734354	0.00169667	0.0010339	0.00142587	0.000905784	8.77155e-09	6.41506e-09	5.89192e-09	7.2962e-09	6.11655e-09	9.81289e-09	1.00532e-08	9.99213e-09	1.54923e-08	1.77362e-08	1.33692e-08	2.63951e-08	4.32167e-09	5.25429e-09	5.2321e-09	4.87536e-09	5.43414e-09	5.53634e-09	7.32324e-09	5.8661e-09	4.39574e-09	5.27167e-09	4.87402e-09	5.97364e-09	6.84928e-09	8.72498e-09	7.07239e-09	1.06492e-08	1.73901e-08	8.98978e-09	1.56975e-08	2.13308e-08	1.49336e-08	5.0893e-08	2.42034e-08	1.31132e-08
Analyte739	2-Methylheptanoic acid	0.000661354	0.00088744	0.00118357	0.00108202	0.000745865	0.000955893	0.00127052	0.00188944	0.00166301	0.00138813	0.000827606	0.001723	8.77155e-09	6.41506e-09	5.89192e-09	7.2962e-09	6.11655e-09	9.81289e-09	1.00532e-08	9.99213e-09	1.54923e-08	1.77362e-08	1.33692e-08	2.63951e-08	0.000874176	5.25429e-09	0.000220232	0.000590604	5.43414e-09	5.53634e-09	0.00030303	5.8661e-09	0.000688774	5.27167e-09	4.87402e-09	5.97364e-09	6.84928e-09	8.72498e-09	7.07239e-09	1.06492e-08	1.73901e-08	8.98978e-09	1.56975e-08	2.13308e-08	1.49336e-08	5.0893e-08	2.42034e-08	1.31132e-08
Analyte768	Pentadecanoic acid, 14-methyl-, methyl ester	0.0127938	0.0119555	0.0144794	0.0186826	0.0118614	0.0142643	0.015144	0.0254235	0.0236138	0.0171525	0.0126059	0.0259852	0.00284107	0.00616896	0.00335788	0.002999	0.00356879	0.00570205	0.00613149	0.00503048	0.00620006	0.0111424	0.0148187	0.00674587	0.0142342	0.00341663	0.00567095	0.00829489	0.00301679	0.00282142	0.00439801	0.00196905	0.00606857	0.00435434	0.00464427	0.00206628	0.00489745	0.00947671	0.0097073	0.00797135	0.00917734	0.00646456	0.00772301	0.0204944	0.00603768	0.0237889	0.0201115	0.00363829
Analyte219	3-Octanone	0.00548503	0.00627193	0.00532624	0.00547313	0.0043038	0.00697239	0.00737119	0.00502436	0.00873312	0.00547206	0.00652244	0.00520895	0.00311461	0.0124734	0.00894074	0.00581885	0.00743382	0.0206083	1.00532e-08	0.00449993	0.00566061	0.0047086	0.00804393	0.00620462	0.00518691	0.0037255	0.000197308	0.000296892	0.0020806	0.000312624	0.00246439	0.000800237	0.00533524	0.000979524	0.00216812	5.97364e-09	0.00560829	0.00485164	0.00893675	0.0127978	0.017043	0.000872275	0.00670574	0.0322013	0.00376385	0.0282805	0.0288207	0.00280731
Analyte356	unknown	0.0195585	0.0236994	0.0414568	0.0378809	0.0256047	0.0326507	5.59295e-09	0.0526133	0.0703228	0.0741786	0.0716112	0.0494402	0.00474916	0.00664954	0.00333767	0.00513416	0.00580231	9.81289e-09	0.00269403	9.99213e-09	0.00207149	0.00277435	0.00406497	2.63951e-08	0.0261837	0.0110073	0.0116349	0.016225	0.00714201	0.0073097	0.0576143	0.0114318	0.0663527	0.0438264	0.0532945	0.0139726	0.00268995	0.00394387	0.00152028	1.06492e-08	0.00726444	8.98978e-09	1.56975e-08	0.00288251	0.00144002	0.00306128	2.42034e-08	0.0017316
Analyte315	2,4-Hexadienal, (E,E)-	4.97574e-09	0.0138886	0.0272852	0.0162481	0.0105103	0.022649	5.59295e-09	0.0502909	0.047474	0.0684167	0.0592884	0.0596757	8.77155e-09	6.41506e-09	5.89192e-09	7.2962e-09	6.11655e-09	9.81289e-09	1.00532e-08	9.99213e-09	1.54923e-08	1.77362e-08	1.33692e-08	2.63951e-08	0.0268355	0.0453334	0.0476695	0.0220385	0.0447539	0.0376948	0.0764618	0.0492995	0.048665	0.0871368	0.0662619	0.049194	6.84928e-09	8.72498e-09	7.07239e-09	1.06492e-08	1.73901e-08	8.98978e-09	1.56975e-08	2.13308e-08	1.49336e-08	5.0893e-08	2.42034e-08	1.31132e-08
Analyte429	3,5-Octadien-2-one	0.0243478	0.0598257	0.0925786	0.0822933	0.0573291	0.100145	5.59295e-09	0.0552357	0.0918892	0.0886766	0.0823565	0.0382585	0.00988135	0.0149591	0.00856569	0.0102685	0.0092817	0.0174708	0.00165428	0.0015797	1.54923e-08	0.0020332	0.00195177	0.00262312	0.0577788	0.0036646	0.00638539	0.0146124	0.00308946	0.0038772	0.0199539	0.00206329	0.0893187	0.0154343	0.0314863	0.00259166	0.00172742	0.00293596	0.003091	0.0053488	0.00529722	0.00547784	0.00303727	0.0052127	0.00235	0.00621254	0.00627721	0.00250125
Analyte248	unknown	0.0136928	0.0129474	0.0163788	0.0189704	0.0154686	0.0163868	0.0106761	0.00772513	0.0105757	0.0087016	0.00791256	0.00942092	0.00382018	0.00477272	0.00362397	0.00403322	0.00358452	0.00571554	0.00622017	0.00592031	0.00737332	0.00771063	0.0085457	0.0117859	0.0134754	0.013242	0.00766833	0.0114703	0.00822709	0.0100154	0.00412448	0.00263663	0.0039328	0.00257485	0.00359724	0.00205021	0.00460992	0.00476999	0.00528841	0.00638492	0.0101011	0.00670863	0.00608147	0.0111596	0.00741719	0.0202188	0.0116289	0.00441866
Analyte540	unknown	0.00497831	0.0070313	0.014756	0.0163093	0.0111407	0.0139122	0.0205046	0.00852075	0.0192338	0.0108044	0.0154635	0.0104534	0.00196091	0.00256345	0.00261484	0.00202073	0.00255912	0.00522337	0.0024852	0.00283651	0.00519021	0.0027197	0.00399442	0.00659724	0.00940883	0.00133103	0.0022039	0.00276206	0.0013057	0.0013606	0.00336658	0.000792548	0.0114907	0.00442686	0.00527396	0.00132839	0.000932696	0.00178061	0.00237121	0.000385435	1.73901e-08	0.000369503	0.00222769	0.00455249	0.00216261	0.00701194	0.000856664	0.00184732
Analyte341	Acetic acid, diethyl-	4.97574e-09	4.3935e-09	4.51771e-09	5.09879e-09	0.000210709	4.67274e-09	5.59295e-09	4.91892e-09	5.18144e-09	5.00254e-09	5.04344e-09	4.91754e-09	8.77155e-09	6.41506e-09	5.89192e-09	7.2962e-09	6.11655e-09	9.81289e-09	1.00532e-08	9.99213e-09	1.54923e-08	1.77362e-08	1.33692e-08	2.63951e-08	0.000405931	0.000580458	0.000523348	0.000407267	0.000406635	5.53634e-09	7.32324e-09	5.8661e-09	4.39574e-09	5.27167e-09	4.87402e-09	5.97364e-09	6.84928e-09	8.72498e-09	7.07239e-09	1.06492e-08	1.73901e-08	8.98978e-09	1.56975e-08	2.13308e-08	1.49336e-08	5.0893e-08	2.42034e-08	1.31132e-08
Analyte835	11,14,17-Eicosatrienoic acid, methyl ester	0.000748846	0.000935347	0.000887955	0.00119802	0.000996873	0.000771241	0.000415928	0.00124761	0.00124145	0.000775696	0.000494902	0.000954618	8.77155e-09	6.41506e-09	5.89192e-09	7.2962e-09	6.11655e-09	9.81289e-09	1.00532e-08	9.99213e-09	1.54923e-08	1.77362e-08	1.33692e-08	2.63951e-08	0.000932702	0.000191533	0.000364053	0.000540257	0.000148049	0.000245258	0.000252196	0.000112874	0.000337081	0.000297654	0.000279111	0.000155705	6.84928e-09	8.72498e-09	7.07239e-09	1.06492e-08	1.73901e-08	8.98978e-09	1.56975e-08	2.13308e-08	1.49336e-08	5.0893e-08	2.42034e-08	1.31132e-08
Analyte137	2,3-Hexanedione	0.00234583	0.00340719	0.00299012	0.00410691	0.00436899	0.004224	5.59295e-09	0.00344276	0.00411161	0.00341015	0.0033369	0.00438227	0.0141329	6.41506e-09	5.89192e-09	0.0525648	0.0280484	9.81289e-09	0.0021639	0.0130118	0.0311776	0.00735293	0.00330332	0.0349437	0.00216799	0.00340832	5.2321e-09	4.87536e-09	5.43414e-09	5.53634e-09	0.00301573	0.00222231	0.00292739	5.27167e-09	0.00195664	0.00157423	6.84928e-09	0.0354875	7.07239e-09	0.0903639	0.0648322	8.98978e-09	1.56975e-08	0.0337714	0.00654325	0.297365	0.00872553	0.00174887
Analyte459	Undecanal	0.0176265	0.0256123	0.0333543	0.0239986	0.016107	0.0280286	0.0262765	0.0180274	0.0354784	0.0269517	0.0216965	0.0242709	8.77155e-09	0.00104445	5.89192e-09	7.2962e-09	0.0010363	9.81289e-09	1.00532e-08	9.99213e-09	1.54923e-08	1.77362e-08	0.00142824	2.63951e-08	0.00696941	0.0190834	0.0154797	0.00444622	5.43414e-09	0.00484284	7.32324e-09	5.8661e-09	4.39574e-09	5.27167e-09	4.87402e-09	5.97364e-09	6.84928e-09	8.72498e-09	7.07239e-09	1.06492e-08	1.73901e-08	8.98978e-09	1.56975e-08	2.13308e-08	1.49336e-08	5.0893e-08	2.42034e-08	1.31132e-08
Analyte205	2-Heptanone, 6-methyl-	0.00895683	0.0106313	0.0214475	0.0216274	0.0180252	0.0186666	0.0200985	0.0111877	0.0210251	0.0175637	0.0171759	0.0130083	0.00320307	0.00425817	0.00331159	0.00306049	0.00309365	0.00558035	0.00576212	0.0036294	0.00407845	0.00441069	0.00993128	0.00812534	0.0155644	0.00295121	0.0022021	0.00455191	0.00249385	0.00159699	0.00578472	0.00139828	0.0154585	0.00466581	0.00849178	0.00166959	0.00239823	0.00395018	0.00277304	0.0029904	0.00383202	0.00281592	0.00349845	0.00804147	0.00397611	0.0116712	0.010697	0.00383234
Analyte381	Hexadecane	0.0236305	0.0362595	0.0399703	0.0318283	0.0411881	0.0350452	0.0223598	0.0277298	0.0366826	0.0322911	0.026643	0.0393004	0.00541353	0.00664436	0.00577451	0.00532515	0.00593711	0.00812934	0.00388989	0.00390787	0.00498581	0.00849654	0.00606685	0.00779367	0.0325547	0.0128371	0.0185462	0.0224753	0.0126916	0.0117251	0.017314	0.0171429	0.0163431	0.0130644	0.0161652	0.0110545	0.00584863	0.00794549	0.00947893	0.00734724	0.0139427	0.00770175	0.00583545	0.0121755	0.00447669	0.0176666	0.0104818	0.00425306
Analyte261	unknown	0.0464435	0.0682052	0.0724787	0.0932574	0.0490251	0.0528136	0.0476508	0.0447401	0.0359628	0.0145073	0.0398608	0.0480145	8.77155e-09	6.41506e-09	5.89192e-09	7.2962e-09	6.11655e-09	9.81289e-09	1.00532e-08	9.99213e-09	1.54923e-08	1.77362e-08	1.33692e-08	2.63951e-08	0.0287488	0.0213456	5.2321e-09	0.0590735	5.43414e-09	5.53634e-09	0.055275	0.0279392	0.0978677	0.0899116	0.0853988	0.0517548	0.0178023	0.0185404	0.0277646	0.0429927	0.0268397	0.0256919	0.00325342	0.0126998	1.49336e-08	0.023264	0.0188386	0.00565877
Analyte759	unknown	0.00122759	0.00182628	0.00162818	0.00314351	4.62034e-09	0.00203844	0.000629409	0.000732055	0.0018115	0.000831761	0.000575142	0.000850636	8.77155e-09	6.41506e-09	5.89192e-09	7.2962e-09	6.11655e-09	9.81289e-09	1.00532e-08	9.99213e-09	1.54923e-08	1.77362e-08	1.33692e-08	2.63951e-08	4.32167e-09	5.25429e-09	5.2321e-09	4.87536e-09	5.43414e-09	5.53634e-09	7.32324e-09	5.8661e-09	4.39574e-09	5.27167e-09	4.87402e-09	5.97364e-09	6.84928e-09	8.72498e-09	7.07239e-09	1.06492e-08	1.73901e-08	8.98978e-09	1.56975e-08	2.13308e-08	1.49336e-08	5.0893e-08	2.42034e-08	1.31132e-08
Analyte88	Toluene	0.107985	0.119371	0.106307	0.0443144	0.122663	0.159941	5.59295e-09	4.91892e-09	5.18144e-09	0.394319	5.04344e-09	4.91754e-09	0.089972	0.0705431	0.047997	0.0714453	0.0549805	0.0833992	0.0907306	0.090597	0.0910803	0.107903	0.147921	0.174753	0.0273557	0.0451121	0.0468305	0.0344083	0.0698678	0.0333917	7.32324e-09	5.8661e-09	0.281893	0.415805	0.453197	0.507735	0.0293985	0.0422646	0.0314124	0.0636591	0.08956	0.0371107	0.0861436	0.163779	0.0720108	0.258884	0.172465	0.0697666
Analyte588	2-Butanone, 4-(2,6,6-trimethyl-2-cyclohexen-1-ylidene)-	0.000426317	0.000372549	0.000898666	0.000732146	0.000520545	0.00078165	0.000814524	0.000470755	0.000873981	0.000430174	0.000655664	0.000733668	8.77155e-09	6.41506e-09	5.89192e-09	7.2962e-09	6.11655e-09	9.81289e-09	1.00532e-08	9.99213e-09	1.54923e-08	1.77362e-08	1.33692e-08	2.63951e-08	0.000490019	5.25429e-09	5.2321e-09	0.000331244	5.43414e-09	5.53634e-09	7.32324e-09	5.8661e-09	0.000718266	5.27167e-09	0.000191711	5.97364e-09	6.84928e-09	8.72498e-09	7.07239e-09	1.06492e-08	1.73901e-08	8.98978e-09	1.56975e-08	2.13308e-08	1.49336e-08	5.0893e-08	2.42034e-08	1.31132e-08
Analyte788	2-Amino-4-benzylthiomethyl-6-piperidino-1,3,5-triazine	0.00528243	0.00516792	0.0126286	0.0112809	0.00859881	0.0103457	0.0117627	0.00612132	0.0122903	0.00726831	0.00960598	0.00889771	8.77155e-09	6.41506e-09	5.89192e-09	7.2962e-09	6.11655e-09	9.81289e-09	1.00532e-08	9.99213e-09	1.54923e-08	1.77362e-08	1.33692e-08	2.63951e-08	0.00730878	0.00118486	0.00199347	0.00300958	0.00131774	0.00099077	0.00378937	0.000717549	0.00681044	0.00403082	0.00433585	0.00120811	6.84928e-09	8.72498e-09	7.07239e-09	1.06492e-08	1.73901e-08	8.98978e-09	1.56975e-08	2.13308e-08	1.49336e-08	5.0893e-08	2.42034e-08	1.31132e-08
Analyte679	Chrysanthemumic acid 2,4-dimethylbenzyl ester	0.000546522	0.000519035	0.00130821	0.00171373	0.000887958	0.000894743	0.00136386	0.000607814	0.00192916	0.00108048	0.00141069	0.00106184	8.77155e-09	6.41506e-09	5.89192e-09	7.2962e-09	6.11655e-09	9.81289e-09	1.00532e-08	9.99213e-09	1.54923e-08	1.77362e-08	1.33692e-08	2.63951e-08	0.000727024	5.25429e-09	5.2321e-09	4.87536e-09	5.43414e-09	5.53634e-09	0.000179174	5.8661e-09	0.000702736	0.000190463	0.000215471	5.97364e-09	6.84928e-09	8.72498e-09	7.07239e-09	1.06492e-08	1.73901e-08	8.98978e-09	1.56975e-08	2.13308e-08	1.49336e-08	5.0893e-08	2.42034e-08	1.31132e-08
Analyte627	1-Hydroxy-p-menth-3-one	0.00797688	0.00618962	0.016503	0.0196679	0.0111949	0.0137765	0.0152606	0.0104038	0.0162693	0.0118107	0.0137383	0.0130671	0.00119809	0.00263002	0.00410199	0.00114163	0.00218555	0.00211182	1.00532e-08	9.99213e-09	0.000588051	1.77362e-08	0.000544778	2.63951e-08	0.00939886	0.00150915	0.00154521	0.00339944	0.00129519	0.000812674	0.007527	0.00117328	0.0122342	0.00607091	0.00771245	0.00180841	0.0128395	0.0138908	0.0185787	0.0191057	0.00481514	0.023365	1.56975e-08	0.00156614	1.49336e-08	5.0893e-08	0.000891507	1.31132e-08
Analyte551	Naphthalene	0.00181907	0.00169302	0.00197051	0.00224994	0.00167826	0.00182412	0.00161213	0.000969727	0.000901468	0.00114641	0.000974662	0.000891754	8.77155e-09	6.41506e-09	5.89192e-09	7.2962e-09	6.11655e-09	9.81289e-09	1.00532e-08	9.99213e-09	1.54923e-08	1.77362e-08	0.00125521	2.63951e-08	0.00171818	0.00120478	0.00100591	0.00130844	0.00145241	0.00143286	7.32324e-09	0.000798267	0.000878173	0.000604404	4.87402e-09	5.97364e-09	6.84928e-09	8.72498e-09	7.07239e-09	1.06492e-08	1.73901e-08	8.98978e-09	1.56975e-08	2.13308e-08	1.49336e-08	5.0893e-08	2.42034e-08	1.31132e-08
Analyte724	unknown	4.97574e-09	4.3935e-09	4.51771e-09	5.09879e-09	4.62034e-09	4.67274e-09	5.59295e-09	4.91892e-09	5.18144e-09	5.00254e-09	5.04344e-09	4.91754e-09	8.77155e-09	6.41506e-09	5.89192e-09	7.2962e-09	6.11655e-09	9.81289e-09	1.00532e-08	9.99213e-09	0.0010677	1.77362e-08	1.33692e-08	0.00172448	4.32167e-09	0.000487951	0.000298042	0.000574656	0.000684163	0.000632655	7.32324e-09	0.00114597	4.39574e-09	7.07509e-05	4.87402e-09	0.00124624	6.84928e-09	8.72498e-09	7.07239e-09	1.06492e-08	1.73901e-08	8.98978e-09	0.00142552	2.13308e-08	0.00148919	0.00329864	2.42034e-08	0.00191917
Analyte611	Benzene, (1-butylheptyl)-	0.000367323	0.00039364	0.000766687	0.00112128	0.000410873	0.000618957	5.59295e-09	0.000516235	0.00092611	0.000857863	0.000632896	0.000539907	8.77155e-09	6.41506e-09	5.89192e-09	7.2962e-09	6.11655e-09	9.81289e-09	1.00532e-08	9.99213e-09	1.54923e-08	1.77362e-08	1.33692e-08	2.63951e-08	0.000396263	5.25429e-09	5.2321e-09	4.87536e-09	5.43414e-09	5.53634e-09	7.32324e-09	5.8661e-09	0.00058857	5.27167e-09	0.000408267	5.97364e-09	6.84928e-09	8.72498e-09	7.07239e-09	1.06492e-08	1.73901e-08	8.98978e-09	1.56975e-08	2.13308e-08	1.49336e-08	5.0893e-08	2.42034e-08	1.31132e-08
Analyte628	9-Oxabicyclo[6.1.0]nonan-4-ol	0.0004934	0.00171117	0.00543312	0.00704462	0.00556955	0.00314976	0.0263391	0.00979524	0.0362245	0.0151753	0.0238144	0.0133982	8.77155e-09	6.41506e-09	5.89192e-09	7.2962e-09	6.11655e-09	9.81289e-09	1.00532e-08	9.99213e-09	1.54923e-08	1.77362e-08	1.33692e-08	2.63951e-08	4.32167e-09	5.25429e-09	5.2321e-09	4.87536e-09	5.43414e-09	5.53634e-09	7.32324e-09	5.8661e-09	4.39574e-09	5.27167e-09	4.87402e-09	5.97364e-09	6.84928e-09	8.72498e-09	7.07239e-09	1.06492e-08	1.73901e-08	8.98978e-09	1.56975e-08	2.13308e-08	1.49336e-08	5.0893e-08	2.42034e-08	1.31132e-08
Analyte555	unknown	0.00241565	0.00247734	0.00545244	0.00545771	0.00356208	0.00392712	0.00530529	0.00227902	0.00569891	0.00325666	0.00408188	0.00354936	8.77155e-09	7.33917e-05	5.89192e-09	7.2962e-09	6.11655e-09	3.82606e-05	1.00532e-08	9.99213e-09	1.54923e-08	1.77362e-08	1.33692e-08	2.63951e-08	0.00338574	5.25429e-09	0.00032695	0.000813857	5.43414e-09	5.53634e-09	0.000863029	5.8661e-09	0.00351292	0.00101861	0.00151718	5.97364e-09	6.84928e-09	8.72498e-09	7.07239e-09	1.06492e-08	1.73901e-08	8.98978e-09	1.56975e-08	2.13308e-08	1.49336e-08	5.0893e-08	2.42034e-08	1.31132e-08
Analyte347	Methional	0.00402401	0.00375344	0.0043127	0.00631258	0.00433435	0.00467253	0.000893868	4.91892e-09	0.00115435	0.00130607	0.000925239	0.00195425	0.0017517	0.00222767	0.000230682	0.00151007	0.00411035	9.81289e-09	1.00532e-08	9.99213e-09	1.54923e-08	1.77362e-08	1.33692e-08	2.63951e-08	0.00416823	0.00137267	0.00169544	0.00278646	0.00169622	0.00190712	0.00285568	0.000999107	0.00134728	0.00220722	0.00179734	0.00131155	0.000917232	0.00227709	7.07239e-09	0.00179889	0.0141682	0.000358442	1.56975e-08	2.13308e-08	1.49336e-08	5.0893e-08	2.42034e-08	1.31132e-08
Analyte863	unknown	0.00171937	0.00110258	0.00182329	0.0021015	0.00192869	0.00170237	0.0014062	0.000940818	0.00144426	0.00114449	0.00135476	0.00158294	0.000676767	0.000715224	0.000618711	0.00374886	0.000791776	0.000740316	0.000720511	0.000719269	0.00113142	0.00117702	0.00125752	0.00194427	0.00137823	0.000905386	0.000960801	0.00114531	0.0011467	0.00117747	0.000609841	5.8661e-09	0.000898847	0.000590933	0.000638835	0.000495985	0.00067103	0.000588535	0.000549857	0.000919396	1.73901e-08	8.98978e-09	0.000959111	0.00107613	0.00143217	0.00289289	0.00154521	0.000925049
Analyte672	1,3-Dithiacyclohexane, 2-pentyl-	0.00120345	0.00136225	0.00239153	0.00294913	0.00226368	0.00244844	0.00336373	0.00209154	0.00378581	0.00201329	0.0027587	0.00314552	8.77155e-09	6.41506e-09	5.89192e-09	7.2962e-09	6.11655e-09	9.81289e-09	1.00532e-08	9.99213e-09	1.54923e-08	1.77362e-08	1.33692e-08	2.63951e-08	0.00181323	5.25429e-09	0.000386611	0.000643715	5.43414e-09	5.53634e-09	0.000929953	5.8661e-09	0.00178733	0.00123057	0.00124426	5.97364e-09	6.84928e-09	8.72498e-09	7.07239e-09	1.06492e-08	1.73901e-08	8.98978e-09	1.56975e-08	2.13308e-08	1.49336e-08	5.0893e-08	2.42034e-08	1.31132e-08
Analyte575	Methyl salicylate	0.011136	0.0650836	0.0755106	0.0291139	0.0359503	0.0306425	0.184466	0.0554705	0.0527463	0.106459	0.100434	0.0701001	8.77155e-09	0.000645386	5.89192e-09	7.2962e-09	6.11655e-09	9.81289e-09	1.00532e-08	9.99213e-09	1.54923e-08	1.77362e-08	1.33692e-08	2.63951e-08	0.000543437	5.25429e-09	5.2321e-09	0.000128865	5.43414e-09	0.000400306	0.00136645	5.8661e-09	0.00262582	0.00123155	0.00281271	0.000893166	6.84928e-09	8.72498e-09	7.07239e-09	1.06492e-08	1.73901e-08	8.98978e-09	1.56975e-08	2.13308e-08	1.49336e-08	5.0893e-08	2.42034e-08	1.31132e-08
Analyte189	unknown	0.286659	0.465094	0.8538	0.528028	0.31106	0.836852	2.03517	1.56806	1.39757	1.78661	1.59803	1.6842	0.0146069	0.0115216	0.00532108	0.0131672	0.0142773	0.00213848	0.000970312	0.00174914	0.00469128	1.77362e-08	1.33692e-08	2.63951e-08	0.824216	1.5104	1.8013	0.883704	1.59879	1.57471	2.02168	1.30951	1.15449	2.23654	1.83075	1.14283	0.013692	0.0198893	7.07239e-09	1.06492e-08	0.0386282	8.98978e-09	1.56975e-08	0.00332461	0.00350435	5.0893e-08	0.00287938	0.00337035
Analyte550	unknown	0.000468879	0.000495665	0.000818558	0.00100458	0.000671428	0.000726999	0.00105826	0.000619507	0.000942239	0.000871291	0.000746413	0.000798006	8.77155e-09	6.41506e-09	5.89192e-09	7.2962e-09	6.11655e-09	9.81289e-09	1.00532e-08	9.99213e-09	1.54923e-08	1.77362e-08	1.33692e-08	2.63951e-08	0.00058753	0.000128602	0.000177351	0.00026048	5.43414e-09	0.000128528	7.32324e-09	5.8661e-09	0.000661075	5.27167e-09	0.000524692	5.97364e-09	6.84928e-09	8.72498e-09	7.07239e-09	1.06492e-08	1.73901e-08	8.98978e-09	1.56975e-08	2.13308e-08	1.49336e-08	5.0893e-08	2.42034e-08	1.31132e-08
Analyte774	1,4-Cyclohexadiene, 3,3,6,6-tetraethyl-	0.00168456	0.0018135	0.00486006	0.00393059	0.00301491	0.00327213	0.00394972	0.0021639	0.00445995	0.00274413	0.00299627	0.00310288	8.77155e-09	6.41506e-09	5.89192e-09	7.2962e-09	6.11655e-09	9.81289e-09	1.00532e-08	9.99213e-09	1.54923e-08	1.77362e-08	1.33692e-08	2.63951e-08	0.00227355	5.25429e-09	0.00034979	0.000654823	5.43414e-09	5.53634e-09	0.000888987	5.8661e-09	0.00185993	0.000866149	0.00110738	0.000203064	6.84928e-09	8.72498e-09	7.07239e-09	1.06492e-08	1.73901e-08	8.98978e-09	1.56975e-08	2.13308e-08	1.49336e-08	5.0893e-08	2.42034e-08	1.31132e-08
Analyte596	3-Heptene, 2,2,3,5,6-pentamethyl-	4.97574e-09	0.000227937	0.000283984	0.000487424	0.00024601	0.000281916	0.000573631	0.000402185	0.000416759	0.000565028	0.000437452	0.000389648	8.77155e-09	6.41506e-09	5.89192e-09	7.2962e-09	6.11655e-09	9.81289e-09	1.00532e-08	9.99213e-09	1.54923e-08	1.77362e-08	1.33692e-08	2.63951e-08	4.32167e-09	5.25429e-09	5.2321e-09	4.87536e-09	5.43414e-09	5.53634e-09	7.32324e-09	5.8661e-09	0.000386227	0.000298099	0.000355436	5.97364e-09	6.84928e-09	8.72498e-09	7.07239e-09	1.06492e-08	1.73901e-08	8.98978e-09	1.56975e-08	2.13308e-08	1.49336e-08	5.0893e-08	2.42034e-08	1.31132e-08
Analyte780	2(3H)-Furanone, 5-heptyldihydro-	4.97574e-09	4.3935e-09	4.51771e-09	5.09879e-09	4.62034e-09	4.67274e-09	5.59295e-09	4.91892e-09	5.18144e-09	5.00254e-09	5.04344e-09	4.91754e-09	8.77155e-09	6.41506e-09	5.89192e-09	7.2962e-09	6.11655e-09	9.81289e-09	1.00532e-08	9.99213e-09	1.54923e-08	1.77362e-08	1.33692e-08	2.63951e-08	0.0010305	0.00196612	0.00128658	0.00198086	5.43414e-09	0.00230163	7.32324e-09	5.8661e-09	4.39574e-09	5.27167e-09	4.87402e-09	5.97364e-09	6.84928e-09	8.72498e-09	7.07239e-09	1.06492e-08	1.73901e-08	8.98978e-09	1.56975e-08	2.13308e-08	1.49336e-08	5.0893e-08	2.42034e-08	1.31132e-08
Analyte86	tert-Butyldimethylsilanol	0.00148941	0.00129351	0.00114144	0.0011887	0.00164484	0.00142195	0.00105504	0.00149932	0.0011543	0.00210994	0.00135538	0.00155221	0.00636146	0.00506891	0.00325516	0.0056382	0.00433483	0.00619833	0.0073438	0.00810397	0.0137047	0.0174874	0.01285	0.0299682	0.00163685	0.00454392	0.00277319	0.00377705	0.0049644	0.00451415	0.00310125	0.00477373	0.00157325	0.00216739	0.00209062	0.00484089	6.84928e-09	0.00560309	0.00270531	0.00765357	0.0132451	0.00520929	0.0111385	0.0144038	0.0108692	0.0411197	0.0202315	0.014628
Analyte699	Acetate, (2,5,5,8a-tetramethyl-1,2,3,5,6,7,8,8a-octahydro-1-naphthalenyl) ester	0.000866419	0.000902714	0.00179966	0.00201207	0.00136586	0.00130287	0.00229618	0.00138694	0.00214102	0.00129545	0.00200943	0.0019034	8.77155e-09	6.41506e-09	5.89192e-09	7.2962e-09	6.11655e-09	9.81289e-09	1.00532e-08	9.99213e-09	1.54923e-08	1.77362e-08	1.33692e-08	2.63951e-08	0.00115821	5.25429e-09	5.2321e-09	0.000392836	5.43414e-09	5.53634e-09	0.000705687	5.8661e-09	0.00116313	0.000664047	0.000748735	5.97364e-09	6.84928e-09	8.72498e-09	7.07239e-09	1.06492e-08	1.73901e-08	8.98978e-09	1.56975e-08	2.13308e-08	1.49336e-08	5.0893e-08	2.42034e-08	1.31132e-08
Analyte100	Butyric acid, neopentyl ester	0.030758	0.0250862	0.027724	0.0369966	0.0327329	0.027477	0.00556326	0.00389171	0.0072394	0.00426227	0.00401103	0.00726883	0.00382996	0.00436918	0.00416376	0.0023053	0.0041031	0.00266217	0.00567864	0.00358305	0.00268171	0.00318997	0.00517923	0.0148575	0.0212393	0.0222013	0.0194651	0.0230001	0.0262482	0.0220237	0.00416913	0.00272662	0.00215283	0.00289184	0.00285262	0.00179819	0.00260892	0.00151778	0.000470201	0.00125505	0.00280457	0.00130108	1.56975e-08	0.00313445	0.00173947	5.0893e-08	2.42034e-08	1.31132e-08
Analyte641	Trideca-1,7,11-triene-1,1-dicarbonitrile, 4,8,12-trimethyl-	0.00291158	0.00376575	0.00707367	0.00703562	0.00432355	0.00317522	0.00567837	0.00135521	0.00620951	0.00317867	0.00484845	0.0029125	8.77155e-09	0.00134348	0.00322323	7.2962e-09	6.11655e-09	0.00439288	1.00532e-08	9.99213e-09	1.54923e-08	1.77362e-08	1.33692e-08	2.63951e-08	0.00349442	5.25429e-09	5.2321e-09	0.00101279	5.43414e-09	5.53634e-09	7.32324e-09	5.8661e-09	0.00280837	5.27167e-09	4.87402e-09	5.97364e-09	6.84928e-09	0.00235508	0.00335715	1.06492e-08	0.00783335	8.98978e-09	1.56975e-08	2.13308e-08	1.49336e-08	5.0893e-08	2.42034e-08	1.31132e-08
Analyte142	unknown	0.00683179	0.00848104	0.0108824	0.00820093	0.00362473	0.00990049	0.0258642	0.0204806	0.0169064	0.023805	0.0210238	0.0237094	8.77155e-09	6.41506e-09	5.89192e-09	7.2962e-09	6.11655e-09	9.81289e-09	1.00532e-08	9.99213e-09	1.54923e-08	1.77362e-08	1.33692e-08	2.63951e-08	0.0151405	0.0434408	0.03468	0.0159261	0.0434923	0.0362805	0.0490839	0.0326207	0.0169255	0.0436077	0.0286431	0.0268576	0.0025901	0.000734765	0.00450332	1.06492e-08	1.73901e-08	8.98978e-09	1.56975e-08	0.000223867	1.49336e-08	5.0893e-08	2.42034e-08	1.31132e-08
Analyte856	Benzaldehyde, 4-(1-phenyl-2-propenyloxy)-	0.000631788	0.000535943	0.000963624	0.000467949	0.000845958	4.67274e-09	0.000218448	0.000177425	0.000448127	0.000230945	0.000876894	4.91754e-09	8.77155e-09	6.41506e-09	5.89192e-09	7.2962e-09	6.11655e-09	9.81289e-09	1.00532e-08	9.99213e-09	1.54923e-08	1.77362e-08	1.33692e-08	2.63951e-08	4.32167e-09	5.25429e-09	5.2321e-09	4.87536e-09	5.43414e-09	5.53634e-09	7.32324e-09	5.8661e-09	4.39574e-09	5.27167e-09	4.87402e-09	5.97364e-09	6.84928e-09	8.72498e-09	7.07239e-09	1.06492e-08	1.73901e-08	8.98978e-09	1.56975e-08	2.13308e-08	1.49336e-08	5.0893e-08	2.42034e-08	1.31132e-08
Analyte346	3-Cyclohexene-1-carboxaldehyde	4.97574e-09	0.00734867	0.0111683	0.0149263	0.0101431	0.0139795	0.0281965	0.0065692	0.0275413	0.013026	0.0183154	0.00952595	8.77155e-09	6.41506e-09	5.89192e-09	7.2962e-09	6.11655e-09	9.81289e-09	1.00532e-08	9.99213e-09	1.54923e-08	1.77362e-08	1.33692e-08	2.63951e-08	0.001483	5.25429e-09	5.2321e-09	4.87536e-09	5.43414e-09	5.53634e-09	0.000680554	5.8661e-09	0.00116654	0.000423163	0.000493078	5.97364e-09	6.84928e-09	8.72498e-09	7.07239e-09	1.06492e-08	1.73901e-08	8.98978e-09	1.56975e-08	2.13308e-08	1.49336e-08	5.0893e-08	2.42034e-08	1.31132e-08
Analyte604	2-Tridecanone	0.000355981	0.000490048	4.51771e-09	0.000694707	0.000440541	0.000442083	5.59295e-09	4.91892e-09	5.18144e-09	5.00254e-09	5.04344e-09	0.000655368	8.77155e-09	6.41506e-09	0.00253824	7.2962e-09	6.11655e-09	9.81289e-09	1.00532e-08	0.00151544	0.00202749	0.00155356	0.00142007	2.63951e-08	4.32167e-09	5.25429e-09	5.2321e-09	4.87536e-09	5.43414e-09	5.53634e-09	7.32324e-09	5.8661e-09	4.39574e-09	5.27167e-09	4.87402e-09	5.97364e-09	0.00463111	0.00730423	7.07239e-09	0.00440487	0.000740499	0.00611925	0.000687169	0.0063394	0.000946453	0.0182062	0.00136447	1.31132e-08
Analyte814	3-Hexenoic acid, 5-hydroxy-2-methyl-, methyl ester, [R*,R*-(E)]-	4.97574e-09	0.000507824	0.000407032	0.000803646	0.000479241	0.000455087	5.59295e-09	0.000682973	0.000715125	5.00254e-09	0.00062022	0.00063551	8.77155e-09	6.41506e-09	5.89192e-09	7.2962e-09	6.11655e-09	9.81289e-09	1.00532e-08	9.99213e-09	1.54923e-08	1.77362e-08	1.33692e-08	2.63951e-08	4.32167e-09	5.25429e-09	5.2321e-09	4.87536e-09	5.43414e-09	5.53634e-09	0.000410834	5.8661e-09	0.000477102	0.000401335	0.000507916	5.97364e-09	6.84928e-09	8.72498e-09	7.07239e-09	1.06492e-08	1.73901e-08	8.98978e-09	1.56975e-08	2.13308e-08	1.49336e-08	5.0893e-08	2.42034e-08	1.31132e-08
Analyte30	Furan, 2-methyl-	0.00252484	0.00256534	0.00360794	0.00422193	0.00358283	0.00393762	0.00263247	0.00230887	0.00346947	0.00233983	0.00244155	0.00229473	0.00198343	0.00164402	0.00133022	0.00228266	0.00164521	0.00248628	0.0042841	0.00412777	0.00884296	0.00823871	0.00741932	0.00148228	0.00297862	0.00136588	0.00123045	0.00175948	0.00144446	0.00139265	0.0029427	0.00209586	0.00264965	0.0020795	0.00275446	0.00176057	6.84928e-09	8.72498e-09	7.07239e-09	1.06492e-08	1.73901e-08	8.98978e-09	0.0058928	0.0068447	0.00467601	0.0141539	0.00926349	0.00456192
Analyte862	4,5,6,7-Tetrahydroindazole-3-spirocyclohexane	4.97574e-09	0.000124683	0.000296835	0.000243902	0.000250075	0.000187173	5.59295e-09	0.000275507	0.000224112	0.00036762	5.04344e-09	0.000250595	8.77155e-09	6.41506e-09	5.89192e-09	7.2962e-09	6.11655e-09	9.81289e-09	1.00532e-08	9.99213e-09	1.54923e-08	1.77362e-08	1.33692e-08	2.63951e-08	4.32167e-09	5.25429e-09	5.2321e-09	4.87536e-09	5.43414e-09	5.53634e-09	7.32324e-09	5.8661e-09	4.39574e-09	5.27167e-09	4.87402e-09	5.97364e-09	6.84928e-09	8.72498e-09	7.07239e-09	1.06492e-08	1.73901e-08	8.98978e-09	1.56975e-08	2.13308e-08	1.49336e-08	5.0893e-08	2.42034e-08	1.31132e-08
Analyte434	Ethyl 2-pyridylacetate	4.97574e-09	4.3935e-09	4.51771e-09	5.09879e-09	4.62034e-09	4.67274e-09	5.59295e-09	4.91892e-09	5.18144e-09	5.00254e-09	5.04344e-09	4.91754e-09	8.77155e-09	6.41506e-09	5.89192e-09	7.2962e-09	6.11655e-09	9.81289e-09	1.00532e-08	9.99213e-09	1.54923e-08	1.77362e-08	1.33692e-08	2.63951e-08	4.32167e-09	0.000707524	0.000696872	0.000456082	0.000735114	0.000649011	7.32324e-09	5.8661e-09	4.39574e-09	5.27167e-09	4.87402e-09	5.97364e-09	6.84928e-09	8.72498e-09	7.07239e-09	1.06492e-08	1.73901e-08	8.98978e-09	1.56975e-08	2.13308e-08	1.49336e-08	5.0893e-08	2.42034e-08	1.31132e-08
Analyte113	unknown	4.97574e-09	4.3935e-09	4.51771e-09	5.09879e-09	4.62034e-09	4.67274e-09	5.59295e-09	4.91892e-09	5.18144e-09	5.00254e-09	5.04344e-09	4.91754e-09	8.77155e-09	6.41506e-09	5.89192e-09	7.2962e-09	6.11655e-09	9.81289e-09	1.00532e-08	9.99213e-09	1.54923e-08	1.77362e-08	1.33692e-08	2.63951e-08	0.00128516	0.00248854	0.00207506	0.00153503	5.43414e-09	0.0017481	0.000267901	5.8661e-09	0.000345215	5.27167e-09	0.000256971	0.000126001	6.84928e-09	8.72498e-09	7.07239e-09	1.06492e-08	1.73901e-08	7.42451e-05	1.56975e-08	2.13308e-08	1.49336e-08	5.0893e-08	2.42034e-08	1.31132e-08
Analyte855	4-Methylimidazole-5-[1,1-dimethylethanol]-	0.00626147	0.00510915	0.00608643	0.00926051	0.00535233	0.00601266	0.00908796	0.00719658	0.00918115	0.0110492	0.00674646	0.00773571	8.77155e-09	6.41506e-09	5.89192e-09	7.2962e-09	6.11655e-09	9.81289e-09	1.00532e-08	9.99213e-09	1.54923e-08	1.77362e-08	1.33692e-08	2.63951e-08	0.00359906	0.00322624	5.2321e-09	0.0032613	0.0027529	0.0034206	0.00579249	0.00186196	0.00557112	0.00430791	0.00505742	0.00217154	6.84928e-09	8.72498e-09	7.07239e-09	1.06492e-08	1.73901e-08	8.98978e-09	1.56975e-08	2.13308e-08	1.49336e-08	5.0893e-08	2.42034e-08	1.31132e-08
Analyte844	Benzene, 1,4-dimethyl-2-(2-methylpropyl)-	0.00189408	0.00119778	0.00203772	0.00120912	0.00189445	4.67274e-09	5.59295e-09	0.000474892	0.00132526	0.000488224	0.00237888	4.91754e-09	8.77155e-09	6.41506e-09	5.89192e-09	7.2962e-09	6.11655e-09	9.81289e-09	1.00532e-08	9.99213e-09	1.54923e-08	1.77362e-08	1.33692e-08	2.63951e-08	4.32167e-09	5.25429e-09	5.2321e-09	4.87536e-09	5.43414e-09	5.53634e-09	7.32324e-09	5.8661e-09	4.39574e-09	5.27167e-09	4.87402e-09	5.97364e-09	0.000215793	8.72498e-09	7.07239e-09	1.06492e-08	1.73901e-08	8.98978e-09	1.56975e-08	2.13308e-08	1.49336e-08	5.0893e-08	2.42034e-08	1.31132e-08
Analyte180	2-Hexenal, (E)-	0.00928246	0.0170101	0.0287112	0.019635	0.0127006	4.67274e-09	0.067576	0.0555494	0.0476537	0.062175	0.054295	0.0604273	0.0012601	0.000796038	0.000763179	0.000727281	0.00106046	0.000561867	0.000731732	0.000862757	0.00129896	0.000975416	0.0012382	0.00331178	0.0293764	0.0599516	0.0633542	0.0309964	0.0598117	0.0556201	0.0811583	0.0484611	0.0400761	0.0687333	0.0672808	0.0511581	6.84928e-09	8.72498e-09	7.07239e-09	1.06492e-08	1.73901e-08	8.98978e-09	1.56975e-08	2.13308e-08	1.49336e-08	5.0893e-08	2.42034e-08	1.31132e-08
Analyte548	1,4-Cyclohex-2-enedione	4.97574e-09	4.3935e-09	4.51771e-09	5.09879e-09	4.62034e-09	4.67274e-09	5.59295e-09	0.000740273	0.000969214	0.000885254	0.00106919	0.000836901	8.77155e-09	6.41506e-09	5.89192e-09	7.2962e-09	6.11655e-09	9.81289e-09	1.00532e-08	9.99213e-09	1.54923e-08	1.77362e-08	1.33692e-08	2.63951e-08	4.32167e-09	0.000711026	0.000688922	0.000470977	0.000716089	0.000659668	0.000595275	0.000522365	0.000603942	0.00110399	0.000792658	0.000387329	6.84928e-09	8.72498e-09	7.07239e-09	1.06492e-08	1.73901e-08	8.98978e-09	1.56975e-08	2.13308e-08	1.49336e-08	5.0893e-08	2.42034e-08	1.31132e-08
Analyte285	Hepten-2-yl tiglate, 6-methyl-5-	0.00162402	0.00130285	0.00136599	5.09879e-09	0.00136157	0.00154508	5.59295e-09	4.91892e-09	0.00169244	0.00160236	0.00142923	0.00141771	8.77155e-09	6.41506e-09	5.89192e-09	7.2962e-09	6.11655e-09	9.81289e-09	0.00782576	0.00783272	0.0176439	1.77362e-08	0.0179527	0.0192026	4.32167e-09	5.25429e-09	5.2321e-09	4.87536e-09	5.43414e-09	5.53634e-09	0.00113669	5.8661e-09	0.00120465	0.000898244	4.87402e-09	5.97364e-09	6.84928e-09	8.72498e-09	7.07239e-09	1.06492e-08	1.73901e-08	8.98978e-09	0.0144392	2.13308e-08	0.0152933	5.0893e-08	0.0242921	0.017112
Analyte343	2,6,10-Trimethyltridecane	4.97574e-09	4.3935e-09	4.51771e-09	0.00338598	4.62034e-09	4.67274e-09	0.00586473	0.00380112	0.00512245	0.00459591	0.00429045	0.00642692	8.77155e-09	6.41506e-09	5.89192e-09	7.2962e-09	6.11655e-09	9.81289e-09	0.0064514	0.00723402	0.0132372	0.0125941	0.0121376	0.0139959	0.00429771	0.00662948	0.00443297	0.0043554	0.00217678	0.00423369	0.00359133	0.00197977	0.00357193	0.0024052	0.00244778	0.00187816	6.84928e-09	8.72498e-09	0.000930529	1.06492e-08	1.73901e-08	8.98978e-09	0.0071607	0.00919581	0.00672366	0.0254821	0.0126253	0.00622153
Analyte792	Phenol, 3-amino-	4.97574e-09	4.3935e-09	4.51771e-09	5.09879e-09	4.62034e-09	4.67274e-09	5.59295e-09	4.91892e-09	5.18144e-09	5.00254e-09	5.04344e-09	4.91754e-09	8.77155e-09	6.41506e-09	5.89192e-09	7.2962e-09	6.11655e-09	9.81289e-09	1.00532e-08	9.99213e-09	1.54923e-08	1.77362e-08	1.33692e-08	2.63951e-08	4.32167e-09	0.0036778	0.00273392	0.00359308	0.00358495	0.00365476	0.00568992	0.0027315	4.39574e-09	0.00459755	0.00500191	0.00380609	0.00222408	0.00284519	0.00214004	0.00433427	1.73901e-08	0.0036147	0.0096306	0.0102731	0.00870815	0.022032	0.0102712	0.00544995
Analyte650	3-Pyridinecarbonitrile, 1,4-dihydro-1-methyl-	0.000547778	0.000305626	0.000372841	0.000477473	0.000388771	4.67274e-09	5.59295e-09	4.91892e-09	0.00103122	5.00254e-09	0.00110167	4.91754e-09	8.77155e-09	6.41506e-09	5.89192e-09	7.2962e-09	6.11655e-09	9.81289e-09	1.00532e-08	9.99213e-09	1.54923e-08	1.77362e-08	1.33692e-08	2.63951e-08	4.32167e-09	5.25429e-09	5.2321e-09	4.87536e-09	5.43414e-09	5.53634e-09	7.32324e-09	5.8661e-09	4.39574e-09	5.27167e-09	4.87402e-09	5.97364e-09	6.84928e-09	8.72498e-09	7.07239e-09	1.06492e-08	1.73901e-08	8.98978e-09	1.56975e-08	2.13308e-08	1.49336e-08	5.0893e-08	2.42034e-08	1.31132e-08
Analyte403	Bicyclo[3.2.1]octan-2-ol, exo-	0.000220319	0.000240679	0.000245221	5.09879e-09	0.000215799	0.000243899	5.59295e-09	4.91892e-09	5.18144e-09	5.00254e-09	5.04344e-09	4.91754e-09	8.77155e-09	6.41506e-09	5.89192e-09	7.2962e-09	6.11655e-09	9.81289e-09	1.00532e-08	9.99213e-09	1.54923e-08	1.77362e-08	1.33692e-08	2.63951e-08	4.32167e-09	5.25429e-09	5.2321e-09	4.87536e-09	5.43414e-09	5.53634e-09	7.32324e-09	5.8661e-09	4.39574e-09	5.27167e-09	4.87402e-09	5.97364e-09	6.84928e-09	8.72498e-09	7.07239e-09	1.06492e-08	1.73901e-08	8.98978e-09	1.56975e-08	2.13308e-08	1.49336e-08	5.0893e-08	2.42034e-08	1.31132e-08
Analyte538	6-Decen-5-one	4.97574e-09	4.3935e-09	4.51771e-09	5.09879e-09	4.62034e-09	4.67274e-09	5.59295e-09	4.91892e-09	5.18144e-09	5.00254e-09	5.04344e-09	4.91754e-09	8.77155e-09	6.41506e-09	5.89192e-09	7.2962e-09	6.11655e-09	9.81289e-09	1.00532e-08	9.99213e-09	1.54923e-08	1.77362e-08	1.33692e-08	2.63951e-08	4.32167e-09	0.00188748	0.00183407	0.00158794	0.00213547	0.00182627	7.32324e-09	5.8661e-09	0.00102053	0.00151936	4.87402e-09	5.97364e-09	6.84928e-09	8.72498e-09	7.07239e-09	1.06492e-08	1.73901e-08	8.98978e-09	1.56975e-08	2.13308e-08	1.49336e-08	5.0893e-08	2.42034e-08	1.31132e-08
Analyte831	unknown	0.00225461	0.00153883	0.0020606	0.00138823	0.00213434	4.67274e-09	0.000826004	4.91892e-09	0.00191128	0.000710423	0.00259101	4.91754e-09	8.77155e-09	6.41506e-09	5.89192e-09	7.2962e-09	6.11655e-09	9.81289e-09	1.00532e-08	9.99213e-09	1.54923e-08	1.77362e-08	1.33692e-08	2.63951e-08	4.32167e-09	5.25429e-09	5.2321e-09	4.87536e-09	5.43414e-09	5.53634e-09	7.32324e-09	5.8661e-09	4.39574e-09	5.27167e-09	4.87402e-09	5.97364e-09	6.84928e-09	8.72498e-09	7.07239e-09	1.06492e-08	1.73901e-08	8.98978e-09	1.56975e-08	2.13308e-08	1.49336e-08	5.0893e-08	2.42034e-08	1.31132e-08
Analyte851	Benzene, (1-methylundecyl)-	0.000687535	0.000635385	0.000996372	0.000595777	0.000839269	4.67274e-09	0.000461653	4.91892e-09	0.000737797	5.00254e-09	0.00105679	4.91754e-09	8.77155e-09	6.41506e-09	5.89192e-09	7.2962e-09	6.11655e-09	9.81289e-09	1.00532e-08	9.99213e-09	1.54923e-08	1.77362e-08	1.33692e-08	2.63951e-08	4.32167e-09	5.25429e-09	5.2321e-09	4.87536e-09	5.43414e-09	5.53634e-09	7.32324e-09	5.8661e-09	4.39574e-09	5.27167e-09	4.87402e-09	5.97364e-09	6.84928e-09	8.72498e-09	7.07239e-09	1.06492e-08	1.73901e-08	8.98978e-09	1.56975e-08	2.13308e-08	1.49336e-08	5.0893e-08	2.42034e-08	1.31132e-08
Analyte775	Ethanone, 1-(3-hydroxy-4-methoxyphenyl)-	0.00153126	0.0016736	0.00232366	0.00382904	0.00246081	0.00278057	0.00280713	0.0012748	0.00295677	0.00149487	0.00305636	0.00290126	8.77155e-09	6.41506e-09	5.89192e-09	7.2962e-09	6.11655e-09	9.81289e-09	1.00532e-08	9.99213e-09	1.54923e-08	1.77362e-08	1.33692e-08	2.63951e-08	0.00174486	5.25429e-09	5.2321e-09	0.000521332	5.43414e-09	5.53634e-09	0.000386496	5.8661e-09	0.00153569	0.000311301	0.000458268	5.97364e-09	6.84928e-09	8.72498e-09	7.07239e-09	1.06492e-08	1.73901e-08	8.98978e-09	1.56975e-08	2.13308e-08	1.49336e-08	5.0893e-08	2.42034e-08	1.31132e-08
Analyte838	Sobrerol 8-acetate	0.00111096	0.00141725	0.00190391	0.0028276	0.00167155	0.00157594	0.00307813	0.00177465	0.00240024	0.00240665	0.00194367	0.00153813	8.77155e-09	6.41506e-09	5.89192e-09	7.2962e-09	6.11655e-09	9.81289e-09	1.00532e-08	9.99213e-09	1.54923e-08	1.77362e-08	1.33692e-08	2.63951e-08	0.00114463	0.000279529	5.2321e-09	0.000519874	0.000331088	0.000357865	0.00117764	5.8661e-09	0.00192325	0.00095716	0.00118513	5.97364e-09	6.84928e-09	8.72498e-09	7.07239e-09	1.06492e-08	1.73901e-08	8.98978e-09	1.56975e-08	2.13308e-08	1.49336e-08	5.0893e-08	2.42034e-08	1.31132e-08
Analyte592	6-Octen-1-ol, 7-methyl-3-methylene-	0.00140732	0.00167815	0.00227784	0.00174041	0.00179957	0.00169085	5.59295e-09	4.91892e-09	5.18144e-09	5.00254e-09	5.04344e-09	4.91754e-09	8.77155e-09	6.41506e-09	5.89192e-09	7.2962e-09	6.11655e-09	9.81289e-09	1.00532e-08	9.99213e-09	1.54923e-08	1.77362e-08	1.33692e-08	2.63951e-08	4.32167e-09	5.25429e-09	5.2321e-09	0.00177246	5.43414e-09	5.53634e-09	7.32324e-09	5.8661e-09	4.39574e-09	5.27167e-09	4.87402e-09	5.97364e-09	6.84928e-09	8.72498e-09	7.07239e-09	1.06492e-08	1.73901e-08	8.98978e-09	1.56975e-08	2.13308e-08	1.49336e-08	5.0893e-08	2.42034e-08	1.31132e-08
Analyte500	11-Hexadecen-1-ol, acetate, (Z)-	4.97574e-09	0.00453177	0.00654829	0.00650466	0.00498669	0.00693278	0.00578071	0.00408822	5.18144e-09	0.0055421	0.00474365	0.0048792	8.77155e-09	6.41506e-09	5.89192e-09	7.2962e-09	6.11655e-09	9.81289e-09	1.00532e-08	9.99213e-09	1.54923e-08	1.77362e-08	1.33692e-08	2.63951e-08	4.32167e-09	5.25429e-09	5.2321e-09	4.87536e-09	5.43414e-09	5.53634e-09	7.32324e-09	5.8661e-09	4.39574e-09	5.27167e-09	4.87402e-09	5.97364e-09	6.84928e-09	8.72498e-09	7.07239e-09	1.06492e-08	1.73901e-08	8.98978e-09	1.56975e-08	2.13308e-08	1.49336e-08	5.0893e-08	2.42034e-08	1.31132e-08
Analyte670	cis-Undec-4-enal	4.97574e-09	0.00337702	0.00427753	0.00364086	0.00281612	0.00353623	5.59295e-09	0.00329973	0.00496232	0.00327657	0.00243457	0.00413103	8.77155e-09	6.41506e-09	5.89192e-09	7.2962e-09	6.11655e-09	9.81289e-09	1.00532e-08	9.99213e-09	1.54923e-08	1.77362e-08	1.33692e-08	2.63951e-08	4.32167e-09	5.25429e-09	5.2321e-09	4.87536e-09	5.43414e-09	5.53634e-09	7.32324e-09	5.8661e-09	4.39574e-09	5.27167e-09	4.87402e-09	5.97364e-09	6.84928e-09	8.72498e-09	7.07239e-09	1.06492e-08	1.73901e-08	8.98978e-09	1.56975e-08	2.13308e-08	1.49336e-08	5.0893e-08	2.42034e-08	1.31132e-08
Analyte750	Hexahydro-1-oxa-cyclopropa[d]inden-2-one	0.000307604	0.000222691	0.00048363	0.000621098	0.000361624	9.27662e-05	5.59295e-09	1.09834e-07	1.45421e-06	5.00254e-09	5.01546e-05	0.00022309	8.77155e-09	6.41506e-09	5.89192e-09	7.2962e-09	6.11655e-09	9.81289e-09	1.00532e-08	9.99213e-09	1.54923e-08	1.77362e-08	1.33692e-08	2.63951e-08	4.32167e-09	5.25429e-09	5.2321e-09	4.87536e-09	5.43414e-09	5.53634e-09	7.32324e-09	5.8661e-09	4.39574e-09	5.27167e-09	4.87402e-09	5.97364e-09	6.84928e-09	8.72498e-09	7.07239e-09	1.06492e-08	1.73901e-08	8.98978e-09	1.56975e-08	2.13308e-08	1.49336e-08	5.0893e-08	2.42034e-08	1.31132e-08
Analyte537	(Z)6,(Z)9-Pentadecadien-1-ol	4.97574e-09	0.000783923	0.00114236	0.00104206	0.000839525	0.00103864	0.000835213	0.000959912	0.00144008	0.000835615	0.000716211	0.00090108	8.77155e-09	6.41506e-09	5.89192e-09	7.2962e-09	6.11655e-09	9.81289e-09	1.00532e-08	9.99213e-09	1.54923e-08	1.77362e-08	1.33692e-08	2.63951e-08	4.32167e-09	5.25429e-09	5.2321e-09	4.87536e-09	5.43414e-09	5.53634e-09	7.32324e-09	5.8661e-09	4.39574e-09	5.27167e-09	4.87402e-09	5.97364e-09	6.84928e-09	8.72498e-09	7.07239e-09	1.06492e-08	1.73901e-08	8.98978e-09	1.56975e-08	2.13308e-08	1.49336e-08	5.0893e-08	2.42034e-08	1.31132e-08
Analyte112	Cyclopropane, 1-pentyl-2-propyl-	0.000265482	0.000205903	0.000205801	0.000301233	0.000236704	4.67274e-09	5.59295e-09	4.91892e-09	5.18144e-09	5.00254e-09	5.04344e-09	4.91754e-09	8.77155e-09	6.41506e-09	5.89192e-09	7.2962e-09	6.11655e-09	9.81289e-09	1.00532e-08	9.99213e-09	1.54923e-08	1.77362e-08	1.33692e-08	2.63951e-08	4.32167e-09	5.25429e-09	5.2321e-09	4.87536e-09	5.43414e-09	5.53634e-09	7.32324e-09	5.8661e-09	4.39574e-09	5.27167e-09	4.87402e-09	5.97364e-09	6.84928e-09	8.72498e-09	7.07239e-09	1.06492e-08	1.73901e-08	8.98978e-09	1.56975e-08	2.13308e-08	1.49336e-08	5.0893e-08	2.42034e-08	1.31132e-08
Analyte806	Bicyclo[3.1.1]heptane, 6-methyl-2-methylene-6-(4-methyl-3-pentenyl)-, [1R-(1??,5??,6??)]-	0.00283883	0.00341357	0.00620524	0.00728041	0.0050373	0.00515812	0.00911268	0.00535657	0.00875761	0.00542769	0.00729027	0.00627583	8.77155e-09	6.41506e-09	5.89192e-09	7.2962e-09	6.11655e-09	9.81289e-09	1.00532e-08	9.99213e-09	1.54923e-08	1.77362e-08	1.33692e-08	2.63951e-08	0.00334686	0.000390394	0.000625682	0.00116149	0.000335646	0.000268914	0.0015542	0.000369701	0.00374755	0.00193469	0.00222854	0.000414451	6.84928e-09	8.72498e-09	7.07239e-09	1.06492e-08	1.73901e-08	8.98978e-09	1.56975e-08	2.13308e-08	1.49336e-08	5.0893e-08	2.42034e-08	1.31132e-08
Analyte204	unknown	0.00785341	0.00959851	0.0150189	0.0154393	0.0127859	0.0191202	0.0304404	0.0299623	0.034343	0.0270609	0.0334992	0.0242748	0.0287043	6.41506e-09	0.0525881	0.0457102	0.0395372	0.0500638	0.0145678	0.0136131	0.0259588	0.0204284	0.0312398	0.0227877	4.32167e-09	5.25429e-09	5.2321e-09	0.00890986	5.43414e-09	0.00430427	0.00975589	5.8661e-09	0.0227142	0.0123159	0.0200658	5.97364e-09	0.0103512	0.0174244	0.00505973	0.0191446	0.00588035	8.98978e-09	1.56975e-08	0.0293537	0.0143616	0.0244339	0.033053	0.0120197
Analyte239	2-Octanone	0.00569503	0.00684354	0.00363023	0.00831902	0.00683911	0.00862691	0.0180995	0.0423475	0.0103176	0.00879875	0.0115275	0.0125809	0.291477	0.0762478	0.105193	0.0669876	0.088979	0.831953	0.351538	0.298812	0.468007	0.37576	0.565258	1.28829	4.32167e-09	5.25429e-09	0.00258431	0.0038899	5.43414e-09	0.00230091	0.00729958	0.0052446	0.00935802	0.00320215	0.00581656	5.97364e-09	0.147774	0.544648	0.162225	0.699168	1.73901e-08	0.600983	0.457144	1.72357	0.551185	3.78128	2.42034e-08	0.265422
Analyte850	Pyrazole, 5-methyl-3-(5-nitro-2-furyl)-	0.000318975	0.000277316	0.000434672	0.000532651	0.000450595	0.000361771	0.000391509	0.000389343	0.000484883	0.000436118	0.000329781	0.000370613	8.77155e-09	6.41506e-09	5.89192e-09	7.2962e-09	6.11655e-09	9.81289e-09	1.00532e-08	9.99213e-09	1.54923e-08	1.77362e-08	1.33692e-08	2.63951e-08	0.000185368	0.000212254	0.000116885	0.000200424	0.000112824	0.000251753	0.000266626	6.51664e-05	0.000257094	0.000125302	0.00012661	7.85665e-05	6.84928e-09	8.72498e-09	7.07239e-09	1.06492e-08	1.73901e-08	8.98978e-09	1.56975e-08	2.13308e-08	1.49336e-08	5.0893e-08	2.42034e-08	1.31132e-08
Analyte143	Cyclohexanol, 4-chloro-, trans-	0.00132397	0.000816949	0.00123954	0.00139196	0.00122148	0.00106406	5.59295e-09	4.91892e-09	0.000128993	5.00254e-09	5.04344e-09	4.91754e-09	0.00144116	0.00100174	5.89192e-09	7.16309e-05	6.11655e-09	9.81289e-09	1.00532e-08	9.99213e-09	0.000933652	1.77362e-08	1.33692e-08	2.63951e-08	4.32167e-09	5.25429e-09	0.000639183	0.000889124	5.43414e-09	5.53634e-09	7.32324e-09	5.8661e-09	4.39574e-09	5.27167e-09	4.87402e-09	5.97364e-09	6.84928e-09	8.72498e-09	7.07239e-09	1.06492e-08	1.73901e-08	8.98978e-09	1.56975e-08	0.00288095	1.49336e-08	0.0178471	2.42034e-08	1.31132e-08
Analyte102	Butanal, 2-ethyl-3-methyl-	0.00324867	0.00363746	0.00611072	0.00528506	0.00477169	0.00440585	0.00163853	0.00121138	0.00251201	0.00179723	0.00164985	0.00191567	0.0116043	6.41506e-09	5.89192e-09	0.0090253	0.0105302	9.81289e-09	0.0124309	0.00692707	0.00956638	0.00912297	0.0101597	0.020737	4.32167e-09	0.00142323	0.00126739	0.00354808	0.00135651	0.00149657	0.00287669	0.00072232	0.00592444	0.000992399	0.00159456	0.00109238	0.0172225	0.0236635	7.07239e-09	0.0117419	1.73901e-08	0.0150497	0.00914646	0.0279972	0.0101867	0.0555447	0.0226795	0.0103775
Analyte770	3,7,7-Trimethyl-1-penta-1,3-dienyl-2-oxabicyclo[3.2.0]hept-3-ene	0.000691214	0.000528075	0.000735407	0.000795105	0.000470308	0.000615509	0.000661899	0.000503024	0.000949566	0.000484446	0.000975689	0.000799889	8.77155e-09	6.41506e-09	5.89192e-09	7.2962e-09	6.11655e-09	9.81289e-09	1.00532e-08	9.99213e-09	1.54923e-08	1.77362e-08	1.33692e-08	2.63951e-08	0.000440607	5.25429e-09	5.2321e-09	0.000308398	5.43414e-09	5.53634e-09	7.32324e-09	5.8661e-09	0.00041138	0.00033104	0.000298418	5.97364e-09	6.84928e-09	8.72498e-09	7.07239e-09	1.06492e-08	1.73901e-08	8.98978e-09	1.56975e-08	2.13308e-08	1.49336e-08	5.0893e-08	2.42034e-08	1.31132e-08
Analyte49	unknown	0.073519	0.0114952	0.0153693	0.0154493	0.00573241	0.00499766	0.0102921	0.0124211	0.0191725	0.00764084	0.0170377	0.0132318	8.77155e-09	6.41506e-09	5.89192e-09	7.2962e-09	6.11655e-09	9.81289e-09	1.00532e-08	9.99213e-09	1.54923e-08	1.77362e-08	1.33692e-08	2.63951e-08	0.0571588	0.122426	0.14287	0.103393	0.111125	0.0977325	0.0543543	0.0433026	0.0323107	0.0482571	0.0507611	0.0981021	6.84928e-09	8.72498e-09	7.07239e-09	1.06492e-08	1.73901e-08	8.98978e-09	1.56975e-08	2.13308e-08	1.49336e-08	5.0893e-08	2.42034e-08	1.31132e-08
Analyte245	cis-2-(2-Pentenyl)furan	0.00211655	0.00243324	0.00441219	0.00437446	0.00327473	0.00388146	5.59295e-09	0.00497358	0.00641646	0.00729956	0.00649	0.00319871	8.77155e-09	0.00148248	5.89192e-09	7.2962e-09	6.11655e-09	9.81289e-09	1.00532e-08	9.99213e-09	1.54923e-08	1.77362e-08	1.33692e-08	2.63951e-08	0.000672244	5.25429e-09	0.0014929	0.00175879	5.43414e-09	0.00102168	0.00422374	5.8661e-09	0.00652796	0.00237058	0.00399958	5.97364e-09	6.84928e-09	0.00072315	7.07239e-09	1.06492e-08	1.73901e-08	8.98978e-09	1.56975e-08	2.13308e-08	1.49336e-08	5.0893e-08	2.42034e-08	1.31132e-08
Analyte865	Benzene, dodecyl-	0.000114808	3.26145e-05	7.0251e-05	4.29066e-05	6.21613e-05	7.30836e-05	5.59295e-09	4.39549e-05	9.0149e-05	0.000127342	5.04344e-09	9.96532e-05	8.77155e-09	6.41506e-09	5.89192e-09	7.2962e-09	6.11655e-09	9.81289e-09	1.00532e-08	9.99213e-09	1.54923e-08	1.77362e-08	1.33692e-08	2.63951e-08	4.32167e-09	5.25429e-09	5.2321e-09	4.87536e-09	5.43414e-09	5.53634e-09	7.32324e-09	5.8661e-09	4.39574e-09	5.27167e-09	4.87402e-09	5.97364e-09	6.84928e-09	8.72498e-09	7.07239e-09	1.06492e-08	1.73901e-08	8.98978e-09	1.56975e-08	2.13308e-08	1.49336e-08	5.0893e-08	2.42034e-08	1.31132e-08
Analyte519	2,6,6-Trimethyl-2-cyclohexene-1,4-dione	0.0123421	0.00951287	0.0165829	0.0178931	0.0131526	0.0159962	0.0280355	0.0116745	0.0190209	0.0137894	0.0179771	0.0127671	0.00346519	6.41506e-09	0.00282713	0.00228829	0.00413301	0.00725615	0.0094224	0.00465977	0.0124355	0.00741811	0.014742	0.0123541	0.00995755	0.00499244	0.00519685	0.00566178	0.00441364	0.0058936	0.00562139	0.00189461	0.0104986	0.00423953	0.00469122	0.00231542	0.00122103	0.00135057	0.0015529	0.00243631	0.00430468	0.00152247	0.00920841	0.00691509	0.00550316	0.0123007	0.0100957	0.00922824
Analyte761	Cyclopentane, 1-ethyl-1-methyl-	0.00475951	0.00884986	0.0102282	0.0143765	0.00925152	0.00932985	0.0105459	0.00539017	0.0143147	0.00865198	0.00816471	0.00562317	8.77155e-09	0.000592546	0.000621946	7.2962e-09	0.000415718	0.00146908	0.00062924	0.000562853	0.000955994	1.77362e-08	0.00145192	0.00151848	0.00527924	0.000460648	0.000880119	0.00184662	5.43414e-09	5.53634e-09	0.000382925	5.8661e-09	0.00136659	0.000286458	0.000449714	5.97364e-09	0.000749624	8.72498e-09	0.00143786	1.06492e-08	0.00102387	8.98978e-09	1.56975e-08	2.13308e-08	0.000770026	0.0026269	0.00117183	1.31132e-08
Analyte345	Sulfurous acid, hexadecyl 2-pentyl ester	4.97574e-09	4.3935e-09	0.00370573	5.09879e-09	0.00335507	0.00384373	0.00526664	0.00601468	0.00877906	0.0061862	0.00625212	0.00692068	0.00200587	0.00266968	0.00227533	0.00201837	0.00206991	0.00491113	1.00532e-08	9.99213e-09	1.54923e-08	1.77362e-08	1.33692e-08	2.63951e-08	0.00590438	0.00698176	0.00640423	0.00695354	0.00604518	0.00734393	0.00859239	0.00363772	0.00429764	0.00614419	0.00630753	0.00571411	0.0058266	0.00880468	0.00683449	0.0116111	1.73901e-08	0.0102037	0.0247843	0.0315041	0.0224173	0.0860528	0.0328948	0.013239
Analyte522	2-sec-Butyl-3-methyl-1-pentene	0.000491969	0.000527539	0.00160671	0.0015767	0.00123407	0.00117903	5.59295e-09	0.000895987	0.00225875	0.00144746	5.04344e-09	0.000843539	8.77155e-09	0.000202871	0.00025854	7.2962e-09	6.11655e-09	0.000234531	1.00532e-08	9.99213e-09	1.54923e-08	1.77362e-08	1.33692e-08	2.63951e-08	4.32167e-09	5.25429e-09	5.2321e-09	0.000258213	5.43414e-09	5.53634e-09	0.000457971	5.8661e-09	0.00181954	0.000386714	4.87402e-09	5.97364e-09	0.000205787	0.000174633	4.92482e-05	0.000244387	1.73901e-08	0.000324698	1.56975e-08	2.13308e-08	1.49336e-08	5.0893e-08	2.42034e-08	1.31132e-08
Analyte832	Benzaldehyde, 3-hydroxy-4-methoxy-	0.000588892	0.000691526	0.00090048	0.000879373	0.000620759	0.000627316	0.00130781	0.00116234	0.000899646	0.00110975	0.000760025	0.000909526	8.77155e-09	9.23194e-05	5.89192e-09	7.2962e-09	0.000124506	9.81289e-09	0.000474847	9.99213e-09	0.000447938	0.000722789	0.000720016	2.63951e-08	0.000460976	0.000244664	0.000229475	0.000291662	5.43414e-09	0.000266558	0.00145198	0.000551551	0.00113061	0.00118954	0.00120875	0.000483818	6.84928e-09	0.000293434	7.07239e-09	1.06492e-08	0.000593809	0.000159925	0.000199711	0.000236368	1.49336e-08	5.0893e-08	0.00110958	1.31132e-08
Analyte416	3-Cyclohexene-1-carboxaldehyde, 1-methyl-	0.0101692	0.0161692	0.0335362	0.0323098	0.0195221	0.028605	0.078778	0.0318266	0.0899825	0.053974	0.0713006	0.0502059	8.77155e-09	6.41506e-09	5.89192e-09	7.2962e-09	6.11655e-09	9.81289e-09	1.00532e-08	9.99213e-09	1.54923e-08	1.77362e-08	1.33692e-08	2.63951e-08	0.00504535	0.00145237	0.00260547	0.00185348	5.43414e-09	5.53634e-09	7.32324e-09	5.8661e-09	0.00333051	0.00235793	0.00261604	5.97364e-09	6.84928e-09	8.72498e-09	7.07239e-09	1.06492e-08	1.73901e-08	8.98978e-09	1.56975e-08	2.13308e-08	1.49336e-08	5.0893e-08	2.42034e-08	1.31132e-08
Analyte451	(E)-??-Famesene	0.000150156	4.3935e-09	4.51771e-09	0.000235673	4.62034e-09	0.000707371	5.59295e-09	4.91892e-09	5.18144e-09	0.00141946	0.00247669	4.91754e-09	8.77155e-09	6.41506e-09	5.89192e-09	7.2962e-09	6.11655e-09	9.81289e-09	1.00532e-08	9.99213e-09	1.54923e-08	1.77362e-08	1.33692e-08	2.63951e-08	0.00186354	0.00127668	0.0014328	0.000890744	0.00122956	0.000772885	0.00300371	5.8661e-09	4.39574e-09	0.00167342	0.00104829	0.00276566	0.00549563	0.00767729	7.07239e-09	0.00827208	0.00788326	0.00275185	0.00241637	0.00452349	0.00195556	0.00879808	0.00251015	0.00204181
Analyte364	n-Valeric acid cis-3-hexenyl ester	4.97574e-09	4.3935e-09	4.51771e-09	0.000469117	4.62034e-09	4.67274e-09	5.59295e-09	4.91892e-09	5.18144e-09	5.00254e-09	5.04344e-09	4.91754e-09	8.77155e-09	6.41506e-09	5.89192e-09	7.2962e-09	6.11655e-09	9.81289e-09	1.00532e-08	9.99213e-09	1.54923e-08	1.77362e-08	1.33692e-08	2.63951e-08	0.00049288	0.000664743	0.000506164	0.000596021	0.000597737	0.000701402	7.32324e-09	5.8661e-09	4.39574e-09	5.27167e-09	4.87402e-09	5.97364e-09	6.84928e-09	8.72498e-09	7.07239e-09	1.06492e-08	1.73901e-08	8.98978e-09	1.56975e-08	2.13308e-08	1.49336e-08	5.0893e-08	2.42034e-08	1.31132e-08
Analyte457	unknown	0.00188949	0.00276431	0.00317425	0.00261968	0.00264271	0.0030368	0.00244273	0.00235452	0.00362903	0.00280735	0.00245197	0.0032884	0.000176715	6.41506e-09	5.89192e-09	7.2962e-09	6.11655e-09	9.81289e-09	0.000214337	0.000193285	0.000436841	0.000538841	0.000456771	0.000730873	0.00163348	0.0011076	0.00175718	0.000963118	0.000662165	0.000595632	0.000360907	0.000590877	0.000485979	0.000466775	0.000371979	0.000528996	6.84928e-09	0.000166876	7.07239e-09	1.06492e-08	1.73901e-08	8.98978e-09	0.00032033	0.0007472	0.000262881	0.00153782	0.000696477	0.000259746
Analyte305	Piperazine, 1-(2-furanylcarbonyl)-	0.000602043	0.000625428	0.00113402	0.00110753	0.000870737	0.000929544	0.00195205	0.000847068	0.00148209	0.00132823	0.00140475	0.00105163	0.000382522	0.000556566	0.000552767	0.000406906	0.000362064	9.81289e-09	0.000588929	0.00142843	0.00340907	0.00221777	0.00146795	0.00363489	4.32167e-09	5.25429e-09	0.00044012	4.87536e-09	5.43414e-09	0.000412174	0.000993888	5.8661e-09	0.00137717	0.000707631	0.000786186	0.00039669	6.84928e-09	0.000570007	0.000406676	1.06492e-08	1.73901e-08	8.98978e-09	0.000944279	0.00251653	0.000915447	0.00563789	0.00163145	0.00113559
Analyte362	Ethyl 2-(5-methyl-5-vinyltetrahydrofuran-2-yl)propan-2-yl carbonate	0.00128137	0.00220689	0.00178636	0.00172171	0.00138313	0.00163652	0.00168301	0.00240954	0.00345533	0.00232277	0.0021005	0.00340839	0.00612638	0.00536932	5.89192e-09	7.2962e-09	6.11655e-09	9.81289e-09	0.00435605	0.00284328	0.00393801	0.00414903	0.00792964	0.00833804	0.00103679	0.000431387	0.000622265	0.000565726	0.000426189	5.53634e-09	0.000948028	0.000775772	0.00110068	0.0012289	0.00137574	0.000487109	0.00179543	0.00274608	0.00267758	0.00557758	0.00364321	0.0035197	0.00263836	0.00464432	0.00282513	0.00961526	0.00619247	0.00233782
Analyte344	?Methyl-?[4-methyl-3-pentenyl]oxiranemethanol	4.97574e-09	4.3935e-09	4.51771e-09	5.09879e-09	4.62034e-09	4.67274e-09	0.00260923	0.00135381	0.00153209	0.00177294	0.00182248	0.00121988	0.0016699	0.00224504	0.0023235	0.00211518	0.00169137	0.00456587	0.00462345	0.00286648	0.00388761	0.0036675	0.00856273	0.00649836	0.00160054	0.000520487	0.00100839	0.000953697	0.000575605	0.000760896	0.00104117	0.000652783	0.00166851	0.00131006	0.00144651	0.000457274	0.000936647	0.001533	0.00145002	0.00269396	0.00290724	0.00151945	0.00415671	2.13308e-08	0.00377351	0.0124178	0.00830129	0.00340094
Analyte97	Heptane, 4-ethyl-	0.0228361	0.020417	0.023102	0.0288209	0.02617	0.0230524	0.00404089	0.002664	0.00487458	0.00253565	0.00268913	0.00461381	0.00199203	0.00253752	0.00278338	0.00984648	0.00431676	0.0037288	0.00945537	0.00553064	0.000923894	0.00249759	0.00590432	0.0103548	0.0159134	0.0159554	0.0141389	0.016692	0.0195867	0.0168812	0.00216967	0.00118469	0.0014913	0.00147519	0.00171834	0.000906691	0.00782811	0.00258787	0.000964066	0.000951866	0.00274587	0.0227181	0.0156762	0.00588453	0.00657166	0.00450614	0.0418855	0.00822736
Analyte599	Eicosane	0.00124423	0.000917193	0.00114624	0.00145375	0.00110175	0.000922663	0.000665	0.00103384	0.00147211	0.000970577	0.000825853	0.00188574	8.77155e-09	6.41506e-09	5.89192e-09	7.2962e-09	6.11655e-09	9.81289e-09	1.00532e-08	9.99213e-09	1.54923e-08	0.000362641	1.33692e-08	2.63951e-08	0.000835027	0.000418024	0.000430177	0.000498333	0.000361217	0.000318248	7.32324e-09	0.000193753	4.39574e-09	5.27167e-09	4.87402e-09	5.97364e-09	6.84928e-09	8.72498e-09	7.07239e-09	1.06492e-08	1.73901e-08	8.98978e-09	1.56975e-08	2.13308e-08	1.49336e-08	5.0893e-08	0.000742161	1.31132e-08
Analyte419	unknown	0.018961	4.3935e-09	4.51771e-09	5.09879e-09	4.62034e-09	4.67274e-09	5.59295e-09	4.91892e-09	5.18144e-09	5.00254e-09	5.04344e-09	4.91754e-09	8.77155e-09	6.41506e-09	5.89192e-09	7.2962e-09	6.11655e-09	9.81289e-09	1.00532e-08	9.99213e-09	1.54923e-08	1.77362e-08	1.33692e-08	2.63951e-08	0.018374	0.0330283	0.0322279	0.0281484	0.0260689	0.0217838	0.0118956	5.8661e-09	4.39574e-09	0.00825381	0.010168	0.0100362	6.84928e-09	8.72498e-09	7.07239e-09	1.06492e-08	1.73901e-08	8.98978e-09	1.56975e-08	2.13308e-08	1.49336e-08	5.0893e-08	2.42034e-08	1.31132e-08
Analyte745	Carbonic acid, butyl phenyl ester	0.00255433	0.00324383	0.0024833	0.00462672	0.00271308	0.00237724	0.00191326	0.00142769	0.001992	0.00134344	0.00139263	4.91754e-09	8.77155e-09	6.41506e-09	0.000684238	7.2962e-09	6.11655e-09	9.81289e-09	1.00532e-08	9.99213e-09	1.54923e-08	1.77362e-08	1.33692e-08	2.63951e-08	0.0012845	5.25429e-09	5.2321e-09	0.00124078	5.43414e-09	5.53634e-09	7.32324e-09	5.8661e-09	4.39574e-09	5.27167e-09	4.87402e-09	5.97364e-09	0.000193458	8.72498e-09	7.07239e-09	1.06492e-08	1.73901e-08	0.00026022	1.56975e-08	2.13308e-08	1.49336e-08	5.0893e-08	2.42034e-08	1.31132e-08
Analyte783	1H-Pyrrole-2,5-dione, 3-ethyl-4-methyl-	0.0208007	0.0309143	0.0436969	0.045512	0.0352378	0.0387976	0.0619163	0.0357704	0.0599205	0.0395899	0.0476125	0.0422193	0.00261708	0.00347216	0.0034118	0.00267892	0.00297333	0.00533258	0.00279989	0.00266803	0.00688853	0.00432106	0.00624439	0.00708866	0.0200168	0.00885107	0.00847571	0.0125526	0.00804046	0.00911798	0.0169594	0.00526174	0.0307132	0.0107615	0.0127949	0.00605752	0.00248698	0.00408229	0.00229569	0.00288253	0.00636047	0.00271991	0.00404702	0.00723253	0.004717	0.0117002	0.00529814	0.0027705
Analyte836	Benzene, (1-methylpropyl)-	0.00471438	0.00309342	0.00486619	0.00319458	0.00450786	0.0011458	0.00177358	0.0013747	0.0037631	0.00154914	0.00549094	4.91754e-09	8.77155e-09	6.41506e-09	5.89192e-09	7.2962e-09	6.11655e-09	9.81289e-09	1.00532e-08	9.99213e-09	1.54923e-08	1.77362e-08	1.33692e-08	2.63951e-08	4.32167e-09	5.25429e-09	5.2321e-09	4.87536e-09	5.43414e-09	5.53634e-09	7.32324e-09	5.8661e-09	4.39574e-09	5.27167e-09	4.87402e-09	5.97364e-09	0.000524764	8.72498e-09	7.07239e-09	1.06492e-08	1.73901e-08	8.98978e-09	1.56975e-08	2.13308e-08	1.49336e-08	5.0893e-08	2.42034e-08	1.31132e-08
Analyte415	Linalool	4.97574e-09	4.3935e-09	4.51771e-09	5.09879e-09	4.62034e-09	4.67274e-09	0.00905343	0.0105768	0.0111207	0.0100935	0.0090907	0.0103449	0.0195506	0.0139695	0.0117508	0.0195122	0.0209351	0.0154538	0.00103125	0.00113075	0.00149201	0.00269957	0.00129038	0.0024216	0.0222987	0.0115095	0.0196077	0.0147505	0.00838889	0.0106977	0.0134588	0.0155487	0.0100165	0.0197971	0.0188481	0.0165815	0.0153132	0.0183616	0.0140056	0.0208207	0.0183413	0.0173121	0.00257088	0.00302314	0.00470451	0.0126648	0.00774402	0.00216046
Analyte802	Z,Z,Z-4,6,9-Nonadecatriene	0.000353668	0.000704712	0.000645127	0.00109026	0.00120835	0.000808109	5.59295e-09	0.000488306	0.000861986	0.000449338	5.04344e-09	0.000514187	8.77155e-09	6.41506e-09	5.89192e-09	7.2962e-09	6.11655e-09	9.81289e-09	1.00532e-08	9.99213e-09	1.54923e-08	1.77362e-08	1.33692e-08	2.63951e-08	4.32167e-09	5.25429e-09	5.2321e-09	4.87536e-09	5.43414e-09	5.53634e-09	7.32324e-09	5.8661e-09	4.39574e-09	5.27167e-09	4.87402e-09	5.97364e-09	6.84928e-09	8.72498e-09	7.07239e-09	1.06492e-08	1.73901e-08	8.98978e-09	1.56975e-08	2.13308e-08	1.49336e-08	5.0893e-08	2.42034e-08	1.31132e-08
Analyte680	n-Tridecan-1-ol	0.000763411	0.00197891	0.00167826	0.00152051	0.00149998	0.00138975	0.0009351	4.91892e-09	0.00103704	0.000592046	0.000510108	0.000314772	8.77155e-09	6.41506e-09	5.89192e-09	7.2962e-09	6.11655e-09	9.81289e-09	1.00532e-08	9.99213e-09	1.54923e-08	1.77362e-08	1.33692e-08	2.63951e-08	0.000492315	0.000401668	5.2321e-09	5.01667e-05	5.43414e-09	5.53634e-09	7.32324e-09	5.8661e-09	4.39574e-09	5.27167e-09	4.87402e-09	5.97364e-09	6.84928e-09	8.72498e-09	7.07239e-09	1.06492e-08	1.73901e-08	8.98978e-09	1.56975e-08	2.13308e-08	1.49336e-08	5.0893e-08	2.42034e-08	1.31132e-08
Analyte474	2(1H)-Naphthalenone, 3,4,5,6,7,8-hexahydro-	0.000304324	0.000797004	0.000818901	0.00120739	0.0011868	0.000930403	5.59295e-09	0.000427484	0.00134494	0.000634002	0.0004793	0.000523597	8.77155e-09	6.41506e-09	5.89192e-09	7.2962e-09	6.11655e-09	9.81289e-09	1.00532e-08	9.99213e-09	1.54923e-08	1.77362e-08	1.33692e-08	2.63951e-08	4.32167e-09	5.25429e-09	5.2321e-09	4.87536e-09	5.43414e-09	5.53634e-09	7.32324e-09	5.8661e-09	4.39574e-09	5.27167e-09	4.87402e-09	5.97364e-09	6.84928e-09	8.72498e-09	7.07239e-09	1.06492e-08	1.73901e-08	8.98978e-09	1.56975e-08	2.13308e-08	1.49336e-08	5.0893e-08	2.42034e-08	1.31132e-08
Analyte784	2-Oxa-6-azatricyclo[3.3.1.1(3,7)]decane	0.00467885	0.0105198	0.013854	0.0136954	0.0114743	0.0127455	0.0129794	0.0130145	0.0201476	0.013906	0.0126406	0.0137308	0.000321156	6.41506e-09	5.89192e-09	7.2962e-09	6.11655e-09	0.000728631	1.00532e-08	9.99213e-09	1.54923e-08	0.000621792	1.33692e-08	2.63951e-08	0.00285603	5.25429e-09	0.00126729	4.87536e-09	5.43414e-09	5.53634e-09	0.00198256	5.8661e-09	4.39574e-09	5.27167e-09	0.00138353	5.97364e-09	0.000568897	8.72498e-09	7.07239e-09	1.06492e-08	1.73901e-08	0.000443623	1.56975e-08	2.13308e-08	1.49336e-08	5.0893e-08	2.42034e-08	1.31132e-08
Analyte300	Pyridine, 2,4,6-trimethyl-	0.0041179	0.00295014	0.00430814	0.00401208	0.00444776	0.00401689	0.00466876	0.0022699	0.00280813	0.00251249	0.00302358	0.00225667	8.77155e-09	6.41506e-09	5.89192e-09	7.2962e-09	6.11655e-09	9.81289e-09	1.00532e-08	9.99213e-09	1.54923e-08	1.77362e-08	1.33692e-08	2.63951e-08	0.00171436	0.0023896	0.00193056	0.00201492	0.00264753	0.00243067	0.00224029	0.000617302	0.00158851	5.27167e-09	0.00111206	0.00133191	6.84928e-09	8.72498e-09	7.07239e-09	1.06492e-08	1.73901e-08	8.98978e-09	1.56975e-08	2.13308e-08	1.49336e-08	5.0893e-08	2.42034e-08	1.31132e-08
Analyte766	cis,cis-7,10,-Hexadecadienal	0.00594513	0.00758847	0.0123979	0.0139407	0.0124833	0.0115906	0.00862074	0.00821388	0.0157884	0.00788788	0.0071892	0.00883801	8.77155e-09	6.41506e-09	5.89192e-09	7.2962e-09	0.00068402	0.000105602	1.00532e-08	9.99213e-09	1.54923e-08	1.77362e-08	1.33692e-08	2.63951e-08	0.00323114	5.25429e-09	0.000669465	0.00148162	5.43414e-09	5.53634e-09	0.00134552	5.8661e-09	0.00300573	0.00145611	0.00181534	0.000498213	6.84928e-09	0.000608979	0.000335122	1.06492e-08	1.73901e-08	8.98978e-09	1.56975e-08	2.13308e-08	1.49336e-08	5.0893e-08	2.42034e-08	1.31132e-08
Analyte693	Phenol	0.00823478	0.00730728	0.00547713	0.0096208	0.00508587	0.00711157	0.00686613	0.00575166	0.00511792	0.00545638	0.00340253	0.00377529	0.032682	6.41506e-09	5.89192e-09	7.2962e-09	0.0256269	9.81289e-09	0.0125651	0.0175665	0.0140923	0.0128247	0.00786518	0.0190188	0.0140885	0.0146987	0.0136921	0.0164544	0.0119692	0.0166241	0.00452787	0.00314892	0.00596454	0.00328165	0.00299748	0.0035668	6.84928e-09	8.72498e-09	7.07239e-09	1.06492e-08	1.73901e-08	8.98978e-09	0.00789649	0.0318693	0.0226242	0.121652	0.0413362	0.00499734
Analyte48	Benzene	4.97574e-09	4.3935e-09	4.51771e-09	5.09879e-09	4.62034e-09	4.67274e-09	5.59295e-09	4.91892e-09	5.18144e-09	5.00254e-09	5.04344e-09	4.91754e-09	8.77155e-09	6.41506e-09	5.89192e-09	7.2962e-09	6.11655e-09	9.81289e-09	1.00532e-08	9.99213e-09	1.54923e-08	1.77362e-08	1.33692e-08	2.63951e-08	0.0673161	0.0920473	0.128409	0.0576964	0.0644775	0.112644	0.0368627	0.0218796	0.015901	0.0231265	0.0216757	5.97364e-09	0.0198547	8.72498e-09	7.07239e-09	1.06492e-08	1.73901e-08	8.98978e-09	1.56975e-08	2.13308e-08	1.49336e-08	5.0893e-08	2.42034e-08	0.120366
Analyte447	unknown	4.97574e-09	4.3935e-09	4.51771e-09	5.09879e-09	4.62034e-09	4.67274e-09	5.59295e-09	0.0077548	5.18144e-09	5.00254e-09	5.04344e-09	0.00929058	8.77155e-09	6.41506e-09	5.89192e-09	7.2962e-09	6.11655e-09	9.81289e-09	1.00532e-08	9.99213e-09	1.54923e-08	1.77362e-08	1.33692e-08	2.63951e-08	0.00270707	0.00577392	0.00601481	0.00296895	0.00519261	0.00559713	0.0103319	5.8661e-09	0.00795801	0.0113399	0.00774913	0.00653979	6.84928e-09	8.72498e-09	7.07239e-09	1.06492e-08	1.73901e-08	8.98978e-09	1.56975e-08	2.13308e-08	1.49336e-08	5.0893e-08	2.42034e-08	1.31132e-08
Analyte527	Butanoic acid, 3-methyl-	4.97574e-09	0.00599647	4.51771e-09	0.00916023	4.62034e-09	4.67274e-09	5.59295e-09	4.91892e-09	5.18144e-09	5.00254e-09	5.04344e-09	4.91754e-09	0.0543895	0.0825703	0.101491	0.0500321	0.0775662	0.0585513	0.0263936	0.0790858	0.15818	0.100854	0.0657267	0.138492	0.0208741	0.0281677	0.0231423	0.0383027	0.0335267	0.0330165	0.0134846	5.8661e-09	4.39574e-09	0.00652469	0.00949992	0.0056858	6.84928e-09	8.72498e-09	7.07239e-09	1.06492e-08	0.0976232	0.185508	0.096209	0.373613	0.168455	1.08175	0.128506	0.0267099
Analyte152	cis-3-Hexenyl-??-methylbutyrate	0.00580865	0.00825027	0.01147	0.0115993	0.00956515	0.0109991	0.0124243	0.00579509	0.00983357	0.00830954	0.00771776	0.00567193	0.00252381	0.00307327	0.00209363	0.0022293	0.0019208	0.0033718	0.00024166	0.000407839	0.00107235	0.00057948	0.000495803	2.63951e-08	4.32167e-09	0.0010238	0.00182223	0.00426857	0.00100214	0.00114205	0.00450479	0.000555356	4.39574e-09	0.00333336	0.00487786	0.000845455	0.0011639	0.00231576	0.00172296	0.00146423	1.73901e-08	0.0017845	1.56975e-08	0.00189235	0.000879643	5.0893e-08	0.00158556	0.000831233
Analyte757	2-(2-Phenylthioethylidene)adamantane	4.97574e-09	4.3935e-09	4.51771e-09	5.09879e-09	4.62034e-09	4.67274e-09	0.00119688	0.000837902	5.18144e-09	5.00254e-09	0.00121255	0.00104563	8.77155e-09	6.41506e-09	5.89192e-09	0.000211797	6.11655e-09	9.81289e-09	1.00532e-08	9.99213e-09	1.54923e-08	1.77362e-08	1.33692e-08	2.63951e-08	0.000378223	0.000201931	0.000342832	0.000320228	0.000211191	0.000179194	0.000808428	0.000445792	0.0007865	0.000508792	0.000442207	0.00066149	6.84928e-09	8.72498e-09	7.07239e-09	1.06492e-08	1.73901e-08	0.000174266	1.56975e-08	0.000712927	1.49336e-08	5.0893e-08	2.42034e-08	1.31132e-08
Analyte534	Dodecanal	0.0023153	0.0034043	0.00500216	0.00408301	0.00352017	0.004389	0.00231482	0.00205305	0.00393771	0.00112388	0.00202297	0.00184037	8.77155e-09	6.41506e-09	5.89192e-09	7.2962e-09	6.11655e-09	9.81289e-09	1.00532e-08	9.99213e-09	1.54923e-08	1.77362e-08	1.33692e-08	2.63951e-08	0.0013388	5.25429e-09	5.2321e-09	4.87536e-09	5.43414e-09	5.53634e-09	7.32324e-09	5.8661e-09	4.39574e-09	5.27167e-09	4.87402e-09	5.97364e-09	6.84928e-09	8.72498e-09	7.07239e-09	1.06492e-08	1.73901e-08	8.98978e-09	1.56975e-08	2.13308e-08	1.49336e-08	5.0893e-08	2.42034e-08	1.31132e-08
Analyte763	(E)-Hexadec-2-enal	0.00706863	0.00960077	0.0156289	0.0177534	0.0113569	0.0108376	0.00378296	0.00513092	0.00565841	0.00291125	0.00362947	0.00388561	8.77155e-09	6.41506e-09	5.89192e-09	7.2962e-09	6.11655e-09	9.81289e-09	1.00532e-08	9.99213e-09	0.000488359	1.77362e-08	0.000191796	2.63951e-08	0.000193302	5.25429e-09	5.2321e-09	0.000235395	5.43414e-09	5.53634e-09	7.32324e-09	5.8661e-09	4.39574e-09	5.27167e-09	4.87402e-09	5.97364e-09	6.84928e-09	8.72498e-09	7.07239e-09	1.06492e-08	1.73901e-08	8.98978e-09	1.56975e-08	2.13308e-08	1.49336e-08	5.0893e-08	2.42034e-08	1.31132e-08
Analyte704	Pentadecanal-	1.42136	1.76809	2.21593	2.20299	1.50223	1.95775	1.96908	2.56784	2.75491	2.22089	1.87153	2.5242	0.0340135	0.0622554	0.0292413	0.0564338	0.0560954	0.109061	0.00340116	0.00741545	0.0223048	0.0158886	0.0123302	0.0151015	0.835193	0.191045	0.366263	0.513271	0.101755	0.105492	0.0535756	0.0162371	0.130193	0.109833	0.104742	0.0145175	0.0509855	0.083747	0.0349312	0.0333727	0.067469	0.0284642	0.00675291	0.0316664	0.0104545	0.0314984	0.0106818	0.00389267
Analyte712	cis-9-Hexadecenal	0.00221636	0.00348898	0.00460765	0.00383976	0.00260196	0.00376722	0.0034094	0.00455951	0.0063622	0.00374673	0.00335483	0.00465969	8.77155e-09	6.41506e-09	5.89192e-09	7.2962e-09	6.11655e-09	9.81289e-09	1.00532e-08	9.99213e-09	1.54923e-08	1.77362e-08	1.33692e-08	2.63951e-08	0.000731058	4.19137e-05	0.00033894	0.000520685	5.43414e-09	5.53634e-09	7.32324e-09	5.8661e-09	4.39574e-09	5.27167e-09	4.87402e-09	5.97364e-09	6.84928e-09	8.72498e-09	4.02204e-05	1.06492e-08	1.73901e-08	8.98978e-09	1.56975e-08	2.13308e-08	1.49336e-08	5.0893e-08	2.42034e-08	1.31132e-08
Analyte776	Heptadecanal	0.0207353	0.0271437	0.0329184	0.0402021	0.024059	0.0287673	0.0347802	0.0495491	0.0673756	0.0463934	0.0385276	0.0530641	8.77155e-09	6.41506e-09	5.89192e-09	7.2962e-09	6.11655e-09	9.81289e-09	1.00532e-08	9.99213e-09	1.54923e-08	1.77362e-08	1.33692e-08	2.63951e-08	0.00589693	0.00745812	0.00827055	0.00348955	0.00242163	0.00270144	7.32324e-09	5.8661e-09	4.39574e-09	0.000459197	0.000234524	5.97364e-09	6.84928e-09	8.72498e-09	0.000111689	1.06492e-08	1.73901e-08	8.98978e-09	1.56975e-08	2.13308e-08	1.49336e-08	5.0893e-08	2.42034e-08	1.31132e-08
Analyte608	Tridecanal	0.0841802	0.117444	0.159472	0.122948	0.0905715	0.125153	0.0924698	0.110408	0.154708	0.11077	0.0886011	0.122945	0.00241026	0.0027196	0.00155845	0.00248773	0.00278436	0.00367527	1.00532e-08	0.000812214	0.00125133	1.77362e-08	0.000425798	0.00161798	0.0326959	0.00837125	0.0121446	0.0189005	0.00307519	0.00369357	0.00143449	0.000395422	0.00373884	0.000310723	0.00198832	5.97364e-09	0.00263936	0.00553645	0.00172551	0.00247322	0.00672509	0.000553535	1.56975e-08	0.00118439	0.00181254	0.00448472	0.000309396	0.000129338
Analyte815	unknown	0.000190812	0.000245379	0.000261603	0.00044066	0.000270929	0.00034007	0.000170259	4.91892e-09	0.000422418	0.000280001	0.000301467	0.000499432	8.77155e-09	6.41506e-09	5.89192e-09	7.2962e-09	6.11655e-09	9.81289e-09	1.00532e-08	9.99213e-09	1.54923e-08	1.77362e-08	1.33692e-08	2.63951e-08	4.32167e-09	5.25429e-09	5.2321e-09	4.87536e-09	5.43414e-09	5.53634e-09	7.32324e-09	5.8661e-09	4.39574e-09	5.27167e-09	4.87402e-09	5.97364e-09	6.84928e-09	8.72498e-09	7.07239e-09	1.06492e-08	1.73901e-08	8.98978e-09	1.56975e-08	2.13308e-08	1.49336e-08	5.0893e-08	2.42034e-08	1.31132e-08
Analyte846	1,2,5-Trimethylpyrrole	0.000907949	0.000608023	0.000790435	0.00118816	0.000681721	0.000650876	5.59295e-09	0.000445958	0.000485416	5.00254e-09	5.04344e-09	0.000615638	8.77155e-09	6.41506e-09	5.89192e-09	7.2962e-09	6.11655e-09	9.81289e-09	1.00532e-08	9.99213e-09	1.54923e-08	1.77362e-08	1.33692e-08	2.63951e-08	0.00219109	0.00316261	0.00254524	0.00311302	0.00252122	0.00355274	0.00165838	0.00109836	0.00116612	5.27167e-09	0.00108145	0.000963016	6.84928e-09	8.72498e-09	7.07239e-09	1.06492e-08	1.73901e-08	8.98978e-09	1.56975e-08	2.13308e-08	1.49336e-08	5.0893e-08	2.42034e-08	1.31132e-08
Analyte787	cis,cis,cis-7,10,13-Hexadecatrienal	0.0727129	0.0831095	0.0783375	0.131701	0.144823	0.0853136	0.0206439	0.0544044	0.0948768	0.0483786	0.0310698	0.0507904	8.77155e-09	6.41506e-09	5.89192e-09	7.2962e-09	6.11655e-09	9.81289e-09	1.00532e-08	9.99213e-09	1.54923e-08	1.77362e-08	1.33692e-08	2.63951e-08	0.00344149	0.000161969	0.000326612	0.000944026	5.43414e-09	5.53634e-09	7.32324e-09	5.8661e-09	0.000256272	5.27167e-09	4.87402e-09	5.97364e-09	6.84928e-09	8.72498e-09	7.07239e-09	1.06492e-08	1.73901e-08	8.98978e-09	1.56975e-08	2.13308e-08	1.49336e-08	5.0893e-08	2.42034e-08	1.31132e-08
Analyte291	unknown	0.00303263	0.00585947	0.00634582	0.00792768	0.00672392	0.00821751	0.00610962	0.00333149	0.0050518	0.0049826	0.00455306	0.00459429	8.77155e-09	6.41506e-09	5.89192e-09	7.2962e-09	6.11655e-09	9.81289e-09	1.00532e-08	9.99213e-09	1.54923e-08	1.77362e-08	1.33692e-08	2.63951e-08	4.32167e-09	5.25429e-09	5.2321e-09	4.87536e-09	5.43414e-09	5.53634e-09	7.32324e-09	5.8661e-09	4.39574e-09	5.27167e-09	4.87402e-09	5.97364e-09	6.84928e-09	8.72498e-09	7.07239e-09	1.06492e-08	1.73901e-08	8.98978e-09	1.56975e-08	2.13308e-08	1.49336e-08	5.0893e-08	2.42034e-08	1.31132e-08
Analyte276	Trichloroacetic acid, undecyl ester	0.000278987	0.000636442	0.000749857	0.00067069	0.000548054	0.000533066	0.000526082	0.000630792	0.000757601	0.000412232	0.00032239	0.000559493	8.77155e-09	6.41506e-09	5.89192e-09	7.2962e-09	6.11655e-09	9.81289e-09	1.00532e-08	9.99213e-09	1.54923e-08	1.77362e-08	1.33692e-08	2.63951e-08	4.32167e-09	5.25429e-09	5.2321e-09	7.0187e-05	5.43414e-09	5.53634e-09	7.32324e-09	5.8661e-09	4.39574e-09	5.27167e-09	4.87402e-09	5.97364e-09	6.84928e-09	8.72498e-09	7.07239e-09	1.06492e-08	0.00020974	8.98978e-09	1.56975e-08	2.13308e-08	1.49336e-08	0.00102852	2.42034e-08	1.31132e-08
Analyte848	6,8-Nonadien-2-one, 6-methyl-5-(1-methylethylidene)-	4.97574e-09	4.3935e-09	4.51771e-09	5.09879e-09	4.62034e-09	4.67274e-09	5.59295e-09	4.91892e-09	5.18144e-09	5.00254e-09	5.04344e-09	4.91754e-09	8.77155e-09	6.41506e-09	5.89192e-09	7.2962e-09	6.11655e-09	9.81289e-09	1.00532e-08	9.99213e-09	1.54923e-08	1.77362e-08	1.33692e-08	2.63951e-08	0.000171275	0.000283046	0.000331308	0.000264918	0.000173241	0.000326592	0.000267632	5.8661e-09	0.000182131	7.87316e-05	0.000117025	5.97364e-09	6.84928e-09	8.72498e-09	7.07239e-09	1.06492e-08	1.73901e-08	8.98978e-09	1.56975e-08	2.13308e-08	1.49336e-08	5.0893e-08	2.42034e-08	1.31132e-08
Analyte820	9,12,15-Octadecatrienoic acid, (Z,Z,Z)-	0.000496787	0.000600592	0.000627242	0.00094192	0.000696108	0.000475642	0.000289526	0.000629648	0.000846445	0.000488283	0.000385549	0.00063428	8.77155e-09	6.41506e-09	5.89192e-09	7.2962e-09	6.11655e-09	9.81289e-09	1.00532e-08	9.99213e-09	1.54923e-08	1.77362e-08	1.33692e-08	2.63951e-08	0.000140306	5.25429e-09	5.2321e-09	4.87536e-09	5.43414e-09	5.53634e-09	7.32324e-09	5.8661e-09	7.96279e-05	5.27167e-09	4.87402e-09	5.97364e-09	6.84928e-09	8.72498e-09	7.07239e-09	1.06492e-08	1.73901e-08	8.98978e-09	1.56975e-08	2.13308e-08	1.49336e-08	5.0893e-08	2.42034e-08	1.31132e-08
Analyte658	Tetradecanal	0.240471	0.332442	0.433033	0.431295	0.307879	0.42294	0.365126	0.445104	0.575269	0.413534	0.339936	0.475771	0.0022642	0.00288268	0.00128861	0.00251132	0.00386921	0.00472537	1.00532e-08	0.000879479	0.00153697	0.00125541	0.000891706	2.63951e-08	0.0840277	0.0123768	0.0242801	0.0424018	0.00480644	0.00538192	0.00319396	0.000520045	0.0146312	0.00726409	0.00769862	0.000495767	0.00288406	0.00437645	0.00248234	0.00153633	0.00372354	0.00162414	1.56975e-08	0.00289718	0.00106911	5.0893e-08	0.0019084	0.000813153
Analyte767	(1R,2R,3S,5R)-(-)-2,3-Pinanediol	4.97574e-09	4.3935e-09	4.51771e-09	5.09879e-09	4.62034e-09	4.67274e-09	5.59295e-09	0.000223801	5.18144e-09	5.00254e-09	5.04344e-09	4.91754e-09	8.77155e-09	6.41506e-09	5.89192e-09	7.2962e-09	6.11655e-09	9.81289e-09	1.00532e-08	9.99213e-09	1.54923e-08	1.77362e-08	1.33692e-08	2.63951e-08	0.00331479	0.00521963	0.00351175	0.00431339	0.00497031	0.00635698	0.00281126	0.00164445	0.00128293	0.00117339	4.87402e-09	0.00171098	6.84928e-09	8.72498e-09	7.07239e-09	1.06492e-08	1.73901e-08	8.98978e-09	1.56975e-08	2.13308e-08	1.49336e-08	5.0893e-08	2.42034e-08	1.31132e-08
Analyte678	Ethanone, 1-(1H-pyrrol-2-yl)-	4.97574e-09	4.3935e-09	4.51771e-09	5.09879e-09	4.62034e-09	4.67274e-09	5.59295e-09	4.91892e-09	5.18144e-09	5.00254e-09	5.04344e-09	4.91754e-09	8.77155e-09	6.41506e-09	5.89192e-09	7.2962e-09	6.11655e-09	9.81289e-09	1.00532e-08	9.99213e-09	1.54923e-08	1.77362e-08	1.33692e-08	2.63951e-08	0.00303305	0.00529977	0.00449006	0.00393862	0.00556915	0.00561704	0.00592292	0.00490093	0.0026075	0.0047904	0.0043507	0.00642812	0.00345746	0.00563301	0.00269534	0.00700712	1.73901e-08	0.00605733	0.0226106	0.021553	0.0214691	0.0555292	0.0242656	0.0152855
Analyte772	2-(3-Methylbuta-1,3-dienyl)cyclohexanone	0.000325738	0.000452167	0.000390973	0.000298903	0.000435093	0.000528054	5.59295e-09	0.000428762	0.000515937	0.000384719	0.000252376	0.000390566	8.77155e-09	6.41506e-09	5.89192e-09	7.2962e-09	6.11655e-09	9.81289e-09	1.00532e-08	9.99213e-09	1.54923e-08	1.77362e-08	1.33692e-08	2.63951e-08	4.32167e-09	5.25429e-09	5.2321e-09	4.87536e-09	5.43414e-09	5.53634e-09	7.32324e-09	5.8661e-09	4.39574e-09	5.27167e-09	4.87402e-09	5.97364e-09	6.84928e-09	8.72498e-09	7.07239e-09	1.06492e-08	1.73901e-08	8.98978e-09	1.56975e-08	2.13308e-08	1.49336e-08	5.0893e-08	2.42034e-08	1.31132e-08
Analyte268	2-Acetyl-1-pyrroline	4.97574e-09	4.3935e-09	4.51771e-09	5.09879e-09	4.62034e-09	4.67274e-09	5.59295e-09	4.91892e-09	5.18144e-09	5.00254e-09	5.04344e-09	4.91754e-09	8.77155e-09	6.41506e-09	5.89192e-09	7.2962e-09	6.11655e-09	9.81289e-09	1.00532e-08	9.99213e-09	1.54923e-08	1.77362e-08	1.33692e-08	2.63951e-08	0.0466292	0.0818667	0.0633267	0.0696165	0.0768833	0.0914974	0.101895	0.0520236	0.0341276	0.0660198	0.065995	0.0770388	0.0625532	0.0734305	0.0424225	0.0978161	1.73901e-08	0.0834643	0.287421	0.319896	0.279231	0.658841	0.383814	0.164407
Analyte579	1,8,11,14-Heptadecatetraene, (Z,Z,Z)-	0.00286978	0.00503097	0.00545076	0.00617487	0.0047703	0.00583093	0.00375369	0.00578739	0.00782856	0.00505619	0.00384651	0.00526947	8.77155e-09	6.41506e-09	5.89192e-09	7.2962e-09	6.11655e-09	9.81289e-09	1.00532e-08	9.99213e-09	1.54923e-08	1.77362e-08	1.33692e-08	2.63951e-08	4.32167e-09	5.25429e-09	5.2321e-09	4.87536e-09	5.43414e-09	5.53634e-09	7.32324e-09	5.8661e-09	4.39574e-09	5.27167e-09	4.87402e-09	5.97364e-09	6.84928e-09	8.72498e-09	7.07239e-09	1.06492e-08	1.73901e-08	8.98978e-09	1.56975e-08	2.13308e-08	1.49336e-08	5.0893e-08	2.42034e-08	1.31132e-08
Analyte812	1H-Pyrrole-2,5-dione, 3-ethenyl-4-methyl-	4.97574e-09	4.3935e-09	4.51771e-09	5.09879e-09	4.62034e-09	4.67274e-09	5.59295e-09	0.001012	5.18144e-09	0.000839824	0.000722783	0.000453829	8.77155e-09	0.00071185	0.000536508	0.000460546	0.000558218	0.00165411	1.00532e-08	9.99213e-09	0.000974895	1.77362e-08	1.33692e-08	2.63951e-08	0.0005259	0.000376861	0.000529861	0.000650673	0.000384785	0.000482666	0.00110001	0.000443797	0.00115829	0.00087829	0.000839767	0.000379649	0.000482722	8.72498e-09	0.000538264	0.000556856	0.0013782	8.98978e-09	1.56975e-08	0.00170495	1.49336e-08	5.0893e-08	2.42034e-08	1.31132e-08
Analyte849	9,12,15-Octadecatrienoic acid, methyl ester, (Z,Z,Z)-	0.000538352	0.000410557	0.000402572	0.000692273	0.000609605	0.000454371	5.59295e-09	0.000504314	0.000685597	0.000402932	0.000334655	0.000420815	8.77155e-09	6.41506e-09	5.89192e-09	7.2962e-09	6.11655e-09	9.81289e-09	1.00532e-08	9.99213e-09	1.54923e-08	1.77362e-08	1.33692e-08	2.63951e-08	4.32167e-09	5.25429e-09	5.2321e-09	4.87536e-09	5.43414e-09	5.53634e-09	7.32324e-09	5.8661e-09	4.39574e-09	5.27167e-09	4.87402e-09	5.97364e-09	6.84928e-09	8.72498e-09	7.07239e-09	1.06492e-08	1.73901e-08	8.98978e-09	1.56975e-08	2.13308e-08	1.49336e-08	5.0893e-08	2.42034e-08	1.31132e-08
Analyte172	Dodecane	0.0021526	4.3935e-09	4.51771e-09	5.09879e-09	4.62034e-09	4.67274e-09	5.59295e-09	4.91892e-09	5.18144e-09	5.00254e-09	5.04344e-09	0.0192152	8.77155e-09	6.41506e-09	5.89192e-09	7.2962e-09	6.11655e-09	9.81289e-09	1.00532e-08	9.99213e-09	1.54923e-08	1.77362e-08	1.33692e-08	2.63951e-08	0.0360453	0.0237446	0.0271733	0.0300471	0.0196853	0.0301163	0.0191765	0.00289442	0.0109585	5.27167e-09	0.0158834	0.00160007	0.00367588	0.00320869	0.00417464	0.00371524	0.00944623	8.98978e-09	0.00966348	0.015895	0.00748708	0.0328757	0.0179594	0.00651218
Analyte257	2-Penten-1-ol, (Z)-	4.97574e-09	4.3935e-09	4.51771e-09	5.09879e-09	4.62034e-09	4.67274e-09	5.59295e-09	0.359081	0.355136	0.387031	0.419495	0.36834	8.77155e-09	6.41506e-09	5.89192e-09	7.2962e-09	0.00426663	9.81289e-09	1.00532e-08	9.99213e-09	1.54923e-08	0.00376752	1.33692e-08	2.63951e-08	0.313205	0.354774	0.468121	0.394223	0.281778	0.318978	0.549147	0.311306	0.0316653	0.463462	0.402591	0.425608	6.84928e-09	8.72498e-09	7.07239e-09	0.0284282	0.01952	0.00915615	1.56975e-08	2.13308e-08	1.49336e-08	0.0185694	2.42034e-08	0.00499684
Analyte554	(3R,6S)-2,2,6-Trimethyl-6-vinyltetrahydro-2H-pyran-3-ol	0.000481789	0.000391757	0.000540521	0.000467793	0.000347846	0.000333597	5.59295e-09	4.91892e-09	5.18144e-09	5.00254e-09	5.04344e-09	4.91754e-09	8.77155e-09	6.41506e-09	5.89192e-09	7.2962e-09	6.11655e-09	9.81289e-09	1.00532e-08	9.99213e-09	1.54923e-08	1.77362e-08	1.33692e-08	2.63951e-08	4.32167e-09	5.25429e-09	5.2321e-09	4.87536e-09	5.43414e-09	5.53634e-09	7.32324e-09	5.8661e-09	4.39574e-09	5.27167e-09	4.87402e-09	5.97364e-09	6.84928e-09	8.72498e-09	7.07239e-09	1.06492e-08	1.73901e-08	8.98978e-09	1.56975e-08	2.13308e-08	1.49336e-08	5.0893e-08	2.42034e-08	1.31132e-08
Analyte340	Butanoic acid, 2-ethyl-3-oxo-, methyl ester	9.26151e-05	0.00010153	6.74887e-05	0.000104769	8.84767e-05	0.00011065	5.59295e-09	4.91892e-09	5.18144e-09	5.00254e-09	5.04344e-09	4.91754e-09	8.77155e-09	6.41506e-09	5.89192e-09	7.2962e-09	6.11655e-09	9.81289e-09	1.00532e-08	9.99213e-09	1.54923e-08	1.77362e-08	1.33692e-08	2.63951e-08	4.32167e-09	5.25429e-09	5.2321e-09	4.87536e-09	5.43414e-09	5.53634e-09	7.32324e-09	5.8661e-09	4.39574e-09	5.27167e-09	4.87402e-09	5.97364e-09	6.84928e-09	8.72498e-09	7.07239e-09	1.06492e-08	1.73901e-08	8.98978e-09	1.56975e-08	2.13308e-08	1.49336e-08	5.0893e-08	2.42034e-08	1.31132e-08
Analyte826	9,12,15-Octadecatrien-1-ol, (Z,Z,Z)-	0.00261089	0.00305099	0.00325744	0.00425721	0.00367838	0.00263034	5.59295e-09	0.003491	0.00486648	0.00274533	0.00199773	0.00359211	8.77155e-09	6.41506e-09	5.89192e-09	7.2962e-09	6.11655e-09	9.81289e-09	1.00532e-08	9.99213e-09	1.54923e-08	1.77362e-08	1.33692e-08	2.63951e-08	4.32167e-09	5.25429e-09	5.2321e-09	4.87536e-09	5.43414e-09	5.53634e-09	7.32324e-09	5.8661e-09	4.39574e-09	5.27167e-09	4.87402e-09	5.97364e-09	6.84928e-09	8.72498e-09	7.07239e-09	1.06492e-08	1.73901e-08	8.98978e-09	1.56975e-08	2.13308e-08	1.49336e-08	5.0893e-08	2.42034e-08	1.31132e-08
Analyte822	Undec-10-ynoic acid, tridec-2-yn-1-yl ester	0.0244201	0.024691	0.0287212	0.0363882	0.0313436	0.0230579	0.00865056	0.0280022	0.0383759	0.0234833	0.0184872	0.0290617	8.77155e-09	6.41506e-09	5.89192e-09	7.2962e-09	6.11655e-09	9.81289e-09	1.00532e-08	9.99213e-09	1.54923e-08	1.77362e-08	1.33692e-08	2.63951e-08	0.00203493	5.25429e-09	0.000366757	0.000792561	5.43414e-09	5.53634e-09	7.32324e-09	5.8661e-09	4.39574e-09	5.27167e-09	4.87402e-09	5.97364e-09	6.84928e-09	8.72498e-09	7.07239e-09	1.06492e-08	1.73901e-08	8.98978e-09	1.56975e-08	2.13308e-08	1.49336e-08	5.0893e-08	2.42034e-08	1.31132e-08
Analyte823	2-Norbornyl bromide	0.0382715	0.0387761	0.045382	0.0565839	0.048884	0.0369092	0.0143823	0.046794	0.0638332	0.0384636	0.0264357	0.0495814	8.77155e-09	6.41506e-09	5.89192e-09	7.2962e-09	6.11655e-09	9.81289e-09	1.00532e-08	9.99213e-09	1.54923e-08	1.77362e-08	1.33692e-08	2.63951e-08	0.00347825	5.25429e-09	5.2321e-09	0.00132429	5.43414e-09	5.53634e-09	7.32324e-09	5.8661e-09	4.39574e-09	5.27167e-09	4.87402e-09	5.97364e-09	6.84928e-09	8.72498e-09	7.07239e-09	1.06492e-08	1.73901e-08	8.98978e-09	1.56975e-08	2.13308e-08	1.49336e-08	5.0893e-08	2.42034e-08	1.31132e-08
Analyte808	9,12,15-Octadecatrienal	1.37393	1.43676	1.55725	2.02642	1.7266	1.38001	0.587566	1.6261	1.97747	1.39377	0.962712	1.54715	8.77155e-09	0.000506971	5.89192e-09	7.2962e-09	0.00077542	0.00069916	1.00532e-08	9.99213e-09	1.54923e-08	1.77362e-08	1.33692e-08	2.63951e-08	0.171909	0.0164767	0.0357703	0.0794002	0.007459	0.0119195	0.00387317	0.00114668	0.0103969	0.00530531	0.00793705	0.000606746	0.000647112	8.72498e-09	0.000682522	1.06492e-08	0.00317083	8.98978e-09	1.56975e-08	2.13308e-08	1.49336e-08	5.0893e-08	2.42034e-08	1.31132e-08
Analyte830	Bicyclo[2.2.1]heptane, 7,7-dimethyl-2-methylene-	0.000857975	0.000818899	0.000804599	0.000924879	0.000767556	0.000576903	0.000696598	0.000612246	0.000982443	0.000855553	5.04344e-09	0.000633246	8.77155e-09	6.41506e-09	5.89192e-09	7.2962e-09	6.11655e-09	9.81289e-09	1.00532e-08	9.99213e-09	1.54923e-08	1.77362e-08	1.33692e-08	2.63951e-08	4.32167e-09	5.25429e-09	5.2321e-09	4.87536e-09	5.43414e-09	5.53634e-09	7.32324e-09	5.8661e-09	4.39574e-09	5.27167e-09	4.87402e-09	5.97364e-09	6.84928e-09	8.72498e-09	7.07239e-09	1.06492e-08	1.73901e-08	8.98978e-09	1.56975e-08	2.13308e-08	1.49336e-08	5.0893e-08	2.42034e-08	1.31132e-08
Analyte796	Cyclononasiloxane, octadecamethyl-	0.000228945	0.000202221	0.000175807	0.000218138	0.000172992	0.000182279	0.000208176	0.000178395	0.000259423	0.000241509	0.000146123	0.000224986	8.77155e-09	6.41506e-09	5.89192e-09	7.2962e-09	6.11655e-09	9.81289e-09	1.00532e-08	9.99213e-09	1.54923e-08	1.77362e-08	1.33692e-08	2.63951e-08	4.32167e-09	5.25429e-09	5.2321e-09	4.87536e-09	5.43414e-09	5.53634e-09	0.000174855	5.8661e-09	4.39574e-09	5.27167e-09	4.87402e-09	5.97364e-09	6.84928e-09	8.72498e-09	7.07239e-09	1.06492e-08	1.73901e-08	0.000287166	1.56975e-08	2.13308e-08	1.49336e-08	5.0893e-08	2.42034e-08	1.31132e-08
Analyte240	N-[1-[4-Chlorophenyl]-1H-tetrazol-5-ol]-N',N'-diethyl-N-methyl-1,2-ethanediamine	0.00179497	0.00166771	0.00163514	0.00173393	0.00178929	0.0021835	0.00288216	0.00189836	0.00195276	0.00197785	0.00234867	0.00197489	8.77155e-09	6.41506e-09	5.89192e-09	7.2962e-09	6.11655e-09	9.81289e-09	0.0019665	0.00315515	0.00654249	1.77362e-08	0.00334161	0.01247	4.32167e-09	5.25429e-09	5.2321e-09	4.87536e-09	5.43414e-09	5.53634e-09	0.00142181	5.8661e-09	0.00137805	0.00146971	0.00138027	0.00158525	6.84928e-09	8.72498e-09	7.07239e-09	1.06492e-08	1.73901e-08	8.98978e-09	1.56975e-08	2.13308e-08	1.49336e-08	5.0893e-08	2.42034e-08	1.31132e-08
Analyte825	??-Santoline alcohol	0.0124649	0.0126366	0.0115396	0.0137923	0.0126642	0.00977745	0.00384483	0.0117994	0.0141362	0.00892152	0.00760193	0.0109312	8.77155e-09	6.41506e-09	5.89192e-09	7.2962e-09	6.11655e-09	9.81289e-09	1.00532e-08	9.99213e-09	1.54923e-08	1.77362e-08	1.33692e-08	2.63951e-08	0.00112522	5.25429e-09	5.2321e-09	0.000413286	5.43414e-09	5.53634e-09	7.32324e-09	5.8661e-09	4.39574e-09	5.27167e-09	4.87402e-09	5.97364e-09	6.84928e-09	8.72498e-09	7.07239e-09	1.06492e-08	1.73901e-08	8.98978e-09	1.56975e-08	2.13308e-08	1.49336e-08	5.0893e-08	2.42034e-08	1.31132e-08
Analyte813	9,17-Octadecadienal, (Z)-	0.000570093	0.00068702	0.000773958	0.000805504	0.000759086	0.000654308	5.59295e-09	0.00090289	0.00109045	0.000755589	0.000627682	0.000839773	8.77155e-09	6.41506e-09	5.89192e-09	7.2962e-09	6.11655e-09	9.81289e-09	1.00532e-08	9.99213e-09	1.54923e-08	1.77362e-08	1.33692e-08	2.63951e-08	4.32167e-09	5.25429e-09	5.2321e-09	4.87536e-09	5.43414e-09	5.53634e-09	7.32324e-09	5.8661e-09	4.39574e-09	5.27167e-09	4.87402e-09	5.97364e-09	6.84928e-09	8.72498e-09	7.07239e-09	1.06492e-08	1.73901e-08	8.98978e-09	1.56975e-08	2.13308e-08	1.49336e-08	5.0893e-08	2.42034e-08	1.31132e-08
Analyte412	2-Heptanone, 3-propylidene-	0.00946812	0.00867859	0.00955085	0.00903557	0.00875551	0.00867084	0.00990197	0.00837695	0.00852117	0.00645099	0.00763704	0.00576144	8.77155e-09	6.41506e-09	5.89192e-09	7.2962e-09	6.11655e-09	9.81289e-09	1.00532e-08	9.99213e-09	1.54923e-08	1.77362e-08	1.33692e-08	2.63951e-08	0.0019843	0.00216559	0.00255083	0.00266832	0.00196765	0.00262185	0.00408581	0.00172247	0.00449543	0.00249195	0.00267475	0.0023542	6.84928e-09	8.72498e-09	7.07239e-09	1.06492e-08	1.73901e-08	8.98978e-09	1.56975e-08	2.13308e-08	1.49336e-08	5.0893e-08	2.42034e-08	1.31132e-08
[truncated: 20 more columns]
