# Supplementary material for: Metabolome and Transcriptome Unveil the Correlated Metabolites and Transcripts with 2-acetyl-1-pyrroline in Fragrant Rice
Source: Int J Mol Sci. 2024 Jul 27;25(15):8207. doi: 10.3390/ijms25158207 (PMC11311731; doi:10.3390/ijms25158207)
Supplement: Supplementary file 1 [file ijms-25-08207-s001.zip › Supplementary table S3 correlation value with 2AP.xlsx]

## Sheet: Correlation with 2AP
	Analyte268	Compounds annotation
Analyte268	1	2-Acetyl-1-pyrroline
Analyte678	0.99131	Ethanone, 1-(1H-pyrrol-2-yl)-
Analyte792	0.977685	Phenol, 3-amino-
Analyte345	0.954566	Sulfurous acid, hexadecyl 2-pentyl ester
Analyte569	0.895007	unknown
Analyte566	0.888456	Naphthalene, 1,2,4a,5,8,8a-hexahydro-4,7-dimethyl-1-(1-methylethyl)-, [1S-(1??,4a??,8a??)]-
Analyte809	0.840605	Benzofuran, 2,3-dihydro-
Analyte543	0.835595	(3,4-Dimethoxyphenyl)-hydroxy-phenylacetic acid, 1-methylpiperidin-4-yl ester
Analyte286	0.82541	2-Hydroxy-3-pentanone
Analyte121	0.821407	1-Propanol, 2-methyl-
Analyte375	0.821075	.alfa.-Copaene
Analyte379	0.804271	1H-Pyrrole, 2,5-dihydro-
Analyte387	0.801594	Pyrrole
Analyte795	0.800927	Mepivacaine
Analyte67	0.79924	Acetonitrile
Analyte737	0.799045	Pilocarpine
Analyte250	0.795928	Hexanoic acid, 3-hexenyl ester, (Z)-
Analyte473	0.794938	Diethyl carbitol
Analyte6	0.792169	Pentane, 3-methyl-
Analyte527	0.78602	Butanoic acid, 3-methyl-
Analyte742	0.775603	2-Pentadecanone, 6,10,14-trimethyl-
Analyte693	0.774748	Phenol
Analyte497	0.774238	Butanoic acid
Analyte166	0.770074	2-Heptanone
Analyte215	0.768315	unknown
Analyte353	0.767046	??-Cubebene
Analyte801	0.766359	Propanedioic acid, benzoyl-, diethyl ester
Analyte237	0.757989	Acetoin
Analyte818	0.756719	Succinic acid, 3-chlorophenyl 3-phenylprop-2-en-1-yl ester
Analyte187	0.750786	1-Butanol, 2-methyl-
Analyte4	0.750288	Argon
Analyte622	0.749554	4,4'-Bi-1,3,2-dioxaborolane, 2,2'-diethyl-
Analyte391	0.748622	Benzoic acid, 2-formyl-4,6-dimethoxy-, 8,8-dimethoxyoct-2-yl ester
Analyte635	0.747947	2,2,4-Trimethyl-1,3-pentanediol diisobutyrate
Analyte517	0.744342	Cyclooctasiloxane, hexadecamethyl-
Analyte102	0.743759	Butanal, 2-ethyl-3-methyl-
Analyte244	0.742589	Trisiloxane, 1,1,1,5,5,5-hexamethyl-3,3-bis[(trimethylsilyl)oxy]-
Analyte406	0.74098	unknown
Analyte711	0.738476	Epicubenol
Analyte188	0.737984	1-Butanol, 3-methyl-
Analyte803	0.737485	Ethosuximide
Analyte652	0.735873	Phenylethyl Alcohol
Analyte819	0.734776	9-Dodecenoic acid, methyl ester, (E)-
Analyte43	0.734552	Methylene chloride
Analyte448	0.733635	unknown
Analyte218	0.730881	Styrene
Analyte60	0.724254	unknown
Analyte389	0.719907	15-Hydroxy-7-oxodehydroabietic acid, methyl ester, TMS derivative
Analyte516	0.719031	1-[(Trimethylsilyl)oxy]propan-2-ol
Analyte1	0.708711	Carbon dioxide
Analyte239	0.70649	2-Octanone
Analyte35	0.70613	2-Butanone
Analyte253	0.70248	Propanoic acid, 2-hydroxy-2-methyl-, ethyl ester
Analyte717	0.70028	Benzene, 1-(1,5-dimethylhexyl)-4-methyl-
Analyte279	0.699105	unknown
Analyte698	0.695324	Pentanoic acid, 2-methyl-
Analyte604	0.690722	2-Tridecanone
Analyte556	0.689232	2(5H)-Furanone
Analyte143	0.688762	Cyclohexanol, 4-chloro-, trans-
Analyte466	0.68749	2,3,4-Trimethyl-2-pentanol
Analyte511	0.682218	3,5-Dibutoxy-1,1,1,7,7,7-hexamethyl-3,5-bis(trimethylsiloxy)tetrasiloxane
Analyte211	0.680793	Hydroxymethyl 2-hydroxy-2-methylpropionate
Analyte646	0.680256	Hexyl ethylphosphonofluoridate
Analyte129	0.676417	Benzene, 1,3-dimethyl-
Analyte507	0.672072	Silanediol, dimethyl-
Analyte718	0.670472	5-Cyano-1,2,3-thiadiazole
Analyte547	0.667502	unknown
Analyte57	0.667058	2,3-Butanedione
Analyte272	0.66357	meso-3,4-Hexanediol
Analyte86	0.662968	tert-Butyldimethylsilanol
Analyte22	0.662024	Acetone
Analyte80	0.660655	Trichloromethane
Analyte580	0.656814	1,4-Cyclohexanedione, 2,2,6-trimethyl-
Analyte811	0.656635	1,4:3,6-Dianhydro-?d-glucopyranose
Analyte156	0.656036	3-Methylcyclopentyl acetate
Analyte456	0.653585	2-Butyne, 1,4-bis[(tetrahydropyran-2-yl)oxy]-
Analyte417	0.65186	Acetic acid
Analyte56	0.651187	1,3-Cyclopentadiene, 5,5-dimethyl-1-ethyl-
Analyte92	0.650591	3-Pentanone, 2,4-dimethyl-
Analyte440	0.650206	2(3H)-Furanone, dihydro-3-methyl-
Analyte724	0.643571	unknown
Analyte330	0.643417	2-Decanone, 5,9-dimethyl-
Analyte165	0.642728	o-Xylene
Analyte137	0.641399	2,3-Hexanedione
Analyte223	0.639289	3-(Benzylmethylamino)-1-propanol
Analyte282	0.63868	Silane, cyclohexyldimethoxymethyl-
Analyte179	0.63705	Hexane, 3,3,4,4-tetrafluoro-
Analyte133	0.635088	Ethanone, 1-(1-cyclohexen-1-yl)-
Analyte748	0.6329	Muurola-4,10(14)-dien-1??-ol
Analyte618	0.632639	1,1,1,5,7,7,7-Heptamethyl-3,3-bis(trimethylsiloxy)tetrasiloxane
Analyte287	0.631685	1-Hexanol
Analyte573	0.627238	Acetamide, 2-(1-piperidyl)-N-(6-chloropyrazin-2-yl)-
Analyte570	0.626733	Succinic acid, di(1-cyclopentylethyl) ester
Analyte661	0.624444	2-Furancarboxamide, N-(2-iodo-4-methylphenyl)-
Analyte30	0.620379	Furan, 2-methyl-
Analyte432	0.61532	Dimethyl Sulfoxide
Analyte159	0.611719	Benzaldehyde, 3-bromo-5-methoxy-4-[(4-methylphenyl)methoxy]-
Analyte157	0.611519	3-Pentanol, 2-methyl-
Analyte701	0.611407	unknown
Analyte139	0.608285	2-Propanol, 1-methoxy-
Analyte343	0.606836	2,6,10-Trimethyltridecane
Analyte829	0.606798	1,2-Benzenedicarboxylic acid, bis(2-methylpropyl) ester
Analyte688	0.606708	Hexanoic acid, 2-ethyl-
Analyte762	0.604	2-Methoxy-4-vinylphenol
Analyte446	0.60239	2,6-Pyridinediamine
Analyte589	0.60041	2H-Pyran-2-one, tetrahydro-6-methyl-
Analyte33	0.599825	Ethyl Acetate
Analyte221	0.599433	1-Pentanol
Analyte368	0.59893	Nonane, 2-methyl-
Analyte732	0.594923	unknown
Analyte9	0.594425	Propane, 2-methoxy-2-methyl-
Analyte477	0.591834	(+-)-2-Hydroxyoctanoic acid, acetate
Analyte743	0.584221	Phosphoric acid, monododecyl ester
Analyte219	0.573723	3-Octanone
Analyte120	0.565371	Tetrasiloxane, decamethyl-
Analyte674	0.560417	2-Methyl-2-butyl methylphosphonofluoridate
Analyte451	0.556494	(E)-??-Famesene
Analyte344	0.555855	?Methyl-?[4-methyl-3-pentenyl]oxiranemethanol
Analyte422	0.554674	Propanoic acid
Analyte135	0.55438	p-Xylene
Analyte119	0.541632	2-Propanone, 1-methoxy-
Analyte233	0.537095	2-Octen-4-one, 2-methoxy-
Analyte31	0.536604	Methacrolein
Analyte501	0.535669	2(3H)-Furanone, 5-ethenyldihydro-5-methyl-
Analyte64	0.534679	2-Butanone, 4-hydroxy-3-(hydroxymethyl)-3-methyl-
Analyte852	0.532571	Phthalic acid, hexyl tridec-2-yn-1-yl ester
Analyte281	0.531505	1,6-Dioxaspiro[4.4]nonane, 2-ethyl-
Analyte77	0.529933	Aziridine, 1-ethenyl-
Analyte653	0.524976	??-Calacorene
Analyte177	0.522969	6,6-Dimethyl-1,3-heptadien-5-ol
Analyte584	0.522082	Naphthalene, 1,2,3,4,4a,7-hexahydro-1,6-dimethyl-4-(1-methylethyl)-
Analyte72	0.520675	Heptane, 3,3,4-trimethyl-
Analyte372	0.519725	Bicyclo[4.4.0]dec-1-ene, 2-isopropyl-5-methyl-9-methylene-
Analyte7	0.518722	1,4-Pentadiene
Analyte731	0.510787	Octanoic acid
Analyte433	0.509409	Bicyclo[3.1.1]heptan-2-one, 6,6-dimethyl-, (1R)-
Analyte172	0.508432	Dodecane
Analyte192	0.508068	1,1,3,3-Tetramethyl-1,3-bis[(2Z)-pent-2-en-1-yloxy]disiloxane
Analyte383	0.507181	Ethane, 1,1,2,2-tetrachloro-
Analyte496	0.502942	6,7-Dodecanedione
Analyte140	0.50182	unknown
Analyte657	0.501017	2-Thioxo-dihydropyrimidine-4,6-dione, 1-phenyl-5-[(2-piperazin-1-yl-ethylamino)methylene]-
Analyte461	0.497519	2(3H)-Furanone, dihydro-4-methyl-
Analyte426	0.495113	1-Octanol
Analyte40	0.494356	Butanal, 2-methyl-
Analyte355	0.49193	1-Heptanol
Analyte66	0.491464	Propanoic acid, ethenyl ester
Analyte101	0.488691	2,3-Pentanedione
Analyte305	0.480699	Piperazine, 1-(2-furanylcarbonyl)-
Analyte374	0.479927	unknown
Analyte621	0.47836	unknown
Analyte23	0.477472	Butyric acid, 2,3-dioxo-, 2-methyloxime, ethyl ester
Analyte55	0.477083	Propanoic acid, 2-methyl-, ethyl ester
Analyte75	0.475659	Isobutyl acetate
Analyte358	0.47371	unknown
Analyte480	0.473685	(1S,4S,4aS)-1-Isopropyl-4,7-dimethyl-1,2,3,4,4a,5-hexahydronaphthalene
Analyte127	0.472191	Formamide, N-methyl-
Analyte10	0.467241	Acetaldehyde
Analyte498	0.462916	1-Isopropyl-4,7-dimethyl-1,2,3,4,5,6-hexahydronaphthalene
Analyte523	0.461602	2(3H)-Furanone, 5-ethyldihydro-
Analyte581	0.457421	unknown
Analyte195	0.45222	2-Butanol, 1,4-dichloro-
Analyte21	0.45083	Propanal, 2-methyl-
Analyte610	0.449065	Ammelide, N,N,O,O'-tetrakis(trimethylsilyl)
Analyte151	0.448908	1-Butanol
Analyte63	0.445511	Carbonic acid, dimethyl ester
Analyte130	0.443657	4-Methylheptane-3,5-dione
Analyte90	0.440666	Butanoic acid, ethyl ester
Analyte316	0.440269	benzoic acid, 4-(dimethoxymethyl)-, methyl ester
Analyte94	0.437378	Carbonic acid, ethyl-, methyl ester
Analyte132	0.43363	1-Butanol, 3-methyl-, acetate
Analyte247	0.427668	Octane, 2,3,6,7-tetramethyl-
Analyte601	0.422362	Oxime-, methoxy-phenyl-_
Analyte34	0.422055	Furan, 3-methyl-
Analyte269	0.419255	5-Hepten-2-one, 6-methyl-
Analyte3	0.417656	Methyl nitrite
Analyte709	0.411129	Methyl(methyl 2,3,4-tri-O-methyl-?d-mannopyranoside)uronate
Analyte470	0.408233	Butanoic acid, 4-hydroxy-
Analyte362	0.401439	Ethyl 2-(5-methyl-5-vinyltetrahydrofuran-2-yl)propan-2-yl carbonate
Analyte273	0.398593	2-Hydroxy-3-hexanone
Analyte642	0.398237	Dimethyl sulfone
Analyte357	0.395892	(R,S)-5-Ethyl-6-methyl-3E-hepten-2-one
Analyte695	0.390506	Heptanoic acid
Analyte502	0.387736	Benzoic acid, ethyl ester
Analyte634	0.384392	Cyclopropanecarboxamide, N-2-methylpropyl
Analyte385	0.380923	Butanamide, 2-(dimethylamino)-N-[5,8-dioxo-3-phenyl-7-(phenylmethyl)-2-oxa-6,9-diazabicyclo[10.2.2]hexadeca-12,14,15-trien-4-yl]-3-methyl-, [3R-[3R*,4S*(S*,7S*)]]-
Analyte322	0.377136	Silane, trimethyl-
Analyte293	0.376677	1H-Indene, 1-hexadecyl-2,3-dihydro-
Analyte636	0.375609	Hexanoic acid
Analyte361	0.368064	4-Octanone, 5-hydroxy-2,7-dimethyl-
Analyte39	0.36631	unknown
Analyte431	0.359134	??-Nonalactone
Analyte103	0.347994	Butanoic acid, 3-methyl-, ethyl ester
Analyte349	0.345202	1-Octen-3-ol
Analyte625	0.34485	Phenol, 2-methoxy-
Analyte377	0.338446	2-Decanone
Analyte828	0.333167	Linoleic acid ethyl ester
Analyte607	0.33113	4-Pyridinecarboxylic acid
Analyte93	0.317472	unknown
Analyte351	0.31167	Ammonium acetate
Analyte536	0.311393	(+)-epi-Bicyclosesquiphellandrene
Analyte84	0.301699	2-Butanol, (R)-
Analyte666	0.295169	unknown
Analyte439	0.291286	unknown
Analyte769	0.287912	9,12-Octadecadienoyl chloride, (Z,Z)-
Analyte168	0.28732	Silane, (chloromethyl)trimethyl-
Analyte587	0.277748	Benzeneacetic acid, ethyl ester
Analyte303	0.273091	Silane, ethenyltrimethyl-
Analyte150	0.271406	(3-Fluorophenyl) methanol, 1-methylpropyl ether
Analyte335	0.269013	3-Hexanol, 2-methyl-
Analyte285	0.262906	Hepten-2-yl tiglate, 6-methyl-5-
Analyte443	0.261274	unknown
Analyte562	0.249526	Acetamide, N-ethyl-
Analyte161	0.248933	1-Hexadecen-3-ol, 3,5,11,15-tetramethyl-
Analyte260	0.24713	unknown
Analyte824	0.236983	1-Pentadecyne
Analyte535	0.235352	Cedrene-V6
Analyte248	0.234452	unknown
Analyte768	0.227925	Pentadecanoic acid, 14-methyl-, methyl ester
Analyte104	0.226731	Chroman-4-one, 2,3-dehydro-3-hydroxy-2-(4-dimethylaminophenyl)-
Analyte428	0.218695	2-(3-Methyl-but-1-ynyl)-cyclohexene-1-carboxaldehyde
Analyte863	0.217541	unknown
Analyte647	0.214586	?Dehydro-ar-himachalene
Analyte310	0.211919	2-Nonanone
Analyte298	0.209851	Butanoic acid, 2-hydroxy-3,3-dimethyl-
Analyte868	0.209795	n-Hexadecanoic acid
Analyte243	0.205817	unknown
Analyte407	0.202221	unknown
Analyte785	0.198779	E-11-Hexadecenoic acid, ethyl ester
Analyte186	0.196615	Hexanal, 3,3-dimethyl-
Analyte781	0.19547	unknown
Analyte321	0.190663	Cyclohexanol
Analyte24	0.187237	Acetic acid, methyl ester
Analyte228	0.184518	1,3-Benzenediol, o-(2-methylbenzoyl)-o'-(3-cyclopentylpropionyl)-
Analyte88	0.184461	Toluene
Analyte454	0.177531	2-Pentanol, 5-(2-propynyloxy)-
Analyte401	0.176959	2,2,2-Trifluoroethyl methanesulfonate
Analyte230	0.174919	1-Hexene, 6-phenyl-4-(1-phenylethoxy)-
Analyte141	0.16391	Pentanoic acid, 2,2-dimethyl-, 1,2,3-propanetriyl ester
Analyte600	0.157845	Undecanoic acid, 10-methyl-, methyl ester
Analyte533	0.157838	4-Methyl-5H-furan-2-one
Analyte241	0.157134	unknown
Analyte567	0.152933	Benzenemethanol, ??,??-dimethyl-
Analyte703	0.152629	2(3H)-Furanone, dihydro-5-propyl-
Analyte719	0.148343	4,4,6-Trimethyl-cyclohex-2-en-1-ol
Analyte299	0.148217	Aspartic acid
Analyte97	0.14579	Heptane, 4-ethyl-
Analyte690	0.14227	unknown
Analyte41	0.139734	Butanal, 3-methyl-
Analyte751	0.133903	1,3-Dioxolan-2-one
Analyte338	0.132894	Octanoic acid, ethyl ester
Analyte513	0.128788	unknown
Analyte869	0.128383	1,2,3,4,5-Cyclopentanepentol
Analyte5	0.11451	Pentane, 2-methyl-
Analyte197	0.103818	Malonic acid, dodecyl isobutyl ester
Analyte545	0.101255	??-Muurolene
Analyte354	0.0964029	Spiro[3.4]octan-5-one
Analyte722	0.0943126	2,5-di-tert-Butyl-1,4-benzoquinone
Analyte264	0.0938842	unknown
Analyte109	0.0924387	Ethanone, 1-(2-methyl-1-cyclopenten-1-yl)-
Analyte19	0.0888195	Octane
Analyte206	0.0874703	Methyl 2,3-di-O-benzoyl-4,6-di-O-methyl-??-d-glucoside
Analyte841	0.085527	5-Methylsalicylic acid, 2TMS derivative
Analyte369	0.0853227	Undecane, 5,5-dimethyl-
Analyte276	0.0849358	Trichloroacetic acid, undecyl ester
Analyte26	0.0839881	2-Propenal
Analyte460	0.0812735	unknown
Analyte524	0.0744635	unknown
Analyte181	0.0737467	Benzene, propyl-
Analyte191	0.0731944	1-Propene, 2-methyl-
Analyte54	0.0701021	Heptane, 2,2,4,6,6-pentamethyl-
Analyte48	0.0699326	Benzene
Analyte47	0.0689547	Ethanol
Analyte857	0.0656773	1-Heptene, 1,3-diphenyl-1-(trimethylsilyloxy)-
Analyte597	0.064816	N1,N1,N4-Tris(tert-butyldimethylsilyl)succinamide
Analyte259	0.0622724	unknown
Analyte665	0.0577659	unknown
Analyte380	0.055902	Decanal
Analyte203	0.0515738	Furan, 2-pentyl-
Analyte160	0.0512406	photocitral B
Analyte378	0.0501623	2-Propyl-1-pentanol
Analyte491	0.0422374	o-Toluic acid, oct-3-en-2-yl ester
Analyte400	0.0420406	2-Nonanol
Analyte289	0.0325053	Phosphorus pentafluoride
Analyte2	0.0319208	unknown
Analyte318	0.0305745	Tetradecane
Analyte557	0.0300741	2-Propanol, 1,3-dichloro-
Analyte689	0.0266613	2,2'-Trimethylenebis-1,3-dioxolane
Analyte275	0.0257475	Dipipanone
Analyte810	0.0253461	unknown
Analyte866	0.025338	Pyridine, 4-methoxy-1-oxide-
Analyte817	0.0252184	2-Furoic acid, 2,3,4,6-tetrachlorophenyl ester
Analyte96	0.0251467	1,4-Cyclohexanedione
Analyte619	0.024075	2-Thiobarbituric acid, tris(tert-butyldimethylsilyl) deriv.
Analyte756	0.0235113	3-(3,4-Dimethoxyphenethyl)-2-[(4-methoxyphenyl)imino]-1,3-thiazolan-4-one
Analyte434	0.0234685	Ethyl 2-pyridylacetate
Analyte834	0.0234066	Cyclopropanecarboxylic acid, 1-(phenylmethyl)-, 2,6-bis(1,1-dimethylethyl)-4-methylphenyl ester
Analyte297	0.0222249	3-tert-Butylsulfanyl-3-fluoro-2-trifluoromethyl-acrylic acid ethyl ester
Analyte18	0.0220566	Propanal
Analyte578	0.0212562	Formamide, N,N-dibutyl-
Analyte350	0.0207477	Furan, 2-methoxy-
Analyte767	0.0206809	(1R,2R,3S,5R)-(-)-2,3-Pinanediol
Analyte145	0.0204019	3-Hexenal
Analyte735	0.0202584	2,4,7,9-Tetramethyl-5-decyn-4,7-diol
Analyte11	0.0184603	Hexane, 2,5-dimethyl-
Analyte421	0.0179461	unknown
Analyte593	0.0179378	2,3,4-Trimethyl-hex-3-enal
Analyte848	0.0176592	6,8-Nonadien-2-one, 6-methyl-5-(1-methylethylidene)-
Analyte706	0.017643	4H-Chromene, 4a,5,6,7,8,8a-hexahydro-2,3,5,5,8a-pentamethyl
Analyte334	0.0171619	Formamide, N,N-diethyl-
Analyte780	0.0165562	2(3H)-Furanone, 5-heptyldihydro-
Analyte746	0.0159369	1,5,6,7-Tetramethylbicyclo[3.2.0]hepta-2,6-diene
Analyte352	0.0158731	3-Furaldehyde
Analyte307	0.0152536	CH3C(O)OCH(CH3)C(O)CH3
Analyte561	0.0150474	Ethanone, 1-(4,5-dihydro-2-thiazolyl)-
Analyte312	0.0148183	Nonanal
Analyte539	0.0146268	1-Propanol, 3-(methylthio)-
Analyte691	0.0141209	Furan-2-carboxylic acid (2-methyl-3-nitro-phenyl)-amide
Analyte138	0.013543	2-Butanol, 3-methyl-
Analyte487	0.0127989	Decanoic acid, ethyl ester
Analyte668	0.0123873	Phenol, 4-methoxy-3-methyl-
Analyte136	0.0115239	Pentanoic acid, 2,2,4-trimethyl-3-hydroxy-, isobutyl ester
Analyte538	0.0112014	6-Decen-5-one
Analyte113	0.0107934	unknown
Analyte441	0.00913473	Phosphoric acid, diethyl pentyl ester
Analyte485	0.00881238	Elemene isomer
Analyte771	0.00873756	1-Propanone, 2-chloro-1-(2,4-dimethylphenyl)-2-methyl-
Analyte552	0.00815894	Benzene, 1,4-dimethoxy-
Analyte765	0.00800161	(3-Methoxyphenyl) methanol, tert.-butyl ether
Analyte760	0.0064867	Phenol, 4-ethyl-
Analyte270	0.00584032	2-Cyclohexen-1-one, 4,5-dimethyl-
Analyte386	0.00396242	3a,7-Methano-3aH-cyclopentacyclooctene, 1,4,5,6,7,8,9,9a-octahydro-1,1,7-trimethyl-, [3aR-(3a??,7??,9a??)]-
Analyte671	0.00361607	4-Isopropyl-6-methyl-1-methylene-1,2,3,4-tetrahydronaphthalene
Analyte449	0.00336106	Caryophyllene
Analyte752	0.00312327	2-Hydroxy-gamma-butyrolactone
Analyte246	0.00294141	3-Heptanol
Analyte505	0.00256633	Benzamide, 4-butyl-N-butyl-N-octyl-
Analyte475	-0.00134945	unknown
Analyte175	-0.00135485	Heptanal
Analyte419	-0.00364687	unknown
Analyte277	-0.00372979	Sulfurous acid, cyclohexylmethyl hexyl ester
Analyte510	-0.00376752	1,3-Pentanedione, 4-methyl-1-phenyl-
Analyte415	-0.00448112	Linalool
Analyte292	-0.00565893	5-Isopropyl-2-methylphenyl carbanilate
Analyte571	-0.00850542	Glycine, furfuryl ester
Analyte827	-0.00883614	11,14-Eicosadienoic acid, methyl ester
Analyte148	-0.0100655	unknown
Analyte364	-0.011586	n-Valeric acid cis-3-hexenyl ester
Analyte184	-0.0117098	Undecane, 4,8-dimethyl-
Analyte773	-0.0153243	Benzene, 1-pentyl-4-vinyl-
Analyte295	-0.015747	Deprenyl
Analyte341	-0.0161226	Acetic acid, diethyl-
Analyte730	-0.0163169	Glycine, N-methyl-N-methoxycarbonyl-, octyl ester
Analyte360	-0.0163576	Decane, 3,8-dimethyl-
Analyte367	-0.0168226	2-Nonen-4-one
Analyte713	-0.0172829	1,2,3,4,5,6,7,8-Octahydro-1-methylphenanthrene
Analyte224	-0.0196709	Benzene, 1,1'-(1,1,2,2-tetramethyl-1,2-ethanediyl)bis-
Analyte847	-0.020208	2,4,6-Trifluorobenzoyl chloride
Analyte68	-0.0234131	Undecane
Analyte328	-0.0243727	Furan, 3-(4-methyl-3-pentenyl)-
Analyte271	-0.0244395	Anisole
Analyte196	-0.0250041	Pyridine, 4-methyl-
Analyte125	-0.0256294	Bicyclo[3.1.0]hexane, 4-methylene-1-(1-methylethyl)-
Analyte256	-0.0263411	2-Heptenal, (Z)-
Analyte87	-0.0281037	2-Thiophenecarboxylic acid, 4-nitrophenyl ester
Analyte576	-0.0293972	unknown
Analyte797	-0.0310436	2,4-Di-tert-butylphenol
Analyte723	-0.0316072	p-Cresol
Analyte486	-0.0318954	Cyclohexene, 6-ethenyl-6-methyl-1-(1-methylethyl)-3-(1-methylethylidene)-, (S)-
Analyte754	-0.0341274	1,3-Dioxane, 2-pentadecyl-
Analyte436	-0.0345461	2,5-Hexanedione, 3,4-dihydroxy-3,4-dimethyl-
Analyte645	-0.0355315	unknown
Analyte388	-0.0401431	N8-(3-Chloro-4-fluorophenyl)-N2-(1-methylpiperidin-4-yl)pyrimido[5,4-d]pyrimidine-2,8-diamine
Analyte301	-0.0430297	Oxirane, [(phenylmethoxy)methyl]-
Analyte210	-0.0433868	3-Cyclohexene-1-propanenitrile, ??,4-dimethyl-1-(2-methyl-1-oxopropyl)-
Analyte427	-0.0434434	unknown
Analyte61	-0.0448762	2,4-Dioxaundecane
Analyte49	-0.0457782	unknown
Analyte447	-0.0463006	unknown
Analyte683	-0.0466335	unknown
Analyte705	-0.0467684	1-Methylene-2b-hydroxymethyl-3,3-dimethyl-4b-(3-methylbut-2-enyl)-cyclohexane
Analyte65	-0.0479694	Trichloroethylene
Analyte110	-0.0517226	unknown
Analyte89	-0.053629	2-Butenal
Analyte681	-0.055405	unknown
Analyte123	-0.0563046	Manganese, tricarbonyl[(1,2,3,4,5-??)-1-[(dimethylamino)methyl]-2,4-cyclopentadien-1-yl]-
Analyte749	-0.0567109	1,1,1,3,5,7,7,7-Octamethyl-3,5-bis(trimethylsiloxy)tetrasiloxane
Analyte692	-0.0571706	Phenol, 2-methyl-
Analyte198	-0.0584157	3-Methyl-3-oxetanemethanol
Analyte846	-0.0598663	1,2,5-Trimethylpyrrole
Analyte193	-0.0605867	unknown
Analyte757	-0.0632949	2-(2-Phenylthioethylidene)adamantane
Analyte204	-0.0639742	unknown
Analyte308	-0.0650023	2-Heptanol, 6-methyl-
Analyte155	-0.0655585	??-Myrcene
Analyte20	-0.0660195	Heptane, 2,4-dimethyl-
Analyte329	-0.0675767	3-(4-Methylbenzoyl)-2-thioxo-4-thiazolyl 4-methylbenzoate
Analyte595	-0.0677755	Pentanoic acid, butyl ester
Analyte324	-0.0679541	Cyclopentanecarboxaldehyde, 2-methyl-3-methylene-
Analyte694	-0.0687561	Benzenamine, 4-(hexyloxy)-
Analyte643	-0.0693302	1-Propanol, 2-(2-hydroxypropoxy)-
Analyte12	-0.0700432	Carbon disulfide
Analyte302	-0.073369	Benzeneethanamine, 2-fluoro-??,3,4-trihydroxy-N-isopropyl-
Analyte209	-0.0737518	Bis[bicyclo[3.2.0]hept-2-en-4-yl]ether
Analyte519	-0.0755925	2,6,6-Trimethyl-2-cyclohexene-1,4-dione
Analyte492	-0.0765323	4-Methyl-5-decanol
Analyte565	-0.0765876	1-Ethyl-3-vinyl-adamantane
Analyte812	-0.0765951	1H-Pyrrole-2,5-dione, 3-ethenyl-4-methyl-
Analyte238	-0.0766712	Cyclohexanone
Analyte294	-0.0785374	2-Octanol, acetate
Analyte624	-0.0788802	3-Hexyne-2,5-diol, 2,5-dimethyl-
Analyte28	-0.0791267	Octane, 4-methyl-
Analyte319	-0.0799487	Ethanol, 2-butoxy-
Analyte542	-0.0871829	1,3-Dioxolane, 2-(3-bromo-3-buten-1-yl)-
Analyte202	-0.0886852	Benzoic acid, 4-methyl-2-trimethylsilyloxy-, trimethylsilyl ester
Analyte553	-0.0890216	Dicyclohexyl-, ethylphosphonate
Analyte257	-0.0900743	2-Penten-1-ol, (Z)-
Analyte79	-0.0911242	??-Pinene
Analyte115	-0.0916066	1H-Pyrazole-4-carbonitrile
Analyte126	-0.0929092	2-tert-Butylcyclohexanone
Analyte726	-0.0938141	unknown
Analyte117	-0.0954548	N-(4-[Acetylamino-(2-fluoro-benzyloxyimino)-methyl]-furazan-3-yl)-acetamide
Analyte528	-0.0969518	trans-Ocimenol
Analyte807	-0.097387	3,3,7,7,11-Pentamethyl-4,8-dioxa-11-dodecen-1-ol
Analyte317	-0.0997072	6-Heptenoic acid, 3-oxo-, methyl ester
Analyte25	-0.0999831	6,6-Dimethyl-cyclohex-2-en-1-ol
Analyte108	-0.100221	Hexanal
Analyte174	-0.102545	unknown
Analyte327	-0.104117	N-Acetyl-l-alanine ethylamide
Analyte339	-0.104324	Ethane-1,1-diol dipropanoate
Analyte799	-0.104435	l-Leucine, N-(2-chloroethoxycarbonyl)-N-methyl-, dodecyl ester
Analyte512	-0.10589	4-Octen-3-ol, 2,2-dimethyl-
Analyte15	-0.105908	Pentane, 2,3,4-trimethyl-
Analyte107	-0.111617	Undecane, 3,7-dimethyl-
Analyte325	-0.112004	4-(2-Methylcyclohex-1-enyl)-but-2-enal
Analyte8	-0.112774	Hexane, 2,4-dimethyl-
Analyte205	-0.112868	2-Heptanone, 6-methyl-
Analyte563	-0.112951	1,4-Cyclohexanedimethanol, cis-
Analyte76	-0.113011	Cyclopentane, 1-ethyl-3-methyl-
Analyte267	-0.113733	6-Octen-2-one, (Z)-
Analyte14	-0.114282	Heptane, 2-methyl-
Analyte437	-0.115597	Cyclopent-4-ene-1,3-dione
Analyte605	-0.115777	Dihexyverine
Analyte410	-0.117382	2-Propanol, 1,3-dimethoxy-
Analyte342	-0.117631	2-Pentene, 3-diethylboryl-2-trimethylsilyl-
Analyte142	-0.118729	unknown
Analyte482	-0.119262	Hexanethioic acid, S-methyl ester
Analyte677	-0.119863	3,3,5-Trimethylcyclohexyl methylphosphonofluoridoate
Analyte700	-0.119866	1,6:3,4-Dianhydro-2-deoxy-??-d-ribo-hexopyranose
Analyte261	-0.122264	unknown
Analyte254	-0.123582	Ethoxycyclohexyldimethylsilane
Analyte366	-0.123834	2-Butyl(dimethyl)silyloxybutane
Analyte684	-0.123988	3-Buten-2-one, 4-(2,2,6-trimethyl-7-oxabicyclo[4.1.0]hept-1-yl)-
Analyte840	-0.124519	Fumaric acid, di(2-methylcyclohex-1-enylmethyl) ester
Analyte664	-0.124761	unknown
Analyte232	-0.124878	Di-tert-Butyl ether
Analyte490	-0.125006	Cyclohexanol, 5-methyl-2-(1-methylethyl)-, (1??,2??,5??)-
Analyte83	-0.126157	1,4-Cyclohexadiene, 1-methyl-
Analyte697	-0.126895	4-Hexenoic acid
Analyte149	-0.126993	Acetyl valeryl
Analyte479	-0.128878	Butanoic acid, 4-oxopentyl ester
Analyte640	-0.129104	(R)-(-)-(Z)-14-Methyl-8-hexadecen-1-ol
Analyte789	-0.130778	Methanone, (2-amino-6,7-dihydro-5H-pyrrolo[1,2-a]imidazol-3-yl)(2,4-dimethoxyphenyl)-
Analyte411	-0.13122	Cyclohexanol, 4-ethyl-4-methyl-3-(1-methylethenyl)-, (1??,3??,4??)-
Analyte435	-0.131634	5-Amino-3-methylpyrazole
Analyte839	-0.133196	1-Hexadecanol
Analyte236	-0.13348	1,4-Dioxin, 2,3-dihydro-
Analyte548	-0.133727	1,4-Cyclohex-2-enedione
Analyte288	-0.133939	unknown
Analyte720	-0.133972	(1-Methoxy-pentyl)-cyclopropane
Analyte320	-0.134962	2-Propenoic acid
Analyte864	-0.135001	unknown
Analyte467	-0.135716	Hydrazine, 1,1-dimethyl-2-propyl-
Analyte682	-0.135803	1-Eicosanol
Analyte786	-0.136479	Cyclododecanecarboxylic acid, methyl ester
Analyte234	-0.136565	Silane, chloroethenyldimethyl-
Analyte229	-0.136732	Acetic acid, hexyl ester
Analyte62	-0.137448	Ether, tert-butyl isopropylidenecyclopropyl
Analyte606	-0.137567	Carbonic acid, methyl nonyl ester
Analyte758	-0.137732	Benzoic acid, 3-methylbutyl-2 ester
Analyte495	-0.13908	Pyrrolidine, 1-(1-oxo-14-methyl-8-hexadecenyl)-
Analyte845	-0.139163	Butyrophenone, 2-phenyl-
Analyte727	-0.139166	Succinic acid, tridec-2-yn-1-yl 2-methylbutyl ester
Analyte790	-0.139239	Methyl 6,6-dimethyl-3-oxo-2,5,7-trioxa-6-silanonan-9-oate
Analyte99	-0.13944	Ethylidenecyclobutane
Analyte842	-0.1397	Hydrazinecarbodithioic acid, 2-phenyl-, methyl ester
Analyte38	-0.14087	1-[[1-Phenylcyclopentyl]methyl]piperidine
Analyte613	-0.14128	2-Propanol, 1,1'-oxybis-
Analyte249	-0.141368	1H-Imidazole-4-carboxaldehyde
Analyte217	-0.141482	unknown
Analyte348	-0.141824	unknown
Analyte384	-0.141852	Heptenyl angelate, 4Z-
Analyte398	-0.141989	2-Azetidinone, 3,4,4-trimethyl-
Analyte376	-0.141998	Succinic acid, di(3-phenylprop-2-en-1-yl) ester
Analyte489	-0.142076	Methylphenidate
Analyte617	-0.142086	2H-Pyran-2-one, 5,6-dihydro-5-hydroxy-4-methoxy-6-(2-phenylethenyl)-, [5S-[5?6?E)]]-
Analyte111	-0.142256	Thiophene, 3-methyl-
Analyte715	-0.142323	E,Z-4-Ethylidenecyclohexene
Analyte861	-0.142334	4-tert-butylamphetamine
Analyte696	-0.143425	Silane, trimethoxy[2-(7-oxabicyclo[4.1.0]hept-3-yl)ethyl]-
Analyte220	-0.143534	o-Toluidine
Analyte323	-0.144293	2-Hexen-1-ol, (E)-
Analyte263	-0.146217	p-Aminotoluene
Analyte153	-0.146804	2-Thiabicyclo[3.2.0]hept-3-ene-6,7-dicarboxylic acid, 5,6,7-trimethyl-
Analyte837	-0.146885	Furane-2-carboxaldehyde, 5-(4-nitrophenoxymethyl)-
Analyte313	-0.147602	Butanoic acid, 2,2-dimethyl-3-oxo-, methyl ester
Analyte514	-0.149577	Citral
Analyte392	-0.149899	Benzaldehyde
Analyte585	-0.150698	1,4-Dithiepan-2-one, 3-phenyl-
Analyte568	-0.151356	1,2,4-Triazolidine-3,5-dione, 1-(bicyclo[3.2.1]oct-2-en-4-yl)-4-phenyl-
Analyte860	-0.151556	2,2-Diethyl-2-sila-1,3-dioxacyclohexane
Analyte178	-0.152233	Undecane, 2,4-dimethyl-
Analyte457	-0.153446	unknown
Analyte526	-0.154329	2,4-Nonadienal, (E,E)-
Analyte472	-0.154507	2-Octen-1-ol, (Z)-
Analyte736	-0.155352	Valeric anhydride
Analyte363	-0.155416	Butanoic acid, tridec-2-ynyl ester
Analyte131	-0.155436	Cyclopentane, 1-(S)-(2-methyl-1,3-dioxolan-2-yl)-2-(R)-formylmethyl-4-(R)-(2-methoxyethoxymethoxy)-
Analyte444	-0.155795	2-Pentenal, 2-methyl-
Analyte499	-0.157052	2,4-Nonadienal
Analyte782	-0.157452	6,6,7-Trimethyl-octane-2,5-dione
Analyte315	-0.158054	2,4-Hexadienal, (E,E)-
Analyte504	-0.158087	Humulene
Analyte450	-0.158868	6,9,12,15,18-Heneicosapentaenoic acid, pyrrolidide
Analyte42	-0.159513	Isobutyl 3-methylbutan-2-yl carbonate
Analyte438	-0.159519	unknown
Analyte199	-0.160152	4-tert-butyl-ethylamphetamine
Analyte626	-0.160705	2-Pentenoic acid
Analyte418	-0.160714	3-Chloropropionic acid, 2-tetrahydrofurylmethyl ester
Analyte82	-0.160992	Oxalic acid, bis(2-ethylhexyl) ester
Analyte16	-0.161353	Heptane, 3-methyl-
Analyte560	-0.161524	(E)-4-Oxohex-2-enal
Analyte235	-0.162026	unknown
Analyte105	-0.163369	Oxalic acid, isobutyl propyl ester
Analyte702	-0.164142	Oxacycloheptadec-8-en-2-one, (8Z)-
Analyte106	-0.164456	Propane-1,1-diol dipropanoate
Analyte654	-0.164463	Ethoxycarbonyl isothiocyanate
Analyte36	-0.164581	Octane, 2,7-dimethyl-
Analyte114	-0.165496	2-Butenal, 2-methyl-
Analyte44	-0.165691	Fumaric acid, di(trans-hex-3-enyl) ester
Analyte207	-0.165765	Benzene, 1,2,3-trimethyl-
Analyte779	-0.16596	Benzeneethanamine
Analyte651	-0.166953	Benzene, 1-ethenyl-4-methoxy-
Analyte231	-0.167034	Butanoic acid, 4-hexenyl ester, (Z)-
Analyte594	-0.170612	Benzene, (3-iodo-1-methoxybutyl)-
Analyte124	-0.170737	Dodecane, 2,6,10-trimethyl-
Analyte118	-0.170741	unknown
Analyte13	-0.170874	Dimethyl sulfide
Analyte190	-0.171044	Desmethyldeprenyl
Analyte183	-0.171557	unknown
Analyte574	-0.172311	13-Methyltetradecanal
Analyte314	-0.173539	unknown
Analyte266	-0.174067	2-Hexen-1-ol, acetate, (Z)-
Analyte452	-0.174163	Glycine, ethyl ester
Analyte185	-0.174266	Pyrazine
Analyte226	-0.174318	Heneicosane
Analyte163	-0.174641	Isophytol
Analyte180	-0.175558	2-Hexenal, (E)-
Analyte764	-0.177964	1-Formyl-2,2,6-trimethyl-3-cis-(3-methylbut-2-enyl)-5-cyclohexene
Analyte225	-0.178405	Succinic acid, di(cis-hex-3-enyl) ester
Analyte603	-0.179256	Hexanoic acid, 3,5,5-trimethyl-, 2-ethylhexyl ester
Analyte258	-0.179739	3,6-Heptanedione
Analyte304	-0.181388	Sulfurous acid, di(cyclohexylmethyl) ester
Analyte91	-0.182831	unknown
Analyte128	-0.183064	unknown
Analyte708	-0.183954	L-Leucine, N-methyl-N-(3-chloropropoxycarbonyl)-, tridecyl ester
Analyte832	-0.183992	Benzaldehyde, 3-hydroxy-4-methoxy-
Analyte311	-0.184102	1-Dodecanamine, N,N-dimethyl-
Analyte577	-0.184487	Cyclohexanone, 2-(2-bromo-4,4,4-trichlorobutyl)-
Analyte274	-0.184578	2,7-Octanedione
Analyte112	-0.185808	Cyclopropane, 1-pentyl-2-propyl-
Analyte687	-0.186276	4,6,10,10-Tetramethyl-5-oxatricyclo[4.4.0.0(1,4)]dec-2-en-7-ol
Analyte673	-0.186316	Acetamide, N-[(1-cyclopropanoyl)-3-benzofuryl]-2-(1-pyrrolidinyl)-
Analyte359	-0.186607	Cyclohexanecarboxylic acid, 3,5-dimethylcyclohexyl ester
Analyte403	-0.18784	Bicyclo[3.2.1]octan-2-ol, exo-
Analyte675	-0.188158	Valeric acid, 4-nitrophenyl ester
Analyte51	-0.189004	Furan, 2-ethyl-
Analyte200	-0.189644	CH3C(O)O(CH2)3CH=CH2
Analyte794	-0.19068	??-Santalol
Analyte631	-0.190914	Cyclohexene, 4-methyl-1-(1-methylethenyl)-
Analyte710	-0.191672	2,4-Difluorobenzoic acid, 2,4,5-trichlorophenyl ester
Analyte227	-0.191898	Pyrrolidin-2-one, 5-[2-butyrylethyl]-
Analyte189	-0.192135	unknown
Analyte867	-0.19238	Benzaldehyde, 4-hydroxy-
Analyte592	-0.192683	6-Octen-1-ol, 7-methyl-3-methylene-
Analyte213	-0.193215	Cyclopentene, 3-methyl-1-(1-methylethyl)-
Analyte251	-0.194914	Cyclooctanol, acetate
Analyte116	-0.194935	1,3-cis,5-cis-Octatriene
Analyte494	-0.19499	Methane, isothiocyanato-
Analyte632	-0.1961	Benzyl alcohol
Analyte509	-0.19721	5-t-Butyl-4-methylimidazole
Analyte778	-0.198951	(R,1E,5E,9E)-1,5,9-Trimethyl-12-(prop-1-en-2-yl)cyclotetradeca-1,5,9-triene
Analyte650	-0.20056	3-Pyridinecarbonitrile, 1,4-dihydro-1-methyl-
Analyte381	-0.202179	Hexadecane
Analyte17	-0.202801	Binapacryl
Analyte716	-0.204276	3,7-Dimethyl-2,3,3a,4,5,6-hexahydro-1-benzofuran
Analyte659	-0.204756	Benzeneacetaldehyde, ?ethylidene-
Analyte554	-0.205006	(3R,6S)-2,2,6-Trimethyl-6-vinyltetrahydro-2H-pyran-3-ol
Analyte734	-0.205404	unknown
Analyte805	-0.205532	4-Hydroxy-2,6,6-trimethylcyclohex-1-enecarbaldehyde
Analyte750	-0.205591	Hexahydro-1-oxa-cyclopropa[d]inden-2-one
Analyte340	-0.205847	Butanoic acid, 2-ethyl-3-oxo-, methyl ester
Analyte721	-0.205867	1,2,2-Trimethylpropyl trifluoroacetate
Analyte413	-0.206501	Decyl octyl ether
Analyte520	-0.207241	2-Undecanone, 6,10-dimethyl-
Analyte216	-0.207535	Oxalic acid, isohexyl neopentyl ester
Analyte122	-0.207611	2-Penten-1-ol, acetate, (Z)-
Analyte425	-0.208801	Malonic acid diisopropyl ester
Analyte615	-0.209455	Furan, 3-butyltetrahydro-2-methyl-, trans-
Analyte853	-0.209512	1-Methylcyclohexa-1,3-diene
Analyte591	-0.21012	unknown
Analyte481	-0.210323	Benzeneacetaldehyde
Analyte478	-0.210712	Bicyclo[3.1.0]hexan-2-one, 5-(1-methylethyl)-
Analyte740	-0.211318	(3R,3aS,6S,7R)-3,6,8,8-Tetramethyloctahydro-1H-3a,7-methanoazulen-6-ol
Analyte741	-0.212821	unknown
Analyte707	-0.21707	unknown
Analyte445	-0.217632	Cyclohexane, 1-ethenyl-1-methyl-2,4-bis(1-methylethenyl)-
Analyte252	-0.218322	Cyclohexanone, 2,2,6-trimethyl-
Analyte620	-0.218967	1,2-Benzenedicarbonitrile
Analyte463	-0.223655	3-Cyclopentylpropionic acid, 3,5-dimethylphenyl ester
Analyte633	-0.223668	2,3-Butanediol, 2,3-bis(5-methyl-2-furanyl)-
Analyte73	-0.223753	Decane, 2,6,7-trimethyl-
Analyte628	-0.225289	9-Oxabicyclo[6.1.0]nonan-4-ol
Analyte409	-0.225413	1,3-Dioxolane-2-ethanol, 2-methyl-, acetate
Analyte430	-0.225865	Heptadecane, 2,6,10,15-tetramethyl-
Analyte32	-0.226932	2,4-Dimethyl-1-heptene
Analyte540	-0.227264	unknown
Analyte201	-0.228692	3-Hexanone, 2,5-dimethyl-
Analyte393	-0.228956	3,5-Octadien-2-one, (E,E)-
Analyte52	-0.23054	Undecane, 4,6-dimethyl-
Analyte755	-0.230584	unknown
Analyte859	-0.231468	8-Oxabicyclo[5.1.0]oct-5-en-2-ol, 1,4,4-trimethyl-
Analyte777	-0.232645	Isopropyl palmitate
Analyte616	-0.233915	Bicyclo[3.1.0]hex-3-en-2-one, 5-(1-methylethyl)-
Analyte309	-0.234233	3-Hexen-1-ol, (E)-
Analyte154	-0.234888	Methane, dibromo-
Analyte85	-0.236046	3-Heptyne, 5-methyl-
Analyte521	-0.237167	cis-4,5-Epoxy-(E)-2-decenal
Analyte851	-0.237931	Benzene, (1-methylundecyl)-
Analyte549	-0.237994	Methanone, dicyclopropyl-
Analyte844	-0.238853	Benzene, 1,4-dimethyl-2-(2-methylpropyl)-
Analyte182	-0.23925	Eucalyptol
Analyte158	-0.240671	1-Penten-3-ol
Analyte744	-0.241345	1-methyl-4-(prop-1-en-2-yl)-7-oxabicyclo[4.1.0]heptan-2one
Analyte599	-0.241506	Eicosane
Analyte332	-0.241916	2-Octanol
Analyte176	-0.24262	D-Limonene
Analyte843	-0.242855	Phytol
Analyte373	-0.243337	2,4-Heptadienal, (E,E)-
Analyte46	-0.244207	Cyclopentane, 2-ethylidene-1,1-dimethyl-
Analyte222	-0.244654	1-Isopropylcyclohex-1-ene
Analyte798	-0.244794	1,9-Nonanediol, dimethanesulfonate
Analyte858	-0.245195	17-Octadecen-14-yn-1-ol
Analyte814	-0.245712	3-Hexenoic acid, 5-hydroxy-2-methyl-, methyl ester, [R*,R*-(E)]-
Analyte856	-0.246393	Benzaldehyde, 4-(1-phenyl-2-propenyloxy)-
Analyte503	-0.246584	1-Nonanol
Analyte831	-0.2467	unknown
Analyte738	-0.246972	Phenol, 2-(1-methylethyl)-
Analyte660	-0.247238	3-(Cyclohex-1-enyl)-furan
Analyte414	-0.249127	1,2-Hexanediol
Analyte667	-0.249275	1,1-Dimethyl-1,2,3,5,7,8,9,9a-octahydro-benzocyclohepten-6-one
Analyte306	-0.250265	Octadecane
Analyte590	-0.25146	Diisobutyl sulfone
Analyte586	-0.254386	Cyclopropanecarboxyllic acid, tridec-2-ynyl ester
Analyte862	-0.254745	4,5,6,7-Tetrahydroindazole-3-spirocyclohexane
Analyte98	-0.255368	4-[4-[(2-Hydroxybenzoyl)amino]anilino]-4-oxobut-2-enoic acid
Analyte575	-0.255557	Methyl salicylate
Analyte655	-0.255697	Oxetano[2,3-c]indane, perhydro-6,6,8a-trimethyl-
Analyte759	-0.256219	unknown
Analyte714	-0.256698	3-Butylisobenzofuran-1(3H)-one
Analyte420	-0.257135	Cyclopentanecarbonitrile, 3-methylene-
Analyte865	-0.258174	Benzene, dodecyl-
Analyte356	-0.260314	unknown
Analyte802	-0.260954	Z,Z,Z-4,6,9-Nonadecatriene
Analyte761	-0.260966	Cyclopentane, 1-ethyl-1-methyl-
Analyte508	-0.261366	Cyclopropane, tetramethylpropylidene-
Analyte783	-0.263202	1H-Pyrrole-2,5-dione, 3-ethyl-4-methyl-
Analyte214	-0.264119	Dodecane, 2,7,10-trimethyl-
Analyte725	-0.264405	Cyclohexanemethanol, 4-ethenyl-??,??,4-trimethyl-3-(1-methylethenyl)-, [1R-(1??,3??,4??)]-
Analyte546	-0.265326	unknown
Analyte629	-0.266354	4-Hydroxy-??-ionone
Analyte346	-0.266561	3-Cyclohexene-1-carboxaldehyde
Analyte763	-0.266775	(E)-Hexadec-2-enal
Analyte836	-0.266984	Benzene, (1-methylpropyl)-
Analyte669	-0.267104	1,6,6-Trimethyl-8-oxabicyclo[3.2.1]octan-2-one
Analyte583	-0.267261	4-Pyrimidinecarboxylic acid, 1,2,3,6-tetrahydro-1,3-dimethyl-2,6-dioxo-
Analyte290	-0.268374	Pyridine, 2,5-dimethyl-
Analyte522	-0.268598	2-sec-Butyl-3-methyl-1-pentene
Analyte680	-0.268968	n-Tridecan-1-ol
Analyte416	-0.269233	3-Cyclohexene-1-carboxaldehyde, 1-methyl-
Analyte144	-0.269362	1,1,1,2,2,3,3-Heptafluoro-3-(1,2,2,2-tetrafluoroethoxy)propane
Analyte474	-0.271103	2(1H)-Naphthalenone, 3,4,5,6,7,8-hexahydro-
Analyte100	-0.271129	Butyric acid, neopentyl ester
Analyte532	-0.271437	unknown
Analyte347	-0.271526	Methional
Analyte488	-0.272159	2-Dodecenal, (E)-
Analyte280	-0.272557	3-Heptyne-2,6-dione, 5-methyl-5-(1-methylethyl)-
Analyte796	-0.273264	Cyclononasiloxane, octadecamethyl-
Analyte245	-0.273458	cis-2-(2-Pentenyl)furan
Analyte529	-0.273941	Octadecane, 1-chloro-
Analyte639	-0.276537	trans-2-(2-Pentenyl)furan
Analyte670	-0.276653	cis-Undec-4-enal
Analyte564	-0.277027	Furan, 3-pentyl-
Analyte476	-0.277266	Glutaric acid, monoamide, N-(2-(4-methoxyphenyl)ethyl)-, octyl ester
Analyte602	-0.278031	Morpholine, 4-[5-(2-furfurylthio)-2-nitrophenyl]-
Analyte500	-0.278255	11-Hexadecen-1-ol, acetate, (Z)-
Analyte656	-0.278954	Benzene, 1-isocyano-3-methyl-
Analyte637	-0.279017	unknown
Analyte208	-0.279762	4-Heptenal, (E)-
Analyte787	-0.279797	cis,cis,cis-7,10,13-Hexadecatrienal
Analyte462	-0.280596	Pyrazol-5-ol, 1-acetyl-3,4-dimethyl-, acetate (ester)
Analyte240	-0.280779	N-[1-[4-Chlorophenyl]-1H-tetrazol-5-ol]-N',N'-diethyl-N-methyl-1,2-ethanediamine
Analyte296	-0.281416	unknown
Analyte424	-0.281439	2-Cyclohexen-1-ol, 2,4,4-trimethyl-
Analyte530	-0.28216	Heptadecane
Analyte558	-0.282493	unknown
Analyte815	-0.282707	unknown
Analyte627	-0.282842	1-Hydroxy-p-menth-3-one
Analyte134	-0.283269	2-Pentenal, (E)-
Analyte596	-0.28472	3-Heptene, 2,2,3,5,6-pentamethyl-
Analyte614	-0.286871	3-Fluorobenzoic acid, tridec-2-ynyl ester
Analyte745	-0.287465	Carbonic acid, butyl phenyl ester
Analyte611	-0.288517	Benzene, (1-butylheptyl)-
Analyte429	-0.288634	3,5-Octadien-2-one
Analyte800	-0.289784	2(4H)-Benzofuranone, 5,6,7,7a-tetrahydro-4,4,7a-trimethyl-, (R)-
Analyte826	-0.290651	9,12,15-Octadecatrien-1-ol, (Z,Z,Z)-
Analyte849	-0.290845	9,12,15-Octadecatrienoic acid, methyl ester, (Z,Z,Z)-
Analyte733	-0.291107	3,5-Heptanedione, 4-ethyl-2,2,6,6-tetramethyl-
Analyte772	-0.293209	2-(3-Methylbuta-1,3-dienyl)cyclohexanone
Analyte537	-0.293213	(Z)6,(Z)9-Pentadecadien-1-ol
Analyte212	-0.293531	1-Undecanol
Analyte813	-0.294926	9,17-Octadecadienal, (Z)-
Analyte534	-0.294931	Dodecanal
Analyte649	-0.294968	Heptane, 2,2,3,3,5,6,6-heptamethyl-
Analyte484	-0.295718	Clonitazene
Analyte370	-0.295952	unknown
Analyte830	-0.295953	Bicyclo[2.2.1]heptane, 7,7-dimethyl-2-methylene-
Analyte816	-0.296616	Tridecanoic acid, methyl ester
Analyte729	-0.297664	Cyclohexene, 1,5,5-trimethyl-6-acetylmethyl-
Analyte644	-0.298014	4-Fluorobenzoic acid, tridec-2-ynyl ester
Analyte676	-0.298098	2-Benzofuranmethanol, 2,4,5,6,7,7a-hexahydro-4,4,7a-trimethyl-, cis-
Analyte423	-0.298757	2,5-Furandicarboxaldehyde
Analyte483	-0.299782	Oxalic acid, hexyl 1-menthyl ester
Analyte300	-0.300272	Pyridine, 2,4,6-trimethyl-
Analyte598	-0.300708	(2,6,6-Trimethylcyclohex-1-enylmethanesulfonyl)benzene
Analyte648	-0.300854	(6R,7aS)-3,6-Dimethyl-5,6,7,7a-tetrahydrobenzofuran-2(4H)-one
Analyte776	-0.301199	Heptadecanal
Analyte78	-0.301867	8a-Methyl-5-methylene-3-([(pyridin-2-ylmethyl)-amino]-methyl)-decahydro-naphtho[2,3-b]furan-2-one
Analyte679	-0.302443	Chrysanthemumic acid 2,4-dimethylbenzyl ester
Analyte823	-0.302614	2-Norbornyl bromide
Analyte630	-0.302861	Propanoic acid, 2-methyl-, 2-ethyl-3-hydroxyhexyl ester
Analyte291	-0.303312	unknown
Analyte822	-0.303814	Undec-10-ynoic acid, tridec-2-yn-1-yl ester
Analyte559	-0.304917	Cyclohexanol, 2,2-dimethyl-, acetate
Analyte551	-0.305991	Naphthalene
Analyte518	-0.306628	2,7-Octadien-1-ol
Analyte820	-0.306837	9,12,15-Octadecatrienoic acid, (Z,Z,Z)-
Analyte825	-0.3071	??-Santoline alcohol
Analyte579	-0.307134	1,8,11,14-Heptadecatetraene, (Z,Z,Z)-
Analyte808	-0.307979	9,12,15-Octadecatrienal
Analyte739	-0.308359	2-Methylheptanoic acid
Analyte712	-0.308752	cis-9-Hexadecenal
Analyte838	-0.30903	Sobrerol 8-acetate
Analyte728	-0.309352	unknown
Analyte855	-0.310057	4-Methylimidazole-5-[1,1-dimethylethanol]-
Analyte459	-0.31037	Undecanal
Analyte58	-0.310898	Pentanal
Analyte588	-0.312664	2-Butanone, 4-(2,6,6-trimethyl-2-cyclohexen-1-ylidene)-
Analyte699	-0.312741	Acetate, (2,5,5,8a-tetramethyl-1,2,3,5,6,7,8,8a-octahydro-1-naphthalenyl) ester
Analyte336	-0.312816	2-Cyclohexene-1-carboxaldehyde, 2,6,6-trimethyl-
Analyte775	-0.313087	Ethanone, 1-(3-hydroxy-4-methoxyphenyl)-
Analyte793	-0.313281	unknown
Analyte672	-0.313568	1,3-Dithiacyclohexane, 2-pentyl-
Analyte784	-0.313687	2-Oxa-6-azatricyclo[3.3.1.1(3,7)]decane
Analyte835	-0.31384	11,14,17-Eicosatrienoic acid, methyl ester
Analyte555	-0.314072	unknown
Analyte608	-0.314619	Tridecanal
Analyte774	-0.314668	1,4-Cyclohexadiene, 3,3,6,6-tetraethyl-
Analyte147	-0.315579	2-Carene
Analyte658	-0.316022	Tetradecanal
Analyte854	-0.316287	1H-Imidazole, 1-methyl-5-nitro-
Analyte766	-0.31687	cis,cis-7,10,-Hexadecadienal
Analyte806	-0.316917	Bicyclo[3.1.1]heptane, 6-methyl-2-methylene-6-(4-methyl-3-pentenyl)-, [1R-(1??,5??,6??)]-
Analyte242	-0.317201	Pyridine, 3-methyl-
Analyte850	-0.318039	Pyrazole, 5-methyl-3-(5-nitro-2-furyl)-
Analyte788	-0.318064	2-Amino-4-benzylthiomethyl-6-piperidino-1,3,5-triazine
Analyte791	-0.318469	5-Hydroxy-5-isopropyl-6-methyl-hepta-3,6-dien-2-one
Analyte550	-0.320445	unknown
Analyte770	-0.321104	3,7,7-Trimethyl-1-penta-1,3-dienyl-2-oxabicyclo[3.2.0]hept-3-ene
Analyte804	-0.321274	(2-Fluorophenyl) methanol, isopropyl ether
Analyte623	-0.321597	??-Ionone
Analyte686	-0.322811	3-Buten-2-one, 4-(4-hydroxy-2,2,6-trimethyl-7-oxabicyclo[4.1.0]hept-1-yl)-
Analyte704	-0.324151	Pentadecanal-
Analyte69	-0.324716	2-Oxabicyclo[2.2.2]octan-6-ol, 1,3,3-trimethyl-
Analyte455	-0.327163	Cyclohexanol, 2,6-dimethyl-
Analyte531	-0.327654	Pentanoic acid, 2-methyl-, anhydride
Analyte469	-0.328678	1-Cyclohexene-1-carboxaldehyde, 2,6,6-trimethyl-
Analyte412	-0.330029	2-Heptanone, 3-propylidene-
Analyte465	-0.331883	Cyclohexanone, 2-acetyl-
Analyte404	-0.332106	10-Methylundec-3-en-4-olide
Analyte152	-0.333159	cis-3-Hexenyl-??-methylbutyrate
Analyte442	-0.333876	2,6-Nonadienal, (E,E)-
Analyte663	-0.334468	3-Buten-2-one, 4-(2,6,6-trimethyl-1-cyclohexen-1-yl)-
Analyte747	-0.341204	2-Butyl-6-methyl-4-pyrimidinol
Analyte371	-0.343678	Propionic acid, thio-, S-isopentyl ester
Analyte582	-0.349356	3,4-Dimethylcyclohexanol
Analyte255	-0.354762	2-Penten-1-ol, (E)-
Analyte641	-0.36319	Trideca-1,7,11-triene-1,1-dicarbonitrile, 4,8,12-trimethyl-
Analyte59	-0.363817	Cyclopentane, 1-methyl-2-methylene-
Analyte572	-0.371166	1-Propanone, 2-methyl-1-phenyl-3-(1-piperidyl)-
Analyte408	-0.373275	1-Cyclopentene-1-methanol, ??,??,4,5-tetramethyl-, cis-
Analyte525	-0.37383	Cyclohexanol, 4-methyl-1-(1-methylethyl)-
Analyte464	-0.379806	3-Nonanone, 2-methyl-
Analyte612	-0.382994	Naphthalene, 1,2,3,4-tetrahydro-1,6-dimethyl-4-(1-methylethyl)-, (1S-cis)-
Analyte544	-0.386179	2-Furancarboxylic acid, tetrahydro-3-methyl-5-oxo-
