# Supplementary material for: Metabolome and Transcriptome Unveil the Correlated Metabolites and Transcripts with 2-acetyl-1-pyrroline in Fragrant Rice
Source: Int J Mol Sci. 2024 Jul 27;25(15):8207. doi: 10.3390/ijms25158207 (PMC11311731; doi:10.3390/ijms25158207)
Supplement: Supplementary file 1 [file ijms-25-08207-s001.zip › Supplementary Table S4 clustered metabolites of 10 modules.xlsx]

## Sheet: netcolor2gene
Meta ID	Compounds annotation	module	kTotal	kWithin	kOut	kDiff	Metabolite Module Membership										Metabolite Sample group relationship								Metabolite Sample relationship pvalue
							MM.black	MM.red	MM.pink	MM.brown	MM.turquoise	MM.green	MM.magenta	MM.blue	MM.yellow	MM.grey	GS.HKG-S	GS.HKG-R	GS.HKG-F	GS.HKG-M	GS.SSXN-S	GS.SSXN-R	GS.SSXN-F	GS.SSXN-M	p.GS.HKG-S	p.GS.HKG-R	p.GS.HKG-F	p.GS.HKG-M	p.GS.SSXN-S	p.GS.SSXN-R	p.GS.SSXN-F	p.GS.SSXN-M
Analyte1	Carbon dioxide	yellow	15.6092	8.17284	7.4364	0.736432	-0.0247465	-0.1968	-0.204961	-0.224131	-0.267032	0.21715	0.311078	0.740398	0.813129	0.109201	-0.263242	-0.0599091	-0.0618235	0.0371648	0.006028	-0.174869	0.0487541	0.467896	0.0706452	0.685856	0.67636	0.80198	0.967565	0.234528	0.742103	0.000798093
Analyte2	unknown	black	3.9505	3.0511	0.899395	2.15171	0.728362	0.479198	0.19606	-0.135522	-0.113282	-0.11857	-0.108995	-0.147646	-0.0665476	-0.0872834	-0.0971069	-0.0971066	-0.0971053	-0.0971003	0.679725	-0.0971063	-0.0971037	-0.0970955	0.51144	0.511441	0.511447	0.511469	1.07994e-07	0.511443	0.511454	0.51149
Analyte3	Methyl nitrite	yellow	3.84165	2.41613	1.42551	0.990621	-0.0110582	0.140228	-0.287367	0.143735	-0.0585553	-0.0935477	-0.0781715	0.500459	0.640065	0.107743	0.295288	-0.151171	-0.151798	0.167528	-0.0341767	-0.23314	-0.176376	0.283846	0.041593	0.305059	0.303033	0.255062	0.817619	0.110774	0.230455	0.0505682
Analyte4	Argon	blue	23.5878	13.1548	10.433	2.72182	-0.107798	-0.160658	-0.365065	-0.172345	-0.311915	0.0165724	0.311475	0.812604	0.827915	0.185033	-0.064049	-0.193994	-0.126698	0.2513	-0.100072	-0.229433	-0.17684	0.639787	0.665384	0.186436	0.390827	0.084901	0.498567	0.116726	0.229213	9.79304e-07
Analyte5	Pentane, 2-methyl-	magenta	0.600031	0.309304	0.290727	0.0185769	-0.0952687	-0.0966558	-0.24392	-0.137891	-0.280498	-0.0795448	0.535774	0.255173	-0.0492172	0.292148	-0.0317766	-0.136764	-0.138479	0.4165	-0.0914547	-0.195784	-0.108513	0.286272	0.830231	0.353969	0.34791	0.00323354	0.536435	0.182326	0.462853	0.0485449
Analyte6	Pentane, 3-methyl-	yellow	19.4383	10.9187	8.51953	2.3992	-0.0941361	-0.152348	-0.249228	-0.162982	-0.285357	0.111335	0.311767	0.738106	0.846863	-0.00997714	-0.0771301	-0.169796	-0.11585	-0.0291484	-0.0911781	-0.15073	-0.0268907	0.660723	0.602322	0.248593	0.43297	0.84409	0.537674	0.306489	0.856033	3.2119e-07
Analyte7	1,4-Pentadiene	yellow	5.1726	4.36916	0.80344	3.56572	-0.0644675	-0.0525085	0.306972	0.142692	0.223791	-0.0418438	-0.256894	0.395878	0.724062	-0.154406	0.0113211	0.178395	-0.231776	-0.166603	-0.0995843	0.257604	-0.138326	0.18897	0.939125	0.225078	0.112936	0.257733	0.500674	0.0771185	0.348446	0.198326
Analyte8	Hexane, 2,4-dimethyl-	grey	3.58072	3.11559	0.465124	2.65047	0.200737	0.279736	-0.128764	-0.0317628	-0.140242	-0.178048	0.0618065	0.294686	-0.0272186	0.744673	0.101643	-0.181617	-0.0701459	0.383186	0.189025	-0.187276	-0.157666	-0.077149	0.491814	0.216676	0.635672	0.00718232	0.198193	0.202453	0.284501	0.602233
Analyte9	Propane, 2-methoxy-2-methyl-	blue	34.2104	27.8375	6.37287	21.4647	-0.275159	-0.382048	-0.438782	-0.3704	-0.475426	-0.0120209	0.495112	0.961932	0.682955	0.585726	-0.258326	-0.238327	-0.0715923	0.537432	-0.243957	-0.194386	-0.122149	0.591305	0.0762646	0.102837	0.628703	8.18801e-05	0.0947242	0.185531	0.408199	9.625e-06
Analyte10	Acetaldehyde	blue	3.92577	2.87518	1.0506	1.82458	-0.23247	-0.392659	0.0272498	-0.210067	-0.168476	-0.0738265	0.505163	0.618162	0.324145	0.510233	-0.33139	0.105066	-0.379648	0.321377	-0.230529	0.104208	-0.134758	0.545674	0.0213998	0.477269	0.00778166	0.0259254	0.114941	0.480895	0.361142	6.04181e-05
Analyte11	Hexane, 2,5-dimethyl-	grey	4.75905	3.41951	1.33954	2.07997	0.108663	0.175226	-0.243521	-0.113874	-0.246832	-0.183246	0.194699	0.466564	0.108846	0.82268	0.0445973	-0.232029	-0.0807077	0.504711	0.109587	-0.230534	-0.17313	0.0575052	0.763426	0.112533	0.58554	0.000254051	0.458413	0.114934	0.239286	0.697848
Analyte12	Carbon disulfide	brown	1.73495	0.333273	1.40167	-1.0684	0.185157	0.43683	0.50565	0.442209	0.351407	-0.336044	-0.319324	-0.29976	-0.0618313	-0.265249	0.447179	0.0670364	-0.130626	-0.309501	0.0946254	0.352849	-0.328477	-0.193086	0.00143991	0.650758	0.376185	0.0323039	0.522341	0.0138991	0.0226421	0.188546
Analyte13	Dimethyl sulfide	pink	1.43793	0.616984	0.820951	-0.203967	0.073943	0.13273	0.659356	0.164187	0.298306	-0.211365	-0.300543	-0.403251	-0.267867	-0.290267	0.14627	0.130601	-0.119095	-0.410094	-0.0437621	0.617358	-0.156503	-0.164775	0.321186	0.376279	0.420105	0.00379352	0.767733	2.95645e-06	0.288114	0.263068
Analyte14	Heptane, 2-methyl-	grey	3.67706	3.2644	0.412665	2.85173	0.195197	0.248284	-0.1697	-0.0658433	-0.171451	-0.179495	0.0248492	0.317853	0.00957684	0.743041	0.0850663	-0.210542	-0.0160597	0.40826	0.166842	-0.194676	-0.148167	-0.0907237	0.565382	0.150892	0.913727	0.00396879	0.257041	0.184864	0.314882	0.539711
Analyte15	Pentane, 2,3,4-trimethyl-	grey	3.18836	2.83921	0.349152	2.49006	0.234092	0.297012	-0.151422	-0.0439134	-0.156165	-0.189129	0.00812516	0.295886	0.0143775	0.70891	0.11601	-0.222678	-0.0228979	0.38382	0.199679	-0.192263	-0.159843	-0.101827	0.432331	0.128193	0.877231	0.00707928	0.173608	0.190473	0.277821	0.49103
Analyte16	Heptane, 3-methyl-	red	4.36894	3.22916	1.13979	2.08937	0.605744	0.748927	-0.0290819	0.180545	-0.00948263	-0.0810215	-0.123341	-0.309475	-0.224807	-0.129089	0.411547	-0.274832	-0.0951613	-0.0980775	0.5606	-0.266083	-0.0263392	-0.211654	0.00365957	0.0586934	0.519977	0.507208	3.41265e-05	0.0675509	0.858955	0.148698
Analyte17	Binapacryl	grey	0.18587	0.0680601	0.11781	-0.0497494	0.133831	0.32579	-0.153196	0.130486	-0.0615963	-0.209386	-0.0230605	-0.0111933	-0.103049	0.28112	0.340975	-0.175631	-0.114544	0.372584	0.103467	-0.17563	-0.175622	-0.175599	0.0177099	0.232463	0.438209	0.00910896	0.484038	0.232465	0.232486	0.232549
Analyte18	Propanal	turquoise	13.0828	11.0749	2.00788	9.06702	0.00189795	0.142315	0.554411	0.516659	0.749436	-0.37751	0.0585093	-0.159853	-0.133489	-0.203634	0.166742	0.565168	-0.330733	-0.327491	-0.052196	0.308482	-0.409792	0.0798202	0.25733	2.84947e-05	0.0216748	0.0230761	0.724589	0.0329067	0.00382188	0.589683
Analyte19	Octane	red	0.943362	0.708573	0.234789	0.473784	0.406158	0.574203	-0.14457	0.14683	-0.0296948	-0.0737265	0.188762	-0.0632513	-0.0648471	-0.075095	0.375764	-0.266588	-0.0342899	-0.0938005	0.37144	-0.266587	-0.184339	0.0984006	0.00848901	0.0670119	0.817025	0.52599	0.00934141	0.0670133	0.209749	0.505803
Analyte20	Heptane, 2,4-dimethyl-	grey	2.77633	1.98256	0.793767	1.18879	-0.290305	-0.00557552	-0.248926	0.0382216	-0.0653669	-0.115542	0.118807	0.427895	0.100509	0.754053	0.14131	-0.158402	0.0268509	0.448529	-0.227159	-0.12639	-0.113987	0.00924809	0.338044	0.282232	0.856244	0.00138714	0.120497	0.391989	0.440452	0.950256
Analyte21	Propanal, 2-methyl-	blue	19.1728	14.3429	4.82988	9.51299	-0.321049	-0.292945	-0.511583	-0.257069	-0.381326	0.087998	0.247292	0.858365	0.667983	0.532544	-0.137828	-0.236245	0.0590596	0.363888	-0.261886	-0.27596	0.062564	0.426407	0.350201	0.105968	0.690085	0.0110074	0.072161	0.0576229	0.672701	0.00251037
Analyte22	Acetone	blue	43.0042	27.6177	15.3865	12.2311	-0.222102	-0.264231	-0.345444	-0.19491	-0.300388	0.0580413	0.186591	0.94974	0.889824	0.423797	-0.161582	-0.122604	-0.0808321	0.317178	-0.194463	-0.196767	-0.066669	0.505739	0.272558	0.406443	0.58496	0.0280484	0.185353	0.180099	0.65255	0.000245596
Analyte23	Butyric acid, 2,3-dioxo-, 2-methyloxime, ethyl ester	magenta	5.32318	4.89366	0.429527	4.46413	-0.139235	-0.211183	-0.251571	-0.193902	-0.251191	-0.0101817	0.88447	0.294187	0.101823	0.0588195	-0.125318	-0.125318	-0.125317	-0.028479	-0.125318	-0.125318	-0.0521277	0.707194	0.396052	0.396052	0.396054	0.847628	0.396052	0.396053	0.724935	1.92251e-08
Analyte24	Acetic acid, methyl ester	blue	4.09964	2.34721	1.75243	0.594782	-0.224545	-0.282128	-0.372453	-0.298308	-0.387469	0.139524	0.517829	0.536137	0.101729	0.706016	-0.211495	-0.162089	-0.0858205	0.485064	-0.192327	-0.21329	0.0760891	0.303868	0.14901	0.271036	0.561928	0.000475515	0.190323	0.145511	0.607244	0.0357551
Analyte25	6,6-Dimethyl-cyclohex-2-en-1-ol	red	1.90363	1.22076	0.682876	0.53788	0.268665	0.603263	0.00718624	0.346686	0.269668	-0.139474	-0.15302	-0.196216	-0.107408	-0.0795346	0.438894	-0.126822	-0.126821	-0.126818	0.322024	-0.126822	-0.12682	-0.126815	0.00180482	0.390361	0.390364	0.390375	0.0256105	0.390362	0.390368	0.390385
Analyte26	2-Propenal	blue	0.6382	0.3852	0.252999	0.132201	0.144705	0.0751313	-0.0729684	-0.223967	-0.236428	-0.0737749	-0.0592698	0.399014	0.317996	0.24705	-0.0850456	-0.23697	-0.0472371	0.347211	0.140215	-0.0397414	-0.0388179	-0.0396139	0.565477	0.104869	0.749863	0.0156108	0.341838	0.788557	0.793362	0.78922
Analyte28	Octane, 4-methyl-	grey	1.94855	1.24057	0.707975	0.532597	-0.353698	-0.354224	-0.0865583	-0.109106	-0.128357	-0.0819302	0.0597763	0.417878	0.129555	0.68857	-0.168804	0.031929	0.182738	0.4174	-0.354724	0.0126999	-0.0720027	-0.0492377	0.25141	0.829429	0.213803	0.00316096	0.0133667	0.931727	0.626732	0.739634
Analyte30	Furan, 2-methyl-	blue	12.7582	9.36328	3.39491	5.96836	-0.22147	-0.129401	-0.245741	-0.0022931	-0.0819763	-0.287724	0.46086	0.756483	0.630926	0.289994	0.034416	-0.0794052	-0.17396	0.355059	-0.201539	-0.107074	-0.435255	0.607758	0.816364	0.591625	0.237007	0.0132733	0.169553	0.468843	0.00198955	4.62351e-06
Analyte31	Methacrolein	blue	33.2492	26.1118	7.13744	18.9743	-0.239804	-0.314677	-0.419281	-0.309347	-0.415133	-0.044817	0.282701	0.939815	0.740269	0.629169	-0.209126	-0.209126	-0.0621383	0.552605	-0.209126	-0.209126	-0.132689	0.478726	0.153722	0.153722	0.674804	4.64975e-05	0.153722	0.153723	0.368628	0.000577498
Analyte32	2,4-Dimethyl-1-heptene	red	13.7082	10.2856	3.42264	6.86292	0.738202	0.915101	0.158318	0.311313	0.201117	-0.30729	-0.317762	-0.288585	-0.213149	0.0465011	0.473741	-0.177439	-0.159203	-0.0963715	0.688182	-0.159607	-0.255472	-0.31383	0.000671121	0.227613	0.279773	0.514659	6.47617e-08	0.27854	0.0796844	0.0298427
Analyte33	Ethyl Acetate	magenta	2.59363	1.67262	0.921012	0.751606	-0.100556	-0.302543	-0.0362235	-0.2722	-0.259702	-0.0791119	0.737597	0.415186	0.305089	0.0432014	-0.276934	-0.0577468	-0.0427388	-0.0965935	-0.117403	0.0526346	-0.198517	0.737299	0.0567104	0.696639	0.773018	0.513686	0.426784	0.722367	0.176179	2.28033e-09
Analyte34	Furan, 3-methyl-	yellow	10.0073	4.03367	5.97365	-1.93998	-0.196103	-0.135155	-0.437356	-0.211843	-0.365172	0.32765	0.013989	0.652121	0.707479	0.234551	-0.0069488	-0.334964	0.226827	0.017389	-0.159649	-0.258394	0.253144	0.262594	0.962614	0.0199547	0.121053	0.906616	0.278412	0.0761849	0.0825631	0.0713663
Analyte35	2-Butanone	blue	38.8773	23.3438	15.5335	7.81035	-0.082719	-0.187335	-0.229553	-0.237775	-0.292511	0.0897479	0.174253	0.917799	0.893957	0.389376	-0.171328	-0.161583	-0.275371	0.314673	-0.0807064	-0.103555	-0.0208339	0.498706	0.244286	0.272554	0.0581793	0.0293825	0.585546	0.483661	0.888224	0.000308943
Analyte36	Octane, 2,7-dimethyl-	red	14.2194	10.9045	3.31492	7.58957	0.571898	0.930133	0.153795	0.441193	0.330829	-0.271924	-0.284294	-0.339147	-0.189155	-0.142016	0.599813	-0.142575	-0.210011	-0.208977	0.572973	-0.132247	-0.239489	-0.239487	6.62157e-06	0.333694	0.151949	0.154023	2.08069e-05	0.370239	0.10112	0.101123
Analyte38	1-[[1-Phenylcyclopentyl]methyl]piperidine	brown	3.53562	1.62537	1.91025	-0.284876	-0.100853	-0.123417	0.201372	0.440547	0.438487	-0.105216	-0.119738	-0.120024	-0.104324	-0.100636	-0.0965285	0.675533	-0.096517	-0.096482	-0.0965268	-0.0965246	-0.096506	-0.0964482	0.513971	1.38289e-07	0.514021	0.514175	0.513978	0.513988	0.514069	0.514322
Analyte39	unknown	magenta	1.3707	0.88318	0.487522	0.395657	0.115028	0.0623304	-0.133576	-0.176568	-0.167845	0.00331817	0.616186	0.292492	0.115792	0.0907381	-0.130379	-0.130379	-0.130377	0.0609432	0.189525	-0.130378	-0.130375	0.40142	0.377095	0.377096	0.377103	0.680721	0.196987	0.377098	0.377111	0.00468665
Analyte40	Butanal, 2-methyl-	blue	13.3946	11.79	1.6046	10.1854	-0.243214	-0.25317	-0.300194	-0.175209	-0.23917	-0.0244304	0.440538	0.805039	0.488534	0.575782	-0.121698	-0.116413	-0.247234	0.493809	-0.22471	-0.133206	-0.156017	0.505468	0.409944	0.430723	0.0902366	0.00036141	0.124659	0.366748	0.289633	0.000247799
Analyte41	Butanal, 3-methyl-	blue	4.34703	3.34787	0.999158	2.34871	-0.147212	-0.127073	-0.323031	-0.182365	-0.264584	0.100081	0.137174	0.640064	0.353943	0.590078	-0.0698251	-0.199106	-0.191755	0.460417	-0.114758	-0.186522	0.128984	0.172565	0.637222	0.174871	0.191671	0.000991808	0.437349	0.204309	0.382266	0.240847
Analyte42	Isobutyl 3-methylbutan-2-yl carbonate	red	19.4356	13.9936	5.44195	8.55167	0.721925	0.97501	0.195629	0.442022	0.359889	-0.281458	-0.302663	-0.380504	-0.20435	-0.194974	0.543087	-0.0936645	-0.236162	-0.248467	0.700558	-0.16842	-0.248469	-0.248463	6.65221e-05	0.526593	0.106095	0.0885923	2.96902e-08	0.252505	0.088589	0.088597
Analyte43	Methylene chloride	blue	37.3973	23.7099	13.6874	10.0224	-0.202473	-0.28176	-0.273542	-0.223908	-0.310619	-0.005688	0.278574	0.915897	0.870073	0.346651	-0.180874	-0.126137	-0.112853	0.261794	-0.19198	-0.111303	-0.153263	0.614616	0.218594	0.392945	0.445043	0.0722654	0.191141	0.451361	0.298336	3.36431e-06
Analyte44	Fumaric acid, di(trans-hex-3-enyl) ester	red	16.5515	12.0083	4.54322	7.46508	0.504151	0.940803	0.00901882	0.519676	0.329236	-0.231956	-0.250859	-0.322291	-0.173302	-0.147767	0.745554	-0.20422	-0.204218	-0.204212	0.479738	-0.204219	-0.204216	-0.204206	1.20763e-09	0.16383	0.163834	0.163847	0.000560007	0.163831	0.163838	0.163859
Analyte46	Cyclopentane, 2-ethylidene-1,1-dimethyl-	turquoise	37.0339	34.0847	2.94919	31.1355	-0.0942248	0.264561	0.304026	0.627021	0.891625	-0.210252	-0.225388	-0.359212	-0.233782	-0.29714	0.373727	0.473255	-0.190606	-0.33746	-0.0677273	0.16618	-0.21004	-0.207328	0.0088818	0.000680946	0.194396	0.0189949	0.647394	0.258961	0.151892	0.157372
Analyte47	Ethanol	turquoise	2.51757	1.11503	1.40254	-0.287513	-0.300453	-0.387008	-0.473683	-0.385898	-0.48488	0.399896	0.168512	0.379146	0.155036	0.372176	-0.25283	-0.240008	0.162694	0.410417	-0.253645	-0.250514	0.275975	0.14791	0.082958	0.100361	0.269225	0.00376336	0.0819373	0.0859122	0.0576086	0.315729
Analyte48	Benzene	black	4.10844	3.55045	0.557988	2.99246	0.826376	0.444323	0.288591	-0.235064	-0.105165	-0.173221	-0.0693588	-0.20419	-0.12594	-0.172536	-0.18214	-0.18214	-0.18214	-0.18214	0.791298	0.0403526	-0.145157	0.0420677	0.215332	0.215332	0.215332	0.215332	2.17068e-11	0.785382	0.324923	0.77649
Analyte49	unknown	black	8.69555	5.5489	3.14665	2.40225	0.869867	0.596063	0.565255	-0.0753295	0.0618937	-0.282481	-0.290907	-0.369555	-0.190672	-0.259764	-0.031991	-0.108888	-0.240093	-0.240093	0.803526	0.297724	-0.240093	-0.240093	0.829103	0.461302	0.100237	0.100237	6.24022e-12	0.0398614	0.100237	0.100237
Analyte51	Furan, 2-ethyl-	pink	11.5451	4.24784	7.29726	-3.04942	0.1958	0.146572	0.837674	0.354754	0.578508	-0.334967	-0.365321	-0.420278	-0.259864	-0.326794	0.0176927	0.448309	-0.28281	-0.294581	0.129043	0.564453	-0.290067	-0.292041	0.904992	0.00139562	0.0514531	0.0421067	0.382045	2.93148e-05	0.0455117	0.0439961
Analyte52	Undecane, 4,6-dimethyl-	red	17.1613	13.3343	3.82694	9.50741	0.720094	0.962169	0.121429	0.378425	0.257619	-0.314729	-0.315407	-0.302398	-0.218422	0.0262274	0.534768	-0.156901	-0.17996	-0.103119	0.686707	-0.206107	-0.270835	-0.304553	9.01821e-05	0.286876	0.220969	0.485513	7.08881e-08	0.159886	0.0626165	0.0353202
Analyte54	Heptane, 2,2,4,6,6-pentamethyl-	grey	2.89277	1.23028	1.66249	-0.432213	-0.337104	-0.232142	-0.178406	0.0306215	-0.0953732	-0.185532	0.215784	0.537457	0.210067	0.756606	0.0321498	-0.00810707	-0.0494762	0.514218	-0.342068	-0.0629239	-0.213501	0.129708	0.828267	0.956387	0.738417	0.000184998	0.0173254	0.670924	0.145104	0.379576
Analyte55	Propanoic acid, 2-methyl-, ethyl ester	magenta	5.22402	4.83546	0.388555	4.44691	-0.119124	-0.175632	-0.207351	-0.154062	-0.202878	0.0777495	0.897545	0.285986	0.140643	-0.0246338	-0.105456	-0.105456	-0.0825746	-0.105454	-0.105456	-0.105456	0.0537291	0.556125	0.475625	0.475626	0.576866	0.475633	0.475626	0.475626	0.716832	4.06178e-05
Analyte56	1,3-Cyclopentadiene, 5,5-dimethyl-1-ethyl-	yellow	30.5671	13.129	17.438	-4.30896	-0.123291	-0.135651	-0.21222	-0.0988684	-0.147993	-0.00713881	0.071253	0.845216	0.877449	0.333159	-0.0836732	-0.0701262	-0.171478	0.242176	-0.107295	-0.11191	-0.12023	0.422536	0.57179	0.635767	0.243867	0.0972356	0.46792	0.448883	0.415657	0.00277385
Analyte57	2,3-Butanedione	yellow	26.646	15.863	10.7831	5.07993	-0.227338	-0.317696	-0.358386	-0.270479	-0.367773	0.385812	0.0453012	0.752692	0.917762	0.0920879	-0.195438	-0.184823	0.0549837	0.00345369	-0.199367	-0.189916	0.302532	0.408575	0.183116	0.208534	0.710505	0.981413	0.174296	0.196046	0.0366172	0.00393821
Analyte58	Pentanal	grey	0.478918	0.0833139	0.395604	-0.31229	-0.0207448	0.0546977	0.366011	0.173163	0.277118	-0.372907	-0.176202	-0.0246585	-0.222385	0.316885	0.0333428	0.205349	0.0146479	0.0989037	-0.0443441	0.192322	-0.257613	-0.242609	0.821996	0.161462	0.921286	0.503619	0.764731	0.190335	0.0771082	0.0966208
Analyte59	Cyclopentane, 1-methyl-2-methylene-	turquoise	10.3226	8.83692	1.4857	7.35123	0.122225	0.37646	0.351771	0.519128	0.721073	-0.416267	-0.330195	-0.154171	-0.250171	0.280988	0.30292	0.416631	-0.300874	0.0990792	0.0887747	0.117287	-0.361915	-0.361903	0.036365	0.0032229	0.0377105	0.502859	0.548491	0.427246	0.0114827	0.0114856
Analyte60	unknown	yellow	12.0376	7.41214	4.62542	2.78672	-0.16148	-0.238417	-0.118685	-0.134116	-0.16562	-0.0205017	0.359391	0.656513	0.787377	0.0290015	-0.159407	-0.0245403	-0.119245	0.0267125	-0.159407	0.0190359	-0.0817676	0.498619	0.279149	0.868501	0.419517	0.856977	0.27915	0.897817	0.580608	0.000309814
Analyte61	2,4-Dioxaundecane	red	5.6567	3.5019	2.15481	1.34709	0.673559	0.752444	0.124935	0.123517	0.142096	-0.170542	-0.184068	-0.230898	-0.114386	-0.145089	0.191211	-0.149043	-0.149039	-0.149022	0.702976	-0.149042	-0.149034	-0.149007	0.192958	0.311996	0.312011	0.312064	2.53769e-08	0.311999	0.312027	0.312115
Analyte62	Ether, tert-butyl isopropylidenecyclopropyl	pink	5.83994	1.38252	4.45743	-3.07491	-0.0689787	-0.144696	0.659616	0.320763	0.484288	-0.167286	-0.215021	-0.242046	-0.166753	-0.207531	-0.145045	0.583489	-0.179896	-0.179891	-0.118498	0.358611	-0.138883	-0.179887	0.325299	1.34473e-05	0.221136	0.221148	0.422457	0.0123179	0.346491	0.221159
Analyte63	Carbonic acid, dimethyl ester	blue	8.72582	4.69076	4.03507	0.65569	-0.112511	-0.198814	0.111241	-0.0457973	-0.0149035	-0.235153	-0.104988	0.640521	0.67059	0.361521	-0.17515	0.154644	-0.2319	0.226127	-0.135021	0.148544	-0.282459	0.295214	0.233764	0.293951	0.112739	0.122237	0.360196	0.313638	0.0517554	0.0416462
Analyte64	2-Butanone, 4-hydroxy-3-(hydroxymethyl)-3-methyl-	blue	24.0079	14.7749	9.23301	5.54188	-0.281568	-0.380437	-0.474913	-0.367771	-0.475108	0.324687	0.298292	0.851172	0.783164	0.327269	-0.252457	-0.252457	0.044172	0.318495	-0.231061	-0.252457	0.226189	0.399576	0.0834279	0.083428	0.765618	0.0273671	0.114083	0.0834281	0.122132	0.00489873
Analyte65	Trichloroethylene	black	1.06979	0.569531	0.500263	0.0692687	0.529911	0.472985	0.0554931	0.12693	0.0434197	-0.137874	-0.137828	-0.175519	-0.0970271	-0.091036	0.185609	-0.111292	-0.111286	-0.111264	0.482046	-0.111291	-0.111279	-0.111242	0.206572	0.451405	0.45143	0.451521	0.000521861	0.45141	0.451459	0.451609
Analyte66	Propanoic acid, ethenyl ester	blue	25.4301	20.3069	5.12322	15.1837	-0.352904	-0.456105	-0.486476	-0.297889	-0.409962	0.115547	0.402601	0.914047	0.662823	0.611312	-0.307233	-0.0687987	-0.0400302	0.546681	-0.307233	-0.307233	0.0120993	0.471747	0.0336589	0.642191	0.787056	5.81838e-05	0.0336589	0.033659	0.934949	0.000712236
Analyte67	Acetonitrile	blue	29.4767	18.3732	11.1034	7.26979	-0.215161	-0.292161	-0.423938	-0.287871	-0.41283	0.169896	0.499629	0.885781	0.819466	0.247539	-0.176911	-0.230322	-0.178653	0.184195	-0.192982	-0.227114	0.0900454	0.731741	0.229022	0.115277	0.224396	0.210111	0.188791	0.120572	0.542759	3.45282e-09
Analyte68	Undecane	black	2.30922	2.12467	0.184552	1.94012	0.714931	0.270117	0.121426	-0.205803	-0.131966	-0.213723	-0.0466695	0.0507361	-0.0626185	0.268129	-0.306669	0.0264225	-0.0749171	0.181937	0.629603	-0.154126	-0.186916	-0.115334	0.0340028	0.858514	0.612807	0.215853	1.63497e-06	0.29559	0.203336	0.435037
Analyte69	2-Oxabicyclo[2.2.2]octan-6-ol, 1,3,3-trimethyl-	turquoise	49.1041	40.7221	8.38208	32.34	-0.0869049	0.420107	0.342112	0.768595	0.899883	-0.209651	-0.368234	-0.453009	-0.276498	-0.28896	0.571303	0.389847	-0.205123	-0.323701	-0.0795758	0.165659	-0.202652	-0.315758	2.22697e-05	0.00616182	0.161934	0.0248094	0.590826	0.260477	0.16716	0.0287982
Analyte72	Heptane, 3,3,4-trimethyl-	grey	1.22466	0.411316	0.813342	-0.402026	-0.0932802	-0.154903	-0.167446	-0.126788	-0.172293	-0.00564423	0.316492	0.359961	0.38815	0.0175595	-0.0834974	-0.0834972	-0.0834963	-0.0834932	-0.0834972	-0.083497	-0.0834954	0.584474	0.572601	0.572602	0.572606	0.57262	0.572602	0.572603	0.57261	1.28986e-05
Analyte73	Decane, 2,6,7-trimethyl-	red	18.7694	14.427	4.34243	10.0846	0.636145	0.978408	0.0981963	0.480339	0.339535	-0.340953	-0.267689	-0.293477	-0.22005	0.0153517	0.63521	-0.135273	-0.21145	-0.113928	0.609397	-0.209624	-0.29866	-0.275672	1.23579e-06	0.35929	0.149098	0.44069	4.28813e-06	0.152723	0.0392121	0.0578944
Analyte75	Isobutyl acetate	yellow	7.88159	6.60131	1.28028	5.32103	-0.149167	-0.223985	-0.230517	-0.172573	-0.237525	0.34379	-0.0778162	0.428872	0.727949	-0.114957	-0.126235	-0.126234	0.159553	-0.126231	-0.126234	-0.126234	0.269731	0.201884	0.392578	0.392578	0.278703	0.392592	0.392578	0.392579	0.063736	0.16881
Analyte76	Cyclopentane, 1-ethyl-3-methyl-	red	10.7202	8.26049	2.4597	5.80079	0.672981	0.887412	0.095823	0.302647	0.206919	-0.214939	-0.224065	-0.295204	-0.150684	-0.138558	0.496674	-0.188681	-0.188681	-0.188678	0.635404	-0.188681	-0.18868	-0.188676	0.000329818	0.199024	0.199026	0.199031	1.22379e-06	0.199025	0.199028	0.199037
Analyte77	Aziridine, 1-ethenyl-	magenta	3.97797	2.34713	1.63084	0.716287	-0.215271	-0.324108	-0.356518	-0.304408	-0.370687	0.194999	0.837543	0.40182	0.173578	0.0116864	-0.213954	-0.172601	0.0214165	-0.124325	-0.184479	-0.194685	0.0904746	0.778153	0.144232	0.240745	0.885119	0.399834	0.209398	0.184842	0.540829	7.58478e-11
Analyte78	8a-Methyl-5-methylene-3-([(pyridin-2-ylmethyl)-amino]-methyl)-decahydro-naphtho[2,3-b]furan-2-one	turquoise	25.3329	18.1548	7.17814	10.9766	0.115698	0.211361	0.779015	0.520616	0.80171	-0.315453	-0.451726	-0.537912	-0.325817	-0.385792	0.166609	0.619691	-0.274053	-0.381453	0.0366937	0.482302	-0.268337	-0.381452	0.257716	2.64615e-06	0.059442	0.00747073	0.804441	0.000517773	0.0651731	0.00747077
Analyte79	??-Pinene	green	0.652683	0.628624	0.0240588	0.604565	0.101119	0.163868	-0.13009	-0.011312	-0.0946704	0.436494	-0.121875	-0.18301	-0.0728915	-0.166507	0.124309	-0.151703	0.0252776	-0.151695	0.104862	-0.151703	0.352343	-0.151689	0.399897	0.303339	0.864586	0.303365	0.478129	0.30334	0.014046	0.303384
Analyte80	Trichloromethane	blue	30.41	23.4929	6.91711	16.5758	-0.285731	-0.381309	-0.26816	-0.262396	-0.310042	-0.0203021	0.394355	0.926812	0.746535	0.498665	-0.25473	-0.0760739	-0.118623	0.352348	-0.271659	-0.0900045	-0.159172	0.617914	0.0805941	0.607316	0.421963	0.0140443	0.0617909	0.542942	0.279869	2.87966e-06
Analyte82	Oxalic acid, bis(2-ethylhexyl) ester	red	7.82826	3.98923	3.83902	0.150207	0.244804	0.764971	-0.0353961	0.53371	0.342509	-0.18064	-0.204539	-0.267937	-0.143958	-0.129384	0.702491	-0.165485	-0.165477	-0.165448	0.29029	-0.165484	-0.165468	-0.165419	2.61914e-08	0.260985	0.261009	0.261095	0.0453382	0.26099	0.261036	0.261179
Analyte83	1,4-Cyclohexadiene, 1-methyl-	turquoise	2.93692	2.13333	0.80359	1.32974	-0.081683	-0.157225	0.189292	0.219778	0.467908	-0.120012	-0.132065	-0.142795	-0.11365	-0.130015	-0.107064	0.418342	-0.107062	-0.107056	-0.107063	0.224013	-0.10706	-0.107051	0.468887	0.00308662	0.468895	0.468918	0.468888	0.125863	0.468902	0.468941
Analyte84	2-Butanol, (R)-	magenta	3.50739	1.11677	2.39061	-1.27384	-0.266887	-0.368519	-0.459591	-0.360181	-0.46133	-0.119992	0.682524	0.409058	0.0646472	0.285674	-0.229759	-0.229759	0.183645	0.370804	-0.229759	-0.229759	-0.229758	0.594347	0.116192	0.116192	0.2115	0.00947276	0.116192	0.116193	0.116194	8.43064e-06
Analyte85	3-Heptyne, 5-methyl-	turquoise	17.9609	16.3177	1.64319	14.6745	0.135649	0.193345	0.269609	0.504106	0.795318	-0.25431	-0.280865	-0.317063	-0.216444	-0.206125	0.126613	0.631632	-0.224856	-0.224841	0.130995	0.0101359	-0.224852	-0.224826	0.391149	1.4784e-06	0.124407	0.124433	0.374828	0.945488	0.124415	0.124458
Analyte86	tert-Butyldimethylsilanol	blue	39.7224	29.7694	9.95298	19.8164	-0.17417	-0.307821	-0.388355	-0.382106	-0.48584	0.0535101	0.413324	0.97122	0.788812	0.53766	-0.263154	-0.258719	-0.079074	0.396619	-0.149268	-0.178998	-0.0501799	0.582775	0.0707424	0.0758022	0.593177	0.0052562	0.311256	0.223488	0.734831	1.38583e-05
Analyte87	2-Thiophenecarboxylic acid, 4-nitrophenyl ester	grey	1.09595	0.643562	0.452386	0.191175	-0.0310064	-0.138826	0.385916	-0.13849	0.158844	-0.110187	-0.119857	-0.150949	-0.0968547	-0.174273	-0.0963246	-0.0963213	-0.0963023	-0.0962344	-0.0963213	0.673954	-0.096281	-0.096169	0.514864	0.514879	0.514962	0.51526	0.514879	1.51636e-07	0.515056	0.515547
Analyte88	Toluene	grey	0.247468	0.194704	0.0527647	0.141939	-0.158871	-0.161861	0.262137	-0.0935828	-0.00233141	-0.1494	0.0270986	0.159113	0.168353	-0.00249737	0.00507062	-0.136344	-0.123587	0.0275914	-0.209293	0.535143	-0.18994	0.0913584	0.972714	0.355465	0.402659	0.852323	0.153388	8.89701e-05	0.19599	0.536866
Analyte89	2-Butenal	pink	0.407813	0.362059	0.0457542	0.316305	-0.0956458	-0.0469765	0.466982	-0.0773099	0.0548908	-0.0019105	-0.155542	-0.222453	-0.103842	-0.210244	0.0426587	-0.164009	-0.00793367	-0.164008	-0.112408	0.493271	0.0764376	-0.164008	0.773432	0.265324	0.957319	0.265325	0.446852	0.00036765	0.605595	0.265326
Analyte90	Butanoic acid, ethyl ester	magenta	4.63369	4.27393	0.359763	3.91416	-0.123479	-0.184316	-0.212728	-0.159776	-0.210852	0.112312	0.848352	0.240683	0.122221	-0.041837	-0.108874	-0.108874	-0.108874	-0.108873	-0.108874	-0.108874	0.138582	0.514663	0.461356	0.461357	0.461358	0.461362	0.461357	0.461357	0.347547	0.00018223
Analyte91	unknown	red	19.4949	15.1835	4.31145	10.872	0.663118	0.985947	0.0783525	0.465384	0.321632	-0.318779	-0.275267	-0.275077	-0.176571	-0.00629365	0.624384	-0.150966	-0.226602	-0.118016	0.63807	-0.232809	-0.28471	-0.249351	2.11111e-06	0.305723	0.121433	0.424357	1.06906e-06	0.111295	0.0498401	0.0874272
Analyte92	3-Pentanone, 2,4-dimethyl-	yellow	23.9554	17.3676	6.58783	10.7797	-0.128839	-0.19088	-0.22161	-0.151545	-0.220797	0.0961235	-0.055636	0.689971	0.927416	0.00625088	-0.11403	-0.11403	0.0677126	0.00662516	-0.11403	-0.11403	0.0152725	0.366511	0.440278	0.440279	0.647466	0.964354	0.440279	0.440279	0.917941	0.0104019
Analyte93	unknown	yellow	3.48234	2.03843	1.4439	0.594531	-0.220891	-0.297436	-0.221559	-0.0889475	-0.0328626	0.404019	-0.12755	0.429731	0.617015	-0.0988863	-0.181639	0.128171	0.0833365	-0.0783039	-0.202015	-0.16667	0.312365	0.104755	0.216618	0.385299	0.573344	0.596792	0.168528	0.25754	0.0306574	0.47858
Analyte94	Carbonic acid, ethyl-, methyl ester	magenta	5.75463	4.35999	1.39465	2.96534	-0.174606	-0.231388	-0.319564	-0.239912	-0.307826	-0.066762	0.921119	0.465012	0.125741	0.339945	-0.155848	-0.155848	-0.155848	0.265426	-0.155848	-0.155848	-0.155848	0.669664	0.290162	0.290162	0.290162	0.0682567	0.290162	0.290162	0.290163	1.94219e-07
Analyte96	1,4-Cyclohexanedione	pink	2.05914	2.00441	0.0547313	1.94967	-0.0334824	-0.113665	0.657351	-0.140068	-0.0546949	-0.11445	-0.115069	-0.135284	-0.0473388	-0.107483	-0.0939878	-0.093985	-0.0939688	-0.093911	-0.093985	0.657644	-0.0939507	-0.0938552	0.52516	0.525173	0.525244	0.525501	0.525173	3.8048e-07	0.525325	0.525748
Analyte97	Heptane, 4-ethyl-	red	2.44324	1.63917	0.804077	0.835089	0.291872	0.671174	-0.206121	0.374174	0.146119	-0.174486	0.382325	-0.0319798	-0.0356452	-0.0196357	0.593799	-0.239781	-0.214113	-0.14998	0.287218	-0.324319	-0.128769	0.175946	8.63507e-06	0.100692	0.143927	0.308928	0.0477736	0.0245194	0.383065	0.231613
Analyte98	4-[4-[(2-Hydroxybenzoyl)amino]anilino]-4-oxobut-2-enoic acid	turquoise	23.6285	19.519	4.10945	15.4096	-0.0978477	0.340731	0.13077	0.665407	0.798025	-0.221269	-0.253833	-0.294115	-0.194746	-0.159023	0.473806	0.469364	-0.201582	-0.201562	-0.0475982	-0.0893098	-0.201576	-0.201542	0.000669811	0.000764331	0.16946	0.169504	0.748014	0.546073	0.169474	0.169547
Analyte99	Ethylidenecyclobutane	green	0.99261	0.527631	0.464979	0.0626512	-0.212686	-0.295156	-0.304048	-0.267193	-0.326628	0.447175	-0.0547756	-0.0796604	0.0136181	-0.132554	-0.17405	-0.174049	0.538022	-0.174032	-0.174049	-0.174049	0.506227	-0.174019	0.23676	0.236762	8.01405e-05	0.236809	0.236762	0.236764	0.00024167	0.236845
Analyte100	Butyric acid, neopentyl ester	red	20.0637	13.7163	6.34736	7.36898	0.502904	0.966949	0.0409649	0.585051	0.401144	-0.305638	-0.315281	-0.319775	-0.227684	-0.0025541	0.759211	-0.133163	-0.198065	-0.115539	0.47927	-0.227156	-0.267008	-0.297549	3.9938e-10	0.366902	0.177185	0.434214	0.000568043	0.120502	0.0665662	0.0399836
Analyte101	2,3-Pentanedione	yellow	8.69889	6.21661	2.48228	3.73432	-0.126885	0.0202037	-0.266308	0.091055	-0.00665086	0.0927391	-0.140896	0.575954	0.770134	0.0528984	0.128622	-0.0703481	0.0547938	-0.130241	-0.108016	-0.19469	0.0441961	0.275683	0.383613	0.634696	0.711462	0.377607	0.464918	0.184831	0.765494	0.0578843
Analyte102	Butanal, 2-ethyl-3-methyl-	yellow	23.4231	9.94532	13.4778	-3.53247	-0.250932	-0.282704	-0.412473	-0.228978	-0.355321	0.319082	0.350749	0.818553	0.833577	0.231619	-0.11632	-0.224077	-0.0924926	0.150804	-0.234592	-0.20812	0.142649	0.582148	0.431092	0.125751	0.531801	0.306248	0.108507	0.155757	0.333439	1.42288e-05
Analyte103	Butanoic acid, 3-methyl-, ethyl ester	grey	1.28666	0.718906	0.567759	0.151146	-0.178137	-0.272853	-0.299992	-0.252304	-0.322991	0.149262	0.466003	0.210431	0.0633109	0.0659954	-0.156346	-0.156346	-0.081651	0.0130111	-0.156346	-0.156346	0.0659288	0.628095	0.288605	0.288605	0.58115	0.930059	0.288605	0.288605	0.656166	1.76113e-06
Analyte104	Chroman-4-one, 2,3-dehydro-3-hydroxy-2-(4-dimethylaminophenyl)-	grey	0.26593	0.108267	0.157663	-0.0493952	0.349302	0.172443	0.109334	-0.143415	-0.18504	-0.174372	0.164127	-0.0601014	-0.0522933	-0.0966319	-0.0659753	-0.110308	-0.178894	-0.178869	0.305114	0.0234887	-0.178886	0.384329	0.655938	0.455441	0.223763	0.223827	0.0349666	0.874089	0.223783	0.00699741
Analyte105	Oxalic acid, isobutyl propyl ester	grey	0.554686	0.0689314	0.485754	-0.416823	-0.218127	-0.277424	-0.250302	-0.22821	-0.299063	0.500268	0.0397724	0.0752782	-0.0413642	0.0746745	-0.158971	-0.163078	0.0335745	0.322138	-0.183231	-0.153477	0.483539	-0.180495	0.280485	0.268082	0.820779	0.0255554	0.212551	0.297656	0.000498451	0.219575
Analyte106	Propane-1,1-diol dipropanoate	red	2.87883	2.35923	0.519592	1.83964	0.464151	0.697486	-0.0463218	0.217912	0.0994526	-0.235823	-0.0783251	-0.152079	-0.150144	0.1339	0.384775	-0.200876	-0.200874	0.167402	0.452178	-0.200875	-0.200871	-0.200859	0.00692638	0.170991	0.170996	0.255424	0.00125303	0.170992	0.171001	0.171029
Analyte107	Undecane, 3,7-dimethyl-	red	12.2927	9.65881	2.63389	7.02492	0.686981	0.911178	0.082081	0.30122	0.230902	-0.220982	-0.235108	-0.299169	-0.1551	-0.156655	0.470227	-0.191665	-0.191664	-0.191661	0.679747	-0.191664	-0.191663	-0.191658	0.000745082	0.191884	0.191886	0.191893	1.07848e-07	0.191884	0.191888	0.1919
Analyte108	Hexanal	pink	2.38905	0.908084	1.48097	-0.572884	-0.134081	-0.180693	0.653102	0.193422	0.407547	-0.321024	-0.154267	-0.0498955	-0.0788229	0.0695849	-0.113422	0.463217	-0.157047	-0.0463951	-0.207942	0.474881	-0.282325	-0.130967	0.442739	0.000914856	0.286422	0.754182	0.156119	0.000648592	0.0518716	0.37493
Analyte109	Ethanone, 1-(2-methyl-1-cyclopenten-1-yl)-	blue	4.6102	2.29806	2.31214	-0.0140857	-0.174214	-0.174104	-0.292913	-0.233059	-0.284734	-0.0660973	0.445272	0.550415	0.11916	0.805044	-0.150112	-0.15858	0.00463384	0.493416	-0.140994	-0.148521	-0.0934078	0.193565	0.308499	0.281684	0.975064	0.000365963	0.339138	0.313713	0.527731	0.187431
Analyte110	unknown	grey	0.0911739	0.0540385	0.0371354	0.0169032	0.0994653	-0.0287147	0.0289571	0.0708406	0.00745455	-0.186421	0.0148412	0.155741	0.0174164	0.372699	-0.00950601	0.116063	-0.0429074	0.202728	0.0222022	-0.05639	-0.184183	-0.0480056	0.948871	0.43212	0.772146	0.166999	0.880934	0.703436	0.210141	0.745929
Analyte111	Thiophene, 3-methyl-	turquoise	4.83744	4.57669	0.26075	4.31594	-0.0982917	-0.119012	0.177033	0.259232	0.457394	-0.111712	-0.122734	-0.128737	-0.105352	-0.0967096	-0.0974501	0.682051	-0.0974432	-0.0974222	-0.0974491	-0.0974478	-0.0974366	-0.0974019	0.509942	9.39813e-08	0.509972	0.510064	0.509946	0.509952	0.510001	0.510152
Analyte112	Cyclopropane, 1-pentyl-2-propyl-	brown	9.92945	6.93108	2.99837	3.9327	-0.0516171	0.599981	-0.106011	0.672169	0.359987	-0.137635	-0.152251	-0.205347	-0.113437	-0.0584385	0.890982	-0.127309	-0.127298	-0.127257	-0.127309	-0.127307	-0.127285	-0.127218	2.19913e-17	0.388528	0.388571	0.388724	0.388528	0.388537	0.388619	0.388872
Analyte113	unknown	black	7.44849	6.42854	1.01995	5.40859	0.882908	0.534607	0.239348	-0.155652	-0.0211064	-0.162755	-0.174279	-0.213156	-0.113659	-0.134895	-0.140593	-0.140593	-0.140592	-0.140586	0.866139	-0.0307827	-0.132411	-0.140581	0.340525	0.340526	0.340531	0.34055	1.87245e-15	0.835466	0.369641	0.340567
Analyte114	2-Butenal, 2-methyl-	turquoise	6.90917	5.06668	1.84249	3.22419	-0.128651	-0.204148	0.515515	0.352394	0.573575	-0.196756	-0.180235	-0.173461	-0.153007	-0.106085	-0.171998	0.716701	-0.171998	-0.0998563	-0.171998	0.221016	-0.171997	-0.14987	0.242418	1.00987e-08	0.24242	0.499498	0.242418	0.131142	0.242423	0.309289
Analyte115	1H-Pyrazole-4-carbonitrile	grey	0.477776	0.102945	0.374831	-0.271886	0.43094	0.278274	-0.0331942	-0.103602	-0.142715	0.238107	-0.111981	-0.105777	-0.03141	-0.15562	0.0162799	-0.153515	-0.0563353	-0.153499	0.358598	-0.153514	0.295472	-0.153487	0.912548	0.297534	0.703711	0.297584	0.0123213	0.297536	0.04146	0.297622
Analyte116	1,3-cis,5-cis-Octatriene	turquoise	4.3854	3.69691	0.688491	3.00842	-0.114191	0.14092	0.158414	0.489122	0.575163	-0.182096	-0.196742	-0.240504	-0.161186	-0.147063	0.390046	0.230726	-0.161098	-0.161083	-0.161102	0.184673	-0.161093	-0.161068	0.0061335	0.114623	0.274015	0.274062	0.274002	0.208912	0.27403	0.274107
Analyte117	N-(4-[Acetylamino-(2-fluoro-benzyloxyimino)-methyl]-furazan-3-yl)-acetamide	turquoise	1.18271	0.965708	0.217001	0.748706	-0.00858697	0.155871	0.181951	0.380096	0.490385	-0.0476625	0.141068	-0.208844	-0.185829	-0.115948	0.156744	0.35767	-0.184226	-0.141717	-0.0179812	0.0261101	-0.099758	-0.0968408	0.287364	0.0125651	0.210033	0.336639	0.903451	0.86017	0.499923	0.512604
Analyte118	unknown	red	18.5277	13.1706	5.35708	7.81352	0.562895	0.960635	0.0345202	0.521751	0.375557	-0.244442	-0.269686	-0.342022	-0.186887	-0.155001	0.701269	-0.186679	-0.217581	-0.217576	0.573299	-0.217582	-0.217579	-0.217571	2.83542e-08	0.20392	0.137392	0.137402	2.05319e-05	0.13739	0.137395	0.137411
Analyte119	2-Propanone, 1-methoxy-	blue	18.2472	12.2895	5.9577	6.33182	-0.150413	-0.205823	-0.268015	-0.188058	-0.26189	-0.00283119	0.0731797	0.813324	0.733958	0.400024	-0.131367	-0.131367	-0.131366	0.378012	-0.131367	-0.131367	-0.131366	0.410187	0.373461	0.373461	0.373461	0.00807309	0.373461	0.373461	0.373462	0.00378481
Analyte120	Tetrasiloxane, decamethyl-	blue	27.1569	19.2848	7.87213	11.4127	-0.18193	-0.288014	-0.299264	-0.322128	-0.419567	0.0408461	0.250476	0.884765	0.771788	0.520595	-0.214996	-0.231858	-0.0762197	0.406267	-0.169488	-0.140375	-0.00726355	0.433934	0.142241	0.112804	0.606626	0.00416724	0.249466	0.341282	0.960921	0.00206065
Analyte121	1-Propanol, 2-methyl-	yellow	34.0099	21.2799	12.73	8.54993	-0.131754	-0.195635	-0.235331	-0.156677	-0.22567	0.189648	0.174346	0.788292	0.961262	0.0200827	-0.119436	-0.116133	-0.0803699	-0.0209377	-0.118868	-0.118238	-0.00470758	0.578691	0.418763	0.431839	0.587115	0.887671	0.420995	0.423482	0.974667	1.64416e-05
Analyte122	2-Penten-1-ol, acetate, (Z)-	turquoise	15.2123	11.873	3.33929	8.53372	-0.084776	-0.0638817	0.756257	0.362638	0.708937	-0.295019	-0.313062	-0.362753	-0.23309	-0.27608	0.0187892	0.590082	-0.256054	-0.256048	-0.178927	0.594251	-0.256052	-0.256042	0.899134	1.01479e-05	0.0789779	0.0789852	0.223676	8.46598e-06	0.0789802	0.0789923
Analyte123	Manganese, tricarbonyl[(1,2,3,4,5-??)-1-[(dimethylamino)methyl]-2,4-cyclopentadien-1-yl]-	green	3.67165	3.33794	0.333712	3.00422	-0.134632	-0.211106	-0.186617	-0.170813	-0.211899	0.677394	-0.0292458	-0.0969794	0.0136035	-0.154411	-0.112324	-0.112324	0.133092	-0.112313	-0.112324	-0.112323	0.540819	-0.112304	0.447194	0.447196	0.367161	0.447241	0.447196	0.447198	7.23337e-05	0.447275
Analyte124	Dodecane, 2,6,10-trimethyl-	red	13.8384	8.99469	4.84372	4.15096	0.399627	0.888038	-0.0196485	0.545806	0.365575	-0.216088	-0.234716	-0.302868	-0.165077	-0.132489	0.760893	-0.192572	-0.192544	-0.192442	0.394087	-0.192566	-0.192512	-0.192344	3.46752e-10	0.189748	0.189815	0.190054	0.00558021	0.189763	0.18989	0.190284
Analyte125	Bicyclo[3.1.0]hexane, 4-methylene-1-(1-methylethyl)-	green	5.00394	4.98372	0.0202176	4.9635	-0.0695378	-0.0995042	-0.157628	-0.153054	-0.133178	0.719097	-0.0480146	-0.125867	-0.0156636	-0.189835	-0.110962	-0.110962	-0.110957	-0.110942	0.0260795	-0.110961	0.639633	-0.110928	0.452756	0.452759	0.452776	0.452837	0.860332	0.452763	9.87031e-07	0.452897
Analyte126	2-tert-Butylcyclohexanone	pink	1.94394	0.749287	1.19465	-0.445366	-0.0270243	-0.0533571	0.616709	0.272385	0.335841	-0.102647	-0.0900898	-0.295067	-0.203716	-0.301912	-0.0387495	0.38371	-0.107593	-0.265731	-0.113315	0.357553	-0.0842963	-0.131577	0.793718	0.00709704	0.466679	0.0679278	0.443169	0.0125962	0.56892	0.372688
Analyte127	Formamide, N-methyl-	blue	24.6502	20.5452	4.10496	16.4402	-0.16691	-0.226514	-0.359909	-0.2697	-0.363415	-0.0909153	0.33355	0.895387	0.606139	0.780554	-0.178412	-0.186272	-0.168118	0.607396	-0.150208	-0.186272	-0.176369	0.438256	0.225032	0.204926	0.253367	4.70093e-06	0.308186	0.204927	0.230474	0.00183606
Analyte128	unknown	red	6.86492	2.59781	4.26711	-1.66929	0.100451	0.689872	-0.0841024	0.539036	0.399938	-0.165918	-0.193042	-0.249871	-0.140095	-0.100334	0.756911	-0.156255	-0.156251	-0.156239	0.180564	-0.156254	-0.156248	-0.156228	4.83605e-10	0.28889	0.2889	0.288938	0.219396	0.288892	0.288912	0.288974
Analyte129	Benzene, 1,3-dimethyl-	yellow	7.1811	4.11884	3.06227	1.05657	-0.0832574	-0.060657	-0.117182	-0.119687	-0.17003	0.222726	0.180741	0.608727	0.72754	0.0395275	-0.0257915	-0.17126	-0.216455	-0.0944239	-0.0533798	-0.0279852	0.115228	0.474068	0.861859	0.244477	0.139488	0.523231	0.718597	0.850239	0.435461	0.000664582
Analyte130	4-Methylheptane-3,5-dione	magenta	5.52573	4.10706	1.41867	2.68839	-0.181315	-0.253473	-0.327018	-0.246777	-0.316591	-0.0572517	0.922519	0.44645	0.119637	0.262955	-0.159342	-0.159342	-0.159341	0.284622	-0.159342	-0.159341	-0.15934	0.671426	0.27935	0.27935	0.279352	0.0499136	0.27935	0.27935	0.279353	1.75532e-07
Analyte131	Cyclopentane, 1-(S)-(2-methyl-1,3-dioxolan-2-yl)-2-(R)-formylmethyl-4-(R)-(2-methoxyethoxymethoxy)-	red	10.4706	7.07935	3.3912	3.68815	0.522496	0.854651	0.0106515	0.46191	0.331924	-0.214632	-0.243362	-0.302869	-0.166465	-0.137286	0.655736	-0.192031	-0.192027	-0.192015	0.496395	-0.19203	-0.192024	-0.192004	4.22162e-07	0.19102	0.191028	0.191057	0.000332781	0.191022	0.191037	0.191084
Analyte132	1-Butanol, 3-methyl-, acetate	yellow	6.60661	4.9304	1.67621	3.25419	-0.158077	-0.239762	-0.238955	-0.186607	-0.250658	0.498571	-0.0779306	0.381118	0.674805	-0.132103	-0.13332	-0.13332	0.150796	-0.133319	-0.13332	-0.13332	0.349498	0.166307	0.366332	0.366332	0.306274	0.366337	0.366332	0.366333	0.0148961	0.258593
Analyte133	Ethanone, 1-(1-cyclohexen-1-yl)-	blue	28.4153	22.7447	5.67059	17.0741	-0.284707	-0.239084	-0.399897	-0.0619089	-0.201244	-0.0371484	0.46937	0.924411	0.719405	0.501653	-0.0884976	-0.0412453	-0.199989	0.415932	-0.244633	-0.288645	-0.189282	0.636359	0.549744	0.78075	0.172929	0.00328005	0.0937855	0.0466294	0.197571	1.16609e-06
Analyte134	2-Pentenal, (E)-	turquoise	31.4144	26.9197	4.49466	22.4251	0.0214982	0.101596	0.668052	0.521129	0.865804	-0.286106	-0.342299	-0.421692	-0.279527	-0.31927	0.0872096	0.726619	-0.262766	-0.326583	-0.0219262	0.343482	-0.230926	-0.315109	0.55559	5.01549e-09	0.0711742	0.0234816	0.882404	0.016839	0.114299	0.0291465
Analyte135	p-Xylene	yellow	3.01416	1.41941	1.59475	-0.175336	-0.137374	-0.13625	-0.116504	-0.018263	-0.0077207	0.117112	0.331413	0.507966	0.583631	-0.00180963	-0.0678276	0.0356219	-0.232718	-0.0558155	-0.0997845	-0.0737735	0.0479433	0.446354	0.646906	0.810046	0.11144	0.706321	0.499808	0.618255	0.746248	0.00147306
Analyte136	Pentanoic acid, 2,2,4-trimethyl-3-hydroxy-, isobutyl ester	black	4.79557	4.34204	0.45354	3.8885	0.78383	0.416505	0.147057	-0.108741	-0.0602642	-0.119448	-0.129824	-0.149499	-0.0796045	-0.0914202	-0.0972325	-0.0972322	-0.0972307	-0.0972253	0.680602	-0.0972319	-0.097229	-0.0972201	0.510892	0.510893	0.510899	0.510923	1.02495e-07	0.510894	0.510907	0.510946
Analyte137	2,3-Hexanedione	yellow	24.0004	16.3969	7.6035	8.79339	-0.144717	-0.192406	-0.226739	-0.143609	-0.216825	0.252826	-0.0427338	0.707074	0.922342	0.0414707	-0.107136	-0.111004	-0.00437507	-0.00829031	-0.129379	-0.1208	0.130116	0.350868	0.468584	0.452584	0.976456	0.955402	0.380797	0.413434	0.378066	0.0144812
Analyte138	2-Butanol, 3-methyl-	black	4.83183	4.34053	0.491293	3.84924	0.776762	0.423472	0.145401	-0.108403	-0.0577208	-0.119279	-0.129944	-0.149597	-0.0793301	-0.0959936	-0.0973182	-0.0973179	-0.0973163	-0.0973105	0.6812	-0.0973175	-0.0973145	-0.0973049	0.510518	0.510519	0.510526	0.510551	9.88989e-08	0.51052	0.510534	0.510575
Analyte139	2-Propanol, 1-methoxy-	blue	24.9108	20.2345	4.6763	15.5582	-0.206404	-0.253434	-0.406965	-0.265892	-0.391917	-0.0902997	0.364503	0.893699	0.66878	0.555185	-0.147757	-0.220553	-0.124821	0.473673	-0.185927	-0.206732	-0.20467	0.616787	0.316237	0.13197	0.397943	0.000672485	0.205781	0.158596	0.162883	3.0374e-06
Analyte140	unknown	blue	7.42129	4.82716	2.59413	2.23302	-0.218003	-0.183453	-0.232708	-0.0532282	-0.104301	0.0353391	0.421562	0.698363	0.609201	0.260538	-0.0461266	-0.0218125	-0.128171	0.163998	-0.200276	-0.128916	-0.0440939	0.405397	0.75556	0.883009	0.385299	0.265355	0.172301	0.382518	0.766021	0.00425656
Analyte141	Pentanoic acid, 2,2-dimethyl-, 1,2,3-propanetriyl ester	green	2.50747	2.06449	0.442978	1.62151	-0.157912	-0.227697	-0.240398	-0.193879	-0.252623	0.519166	0.379757	0.0347695	0.0739449	-0.147431	-0.132104	-0.132104	-0.065771	-0.0877312	-0.132104	-0.132103	0.602431	0.0794863	0.370761	0.370762	0.656938	0.553219	0.370762	0.370763	5.88876e-06	0.591246
Analyte142	unknown	pink	8.78513	5.33803	3.4471	1.89093	0.588576	0.343794	0.891191	0.0841285	0.356708	-0.325916	-0.370112	-0.449291	-0.251666	-0.334973	-0.101752	0.255513	-0.30589	-0.30589	0.499052	0.536446	-0.272543	-0.304936	0.491347	0.0796351	0.0344829	0.0344831	0.000305505	8.48671e-05	0.0609149	0.0350785
Analyte143	Cyclohexanol, 4-chloro-, trans-	yellow	23.2308	17.648	5.58288	12.0651	-0.0565463	-0.00758242	-0.162819	0.0227936	-0.075275	0.0272281	-0.0761476	0.658527	0.928977	-0.0281691	0.0721156	-0.0974712	-0.0390858	-0.0777758	-0.0632229	-0.100628	-0.100628	0.406696	0.62619	0.50985	0.791967	0.599278	0.66945	0.496172	0.496175	0.00412385
Analyte144	1,1,1,2,2,3,3-Heptafluoro-3-(1,2,2,2-tetrafluoroethoxy)propane	grey	0.136943	0.00452337	0.132419	-0.127896	0.11135	0.164831	0.00765937	0.292738	0.244124	-0.120841	-0.220094	-0.284617	-0.197333	-0.10636	0.166178	0.197553	0.1592	-0.0964173	0.0219105	-0.114922	-0.0807133	-0.25279	0.258965	0.178328	0.279783	0.514458	0.882487	0.43669	0.585513	0.083008
Analyte145	3-Hexenal	pink	2.64484	2.14512	0.499721	1.64539	0.344534	0.111791	0.75039	-0.2421	-0.0279673	-0.193444	-0.197376	-0.248642	-0.11676	-0.222912	-0.16279	-0.16279	-0.162789	-0.162788	0.247165	0.729566	-0.162789	-0.162786	0.26894	0.26894	0.268942	0.268947	0.09033	4.05e-09	0.268944	0.268953
Analyte147	2-Carene	turquoise	50.7846	44.1865	6.59805	37.5885	0.102573	0.410459	0.332807	0.700136	0.937086	-0.26575	-0.381669	-0.449224	-0.286296	-0.30062	0.377772	0.581548	-0.309793	-0.309791	0.128724	0.0819629	-0.240633	-0.30979	0.00811669	1.45924e-05	0.0321327	0.0321336	0.383232	0.579702	0.0994521	0.0321345
Analyte148	unknown	green	1.02946	0.952014	0.0774504	0.874563	-0.0842517	0.0269943	-0.112446	0.062611	-0.000677614	0.380277	-0.0669657	-0.0854252	0.0166302	-0.107475	0.15512	-0.0826272	-0.0826264	-0.0826235	-0.0826272	-0.082627	0.340632	-0.0826207	0.292451	0.576623	0.576627	0.57664	0.576623	0.576624	0.0178317	0.576653
Analyte149	Acetyl valeryl	red	9.38637	7.25746	2.12892	5.12854	0.582313	0.877335	0.0246612	0.366645	0.269605	-0.227372	-0.28439	-0.156432	-0.058793	0.0400824	0.519105	-0.156118	-0.199181	-0.129351	0.597138	-0.24253	-0.17211	-0.216953	0.000156591	0.289318	0.174707	0.380902	7.45655e-06	0.0967328	0.242108	0.138559
Analyte150	(3-Fluorophenyl) methanol, 1-methylpropyl ether	magenta	0.833069	0.383646	0.449424	-0.0657782	-0.186336	-0.277331	-0.318058	-0.254024	-0.321885	0.184765	0.610176	0.292224	0.102113	0.122482	-0.167208	-0.169523	0.119628	0.104361	-0.157037	-0.169522	0.0763704	0.36293	0.255984	0.249367	0.418013	0.480245	0.286452	0.249369	0.605912	0.011236
Analyte151	1-Butanol	blue	9.78038	7.23656	2.54383	4.69273	-0.116161	-0.222774	-0.445586	-0.330931	-0.399039	0.148353	0.335699	0.763079	0.57501	0.463215	-0.215396	-0.214653	0.0635716	0.252258	-0.0958243	-0.283651	0.0329759	0.460719	0.141483	0.142893	0.667733	0.0836802	0.51706	0.0507343	0.823923	0.000983242
Analyte152	cis-3-Hexenyl-??-methylbutyrate	turquoise	42.1853	25.6819	16.5034	9.17853	-0.127978	0.369712	0.190683	0.877752	0.840781	-0.216026	-0.293306	-0.40131	-0.262044	-0.22931	0.654322	0.515344	-0.0891977	-0.306504	-0.193407	-0.108377	-0.207539	-0.264642	4.55782e-07	0.000178068	0.546579	0.0341044	0.1878	0.463419	0.156942	0.0691066
Analyte153	2-Thiabicyclo[3.2.0]hept-3-ene-6,7-dicarboxylic acid, 5,6,7-trimethyl-	turquoise	7.714	6.63084	1.08316	5.54768	-0.107324	-0.139131	0.290723	0.327924	0.588027	-0.137471	-0.14418	-0.146542	-0.112127	-0.0901163	-0.119905	0.735438	-0.1199	-0.119884	-0.119905	-0.0160804	-0.119895	-0.119868	0.416926	2.62318e-09	0.416947	0.41701	0.416929	0.913616	0.416967	0.417072
Analyte154	Methane, dibromo-	red	4.31658	2.93358	1.383	1.55057	0.386486	0.723363	0.124507	0.413596	0.23183	-0.312311	-0.288724	-0.197038	-0.169155	0.185421	0.643825	-0.173649	-0.0902952	-0.0684742	0.294724	-0.0710133	-0.267561	-0.267556	7.95024e-07	0.237858	0.541635	0.643765	0.0420025	0.631489	0.0659843	0.065989
Analyte155	??-Myrcene	green	3.81655	3.61689	0.19967	3.41722	-0.155691	-0.238756	-0.132196	-0.218182	-0.240339	0.731942	-0.0554657	-0.0532865	0.0310307	-0.202467	-0.142495	-0.142495	-0.0332846	-0.14249	-0.142495	0.0165021	0.729242	-0.142486	0.333968	0.333969	0.822302	0.333986	0.333969	0.91136	4.14714e-09	0.333999
Analyte156	3-Methylcyclopentyl acetate	blue	31.6265	23.5936	8.03293	15.5607	-0.306909	-0.337436	-0.422792	-0.197891	-0.267892	-0.00624964	0.365368	0.924563	0.781677	0.390611	-0.170889	-0.0777959	-0.0725422	0.337895	-0.275038	-0.240203	-0.142673	0.641247	0.245515	0.599183	0.624144	0.0188319	0.0584965	0.100076	0.333357	9.08528e-07
Analyte157	3-Pentanol, 2-methyl-	blue	11.8878	8.55282	3.33498	5.21784	-0.252207	-0.375918	-0.294581	-0.205038	-0.267398	-0.0722377	0.430641	0.76037	0.645078	0.194004	-0.229946	-0.0278652	-0.0952878	0.299358	-0.229945	-0.137001	-0.179512	0.600199	0.115889	0.850874	0.51942	0.0387331	0.115889	0.353129	0.222138	6.50842e-06
Analyte158	1-Penten-3-ol	pink	18.7881	3.7007	15.0874	-11.3867	0.386843	0.4743	0.818411	0.47261	0.717805	-0.419538	-0.488908	-0.518491	-0.276829	-0.358843	0.262252	0.390473	-0.295018	-0.395573	0.300821	0.486105	-0.37071	-0.378349	0.0717498	0.00607283	0.0417883	0.00538804	0.0377461	0.000460413	0.00949221	0.00801242
Analyte159	Benzaldehyde, 3-bromo-5-methoxy-4-[(4-methylphenyl)methoxy]-	yellow	15.7146	9.30967	6.40492	2.90475	0.0931203	0.0493453	-0.0613234	-0.11253	-0.199727	-0.053016	-0.0145892	0.700215	0.827345	0.179681	-0.0185976	-0.190476	-0.0965046	0.0363041	0.0583362	0.0022428	-0.138109	0.346805	0.900157	0.194706	0.514075	0.806477	0.693694	0.987929	0.349209	0.0157408
Analyte160	photocitral B	grey	0.321647	0.0391911	0.282456	-0.243265	-0.258705	-0.112977	-0.317983	0.133956	0.0879816	0.269525	0.381044	0.0471329	0.00446075	-0.0423761	0.106885	0.0612728	0.133898	-0.0645896	-0.255167	-0.247014	0.156847	0.107868	0.469631	0.679087	0.364242	0.662728	0.0800576	0.090533	0.287044	0.465533
Analyte161	1-Hexadecen-3-ol, 3,5,11,15-tetramethyl-	brown	2.93986	1.40256	1.5373	-0.134739	0.100883	0.495786	0.108645	0.494615	0.364076	-0.0794103	-0.0506643	0.0298615	0.252741	-0.233046	0.684319	-0.149366	-0.295683	-0.295682	-0.00385841	0.102613	-0.170412	0.128069	8.19743e-08	0.310938	0.0413079	0.0413089	0.979236	0.487669	0.246855	0.385679
Analyte163	Isophytol	red	8.61629	6.87798	1.73831	5.13967	0.569758	0.852415	0.0210205	0.325058	0.213253	-0.267225	-0.226717	-0.219556	-0.165179	0.0555228	0.480557	-0.176089	-0.179018	-0.0359556	0.602794	-0.241561	-0.230952	-0.219775	0.000546187	0.231226	0.223436	0.8083	5.7932e-06	0.0981137	0.114258	0.133374
Analyte165	o-Xylene	yellow	11.5915	5.288	6.30347	-1.01547	-0.145139	-0.0469135	-0.0750558	0.0545302	0.0495044	-0.0640974	0.280311	0.706918	0.746035	0.148927	0.0321201	0.0335993	-0.273477	0.000157523	-0.138527	-0.0218248	-0.129684	0.497636	0.828423	0.820649	0.0600001	0.999152	0.347738	0.882944	0.379668	0.000319777
Analyte166	2-Heptanone	yellow	31.7778	21.6059	10.1719	11.434	-0.0693871	-0.106048	-0.196331	-0.125327	-0.18504	0.129395	0.0762332	0.756105	0.968023	0.0260725	-0.0719251	-0.139912	-0.0663289	-0.0251731	-0.0570924	-0.0986112	-0.0244998	0.483542	0.627104	0.342894	0.654211	0.865141	0.699914	0.504889	0.868716	0.000498394
Analyte168	Silane, (chloromethyl)trimethyl-	magenta	3.45124	1.18015	2.2711	-1.09095	-0.281884	-0.374207	-0.401419	-0.341721	-0.445019	0.119037	0.704551	0.437062	0.11301	0.180782	-0.22584	-0.236047	0.0656383	0.266735	-0.246671	-0.184525	0.0646404	0.49607	0.122724	0.106269	0.657587	0.0668558	0.0909962	0.209281	0.662479	0.000336262
Analyte172	Dodecane	black	1.90303	1.44396	0.459069	0.984892	0.691372	0.370815	0.259277	-0.248051	-0.0705485	-0.0514282	0.0568108	0.174429	0.355013	-0.2288	-0.251488	-0.149346	-0.264374	-0.264373	0.734209	0.0380105	-0.119382	0.276743	0.0846605	0.311003	0.0693995	0.0693998	2.87556e-09	0.797568	0.418977	0.0568885
Analyte174	unknown	brown	0.560195	0.413308	0.146887	0.266421	-0.133274	0.195892	-0.118198	0.453335	0.279738	0.0498746	0.115563	-0.100704	-0.106811	-0.100864	0.364037	0.113793	-0.0244053	-0.0926964	-0.134453	-0.193403	0.0319139	-0.0647853	0.0109724	0.441236	0.869218	0.530894	0.362236	0.187807	0.829508	0.661767
Analyte175	Heptanal	grey	0.783398	0.441532	0.341865	0.0996666	0.0893434	-0.0681587	0.482479	-0.183359	-0.0673901	-0.140787	-0.148669	-0.192623	-0.0848553	-0.185269	-0.11962	-0.11962	-0.11962	-0.11962	0.00750269	0.710218	-0.11962	-0.11962	0.418042	0.418042	0.418043	0.418044	0.959636	1.57089e-08	0.418043	0.418045
Analyte176	D-Limonene	green	2.58263	0.532815	2.04981	-1.517	0.138224	0.374349	0.154111	0.375689	0.408751	0.458057	-0.251705	-0.498231	-0.246227	-0.486103	0.368181	0.139584	-0.292093	-0.45835	0.137219	-0.0557759	0.491194	-0.329959	0.0100315	0.344038	0.0439567	0.00105231	0.352357	0.70652	0.000392624	0.0220027
Analyte177	6,6-Dimethyl-1,3-heptadien-5-ol	blue	10.1269	5.38114	4.74576	0.63538	-0.315783	-0.361806	-0.147337	-0.16677	-0.166385	0.416457	0.209179	0.702396	0.683446	0.194262	-0.213114	-0.0182766	-0.262987	0.0602645	-0.283423	-0.0483509	0.36788	0.398007	0.14585	0.901872	0.0709284	0.68409	0.0509284	0.744163	0.0100975	0.00508564
Analyte178	Undecane, 2,4-dimethyl-	brown	5.05308	2.64403	2.40905	0.234989	0.101472	0.59525	-0.0685428	0.538163	0.31834	-0.137188	-0.155612	-0.205819	-0.113162	-0.0830796	0.709993	-0.127365	-0.127364	-0.127361	0.0541831	-0.127365	-0.127363	-0.127358	1.59486e-08	0.388318	0.388321	0.388334	0.71454	0.388319	0.388325	0.388346
Analyte179	Hexane, 3,3,4,4-tetrafluoro-	yellow	14.4198	8.28111	6.13869	2.14242	-0.104046	-0.175088	-0.142958	-0.243485	-0.296568	0.154055	0.00822461	0.685798	0.808608	0.216506	-0.171866	-0.171866	-0.171866	0.0324774	-0.0668587	0.0242449	0.111503	0.414232	0.242786	0.242786	0.242786	0.826544	0.651625	0.87007	0.450544	0.00342286
Analyte180	2-Hexenal, (E)-	pink	11.9553	5.99171	5.96357	0.0281406	0.460853	0.244744	0.890274	0.220476	0.541502	-0.373466	-0.389236	-0.451948	-0.275647	-0.320383	-0.117933	0.48724	-0.308945	-0.301391	0.374344	0.508606	-0.320961	-0.320961	0.424684	0.000444434	0.0326315	0.0373669	0.00876114	0.000223343	0.0261297	0.0261298
Analyte181	Benzene, propyl-	grey	0.120414	0.0628781	0.0575358	0.00534231	0.160348	0.2502	-0.138581	0.04427	-0.0735345	-0.124638	0.0543434	0.135354	0.137775	0.249028	0.169539	-0.180959	0.0593446	0.139393	0.144545	-0.165012	-0.15633	-0.0105197	0.24932	0.218372	0.688665	0.344706	0.326989	0.262371	0.288655	0.943427
Analyte182	Eucalyptol	turquoise	1.96433	1.88994	0.0743824	1.81556	-0.147378	-0.135655	0.145363	0.151331	0.494512	-0.223193	-0.106721	-0.138118	-0.167692	0.0555979	-0.140229	0.491205	-0.00661282	0.0711725	-0.114697	0.0967428	-0.198799	-0.198783	0.341791	0.000392488	0.96442	0.630723	0.437594	0.513032	0.175552	0.175588
Analyte183	unknown	red	13.6993	9.13571	4.5636	4.57211	0.765338	0.900896	0.179528	0.316818	0.262446	-0.298022	-0.302664	-0.375116	-0.221403	-0.173981	0.396	-0.115142	-0.146542	-0.206638	0.77322	-0.168733	-0.262899	-0.269267	0.00533386	0.435807	0.320275	0.158791	1.18704e-10	0.251612	0.0710265	0.064212
Analyte184	Undecane, 4,8-dimethyl-	red	0.575811	0.251193	0.324618	-0.0734247	0.362101	0.394327	0.078227	-0.0878157	0.0734208	-0.0869305	-0.104872	-0.135989	-0.0662006	-0.11433	-0.0838917	-0.083891	-0.0838873	-0.0838738	0.587178	-0.0838902	-0.0838831	-0.0838609	0.570783	0.570786	0.570803	0.570865	1.14963e-05	0.57079	0.570823	0.570925
Analyte185	Pyrazine	grey	0.491997	0.466608	0.0253898	0.441218	0.017685	0.158417	-0.164041	0.0908488	-0.0296851	-0.119315	-0.0749434	0.0191832	-0.0801849	0.18863	0.207075	-0.146621	0.0743899	0.236056	0.0109402	-0.146621	-0.0886093	-0.14661	0.157891	0.320014	0.615316	0.106256	0.941169	0.320015	0.549239	0.320049
Analyte186	Hexanal, 3,3-dimethyl-	magenta	3.56514	0.965484	2.59966	-1.63418	-0.208201	-0.256851	-0.267906	-0.223481	-0.22141	-0.0408893	0.676236	0.55074	0.107823	0.583782	-0.192041	-0.0611622	-0.192039	0.444901	-0.19204	-0.122645	-0.0523604	0.367387	0.190997	0.679635	0.191001	0.00153306	0.190998	0.406282	0.723756	0.0102063
Analyte187	1-Butanol, 2-methyl-	yellow	32.6641	21.1909	11.4732	9.71776	-0.164207	-0.235745	-0.279856	-0.19633	-0.279214	0.260561	0.102208	0.772774	0.968722	0.0432095	-0.144199	-0.144199	-0.0999966	0.0383027	-0.144199	-0.144199	0.173289	0.465199	0.328161	0.328161	0.498893	0.796045	0.328161	0.328161	0.238848	0.000863641
Analyte188	1-Butanol, 3-methyl-	yellow	31.5433	19.9341	11.6092	8.32481	-0.183732	-0.267053	-0.310629	-0.222678	-0.310013	0.23319	0.124965	0.775351	0.961962	0.0584715	-0.160848	-0.160848	-0.000351495	0.0384123	-0.160848	-0.160848	0.116825	0.488508	0.274769	0.274769	0.998108	0.795474	0.274769	0.274769	0.429081	0.00042719
Analyte189	unknown	pink	13.8777	5.69259	8.18512	-2.49253	0.440963	0.272113	0.864624	0.282988	0.608594	-0.373366	-0.400273	-0.471919	-0.285132	-0.345978	-0.0534657	0.511207	-0.32136	-0.32582	0.355108	0.480109	-0.32043	-0.325349	0.718163	0.000204752	0.025934	0.0238272	0.0132598	0.000553711	0.0263921	0.0240429
Analyte190	Desmethyldeprenyl	turquoise	5.49752	3.84312	1.6544	2.18872	0.276707	0.223687	0.628259	0.371746	0.610129	-0.282352	-0.309099	-0.350263	-0.214168	-0.224979	0.0846053	0.475104	-0.246258	-0.246255	0.159681	0.265631	-0.246257	-0.246252	0.567499	0.000644263	0.0915561	0.0915603	0.278313	0.0680356	0.0915574	0.0915643
Analyte191	1-Propene, 2-methyl-	grey	0.533946	0.350822	0.183124	0.167697	-0.00476333	0.0481114	-0.185242	-0.111277	-0.238388	0.109851	0.112497	0.248736	0.0596169	0.456698	0.0342654	-0.195493	-0.144425	0.157998	-0.011864	-0.112548	0.133565	0.138501	0.817153	0.182991	0.327394	0.283476	0.936212	0.446284	0.365446	0.347832
Analyte192	1,1,3,3-Tetramethyl-1,3-bis[(2Z)-pent-2-en-1-yloxy]disiloxane	blue	9.7168	5.82249	3.8943	1.92819	-0.0334185	-0.226855	-0.210793	-0.352126	-0.397242	0.367832	0.226635	0.708002	0.64188	0.2673	-0.253454	-0.233166	-0.227364	0.176895	-0.0467826	-0.145765	0.35787	0.371765	0.0821759	0.110733	0.120153	0.229064	0.752194	0.322877	0.0125121	0.00927482
Analyte193	unknown	grey	0.434508	0.0655722	0.368936	-0.303364	-0.0196743	-0.114379	-0.0307237	-0.180694	-0.167447	0.392778	-0.0591081	-0.0605721	0.00436337	-0.224303	-0.12992	-0.129919	-0.129915	-0.129902	-0.00329081	0.0323913	0.620443	-0.129888	0.378793	0.378796	0.37881	0.37886	0.98229	0.826996	2.5526e-06	0.378909
Analyte195	2-Butanol, 1,4-dichloro-	blue	4.06651	2.09758	1.96893	0.128642	-0.0162857	-0.200642	-0.0693217	-0.206357	-0.254303	-0.0231879	0.0127675	0.562102	0.592417	0.298918	-0.194218	-0.0749337	-0.166262	0.132534	-0.0447066	0.0435148	-0.0331154	0.337186	0.18592	0.612728	0.258724	0.369191	0.762863	0.769009	0.82319	0.0190983
Analyte196	Pyridine, 4-methyl-	grey	1.10332	0.650902	0.452418	0.198485	0.0830038	-0.0566878	0.40191	-0.148313	0.141136	-0.129122	-0.143118	-0.176377	-0.11117	-0.205032	-0.111106	-0.111105	-0.111104	-0.1111	0.0341584	0.632456	-0.111103	-0.111096	0.452169	0.45217	0.452175	0.452192	0.817715	1.41893e-06	0.45218	0.452208
Analyte197	Malonic acid, dodecyl isobutyl ester	magenta	0.860017	0.479278	0.380739	0.0985386	-0.221594	-0.157885	-0.330276	-0.154307	-0.275493	-0.109864	0.545826	0.270843	0.0183761	0.24156	0.000829487	-0.215112	0.250801	0.312811	-0.215112	-0.131755	-0.215109	0.212646	0.995536	0.142021	0.0855414	0.0304075	0.142021	0.372038	0.142026	0.146759
Analyte198	3-Methyl-3-oxetanemethanol	green	5.30076	4.87684	0.423917	4.45293	-0.155843	-0.217893	-0.213634	-0.197529	-0.239451	0.780073	-0.0195613	-0.00947683	0.0617825	-0.178529	-0.128852	-0.128851	-0.0113141	-0.128843	-0.128851	-0.128851	0.7844	-0.128838	0.382759	0.38276	0.939163	0.382789	0.38276	0.382761	4.23069e-11	0.382811
Analyte199	4-tert-butyl-ethylamphetamine	turquoise	10.6257	9.83598	0.789678	9.04631	-0.109216	-0.153659	0.157993	0.31019	0.644294	-0.127946	-0.143472	-0.145322	-0.115561	-0.107359	-0.116007	0.710539	-0.116005	-0.116001	-0.116006	-0.01452	-0.116004	-0.115996	0.432343	1.53733e-08	0.432349	0.432367	0.432344	0.921971	0.432355	0.432385
Analyte200	CH3C(O)O(CH2)3CH=CH2	turquoise	17.1418	15.313	1.82887	13.4841	-0.137602	-0.21784	0.510425	0.351834	0.726735	-0.206268	-0.221446	-0.234781	-0.176094	-0.182188	-0.179808	0.840921	-0.179806	-0.1798	-0.179808	0.237898	-0.179804	-0.179794	0.221366	7.4585e-14	0.221371	0.221387	0.221367	0.103476	0.221376	0.221401
Analyte201	3-Hexanone, 2,5-dimethyl-	turquoise	7.84414	5.39422	2.44992	2.94429	0.437197	0.573489	0.405137	0.470066	0.607931	-0.293887	-0.340614	-0.408253	-0.248153	-0.264373	0.400641	0.210911	-0.253749	-0.294549	0.362537	0.119892	-0.262388	-0.283295	0.00477526	0.150161	0.0818073	0.0421304	0.011331	0.416979	0.0715971	0.051037
Analyte202	Benzoic acid, 4-methyl-2-trimethylsilyloxy-, trimethylsilyl ester	grey	0.622338	0.529237	0.0931008	0.436136	0.0197523	0.0597168	-0.0975635	-0.0238847	-0.136151	-0.159648	0.0637395	0.206584	-0.0499957	0.631105	0.0424918	-0.0661432	-0.21363	0.428463	-0.019995	-0.0678988	-0.118702	0.0154142	0.774295	0.655118	0.144855	0.00237965	0.892698	0.64656	0.42165	0.917182
Analyte203	Furan, 2-pentyl-	grey	0.607005	0.28443	0.322575	-0.0381453	-0.359292	-0.277079	-0.00384364	0.244693	0.237292	-0.0416232	-0.0601072	0.209906	0.257143	0.0908957	-0.0608016	0.339014	0.318525	-0.0789207	-0.324362	-0.0635468	-0.132116	0.00220887	0.681423	0.0184173	0.0273523	0.593896	0.0244995	0.667855	0.370715	0.988112
Analyte204	unknown	grey	0.708202	0.370455	0.337747	0.0327074	-0.433692	-0.399247	-0.215853	0.100295	0.133232	-0.0856659	0.132942	0.198802	0.0887644	0.200545	-0.122779	0.332542	0.501514	0.0998483	-0.426748	-0.191076	-0.222985	0.0296835	0.405766	0.0209245	0.000282062	0.499533	0.00248826	0.193278	0.127655	0.841264
Analyte205	2-Heptanone, 6-methyl-	turquoise	48.8481	38.2929	10.5552	27.7377	-0.21583	0.289296	0.0658342	0.812146	0.891728	-0.265758	-0.117206	-0.0638573	-0.00952974	-0.0345115	0.518343	0.525472	-0.259511	-0.123572	-0.190143	-0.108071	-0.297443	-0.0650741	0.00016074	0.000125535	0.074879	0.402717	0.195502	0.464689	0.0400578	0.660351
Analyte206	Methyl 2,3-di-O-benzoyl-4,6-di-O-methyl-??-d-glucoside	grey	0.173103	0.0573084	0.115795	-0.0584866	-0.206583	-0.31342	0.139434	-0.138262	-0.0205941	-0.0103961	0.0931205	0.178171	0.00640072	0.00389938	-0.221358	0.0840392	-0.170598	0.200183	-0.221357	0.164573	-0.02585	0.190368	0.13053	0.570103	0.246333	0.172503	0.130531	0.263661	0.861549	0.194964
Analyte207	Benzene, 1,2,3-trimethyl-	brown	9.23061	6.144	3.08661	3.05739	-0.0702066	0.533188	-0.0883883	0.649197	0.439481	-0.122921	-0.14354	-0.179033	-0.0982317	-0.0536459	0.79471	-0.113542	-0.113537	-0.113518	-0.113542	-0.113541	-0.113531	-0.1135	1.54584e-11	0.442252	0.442273	0.442348	0.442252	0.442257	0.442297	0.44242
Analyte208	4-Heptenal, (E)-	turquoise	43.9293	37.8497	6.07958	31.7701	0.0022527	0.165532	0.570265	0.628527	0.924441	-0.321969	-0.352106	-0.400918	-0.265796	-0.27159	0.169363	0.780555	-0.284372	-0.28437	-0.026095	0.213658	-0.284371	-0.284368	0.24982	6.07338e-11	0.0501242	0.0501255	0.86025	0.1448	0.0501246	0.0501268
Analyte209	Bis[bicyclo[3.2.0]hept-2-en-4-yl]ether	green	4.91056	4.74657	0.163997	4.58257	-0.165019	-0.176909	-0.195228	-0.104423	-0.178738	0.823664	-0.0585636	-0.0862865	0.0251613	-0.229809	-0.022183	-0.152335	-0.152333	-0.152323	-0.152335	-0.0890185	0.87284	-0.152313	0.881036	0.301305	0.301314	0.301347	0.301305	0.547389	6.19483e-16	0.301378
Analyte210	3-Cyclohexene-1-propanenitrile, ??,4-dimethyl-1-(2-methyl-1-oxopropyl)-	grey	0.223659	0.167695	0.0559644	0.11173	0.0955393	0.142857	0.278177	0.0202032	0.0535156	-0.143798	-0.15272	-0.196326	-0.0897213	-0.160941	0.117956	-0.121651	-0.12164	-0.121601	0.0895798	0.400546	-0.121628	-0.121563	0.424594	0.410126	0.410169	0.410321	0.544856	0.00478617	0.410217	0.410468
Analyte211	Hydroxymethyl 2-hydroxy-2-methylpropionate	yellow	22.8164	12.5277	10.2886	2.23911	-0.114975	-0.16685	-0.214134	-0.136322	-0.201192	0.0515429	0.0700482	0.759334	0.869272	0.0992548	-0.103406	-0.103406	-0.103404	0.15676	-0.103406	-0.103405	-0.103402	0.463668	0.484295	0.484296	0.484304	0.287313	0.484296	0.484298	0.484312	0.000902955
Analyte212	1-Undecanol	red	9.75403	6.49032	3.26372	3.2266	0.347604	0.831083	-0.119406	0.528608	0.322817	-0.237632	-0.279203	-0.22084	-0.203009	0.113877	0.704399	-0.184813	-0.137683	-0.00887833	0.364071	-0.284329	-0.162609	-0.290158	2.31205e-08	0.208559	0.350714	0.952243	0.0109642	0.0501597	0.269479	0.045441
Analyte213	Cyclopentene, 3-methyl-1-(1-methylethyl)-	turquoise	9.56097	6.68903	2.87194	3.81709	-0.122892	0.147106	0.117425	0.594912	0.642538	-0.152774	-0.17356	-0.188987	-0.134133	-0.125638	0.272223	0.450027	-0.139518	-0.139487	-0.139527	-0.0247523	-0.139508	-0.139457	0.0612312	0.0013306	0.344268	0.344376	0.344237	0.867375	0.344302	0.34448
Analyte214	Dodecane, 2,7,10-trimethyl-	grey	3.23763	2.36066	0.876964	1.4837	-0.209047	-0.19756	-0.326881	-0.203849	-0.2877	-0.193659	-0.0132141	0.387757	-0.0127936	0.849144	-0.115993	-0.148604	0.338942	0.64907	-0.180854	-0.180854	-0.180854	-0.180853	0.432397	0.313441	0.0184439	6.03672e-07	0.218645	0.218645	0.218646	0.218648
Analyte215	unknown	yellow	8.79261	6.61485	2.17776	4.43709	0.272169	0.207915	-0.0983085	-0.0351108	-0.102808	0.0882117	0.15213	0.548015	0.783284	-0.150193	0.0216486	-0.15638	-0.213378	-0.213377	0.235495	-0.156642	-0.0389012	0.521534	0.883882	0.288499	0.145341	0.145342	0.107114	0.287683	0.792928	0.000143998
Analyte216	Oxalic acid, isohexyl neopentyl ester	red	5.59013	4.50248	1.08764	3.41484	0.569189	0.800587	-0.090042	0.230187	0.102824	-0.327642	-0.164633	-0.157872	-0.200971	0.173291	0.435483	-0.268096	-0.158797	0.172639	0.590146	-0.283209	-0.282822	-0.205345	0.00197747	0.0654245	0.281019	0.240641	1.012e-05	0.0511106	0.0514423	0.161471
Analyte217	unknown	grey	0.0499868	0.0200713	0.0299154	-0.00984412	0.017254	0.0256826	0.15103	0.136809	0.0559689	-0.059489	-0.111295	-0.179236	-0.165207	-0.143303	0.153994	0.0408134	-0.251756	-0.0206065	-0.0736948	0.234151	-0.00686151	-0.0760393	0.296009	0.78299	0.0843177	0.889437	0.618631	0.109192	0.963083	0.60748
Analyte218	Styrene	yellow	23.8012	12.9884	10.8128	2.17564	-0.114482	-0.192251	-0.151434	-0.157507	-0.215198	0.189229	0.157605	0.779919	0.884253	0.171571	-0.118975	-0.118847	-0.150336	0.0687206	-0.129234	-0.062327	0.0156962	0.495302	0.420578	0.42108	0.307769	0.64257	0.381334	0.673871	0.915672	0.000344619
Analyte219	3-Octanone	blue	6.69717	3.21418	3.483	-0.268819	-0.308031	-0.268168	-0.383023	-0.0699191	-0.147695	0.268687	0.480925	0.61236	0.606363	0.0018401	-0.0719626	-0.0322617	0.14471	-0.113562	-0.266361	-0.266823	0.071655	0.534606	0.626924	0.827678	0.326429	0.44217	0.0672533	0.0667626	0.628402	9.07121e-05
Analyte220	o-Toluidine	red	2.71189	1.23374	1.47816	-0.244417	0.351364	0.64103	0.353572	0.326105	0.349102	-0.252149	-0.267533	-0.337019	-0.179945	-0.188169	0.472753	-0.0377617	-0.220181	-0.220177	0.318295	0.127425	-0.22018	-0.220174	0.000691222	0.798866	0.132641	0.132647	0.0274699	0.388092	0.132643	0.132654
Analyte221	1-Pentanol	blue	22.3021	14.1061	8.19602	5.9101	-0.266429	-0.360941	-0.41747	-0.273483	-0.335741	0.224249	0.309825	0.846549	0.790113	0.346192	-0.241017	-0.119973	0.109836	0.151064	-0.239538	-0.254555	0.0902661	0.503916	0.0988971	0.416662	0.457384	0.305406	0.101048	0.0808097	0.541766	0.000260771
Analyte222	1-Isopropylcyclohex-1-ene	brown	9.41313	4.11315	5.29998	-1.18682	-0.149319	0.103518	0.268383	0.642459	0.61425	-0.184789	-0.271685	-0.245232	-0.14814	-0.159344	0.257599	0.517589	-0.0464995	-0.205018	-0.112086	-0.0266466	-0.15142	-0.233517	0.0771249	0.000164943	0.753646	0.162154	0.448164	0.857327	0.304253	0.11018
Analyte223	3-(Benzylmethylamino)-1-propanol	blue	24.0495	19.0198	5.02972	13.9901	-0.198565	-0.253342	-0.300752	-0.224666	-0.349507	-0.0614976	0.544803	0.899399	0.684382	0.51335	-0.198127	-0.129497	-0.0934519	0.371113	-0.165176	-0.165434	-0.172781	0.553354	0.177046	0.38036	0.527536	0.00940878	0.261889	0.261136	0.24025	4.51856e-05
Analyte224	Benzene, 1,1'-(1,1,2,2-tetramethyl-1,2-ethanediyl)bis-	green	1.47581	1.21249	0.263329	0.949156	0.229011	0.238773	0.109294	0.00636237	-0.000509947	0.600935	0.0103753	-0.292518	-0.118942	-0.412516	0.088521	-0.120099	-0.293222	-0.373389	0.239387	0.0491224	0.544079	-0.1344	0.549639	0.416169	0.0431094	0.00894843	0.10127	0.740222	6.41173e-05	0.362429
Analyte225	Succinic acid, di(cis-hex-3-enyl) ester	turquoise	2.84291	2.14758	0.695325	1.45226	0.0478178	0.144156	0.51518	0.258784	0.4922	-0.255555	-0.263587	-0.326309	-0.189949	-0.220216	0.125771	0.433198	-0.221286	-0.221279	-0.0243138	0.350465	-0.221284	-0.221272	0.394331	0.00210122	0.130659	0.130671	0.869704	0.0146023	0.130663	0.130684
Analyte226	Heneicosane	red	11.4469	8.43669	3.01021	5.42648	0.667881	0.894663	0.0845665	0.331376	0.259099	-0.279951	-0.234646	-0.313404	-0.201526	-0.0825485	0.447013	-0.108614	-0.22089	-0.101508	0.700326	-0.224664	-0.245858	-0.245805	0.00144654	0.462437	0.131366	0.492393	3.01375e-08	0.124737	0.0921014	0.0921729
Analyte227	Pyrrolidin-2-one, 5-[2-butyrylethyl]-	grey	1.25508	1.16897	0.0861081	1.08286	-0.174593	-0.229915	-0.259345	-0.222865	-0.277618	0.00630512	-0.0755541	-0.0617035	-0.0894673	0.0508443	-0.145089	-0.145088	0.688457	0.00584653	-0.145088	-0.145088	0.0311208	-0.145071	0.325152	0.325153	6.36734e-08	0.968541	0.325153	0.325154	0.833684	0.325211
Analyte228	1,3-Benzenediol, o-(2-methylbenzoyl)-o'-(3-cyclopentylpropionyl)-	grey	0.168968	0.133857	0.0351108	0.0987461	0.10504	-0.0267119	0.291205	-0.166575	-0.0928215	-0.107124	0.108114	-0.0576057	-0.0378887	-0.117702	-0.119774	-0.119773	-0.119767	-0.119745	0.101101	0.319749	-0.11976	0.177969	0.417441	0.417445	0.417469	0.417553	0.494141	0.0267321	0.417495	0.226205
Analyte229	Acetic acid, hexyl ester	green	0.541439	0.45127	0.0901699	0.3611	-0.169425	-0.244212	-0.0669668	0.089009	0.0759843	0.422481	-0.0926844	-0.148398	-0.0723371	-0.147296	-0.156841	0.257632	-0.0172647	-0.091503	-0.15684	-0.121676	0.443325	-0.156832	0.287063	0.077085	0.907281	0.536219	0.287064	0.410029	0.00160058	0.287089
Analyte230	1-Hexene, 6-phenyl-4-(1-phenylethoxy)-	red	5.03408	2.39011	2.64397	-0.253857	0.281103	0.710887	0.0155432	0.495956	0.397202	-0.142627	-0.033877	0.0671611	0.159681	-0.0639537	0.617125	-0.0823695	-0.364075	-0.256146	0.30067	-0.158984	-0.158208	0.101987	2.98933e-06	0.577816	0.0109634	0.0788668	0.0378466	0.280444	0.28283	0.490343
Analyte231	Butanoic acid, 4-hexenyl ester, (Z)-	brown	10.3566	5.21006	5.14655	0.0635187	-0.0566508	-0.12312	0.239821	0.43913	0.551232	-0.146788	-0.155814	-0.16352	-0.134808	-0.127841	-0.128687	0.767822	-0.128685	-0.128678	-0.0715163	-0.0529018	-0.128683	-0.128672	0.383372	1.91339e-10	0.38338	0.383405	0.629069	0.721014	0.383388	0.383429
Analyte232	Di-tert-Butyl ether	grey	1.80013	1.66844	0.13169	1.53675	-0.102622	-0.0999944	-0.183521	-0.13675	-0.169669	-0.109933	0.169283	0.145977	-0.0499895	0.413773	-0.0855249	-0.0855245	-0.0855223	0.598647	-0.0855245	-0.085524	-0.0855198	-0.0855065	0.563281	0.563282	0.563293	6.97425e-06	0.563282	0.563285	0.563304	0.563365
Analyte233	2-Octen-4-one, 2-methoxy-	magenta	3.90657	3.51986	0.386707	3.13315	-0.123204	-0.190865	-0.22543	-0.172102	-0.224715	-0.0404842	0.839856	0.302976	0.125474	0.0226569	-0.111005	-0.111003	-0.110994	-0.110961	-0.111003	-0.111001	-0.110984	0.776951	0.452583	0.452589	0.452627	0.45276	0.452589	0.452598	0.452669	8.4685e-11
Analyte234	Silane, chloroethenyldimethyl-	brown	2.84089	2.5146	0.326289	2.18831	-0.046299	0.34785	-0.0767288	0.491502	0.248352	-0.0979643	-0.109677	-0.154063	-0.0906538	-0.0241811	0.654983	-0.0935974	-0.0935849	-0.0935404	-0.0935974	-0.0935946	-0.0935709	-0.0934976	4.39762e-07	0.526891	0.526946	0.527143	0.526891	0.526903	0.527008	0.527333
Analyte235	unknown	red	12.5197	8.40742	4.11224	4.29517	0.39313	0.878011	-0.00790006	0.513083	0.36745	-0.207864	-0.23662	-0.301021	-0.161937	-0.146668	0.710246	-0.189502	-0.1895	-0.189495	0.426742	-0.189502	-0.189499	-0.18949	1.5679e-08	0.197042	0.197045	0.197058	0.00248864	0.197043	0.197049	0.19707
Analyte236	1,4-Dioxin, 2,3-dihydro-	pink	3.54102	2.47321	1.06781	1.4054	0.0750903	-0.105121	0.833317	0.0532541	0.262267	-0.0216303	-0.300738	-0.376171	-0.198868	-0.319048	-0.207575	0.354922	-0.130248	-0.282664	-0.00189422	0.586108	-0.0359872	-0.282663	0.156868	0.0133114	0.377581	0.0515791	0.989805	1.20334e-05	0.808135	0.0515797
Analyte237	Acetoin	blue	25.1248	14.0811	11.0437	3.03733	-0.202521	-0.283886	-0.336328	-0.253343	-0.340012	0.091552	0.373126	0.841009	0.816359	0.136671	-0.181452	-0.173963	0.0300343	0.0644645	-0.18052	-0.164799	-0.053402	0.659637	0.217101	0.236998	0.839413	0.663342	0.21951	0.262996	0.718484	3.41034e-07
Analyte238	Cyclohexanone	red	7.60204	5.05177	2.55027	2.50151	0.720101	0.801086	0.0903738	0.174862	0.0985174	-0.338161	-0.0962142	-0.223759	-0.190587	-0.0496362	0.340447	-0.208169	-0.132849	-0.0598296	0.693182	-0.201341	-0.326471	-0.104969	0.0178981	0.155658	0.368045	0.686252	4.74787e-08	0.169981	0.0235322	0.477679
Analyte239	2-Octanone	yellow	30.8552	15.1608	15.6943	-0.533495	-0.200418	-0.275296	-0.33773	-0.24264	-0.33402	0.208195	0.0926845	0.837826	0.908958	0.260307	-0.173184	-0.166695	-0.0284938	0.163644	-0.176359	-0.174104	0.0421728	0.513019	0.239137	0.257466	0.847549	0.266402	0.230502	0.236613	0.775945	0.000192649
Analyte240	N-[1-[4-Chlorophenyl]-1H-tetrazol-5-ol]-N',N'-diethyl-N-methyl-1,2-ethanediamine	grey	2.40596	1.92348	0.48249	1.44099	-0.201923	-0.0248416	-0.00522582	0.168822	0.172255	-0.267664	-0.0892791	0.274394	-0.0693232	0.807297	0.104712	0.171706	-0.219855	0.605515	-0.219856	-0.00251396	-0.219855	-0.219853	0.478762	0.243233	0.133229	5.12195e-06	0.133228	0.98647	0.133229	0.133234
Analyte241	unknown	blue	2.36147	1.53389	0.827582	0.706309	-0.0763738	-0.0333749	-0.178211	0.00593272	-0.00802457	0.211789	0.131487	0.530448	0.365009	0.353007	-0.0378337	0.052883	-0.312794	0.277412	-0.0614107	-0.220144	0.215848	0.0860402	0.79849	0.721109	0.0304169	0.0562679	0.678404	0.132707	0.140629	0.560923
Analyte242	Pyridine, 3-methyl-	turquoise	9.3792	5.73754	3.64166	2.09589	0.332454	0.55203	0.504805	0.552111	0.639127	-0.17245	-0.419857	-0.46978	-0.263394	-0.370005	0.40604	0.287085	-0.343263	-0.38994	0.267487	0.183911	-0.0213869	-0.389934	0.00419038	0.0478812	0.0169135	0.00614851	0.0660613	0.210828	0.885277	0.0061494
Analyte243	unknown	blue	4.98874	2.30426	2.68448	-0.380217	-0.236078	-0.367637	-0.372286	-0.409136	-0.487652	0.391003	0.478861	0.543322	0.156735	0.499579	-0.292177	-0.226437	-0.123975	0.400448	-0.205964	-0.194388	0.324662	0.317831	0.0438933	0.121712	0.401171	0.00479745	0.160184	0.185527	0.0243599	0.0277091
Analyte244	Trisiloxane, 1,1,1,5,5,5-hexamethyl-3,3-bis[(trimethylsilyl)oxy]-	yellow	12.3399	6.62022	5.71967	0.900544	0.158177	0.151217	-0.118869	-0.165659	-0.220513	-0.0329847	0.250424	0.698359	0.776293	0.179982	0.0375765	-0.320376	-0.290366	0.0230636	0.147143	0.00529381	-0.137939	0.535604	0.799832	0.026419	0.045279	0.87635	0.318275	0.971514	0.34981	8.74975e-05
Analyte245	cis-2-(2-Pentenyl)furan	turquoise	26.2441	19.9281	6.31606	13.612	-0.0475687	0.188021	0.475847	0.70632	0.799962	-0.269729	-0.32187	-0.3722	-0.250998	-0.249559	0.32914	0.557826	-0.222157	-0.265147	-0.121726	0.231387	-0.244177	-0.265146	0.022354	3.80263e-05	0.129112	0.0685576	0.409835	0.113559	0.0944181	0.0685591
Analyte246	3-Heptanol	black	1.35029	0.895838	0.45445	0.441388	0.500463	0.431957	0.105837	-0.0990899	0.00876401	-0.104707	-0.106265	-0.144635	-0.0736138	-0.0979462	-0.0928414	-0.0928408	-0.0928376	-0.0928263	0.649836	-0.0928401	-0.0928341	-0.0928154	0.530249	0.530251	0.530265	0.530316	5.79639e-07	0.530254	0.530281	0.530364
Analyte247	Octane, 2,3,6,7-tetramethyl-	magenta	2.94453	1.12582	1.81872	-0.6929	-0.0919612	-0.17409	-0.202513	-0.187773	-0.205356	0.363595	0.59567	0.315086	0.1818	-0.100634	-0.129774	-0.129774	-0.129773	-0.129772	-0.084364	-0.0788852	0.176797	0.505544	0.379334	0.379334	0.379336	0.379342	0.568609	0.594063	0.229327	0.000247177
Analyte248	unknown	brown	6.07511	2.03497	4.04014	-2.00517	0.169968	0.641773	-0.228174	0.60421	0.422995	-0.140556	-0.0225928	0.290089	0.372396	0.0991244	0.618276	0.0647335	-0.355228	-0.0415462	0.194258	-0.449792	-0.179716	0.149015	2.8306e-06	0.662022	0.0132263	0.779191	0.185827	0.00133935	0.221607	0.312089
Analyte249	1H-Imidazole-4-carboxaldehyde	turquoise	4.95442	4.40095	0.553466	3.84749	-0.102571	-0.129203	0.132687	0.243512	0.529591	-0.110186	-0.120148	-0.123822	-0.101226	-0.0960452	-0.0968395	0.677783	-0.0968331	-0.0968134	-0.0968386	-0.0968373	-0.0968269	-0.0967945	0.512609	1.21159e-07	0.512638	0.512724	0.512613	0.512619	0.512665	0.512806
Analyte250	Hexanoic acid, 3-hexenyl ester, (Z)-	yellow	23.4355	16.3919	7.04359	9.34835	-0.0946829	-0.153932	-0.178853	-0.114306	-0.17517	0.0271714	0.0723742	0.688385	0.914246	-0.0124182	-0.0873102	-0.0873096	-0.087306	-0.0872932	-0.0873096	-0.0873088	-0.087302	0.611139	0.555133	0.555135	0.555152	0.55521	0.555135	0.555139	0.55517	3.95645e-06
Analyte251	Cyclooctanol, acetate	grey	4.25447	2.88113	1.37335	1.50778	-0.1603	-0.165888	-0.276748	-0.212563	-0.268545	-0.172523	0.131736	0.447872	0.000571883	0.890137	-0.133482	-0.133482	-0.13348	0.934348	-0.133482	-0.133482	-0.133477	-0.133463	0.365744	0.365746	0.365755	3.0438e-22	0.365746	0.365748	0.365764	0.365816
Analyte252	Cyclohexanone, 2,2,6-trimethyl-	turquoise	52.0715	38.2579	13.8136	24.4443	0.176553	0.66602	0.308199	0.828356	0.875989	-0.305283	-0.363201	-0.362237	-0.174266	-0.260415	0.660592	0.354884	-0.354604	-0.317717	0.183593	0.00818541	-0.290309	-0.244624	3.23517e-07	0.0133221	0.0134002	0.027768	0.211632	0.955966	0.0453231	0.0937971
Analyte253	Propanoic acid, 2-hydroxy-2-methyl-, ethyl ester	blue	31.3333	23.2721	8.0612	15.2109	-0.177582	-0.226482	-0.326089	-0.226084	-0.31305	-0.0181066	0.430916	0.921761	0.770939	0.461117	-0.159356	-0.159356	-0.159355	0.334969	-0.159356	-0.159356	-0.159355	0.621163	0.279307	0.279307	0.279309	0.0199527	0.279307	0.279307	0.27931	2.46603e-06
Analyte254	Ethoxycyclohexyldimethylsilane	red	12.9586	8.88768	4.07089	4.81679	0.741513	0.889594	0.171784	0.318554	0.198057	-0.260199	-0.249043	-0.329641	-0.178723	-0.145853	0.465555	-0.162525	-0.208884	-0.18994	0.689032	-0.147333	-0.222954	-0.222951	0.000854732	0.26973	0.154211	0.195988	6.1457e-08	0.317645	0.127709	0.127714
Analyte255	2-Penten-1-ol, (E)-	turquoise	69.8023	57.6327	12.1696	45.4631	-0.0764976	0.394218	0.218141	0.823049	0.963299	-0.255197	-0.359605	-0.419191	-0.268178	-0.250389	0.545333	0.528251	-0.165005	-0.307218	-0.059619	-0.00791665	-0.226608	-0.307217	6.11929e-05	0.00011383	0.262392	0.0336677	0.687299	0.957411	0.121424	0.0336684
Analyte256	2-Heptenal, (Z)-	grey	0.363569	0.102729	0.26084	-0.158111	-0.397517	-0.239	-0.241267	-0.140503	-0.179981	0.183257	0.106002	0.15251	0.0985041	0.0815451	0.0695412	-0.334552	0.399568	-0.0389245	-0.382634	0.0834997	0.1861	0.0174012	0.638594	0.0201169	0.0048996	0.792807	0.00727308	0.57259	0.205353	0.906551
Analyte257	2-Penten-1-ol, (Z)-	pink	6.48144	4.4204	2.06103	2.35937	0.494927	0.178753	0.859912	0.0777227	0.31149	-0.296455	-0.328451	-0.375357	-0.212674	-0.317426	-0.268855	0.376838	-0.267397	-0.267567	0.459553	0.477565	-0.249337	-0.2608	0.0646359	0.00828807	0.0661564	0.0659771	0.0010167	0.000598184	0.0874455	0.0733938
Analyte258	3,6-Heptanedione	red	3.24785	0.899287	2.34857	-1.44928	0.567739	0.563129	0.300526	0.278253	0.411088	-0.251548	-0.28335	-0.359894	-0.211974	-0.175018	0.274473	0.136121	-0.170022	-0.248428	0.459589	0.0144834	-0.213191	-0.253026	0.0590375	0.356258	0.247954	0.0886436	0.00101565	0.922167	0.145702	0.0827116
Analyte259	unknown	grey	0.145251	0.112338	0.0329129	0.0794247	0.0596362	0.0597671	0.18431	0.0179665	0.0731262	-0.144299	0.00520412	-0.139797	-0.0937828	-0.130723	0.118881	-0.146547	-0.146541	-0.146517	0.0313281	0.366773	-0.146533	0.0691549	0.420945	0.32026	0.320282	0.320361	0.832592	0.0103431	0.320307	0.640464
Analyte260	unknown	blue	10.008	6.70553	3.30251	3.40303	-0.277842	-0.354157	-0.454124	-0.357326	-0.464807	0.0148201	0.0681871	0.725728	0.560983	0.571175	-0.237772	-0.237772	0.305735	0.438951	-0.237772	-0.237772	0.00736704	0.199035	0.103664	0.103664	0.0345789	0.00180206	0.103664	0.103664	0.960365	0.175029
Analyte261	unknown	turquoise	7.44975	5.86073	1.58902	4.27171	-0.0669075	0.281847	0.49852	0.505257	0.632935	-0.0609148	-0.302776	-0.370166	-0.132039	-0.396303	0.468072	0.135208	-0.37179	-0.37179	-0.131914	0.525034	-0.0210306	-0.231789	0.000793991	0.359522	0.00926979	0.00926981	0.371454	0.000127477	0.887176	0.112915
Analyte263	p-Aminotoluene	turquoise	4.71209	4.62678	0.0853078	4.54147	-0.0917176	-0.143222	0.193024	0.180815	0.517843	-0.128632	-0.141687	-0.152233	-0.117889	-0.114467	-0.112565	0.589063	-0.11256	-0.112543	-0.112564	0.0862494	-0.112554	-0.112526	0.446213	1.06034e-05	0.446236	0.446305	0.446217	0.559967	0.446258	0.446371
Analyte264	unknown	red	7.49448	3.29992	4.19456	-0.894643	0.298583	0.743367	0.113896	0.577538	0.383526	-0.231352	-0.324852	-0.0806127	0.207853	-0.194472	0.709842	-0.100103	-0.208358	-0.270957	0.246247	-0.0852067	-0.213278	-0.0781865	1.61102e-08	0.498435	0.155274	0.0624936	0.0915706	0.564739	0.145533	0.597345
Analyte266	2-Hexen-1-ol, acetate, (Z)-	brown	11.5624	6.43031	5.1321	1.29821	-0.126179	-0.144102	0.216791	0.495346	0.552906	-0.134923	-0.144849	-0.149223	-0.128658	-0.11835	-0.101932	0.817116	-0.1192	-0.119194	-0.119202	-0.119201	-0.119198	-0.119189	0.490579	1.40398e-12	0.419692	0.419715	0.419685	0.419687	0.419699	0.419736
Analyte267	6-Octen-2-one, (Z)-	grey	0.760921	0.492426	0.268495	0.22393	-0.196282	-0.283814	-0.108836	-0.00989944	0.0544309	0.161161	0.0174158	-0.0211095	-0.0183927	0.0248033	-0.180954	0.171232	0.245054	-0.0707408	-0.180954	-0.0506278	0.175133	-0.108142	0.218385	0.244555	0.0932032	0.632802	0.218386	0.732552	0.23381	0.464394
Analyte268	2-Acetyl-1-pyrroline	yellow	18.6526	11.1854	7.4672	3.71816	0.00742219	-0.174819	-0.116829	-0.288858	-0.316209	0.148856	0.49046	0.68956	0.822924	-0.119579	-0.208629	-0.208629	-0.208629	-0.208629	0.0100708	-0.00657754	-0.0256142	0.856639	0.154725	0.154725	0.154725	0.154725	0.945837	0.96461	0.8628	8.14426e-15
Analyte269	5-Hepten-2-one, 6-methyl-	yellow	1.8914	0.491738	1.39966	-0.907923	-0.147306	0.163677	-0.228364	0.312681	0.330366	0.195339	0.254325	0.365514	0.459505	-0.123504	0.310515	0.0888753	-0.235781	-0.272295	-0.107945	-0.260247	0.0957645	0.381113	0.0317129	0.548036	0.106675	0.0611598	0.465213	0.0740285	0.517323	0.00752837
Analyte270	2-Cyclohexen-1-one, 4,5-dimethyl-	grey	0.929337	0.304559	0.624778	-0.320219	0.336528	0.136844	0.423187	-0.193976	-0.141663	-0.152926	-0.155176	-0.207372	-0.0816218	-0.173995	-0.127633	-0.127632	-0.127629	-0.127617	0.28605	0.47969	-0.127625	-0.127605	0.387313	0.387315	0.387328	0.387373	0.0487268	0.000560814	0.387342	0.387418
Analyte271	Anisole	green	3.44016	3.16106	0.279099	2.88196	-0.148818	-0.208368	-0.200942	-0.18677	-0.231472	0.729055	-0.0153295	-0.0227346	0.0762166	-0.200488	-0.12272	-0.12272	-0.122719	-0.122717	-0.12272	-0.12272	0.85903	-0.122715	0.405994	0.405995	0.405997	0.406005	0.405995	0.405995	5.68234e-15	0.406012
Analyte272	meso-3,4-Hexanediol	yellow	28.5678	17.3147	11.2531	6.06167	-0.139367	-0.195266	-0.236308	-0.163763	-0.231386	0.133476	-0.0443311	0.769081	0.925477	0.174127	-0.118201	-0.120038	-0.0791384	0.137008	-0.124603	-0.115373	0.0131803	0.407165	0.423626	0.416407	0.592875	0.353103	0.398773	0.434878	0.929152	0.00407675
Analyte273	2-Hydroxy-3-hexanone	yellow	6.38091	5.16342	1.21749	3.94594	-0.188085	-0.279646	-0.291883	-0.225124	-0.305787	0.337344	-0.0744942	0.419401	0.675941	-0.0918042	-0.159958	-0.159958	0.189698	-0.0501205	-0.159958	-0.159958	0.343875	0.15638	0.27747	0.27747	0.19657	0.735134	0.27747	0.27747	0.0167057	0.2885
Analyte274	2,7-Octanedione	grey	3.17749	2.53499	0.642501	1.89249	-0.151563	-0.153399	-0.264366	-0.201676	-0.253095	-0.163299	0.157837	0.368954	-0.0179412	0.793243	-0.126394	-0.126394	-0.126393	0.884748	-0.126394	-0.126394	-0.126392	-0.126387	0.391975	0.391976	0.391979	7.37345e-17	0.391976	0.391976	0.391982	0.392
Analyte275	Dipipanone	pink	2.69903	2.6244	0.0746366	2.54976	-0.0366779	-0.129927	0.742333	-0.156621	-0.0399826	-0.127552	-0.131152	-0.153228	-0.0625359	-0.137345	-0.105291	-0.10529	-0.105282	-0.105253	-0.10529	0.736904	-0.105273	-0.105226	0.476322	0.476327	0.476361	0.476479	0.476327	2.34935e-09	0.476398	0.476594
Analyte276	Trichloroacetic acid, undecyl ester	brown	19.5039	10.4092	9.09475	1.31443	-0.170806	0.272834	0.0220634	0.826128	0.6823	-0.155989	-0.272539	0.0894928	0.322593	-0.13861	0.549518	0.502275	-0.224713	-0.224702	-0.208811	-0.224715	-0.177191	0.00833867	5.22874e-05	0.000275151	0.124653	0.124672	0.154357	0.124649	0.228275	0.955143
Analyte277	Sulfurous acid, cyclohexylmethyl hexyl ester	green	6.14507	6.08732	0.057749	6.02957	-0.125454	-0.193967	-0.174947	-0.158347	-0.202023	0.786772	-0.0167561	-0.0998222	0.0179991	-0.182467	-0.10417	-0.104169	-0.104165	-0.104149	-0.104169	-0.104168	0.729123	-0.104133	0.481055	0.481058	0.481077	0.481145	0.481058	0.481063	4.18327e-09	0.48121
Analyte279	unknown	blue	24.0723	14.7487	9.32364	5.42502	-0.106415	-0.18994	-0.262238	-0.261402	-0.371144	0.0247997	0.3329	0.849582	0.811666	0.270261	-0.157181	-0.215666	-0.0119836	0.091779	-0.0986504	-0.124287	-0.0723539	0.588342	0.286006	0.140972	0.93557	0.534985	0.504718	0.39998	0.625047	1.09369e-05
Analyte280	3-Heptyne-2,6-dione, 5-methyl-5-(1-methylethyl)-	turquoise	50.4788	43.7968	6.68197	37.1149	-0.0995484	0.319714	0.104054	0.736179	0.906635	-0.224733	-0.266013	-0.298286	-0.200726	-0.162296	0.453419	0.494983	-0.209397	-0.20939	-0.0550469	-0.055791	-0.209395	-0.209383	0.00121012	0.00034815	0.153179	0.153193	0.710187	0.706444	0.153183	0.153207
Analyte281	1,6-Dioxaspiro[4.4]nonane, 2-ethyl-	blue	20.0932	13.8767	6.21645	7.66027	-0.237725	-0.316426	-0.369344	-0.238963	-0.322091	0.0627621	0.226376	0.830459	0.740817	0.495131	-0.212552	-0.100774	-0.0533904	0.422026	-0.209567	-0.20702	-0.0151223	0.3764	0.146942	0.495546	0.718543	0.00281037	0.152838	0.158004	0.918745	0.00836958
Analyte282	Silane, cyclohexyldimethoxymethyl-	blue	22.7322	15.9369	6.79523	9.1417	-0.156529	-0.19717	-0.230793	-0.0746433	-0.151064	-0.102285	0.323064	0.854566	0.764475	0.367422	-0.0970637	0.023245	-0.13187	0.233992	-0.161565	-0.186345	-0.230011	0.549617	0.511629	0.875385	0.371618	0.109438	0.272607	0.204746	0.115783	5.2092e-05
Analyte285	Hepten-2-yl tiglate, 6-methyl-5-	magenta	3.75686	1.76411	1.99274	-0.22863	-0.213651	-0.232072	-0.326675	-0.204891	-0.286316	-0.170922	0.719295	0.5056	0.0816116	0.633811	-0.124178	-0.134626	-0.195288	0.500625	-0.195288	-0.16329	-0.195288	0.507332	0.400395	0.361615	0.18346	0.000290332	0.18346	0.267451	0.18346	0.000232991
Analyte286	2-Hydroxy-3-pentanone	yellow	36.5687	15.8058	20.7629	-4.9571	-0.177491	-0.250031	-0.312151	-0.220517	-0.306854	0.156684	0.349703	0.882063	0.899657	0.167545	-0.158281	-0.158281	-0.0822034	0.0950675	-0.158281	-0.15541	-0.0426426	0.66003	0.282606	0.282606	0.578586	0.52039	0.282606	0.291538	0.773515	3.33728e-07
Analyte287	1-Hexanol	blue	12.3674	5.90959	6.45782	-0.548234	-0.277209	-0.356347	-0.424949	-0.422126	-0.566835	0.459374	0.621328	0.719893	0.593473	0.272695	-0.200784	-0.395627	-0.144048	0.214205	-0.253431	-0.174053	0.379601	0.574137	0.171191	0.00538111	0.32867	0.14375	0.0822045	0.236752	0.00778987	1.98402e-05
Analyte288	unknown	grey	0.411946	0.234403	0.177543	0.0568601	0.237335	0.370983	-0.0534093	0.221534	0.0874492	-0.159879	-0.0960894	-0.0164146	-0.0783375	0.171439	0.314421	-0.137076	-0.137075	0.193764	0.177186	-0.137076	-0.137074	-0.13707	0.0295195	0.352863	0.352865	0.186969	0.228287	0.352863	0.352868	0.352882
Analyte289	Phosphorus pentafluoride	pink	2.0122	1.86565	0.146555	1.71909	-0.0313801	-0.118344	0.726492	-0.142375	-0.0128424	-0.113581	-0.11745	-0.138632	-0.0634433	-0.132531	-0.0961107	-0.0961095	-0.0961026	-0.0960782	-0.0961095	0.67266	-0.096095	-0.0960547	0.515803	0.515808	0.515838	0.515945	0.515808	1.63456e-07	0.515872	0.516048
Analyte290	Pyridine, 2,5-dimethyl-	turquoise	14.8531	11.9075	2.94555	8.96199	-0.10601	0.297265	0.156831	0.638824	0.741166	-0.238128	-0.255675	-0.312437	-0.205682	-0.174086	0.50449	0.443411	-0.21147	-0.211459	-0.117298	0.015242	-0.211467	-0.211448	0.000255906	0.00159682	0.149059	0.149081	0.4272	0.918104	0.149066	0.149102
Analyte291	unknown	brown	52.0358	23.609	28.4268	-4.81776	-0.160406	0.428945	0.05906	0.946877	0.831065	-0.231064	-0.256178	-0.300435	-0.198227	-0.127166	0.741151	0.505	-0.207692	-0.207691	-0.207693	-0.207693	-0.207692	-0.20769	1.70004e-09	0.000251647	0.156628	0.15663	0.156627	0.156627	0.156629	0.156633
Analyte292	5-Isopropyl-2-methylphenyl carbanilate	turquoise	1.85154	1.02089	0.830647	0.190243	0.287031	0.478723	0.135232	0.422431	0.436845	-0.147243	0.125136	-0.281733	-0.190923	-0.247445	0.422778	0.116098	-0.150104	-0.34751	0.266106	-0.0720183	-0.226446	-0.00890446	0.00275668	0.431979	0.308526	0.0155159	0.0675266	0.626657	0.121698	0.952102
Analyte293	1H-Indene, 1-hexadecyl-2,3-dihydro-	magenta	2.89766	2.10692	0.790735	1.31619	-0.155963	-0.199376	-0.285401	-0.21127	-0.271948	-0.0358096	0.799026	0.385987	0.108699	0.228508	-0.138845	-0.138844	-0.0975061	0.244312	-0.138844	-0.138844	-0.138837	0.547409	0.346624	0.346626	0.509697	0.0942311	0.346626	0.346628	0.346651	5.66154e-05
Analyte294	2-Octanol, acetate	black	3.37612	2.47328	0.90284	1.57044	0.747628	0.48935	0.32312	-0.204828	-0.103409	-0.145736	-0.251005	-0.33807	-0.18314	-0.227185	-0.0412495	-0.236945	0.00423445	-0.236939	0.667258	0.181234	-0.100659	-0.236935	0.780728	0.104908	0.977212	0.104916	2.22746e-07	0.217662	0.496041	0.104923
Analyte295	Deprenyl	pink	0.975413	0.849546	0.125867	0.723678	0.125974	0.0718698	0.616822	-0.0996688	0.026599	-0.163806	-0.170142	-0.211599	-0.0941288	-0.166209	-0.140375	0.0154637	-0.140368	-0.140345	0.185924	0.500385	-0.140361	-0.140324	0.341281	0.916917	0.341307	0.341386	0.205788	0.000292602	0.341332	0.341462
Analyte296	unknown	blue	1.17854	0.668609	0.509933	0.158676	0.22931	0.328518	0.312582	0.236474	0.223918	0.0851643	-0.382384	-0.497626	-0.227837	-0.373848	0.23595	-0.023059	0.115419	-0.394821	0.183477	0.194319	0.0835346	-0.39482	0.106418	0.876374	0.434695	0.00548456	0.211925	0.185685	0.572429	0.00548462
Analyte297	3-tert-Butylsulfanyl-3-fluoro-2-trifluoromethyl-acrylic acid ethyl ester	green	2.54692	2.49038	0.0565421	2.43384	-0.120761	-0.211937	0.048185	-0.190616	-0.147882	0.680683	-0.0714056	-0.130116	0.00627669	-0.228136	-0.12272	-0.12272	-0.12272	-0.122718	-0.12272	0.162292	0.574023	-0.122717	0.405992	0.405992	0.405994	0.406001	0.405992	0.270426	1.99328e-05	0.406007
Analyte298	Butanoic acid, 2-hydroxy-3,3-dimethyl-	grey	0.860024	0.0828546	0.777169	-0.694315	0.116237	0.0509248	-0.365436	-0.186995	-0.33838	-0.212145	0.474902	0.371543	0.0220326	0.457985	0.0154154	-0.294059	0.0508207	0.3259	0.0919846	-0.294059	-0.294058	0.398056	0.917176	0.0424891	0.731571	0.0237907	0.534067	0.0424892	0.0424902	0.00507978
Analyte299	Aspartic acid	green	3.90166	2.10551	1.79615	0.309367	-0.271904	-0.37876	-0.42761	-0.355181	-0.4478	0.672416	0.263449	0.305233	0.127703	0.125059	-0.230409	-0.230408	0.0231734	0.188021	-0.230408	-0.230408	0.511823	0.198617	0.115136	0.115137	0.875766	0.200631	0.115137	0.115137	0.000200561	0.175956
Analyte300	Pyridine, 2,4,6-trimethyl-	turquoise	39.0909	25.3904	13.7005	11.6899	0.292101	0.707048	0.352701	0.801598	0.826112	-0.357008	-0.382424	-0.464374	-0.27784	-0.244601	0.663163	0.404344	-0.31469	-0.314688	0.223478	-0.0322318	-0.314689	-0.314686	2.8046e-07	0.00436694	0.029373	0.0293741	0.126793	0.827835	0.0293733	0.0293751
Analyte301	Oxirane, [(phenylmethoxy)methyl]-	red	1.72982	0.810084	0.919741	-0.109658	0.567767	0.549674	0.0972949	0.0397748	0.0977272	-0.146949	-0.156827	-0.20133	-0.100666	-0.133768	0.110036	-0.126384	-0.126297	-0.125985	0.646877	-0.126365	-0.126199	-0.125684	0.45656	0.392012	0.392342	0.393522	6.7775e-07	0.392085	0.392712	0.394661
Analyte302	Benzeneethanamine, 2-fluoro-??,3,4-trihydroxy-N-isopropyl-	red	5.29497	2.95972	2.33526	0.624458	0.691874	0.721106	0.0843226	0.128916	0.0997256	-0.18762	-0.206961	-0.261457	-0.140262	-0.151828	0.249691	-0.163975	-0.163969	-0.163949	0.734069	-0.163974	-0.163963	-0.163929	0.0869826	0.265423	0.26544	0.2655	2.90568e-09	0.265427	0.265459	0.265558
Analyte303	Silane, ethenyltrimethyl-	magenta	5.87478	2.37396	3.50082	-1.12686	-0.206525	-0.261121	-0.367316	-0.278497	-0.359425	-0.150052	0.780893	0.568628	0.100386	0.639949	-0.178551	-0.178551	-0.178549	0.59199	-0.178551	-0.17855	-0.178548	0.47931	0.224666	0.224667	0.22467	9.34341e-06	0.224667	0.224667	0.224673	0.000567348
Analyte304	Sulfurous acid, di(cyclohexylmethyl) ester	grey	1.51708	1.46636	0.0507183	1.41564	-0.160115	-0.204486	-0.233166	-0.202462	-0.250641	-0.0488297	-0.075048	-0.0816269	-0.0899486	0.0208972	-0.132019	-0.132019	0.739083	-0.0475233	-0.132019	-0.132018	-0.031482	-0.132003	0.371071	0.371072	1.99154e-09	0.748398	0.371072	0.371073	0.831782	0.371131
Analyte305	Piperazine, 1-(2-furanylcarbonyl)-	blue	18.0035	13.7728	4.2307	9.54205	-0.277625	-0.232879	-0.178148	0.0472239	0.0465304	-0.165434	0.156851	0.82327	0.676985	0.508702	-0.037505	0.128306	-0.215883	0.405865	-0.299397	-0.0972553	-0.29202	0.407889	0.800205	0.384795	0.140564	0.00420837	0.038707	0.510792	0.0440119	0.00400509
Analyte306	Octadecane	brown	17.5031	7.54034	9.96272	-2.42238	0.231489	0.663481	0.0845895	0.77682	0.609628	-0.259199	-0.280671	-0.345648	-0.211653	-0.15804	0.746368	0.12599	-0.22886	-0.228841	0.146417	-0.103397	-0.228854	-0.228823	1.13272e-09	0.393503	0.117668	0.117699	0.320696	0.484333	0.117677	0.117728
Analyte307	CH3C(O)OCH(CH3)C(O)CH3	green	1.95613	1.1912	0.764923	0.426281	-0.142166	-0.209924	-0.194511	-0.176783	-0.219137	0.446501	-0.0417765	-0.0314563	0.112505	-0.134045	-0.116054	-0.116054	0.2447	-0.116054	-0.116054	-0.116054	0.409398	-0.0738298	0.432156	0.432156	0.0936928	0.432156	0.432156	0.432156	0.00385921	0.617986
Analyte308	2-Heptanol, 6-methyl-	grey	1.53706	0.637	0.900058	-0.263058	-0.166381	-0.0875792	-0.143423	0.0691825	0.166714	-0.369735	0.410126	0.3247	-0.0966447	0.652254	-0.0161165	0.185373	-0.350896	0.663775	-0.129796	-0.113169	-0.350895	0.111724	0.913423	0.20716	0.0144731	2.71031e-07	0.379252	0.443764	0.0144733	0.449641
Analyte309	3-Hexen-1-ol, (E)-	pink	4.4013	1.21619	3.18511	-1.96892	0.396726	0.295502	0.663465	0.301946	0.475711	-0.111603	-0.451926	-0.539414	-0.249757	-0.428041	0.0162203	0.367701	-0.142829	-0.425626	0.339369	0.336619	-0.0854515	-0.406002	0.912868	0.010137	0.332824	0.00256166	0.0182873	0.0193139	0.563617	0.0041943
Analyte310	2-Nonanone	grey	0.950501	0.377001	0.5735	-0.196499	0.00568107	0.0188952	0.0222969	0.0668059	0.0954994	-0.0787146	0.235166	0.279507	0.0502641	0.17969	0.00150453	0.060486	-0.164799	0.0224618	-0.0127199	-0.043243	-0.198577	0.334887	0.991902	0.68299	0.262995	0.879552	0.93162	0.770412	0.176044	0.0199848
Analyte311	1-Dodecanamine, N,N-dimethyl-	brown	2.24359	0.960295	1.2833	-0.323003	-0.0607236	0.0732537	0.174043	0.439455	0.470702	-0.15995	-0.175854	-0.20212	-0.153511	-0.123052	0.0564478	0.60882	-0.141993	-0.141987	0.0446791	-0.141994	-0.141991	-0.141982	0.703146	4.4035e-06	0.335691	0.335711	0.763005	0.335687	0.335697	0.335729
Analyte312	Nonanal	grey	1.88198	0.281435	1.60054	-1.31911	0.406888	0.564591	0.0426046	0.34441	0.324696	0.126239	-0.200049	-0.0389424	0.125675	-0.184265	0.363627	0.0359553	-0.293839	-0.276173	0.380711	-0.244692	0.159186	-0.124775	0.0110693	0.808302	0.0426514	0.0574221	0.0075972	0.0937036	0.279826	0.398117
Analyte313	Butanoic acid, 2,2-dimethyl-3-oxo-, methyl ester	brown	3.19407	1.91048	1.28358	0.626897	-0.069271	0.432788	-0.047869	0.485408	0.39122	-0.123841	-0.137148	-0.167966	-0.0939964	-0.0673796	0.63858	-0.108769	-0.108764	-0.108743	-0.108769	0.0139453	-0.108757	-0.108723	1.04165e-06	0.461792	0.461816	0.461901	0.461792	0.92505	0.461843	0.461983
Analyte314	unknown	pink	8.2427	3.47627	4.76643	-1.29016	0.394813	0.288745	0.798889	0.340622	0.540603	-0.338191	-0.370751	-0.433615	-0.263203	-0.316294	0.0135097	0.3742	-0.29591	-0.29591	0.331317	0.464613	-0.29591	-0.29591	0.927385	0.00878924	0.0411448	0.041145	0.0214302	0.000878507	0.0411449	0.0411451
Analyte315	2,4-Hexadienal, (E,E)-	pink	10.7935	5.98279	4.8107	1.17209	0.323525	0.166607	0.902395	0.246178	0.483191	-0.344592	-0.364806	-0.432535	-0.261169	-0.338461	-0.076408	0.394748	-0.295758	-0.295758	0.247466	0.617227	-0.295758	-0.295758	0.605735	0.00549403	0.0412538	0.0412539	0.0899254	2.97494e-06	0.0412538	0.041254
Analyte316	benzoic acid, 4-(dimethoxymethyl)-, methyl ester	magenta	4.04526	3.3836	0.661658	2.72194	-0.19615	-0.299959	-0.320989	-0.262134	-0.338524	0.328379	0.799144	0.204901	0.108169	-0.0746814	-0.170383	-0.170383	-0.0456325	-0.136727	-0.170383	-0.170383	0.289153	0.57474	0.246936	0.246936	0.758099	0.354101	0.246936	0.246936	0.0462279	1.93555e-05
Analyte317	6-Heptenoic acid, 3-oxo-, methyl ester	turquoise	35.8707	30.4899	5.3808	25.1091	-0.0502799	0.414758	0.209207	0.707193	0.864153	-0.243892	-0.286459	-0.160853	0.00403	-0.18662	0.522566	0.438309	-0.305564	-0.265524	-0.0374287	0.0257846	-0.260095	-0.118048	0.000138936	0.00183342	0.0346855	0.0681505	0.800603	0.861896	0.0742035	0.424231
Analyte318	Tetradecane	grey	0.25872	0.00555669	0.253163	-0.247606	0.108961	0.0724866	-0.0841913	0.0621733	0.226724	-0.1107	0.0275299	0.0702066	0.0502677	0.0035869	-0.0591032	0.342838	-0.0395973	-0.0214666	0.171111	-0.267883	-0.162964	0.0370641	0.689868	0.017059	0.789306	0.884852	0.244892	0.0656466	0.268423	0.802507
Analyte319	Ethanol, 2-butoxy-	red	9.10876	4.56088	4.54787	0.0130072	0.762483	0.80761	0.44636	0.117306	0.189019	-0.277111	-0.298114	-0.374663	-0.189927	-0.241308	0.276071	-0.242325	-0.228566	-0.242323	0.743866	0.177923	-0.242324	-0.242322	0.057518	0.0970231	0.118153	0.097026	1.37793e-09	0.226327	0.0970245	0.0970282
Analyte320	2-Propenoic acid	brown	7.78456	4.63444	3.15012	1.48432	-0.103706	-0.131462	0.153272	0.409387	0.47522	-0.101485	-0.111085	-0.112087	-0.0980029	-0.0982241	-0.0924166	0.64691	-0.0924162	-0.092415	-0.0924165	-0.0924164	-0.0924158	-0.0924138	0.53214	6.76585e-07	0.532142	0.532147	0.53214	0.532141	0.532144	0.532153
Analyte321	Cyclohexanol	blue	2.86337	1.68218	1.18119	0.500988	-0.37984	-0.433214	-0.426984	-0.218699	-0.227655	0.046276	0.507436	0.550746	0.241576	0.460996	-0.242176	0.0146836	0.265462	0.240599	-0.350005	-0.265903	-0.026373	0.363712	0.0972356	0.921095	0.0682177	0.0995014	0.0147415	0.067743	0.858776	0.0110491
Analyte322	Silane, trimethyl-	yellow	4.17573	2.94943	1.2263	1.72313	-0.192624	-0.277538	-0.300761	-0.232993	-0.310027	0.278897	-0.00577385	0.42396	0.581272	0.000286499	-0.163916	-0.163916	0.287344	-0.0530122	-0.163916	-0.163916	0.200484	0.220848	0.265598	0.265598	0.0476721	0.720456	0.265598	0.265598	0.171846	0.131441
Analyte323	2-Hexen-1-ol, (E)-	grey	1.57785	0.263071	1.31478	-1.05171	0.212884	0.530138	0.409633	0.300172	0.226161	-0.16094	-0.26924	-0.339572	-0.177716	-0.232886	0.537047	-0.235712	-0.167692	-0.229761	0.136228	0.318332	-0.12273	-0.235712	8.30351e-05	0.106781	0.254592	0.11619	0.355878	0.0274509	0.405955	0.106781
Analyte324	Cyclopentanecarboxaldehyde, 2-methyl-3-methylene-	pink	3.56711	2.62277	0.944342	1.67843	0.0832326	-0.0771261	0.817299	0.00988214	0.256931	-0.182885	-0.243015	-0.287998	-0.164753	-0.262506	-0.139501	0.0887698	-0.142027	-0.21228	0.00619601	0.757887	-0.152697	-0.206349	0.344328	0.548513	0.335575	0.147473	0.966661	4.45988e-10	0.300147	0.159386
Analyte325	4-(2-Methylcyclohex-1-enyl)-but-2-enal	grey	4.33492	3.40682	0.928106	2.47871	-0.0871488	-0.0546207	-0.152345	-0.120731	-0.152279	-0.101617	0.0403142	0.397085	0.0479445	0.852657	-0.0767091	-0.0767087	-0.0767065	0.536937	-0.0767087	-0.0767082	-0.0767041	-0.0766913	0.604311	0.604312	0.604323	8.33692e-05	0.604312	0.604315	0.604334	0.604395
Analyte327	N-Acetyl-l-alanine ethylamide	red	2.06454	1.13029	0.934244	0.19605	0.606534	0.59189	0.23018	0.0384354	0.0309901	-0.246883	-0.126866	-0.196208	-0.161016	0.0312129	0.190385	-0.20727	-0.207268	0.092451	0.514503	0.0317137	-0.207265	-0.20725	0.194924	0.157491	0.157496	0.531987	0.000183223	0.830562	0.157502	0.157533
Analyte328	Furan, 3-(4-methyl-3-pentenyl)-	green	4.03845	3.67746	0.360985	3.31648	-0.138693	-0.210929	-0.184505	-0.175789	-0.21395	0.700457	-0.0343867	-0.084368	0.0458822	-0.155317	-0.113073	-0.113072	0.131852	-0.113059	-0.113072	-0.113072	0.546545	-0.113049	0.444152	0.444154	0.371683	0.444209	0.444154	0.444156	5.84795e-05	0.44425
Analyte329	3-(4-Methylbenzoyl)-2-thioxo-4-thiazolyl 4-methylbenzoate	grey	0.182789	0.0332536	0.149535	-0.116281	0.107441	0.0736809	0.164661	0.186603	0.180114	0.256254	0.0932126	-0.230225	-0.141974	-0.265596	-0.0456352	0.30362	-0.228461	-0.237449	0.148033	-0.130144	0.326094	-0.136057	0.758085	0.0359144	0.118326	0.104148	0.315323	0.377963	0.0237025	0.356486
Analyte330	2-Decanone, 5,9-dimethyl-	blue	28.2535	23.2618	4.99171	18.27	-0.198627	-0.271082	-0.357407	-0.255763	-0.349673	-0.0614163	0.494383	0.915381	0.682311	0.521273	-0.174685	-0.174685	-0.174684	0.434849	-0.174685	-0.174685	-0.174684	0.613258	0.235028	0.235028	0.235029	0.00201117	0.235028	0.235028	0.235031	3.58511e-06
Analyte332	2-Octanol	turquoise	5.84935	5.36545	0.483903	4.88155	-0.24884	-0.188431	0.221567	0.369842	0.632368	-0.0365412	0.00809449	-0.132783	-0.164134	-0.0965243	-0.0214444	0.650878	-0.0746586	-0.0766976	-0.290209	0.0455045	-0.0378581	-0.195515	0.88497	5.48345e-07	0.614036	0.604365	0.0454015	0.758757	0.798363	0.18294
Analyte334	Formamide, N,N-diethyl-	black	5.26174	4.58766	0.674085	3.91357	0.769603	0.442358	0.195327	-0.134222	-0.103104	-0.118587	-0.118221	-0.150526	-0.0697174	-0.0817749	-0.097203	-0.0972029	-0.0972026	-0.0972013	0.680415	-0.0972028	-0.0972022	-0.0972002	0.511021	0.511021	0.511022	0.511028	1.03644e-07	0.511021	0.511024	0.511033
Analyte335	3-Hexanol, 2-methyl-	yellow	4.42549	2.49138	1.93411	0.557263	-0.210046	-0.306018	-0.315538	-0.255201	-0.336601	0.577704	-0.0451095	0.206702	0.442442	-0.149793	-0.175529	-0.175529	0.13843	-0.109515	-0.175529	-0.175529	0.619511	0.0536914	0.232737	0.232737	0.34808	0.458707	0.232737	0.232737	2.66886e-06	0.717023
Analyte336	2-Cyclohexene-1-carboxaldehyde, 2,6,6-trimethyl-	turquoise	69.793	58.6961	11.0969	47.5992	0.0496353	0.470507	0.325561	0.795913	0.973892	-0.322096	-0.363142	-0.423284	-0.272606	-0.251118	0.513063	0.537835	-0.29128	-0.291278	0.0704094	0.0438058	-0.291279	-0.291276	0.000192362	8.06864e-05	0.0445752	0.0445768	0.6344	0.767507	0.0445757	0.0445784
Analyte338	Octanoic acid, ethyl ester	green	1.53681	1.25659	0.280215	0.976379	-0.177971	-0.259565	-0.265144	-0.228325	-0.292944	0.568291	0.335177	0.0356733	0.0477054	-0.0854686	-0.150566	-0.150566	0.088865	-0.0695618	-0.150566	-0.150566	0.463064	0.119897	0.30702	0.307021	0.548083	0.638495	0.307021	0.307022	0.000918902	0.416959
Analyte339	Ethane-1,1-diol dipropanoate	grey	2.52988	1.58196	0.947926	0.63403	-0.131295	-0.19619	-0.182351	-0.163706	-0.199678	0.316926	-0.0457669	-0.0888859	0.00570282	-0.0913561	-0.108258	-0.108258	0.424016	-0.108256	-0.108258	-0.108258	0.225527	-0.108255	0.463913	0.463914	0.0026704	0.463919	0.463914	0.463914	0.123257	0.463923
Analyte340	Butanoic acid, 2-ethyl-3-oxo-, methyl ester	brown	13.6472	9.20123	4.44596	4.75526	-0.0777169	0.638858	-0.117148	0.729675	0.413961	-0.155696	-0.169512	-0.225166	-0.125063	-0.0590318	0.987543	-0.14114	-0.141112	-0.141015	-0.14114	-0.141133	-0.141082	-0.140921	1.3476e-38	0.338633	0.338728	0.339064	0.338633	0.338654	0.338833	0.339389
Analyte341	Acetic acid, diethyl-	black	5.23622	3.80397	1.43225	2.37172	0.789682	0.598985	0.137552	-0.07016	0.00848452	-0.161614	-0.168677	-0.216572	-0.11352	-0.140106	-0.0459153	-0.137085	-0.137079	-0.137058	0.868331	-0.137084	-0.137072	-0.137038	0.756646	0.35283	0.352851	0.352926	1.31265e-15	0.352835	0.352874	0.352998
Analyte342	2-Pentene, 3-diethylboryl-2-trimethylsilyl-	grey	3.393	0.109354	3.28364	-3.17429	-0.107514	-0.177717	0.377255	0.267757	0.429109	-0.140453	-0.153316	-0.171414	-0.131338	-0.183628	-0.125157	0.507058	-0.125145	-0.125106	-0.125155	0.243706	-0.125132	-0.125069	0.396662	0.000235116	0.39671	0.396857	0.396669	0.0950758	0.396756	0.396998
Analyte343	2,6,10-Trimethyltridecane	blue	21.6986	17.4331	4.26547	13.1677	-0.0217996	-0.18471	-0.161065	-0.190927	-0.157036	-0.210052	0.354051	0.863729	0.673483	0.509796	-0.284624	0.048899	-0.326895	0.492696	-0.00073274	-0.128719	-0.315278	0.514655	0.0499117	0.741362	0.0233414	0.000374412	0.996056	0.383252	0.0290551	0.000182277
Analyte344	?Methyl-?[4-methyl-3-pentenyl]oxiranemethanol	blue	18.0379	13.2048	4.83307	8.37177	-0.26343	-0.423968	-0.374899	-0.361454	-0.36011	0.0100675	0.464575	0.836387	0.691647	0.48749	-0.35585	-0.0892924	0.0218876	0.422491	-0.215736	-0.185832	-0.0704224	0.472754	0.0130553	0.546152	0.88261	0.00277709	0.140841	0.206018	0.634337	0.00069121
Analyte345	Sulfurous acid, hexadecyl 2-pentyl ester	yellow	24.7372	16.7733	7.9639	8.80942	-0.0543336	-0.192905	-0.121478	-0.151753	-0.173142	0.146698	0.321581	0.702634	0.913017	-0.142836	-0.179298	-0.0463021	-0.155764	-0.230157	-0.0453057	-0.0683436	-0.028293	0.753463	0.222701	0.754659	0.290426	0.115545	0.75978	0.644399	0.848611	6.41797e-10
Analyte346	3-Cyclohexene-1-carboxaldehyde	turquoise	42.9492	32.3869	10.5623	21.8246	-0.156683	0.15709	0.147846	0.772782	0.876847	-0.204751	-0.232778	-0.253079	-0.179845	-0.134553	0.334033	0.746423	-0.186475	-0.186475	-0.173066	-0.16149	-0.186475	-0.186475	0.0203228	1.12784e-09	0.204423	0.204424	0.239461	0.272835	0.204424	0.204425
Analyte347	Methional	grey	1.68503	0.921265	0.763765	0.1575	0.0689882	0.405862	0.0672262	0.311371	0.242267	0.120879	-0.256504	-0.254913	-0.135985	-0.252063	0.435288	-0.122768	-0.0279822	-0.287047	0.0720462	-0.00985906	0.227367	-0.287046	0.00198777	0.40581	0.850255	0.0479125	0.626523	0.946975	0.120148	0.0479135
Analyte348	unknown	grey	0.453595	0.243916	0.209679	0.0342372	0.230605	0.326068	0.128651	0.0909213	-0.000242223	0.152768	-0.206416	-0.201704	-0.0764436	-0.241662	0.181594	-0.126731	-0.121723	-0.224275	0.199782	0.0629055	0.252716	-0.224268	0.216735	0.390705	0.409847	0.125408	0.173383	0.671015	0.0831015	0.125421
Analyte349	1-Octen-3-ol	blue	1.73345	1.04119	0.692261	0.348926	-0.266362	-0.228838	-0.490365	-0.0853268	-0.18684	0.112663	0.44875	0.491462	0.375792	0.220023	-0.0744338	-0.0544435	0.329546	-0.0166045	-0.217742	-0.395268	-0.000674325	0.42962	0.615107	0.713227	0.0221795	0.910812	0.137094	0.00542703	0.996371	0.00230875
Analyte350	Furan, 2-methoxy-	black	5.4141	4.71845	0.695648	4.0228	0.777643	0.449543	0.19976	-0.135491	-0.104298	-0.11815	-0.118367	-0.149144	-0.0688656	-0.080701	-0.0971175	-0.0971171	-0.0971144	-0.097105	0.679778	-0.0971165	-0.0971115	-0.0970958	0.511394	0.511396	0.511407	0.511449	1.07653e-07	0.511398	0.51142	0.511489
Analyte351	Ammonium acetate	magenta	2.00843	1.77483	0.233593	1.54124	-0.114672	-0.207616	-0.157524	-0.196482	-0.239355	0.266621	0.74439	0.185532	0.0884119	-0.118101	-0.138924	-0.126923	-0.0683082	-0.156879	-0.113529	-0.0527593	0.286061	0.371261	0.346345	0.389979	0.644571	0.286944	0.442306	0.721736	0.0487178	0.00937811
Analyte352	3-Furaldehyde	grey	0.0782044	0.0288385	0.0493659	-0.0205274	-0.132975	-0.253693	0.132992	-0.237002	-0.223359	0.0313326	0.0752506	0.0395994	-0.0534891	-0.0134925	-0.149096	-0.149095	-0.149094	0.134899	-0.149095	0.350838	-0.0105646	0.121209	0.311823	0.311824	0.311829	0.360633	0.311824	0.0144904	0.943186	0.411843
Analyte353	??-Cubebene	blue	38.6587	27.0198	11.6389	15.3808	-0.250511	-0.341883	-0.434582	-0.320674	-0.432029	0.0383028	0.459238	0.947522	0.824856	0.413901	-0.21884	-0.21884	-0.0156036	0.321615	-0.218833	-0.218798	-0.130728	0.700029	0.135075	0.135075	0.916168	0.0258094	0.135089	0.135153	0.375807	3.07215e-08
Analyte354	Spiro[3.4]octan-5-one	turquoise	0.862446	0.427232	0.435214	-0.00798156	0.111091	0.443537	0.323498	0.255467	0.371415	-0.270242	-0.0917194	0.00156006	0.105613	-0.0423173	0.354686	-0.0603786	-0.321418	-0.113753	0.170688	0.234875	-0.263451	-0.00124858	0.0133771	0.683523	0.0259056	0.441398	0.24608	0.108068	0.0704135	0.99328
Analyte355	1-Heptanol	blue	11.4043	5.61345	5.79086	-0.177414	-0.356108	-0.457057	-0.581133	-0.392375	-0.486025	0.439034	0.504302	0.687101	0.579945	0.259675	-0.283125	-0.218087	0.137721	0.198414	-0.303092	-0.354003	0.349061	0.473111	0.0511827	0.136457	0.350579	0.176406	0.0362536	0.0135693	0.0150303	0.000683884
Analyte356	unknown	turquoise	23.0571	17.7061	5.35091	12.3552	-0.0421481	0.121648	0.626682	0.610544	0.773051	-0.30127	-0.346838	-0.387328	-0.255689	-0.285225	0.194712	0.576677	-0.236943	-0.276076	-0.0872066	0.377304	-0.265467	-0.283001	0.184781	1.7872e-05	0.10491	0.0575135	0.555604	0.00820212	0.0682119	0.0512893
Analyte357	(R,S)-5-Ethyl-6-methyl-3E-hepten-2-one	blue	12.8177	11.1316	1.68611	9.44549	-0.244651	-0.282921	-0.314563	-0.119748	-0.130594	-0.0850192	0.334367	0.791862	0.508161	0.61246	-0.175071	0.0416347	-0.108892	0.465881	-0.207383	-0.21978	-0.193402	0.397013	0.233977	0.778732	0.461284	0.000846628	0.15726	0.133365	0.18781	0.00520734
Analyte358	unknown	magenta	5.01334	4.70798	0.305365	4.40261	-0.100763	-0.158181	-0.185929	-0.139182	-0.181098	-0.0206654	0.880642	0.282011	0.112283	0.0176975	-0.0919871	-0.0919869	-0.0919859	-0.0919825	-0.0919869	-0.0919867	-0.0919848	0.643901	0.534056	0.534057	0.534061	0.534077	0.534057	0.534058	0.534066	7.91907e-07
Analyte359	Cyclohexanecarboxylic acid, 3,5-dimethylcyclohexyl ester	turquoise	23.887	20.2646	3.6223	16.6423	0.215715	0.486589	0.527788	0.595558	0.807459	-0.352915	-0.364594	-0.386282	-0.200623	-0.259584	0.465175	0.300144	-0.306793	-0.304449	0.158221	0.263711	-0.322809	-0.2532	0.00086425	0.0381999	0.0339271	0.0353857	0.28279	0.0701268	0.0252329	0.0824937
Analyte360	Decane, 3,8-dimethyl-	black	0.671564	0.378026	0.293538	0.0844882	0.369343	0.389121	0.0372286	-0.0674856	0.122251	-0.0894048	-0.11486	-0.136936	-0.0774615	-0.112797	-0.087257	-0.0872478	-0.0871949	-0.087006	0.609901	-0.087236	-0.0871356	-0.086824	0.555375	0.555417	0.555657	0.556517	4.18961e-06	0.55547	0.555927	0.557346
Analyte361	4-Octanone, 5-hydroxy-2,7-dimethyl-	green	4.82204	1.29946	3.52258	-2.22312	-0.0355208	-0.0560613	-0.331044	-0.136126	-0.180594	0.604775	-0.162374	0.371827	0.639812	-0.169303	-0.0540881	-0.224018	-0.0112938	-0.157734	0.0240079	-0.245145	0.563112	0.105159	0.71502	0.125854	0.939271	0.284293	0.871329	0.093078	3.09134e-05	0.476879
Analyte362	Ethyl 2-(5-methyl-5-vinyltetrahydrofuran-2-yl)propan-2-yl carbonate	blue	9.60222	7.51042	2.09181	5.41861	-0.389394	-0.369443	-0.429864	-0.126041	-0.247868	0.175865	0.349602	0.768932	0.564502	0.538394	-0.158736	-0.00913627	-0.117463	0.442002	-0.352129	-0.273087	0.11861	0.349939	0.281204	0.950857	0.426546	0.00165927	0.0141085	0.0603814	0.422014	0.0147614
Analyte363	Butanoic acid, tridec-2-ynyl ester	brown	9.96497	5.78505	4.17991	1.60514	-0.114001	-0.139654	0.190127	0.456257	0.52277	-0.119206	-0.129211	-0.130225	-0.113449	-0.107002	-0.106432	0.744995	-0.10643	-0.106424	-0.106432	-0.106431	-0.106428	-0.106418	0.471528	1.26172e-09	0.471537	0.471563	0.47153	0.471531	0.471545	0.471588
Analyte364	n-Valeric acid cis-3-hexenyl ester	black	11.025	6.67534	4.34966	2.32568	0.916095	0.739113	0.182232	-0.0428142	0.0347176	-0.178836	-0.192153	-0.238873	-0.120774	-0.151429	-0.0105503	-0.154336	-0.154332	-0.154317	0.9365	-0.154335	-0.154327	-0.154303	0.943263	0.294926	0.294939	0.294986	1.44759e-22	0.294928	0.294954	0.295032
Analyte366	2-Butyl(dimethyl)silyloxybutane	red	12.381	8.87218	3.50881	5.36338	0.656938	0.893017	0.0767238	0.419601	0.288051	-0.225862	-0.244262	-0.310146	-0.165271	-0.141951	0.561407	-0.197827	-0.197823	-0.19781	0.625493	-0.197826	-0.197819	-0.197797	3.30622e-05	0.177716	0.177725	0.177755	2.00023e-06	0.177718	0.177734	0.177784
Analyte367	2-Nonen-4-one	green	3.35251	2.95069	0.401821	2.54887	-0.135777	-0.195179	-0.186308	-0.163958	-0.210447	0.465786	-0.0147611	-0.101813	0.0265122	-0.159874	-0.109178	-0.109177	0.0578259	-0.109173	-0.109177	-0.109177	0.597225	-0.109169	0.460102	0.460103	0.696244	0.460123	0.460103	0.460104	7.42768e-06	0.460138
Analyte368	Nonane, 2-methyl-	yellow	27.6588	13.1487	14.5101	-1.36143	-0.113066	-0.144191	-0.208283	-0.134119	-0.198859	-0.016669	-0.0196043	0.812876	0.8783	0.351756	-0.101232	-0.101232	-0.10123	0.248095	-0.101232	-0.101232	-0.101228	0.359291	0.493575	0.493577	0.493586	0.0890859	0.493577	0.493579	0.493595	0.0121418
Analyte369	Undecane, 5,5-dimethyl-	blue	1.10915	0.715303	0.393848	0.321455	-0.156647	-0.221465	-0.26935	-0.205628	-0.268238	-0.0540218	0.244492	0.382223	0.0570623	0.307851	-0.130024	-0.130023	-0.13002	0.577871	-0.130023	-0.130023	-0.130017	0.202259	0.378409	0.37841	0.37842	1.70108e-05	0.37841	0.378413	0.378432	0.168002
Analyte370	unknown	turquoise	56.8948	44.435	12.4598	31.9752	-0.0490318	0.522689	0.102649	0.82734	0.890676	-0.259332	-0.299754	-0.354285	-0.226218	-0.191065	0.670749	0.349003	-0.239571	-0.239562	-0.0168695	-0.0446281	-0.239568	-0.239552	1.82502e-07	0.0150484	0.100999	0.101013	0.909394	0.763268	0.101004	0.101027
Analyte371	Propionic acid, thio-, S-isopentyl ester	turquoise	61.6765	48.6387	13.0378	35.6009	0.115426	0.588848	0.329734	0.816621	0.925823	-0.316097	-0.392172	-0.489805	-0.307876	-0.288159	0.620339	0.404757	-0.212625	-0.35615	0.114895	0.0452305	-0.285677	-0.330768	2.56541e-06	0.00432342	0.146801	0.0129732	0.436798	0.760166	0.0490347	0.0216599
Analyte372	Bicyclo[4.4.0]dec-1-ene, 2-isopropyl-5-methyl-9-methylene-	green	6.45255	4.46348	1.98908	2.4744	-0.195226	-0.293604	-0.313708	-0.253442	-0.328594	0.747425	0.359275	0.382199	0.418275	-0.178724	-0.171326	-0.171325	-0.171321	-0.171307	-0.171325	-0.171324	0.539806	0.488122	0.244293	0.244295	0.244305	0.244344	0.244295	0.244297	7.50771e-05	0.000432366
Analyte373	2,4-Heptadienal, (E,E)-	turquoise	21.5786	16.4544	5.12418	11.3302	-0.0365566	0.100652	0.655445	0.586267	0.761402	-0.304884	-0.330118	-0.380921	-0.254063	-0.27535	0.173221	0.57059	-0.2461	-0.26745	-0.0909219	0.400451	-0.269896	-0.269895	0.239036	2.29228e-05	0.0917716	0.0661011	0.538822	0.00479707	0.0635684	0.0635685
Analyte374	unknown	yellow	4.43432	3.82645	0.607875	3.21857	0.013167	-0.0110475	0.143462	0.185149	0.279545	-0.0357816	-0.255578	0.356343	0.70062	-0.198547	-0.0421084	0.343098	-0.208897	-0.20889	0.0066966	0.0498314	-0.115526	0.175796	0.776279	0.01697	0.154184	0.154198	0.963969	0.736607	0.434267	0.232017
Analyte375	.alfa.-Copaene	yellow	10.5578	3.97466	6.58309	-2.60843	-0.156804	-0.238864	-0.286832	-0.204753	-0.281168	0.118304	0.532297	0.665384	0.654141	-0.0389243	-0.143919	-0.143919	-0.116151	-0.111744	-0.142253	-0.143919	-0.0384713	0.840376	0.32911	0.32911	0.431769	0.449558	0.334796	0.32911	0.795167	8.01925e-14
Analyte376	Succinic acid, di(3-phenylprop-2-en-1-yl) ester	brown	3.51788	1.57401	1.94386	-0.36985	-0.0185604	0.442021	-0.0762204	0.500689	0.39228	-0.115474	-0.139555	-0.175283	-0.100387	-0.0619247	0.622258	-0.109739	-0.109728	-0.109688	0.0359999	-0.109737	-0.109716	-0.10965	2.33962e-06	0.457783	0.457829	0.457994	0.808068	0.457793	0.457881	0.458153
Analyte377	2-Decanone	yellow	4.10602	3.29136	0.814661	2.4767	-0.176414	-0.264819	-0.274883	-0.210927	-0.286144	0.421833	-0.079276	0.290135	0.553507	-0.13808	-0.149755	-0.149755	0.131495	-0.0981169	-0.149755	-0.149755	0.462337	0.103306	0.309663	0.309663	0.372989	0.507037	0.309663	0.309663	0.000938443	0.484719
Analyte378	2-Propyl-1-pentanol	red	0.886819	0.544939	0.34188	0.203059	0.37868	0.533301	0.240519	0.176648	0.165865	-0.248783	-0.148631	-0.0560336	0.0444897	-0.0587265	0.251967	-0.0441884	-0.180075	-0.1245	0.349226	0.0717086	-0.269145	-0.0549933	0.0840495	0.765534	0.220669	0.399167	0.0149796	0.628145	0.064337	0.710457
Analyte379	1H-Pyrrole, 2,5-dihydro-	yellow	17.6039	11.6808	5.92311	5.75768	-0.108202	-0.175509	-0.202624	-0.13632	-0.201501	0.0129037	0.129861	0.665611	0.853703	-0.00712304	-0.0990895	-0.0990894	-0.099089	-0.0990875	-0.0990894	-0.0990893	-0.0990885	0.693623	0.502814	0.502815	0.502817	0.502823	0.502815	0.502815	0.502819	4.61825e-08
Analyte380	Decanal	grey	0.343111	0.0480748	0.295036	-0.246962	0.0826151	0.281479	-0.1895	0.194414	0.277049	0.113322	0.028242	0.210153	0.173638	0.0603183	0.0911596	0.217613	-0.257374	0.041532	0.182538	-0.38764	0.101708	0.0104631	0.537756	0.137332	0.0773917	0.779264	0.214314	0.00648508	0.491539	0.943731
Analyte381	Hexadecane	turquoise	49.3647	31.3873	17.9774	13.4099	0.0778318	0.537415	0.299968	0.892099	0.855893	-0.26507	-0.347938	-0.319835	-0.124072	-0.268914	0.615271	0.488398	-0.329825	-0.34136	0.0777061	-0.0316201	-0.24655	-0.23202	3.26242e-06	0.000428662	0.0220597	0.0175735	0.599606	0.831055	0.0911603	0.112548
Analyte383	Ethane, 1,1,2,2-tetrachloro-	blue	18.8427	14.5145	4.32825	10.1862	-0.0795455	-0.159961	-0.395374	-0.356936	-0.432178	-0.0834852	0.299734	0.851747	0.660548	0.594634	-0.216529	-0.289167	0.11289	0.423032	-0.00896307	-0.250833	-0.189352	0.418923	0.139351	0.0462164	0.444895	0.00273883	0.951787	0.0855002	0.197402	0.00304149
Analyte384	Heptenyl angelate, 4Z-	brown	5.34493	2.95472	2.39021	0.564517	-0.098412	-0.114212	0.176165	0.436932	0.471982	-0.110153	-0.115978	-0.116657	-0.0999054	-0.0789222	-0.0971868	0.680176	-0.0971777	-0.09715	-0.0971854	-0.0971837	-0.097169	-0.0971233	0.511091	1.05132e-07	0.511131	0.511252	0.511097	0.511105	0.511169	0.511369
Analyte385	Butanamide, 2-(dimethylamino)-N-[5,8-dioxo-3-phenyl-7-(phenylmethyl)-2-oxa-6,9-diazabicyclo[10.2.2]hexadeca-12,14,15-trien-4-yl]-3-methyl-, [3R-[3R*,4S*(S*,7S*)]]-	magenta	1.5336	1.1228	0.410796	0.712005	-0.128759	-0.0802528	-0.113204	0.0171475	-0.0157409	0.00115051	0.666292	0.248064	0.107331	-0.0567985	0.0558009	-0.0587834	-0.043828	-0.13701	-0.13706	0.00197618	-0.137036	0.45594	0.706394	0.691462	0.767392	0.353097	0.35292	0.989364	0.353002	0.00112697
Analyte386	3a,7-Methano-3aH-cyclopentacyclooctene, 1,4,5,6,7,8,9,9a-octahydro-1,1,7-trimethyl-, [3aR-(3a??,7??,9a??)]-	green	3.52503	3.41394	0.111095	3.30284	-0.109428	-0.171345	-0.158997	-0.143807	-0.184734	0.65485	-0.0448753	-0.0980935	0.0165264	-0.172037	-0.0937782	-0.0937768	-0.0937685	-0.0937388	-0.0937768	-0.0937749	0.656324	-0.0937101	0.526089	0.526095	0.526132	0.526264	0.526095	0.526103	4.0888e-07	0.526391
Analyte387	Pyrrole	yellow	21.2016	9.07746	12.1241	-3.04667	-0.185677	-0.22837	-0.315349	-0.166756	-0.246787	0.130175	0.448597	0.79899	0.814141	0.151517	-0.12424	-0.122208	-0.0163852	0.00966796	-0.167505	-0.177102	-0.0549283	0.652702	0.400158	0.40797	0.911985	0.948001	0.255127	0.228511	0.710784	4.97349e-07
Analyte388	N8-(3-Chloro-4-fluorophenyl)-N2-(1-methylpiperidin-4-yl)pyrimido[5,4-d]pyrimidine-2,8-diamine	green	1.54835	1.03781	0.510536	0.527275	-0.159777	-0.208836	-0.238058	-0.207217	-0.255364	0.384046	0.0530898	0.159083	0.0671772	-0.031737	-0.135096	-0.135095	0.0682295	0.0645213	-0.135095	-0.135095	0.422873	-0.0152436	0.359927	0.359928	0.644953	0.663063	0.359928	0.35993	0.00274997	0.918096
Analyte389	15-Hydroxy-7-oxodehydroabietic acid, methyl ester, TMS derivative	yellow	24.7047	14.7505	9.95422	4.79624	-0.0966627	-0.179365	-0.164562	-0.144403	-0.204625	0.063232	0.0507943	0.755455	0.901229	0.0791134	-0.114784	-0.100338	-0.114783	0.0944277	-0.0923246	-0.0711837	-0.0838279	0.482814	0.437242	0.497423	0.437246	0.523214	0.53255	0.630669	0.571077	0.0005097
Analyte391	Benzoic acid, 2-formyl-4,6-dimethoxy-, 8,8-dimethoxyoct-2-yl ester	blue	41.5465	26.401	15.1455	11.2554	-0.180711	-0.284343	-0.349387	-0.26429	-0.364409	0.120607	0.322403	0.944935	0.890167	0.380592	-0.197874	-0.176954	-0.0839452	0.220713	-0.174075	-0.219493	0.00317903	0.628449	0.17761	0.228907	0.570536	0.131683	0.236691	0.133886	0.982891	1.73069e-06
Analyte392	Benzaldehyde	grey	0.304755	0.118824	0.185931	-0.0671073	-0.184593	-0.0103776	0.24658	0.282403	0.23318	0.116717	-0.165078	-0.13375	-0.0574223	-0.183244	0.129616	0.118911	-0.0331085	-0.210431	-0.182446	0.133525	0.224832	-0.1809	0.379919	0.420827	0.823226	0.151114	0.21455	0.36559	0.124448	0.218526
Analyte393	3,5-Octadien-2-one, (E,E)-	turquoise	13.5318	9.56185	3.96992	5.59194	0.106136	0.365042	0.513171	0.635195	0.690983	-0.246553	-0.323677	-0.387548	-0.231	-0.308126	0.299449	0.449322	-0.187216	-0.344012	0.157025	0.116449	-0.217848	-0.273169	0.0386711	0.00135696	0.2026	0.0166594	0.286489	0.430579	0.136899	0.0603006
Analyte398	2-Azetidinone, 3,4,4-trimethyl-	grey	0.954449	0.798391	0.156059	0.642332	-0.118475	-0.129486	-0.207756	-0.15354	-0.19837	-0.123826	0.148908	0.22197	-0.0497102	0.406543	-0.0972587	-0.0972579	-0.0972533	0.680754	-0.0972579	-0.0972569	-0.0972481	-0.0972207	0.510777	0.510781	0.510801	1.01571e-07	0.510781	0.510785	0.510824	0.510943
Analyte400	2-Nonanol	brown	0.825921	0.558155	0.267766	0.29039	-0.0944475	0.264393	-0.0803504	0.461523	0.304459	0.0239846	-0.192947	-0.00947081	0.184835	-0.147336	0.486265	0.135104	-0.176292	-0.176292	-0.12875	-0.168708	0.0604203	-0.0317468	0.000458132	0.359896	0.23068	0.230682	0.383136	0.251683	0.683316	0.830387
Analyte401	2,2,2-Trifluoroethyl methanesulfonate	grey	0.369636	0.0329266	0.33671	-0.303783	-0.0306601	-0.140952	0.371224	0.0561858	0.18884	-0.0847668	0.212351	0.0263476	-0.00973145	-0.154834	-0.157606	0.301046	-0.157596	-0.157567	-0.0541228	0.210893	-0.157587	0.17254	0.284687	0.0375958	0.284718	0.28481	0.714845	0.150198	0.284747	0.240914
Analyte403	Bicyclo[3.2.1]octan-2-ol, exo-	brown	6.79204	4.89034	1.9017	2.98864	-0.0733031	0.519098	-0.111529	0.646255	0.346773	-0.143035	-0.151769	-0.207871	-0.118406	-0.0475879	0.900741	-0.128705	-0.128693	-0.12865	-0.128705	-0.128702	-0.128679	-0.128608	2.83424e-18	0.383306	0.38335	0.383511	0.383306	0.383316	0.383401	0.383666
Analyte404	10-Methylundec-3-en-4-olide	turquoise	65.5033	57.281	8.22232	49.0586	-0.0464122	0.346189	0.274223	0.750305	0.973822	-0.270295	-0.359415	-0.40703	-0.262053	-0.251555	0.438029	0.582566	-0.196677	-0.299929	-0.0132639	0.0318531	-0.244215	-0.298364	0.00184729	1.39807e-05	0.180302	0.0383457	0.928703	0.829828	0.0943649	0.0394164
Analyte406	unknown	blue	39.6784	23.4887	16.1896	7.2991	-0.176744	-0.334368	-0.289203	-0.330639	-0.407237	0.129641	0.28515	0.921792	0.900516	0.344435	-0.252261	-0.183442	-0.0881821	0.215109	-0.191388	-0.104711	0.0244806	0.580395	0.083676	0.212015	0.551174	0.142028	0.192538	0.478766	0.868818	1.5314e-05
Analyte407	unknown	green	3.15338	1.86567	1.28771	0.577954	-0.17836	-0.28301	-0.282703	-0.245878	-0.310851	0.632472	0.0203924	0.102584	0.290302	-0.154877	-0.16385	-0.16385	0.204965	-0.16384	-0.145079	-0.16385	0.523806	0.0716992	0.265791	0.265792	0.162266	0.265821	0.325184	0.265794	0.000133066	0.62819
Analyte408	1-Cyclopentene-1-methanol, ??,??,4,5-tetramethyl-, cis-	turquoise	67.6707	56.6556	11.0151	45.6404	0.0372827	0.386972	0.390878	0.777247	0.980866	-0.273923	-0.425007	-0.493017	-0.309822	-0.322686	0.423791	0.630852	-0.209242	-0.366157	0.0415959	0.0760901	-0.230774	-0.366156	0.00268591	1.53686e-06	0.153491	0.0104819	0.778933	0.607239	0.114545	0.0104823
Analyte409	1,3-Dioxolane-2-ethanol, 2-methyl-, acetate	turquoise	12.1919	9.09754	3.09434	6.00321	0.31893	0.405166	0.310526	0.562346	0.7155	-0.273776	-0.292422	-0.342559	-0.218173	-0.204248	0.217819	0.589796	-0.239107	-0.239102	0.27678	-0.127983	-0.239105	-0.239097	0.136953	1.0274e-05	0.101682	0.101689	0.0568539	0.386001	0.101684	0.101696
Analyte410	2-Propanol, 1,3-dimethoxy-	pink	2.09892	0.886733	1.21219	-0.325452	-0.14151	-0.236217	0.642718	0.118008	0.366399	-0.0601269	-0.186606	-0.182907	-0.103553	-0.20993	-0.183802	0.463048	-0.183801	-0.183797	-0.183802	0.40353	0.052418	-0.183793	0.211103	0.000919335	0.211106	0.211116	0.211103	0.00445405	0.723464	0.211125
Analyte411	Cyclohexanol, 4-ethyl-4-methyl-3-(1-methylethenyl)-, (1??,3??,4??)-	grey	0.670379	0.476318	0.194061	0.282256	-0.182015	-0.215746	-0.288885	-0.240646	-0.29929	-0.122391	0.0304985	0.207708	-0.00203036	0.516858	-0.153559	-0.153558	0.530458	0.233878	-0.153558	-0.153558	-0.153555	0.00345211	0.297394	0.297395	0.000105255	0.109616	0.297395	0.297396	0.297406	0.981422
Analyte412	2-Heptanone, 3-propylidene-	turquoise	56.711	36.7341	19.9768	16.7573	0.0320576	0.507462	0.340901	0.902411	0.899502	-0.336452	-0.363158	-0.435745	-0.273937	-0.232542	0.675818	0.540783	-0.298015	-0.298014	-0.0470294	0.0224858	-0.298015	-0.298013	1.36e-07	7.24303e-05	0.0396584	0.039659	0.750928	0.879425	0.0396586	0.0396596
Analyte413	Decyl octyl ether	turquoise	13.3984	10.5552	2.84322	7.71196	-0.132373	0.00063171	0.183276	0.556482	0.703837	-0.155423	-0.175562	-0.184187	-0.140556	-0.123617	0.0438236	0.804615	-0.141409	-0.141403	-0.141411	-0.14141	-0.141407	-0.141398	0.767415	5.56085e-12	0.337702	0.337722	0.337696	0.337697	0.337708	0.337742
Analyte414	1,2-Hexanediol	turquoise	7.81628	6.35081	1.46547	4.88533	0.196631	0.401809	0.36593	0.492891	0.662505	-0.0743288	-0.34496	-0.405196	-0.22641	-0.30513	0.268629	0.33895	-0.235898	-0.31207	0.261812	0.0308369	-0.0401918	-0.312068	0.0648701	0.0184407	0.106497	0.030824	0.0722451	0.83518	0.786217	0.0308249
Analyte415	Linalool	grey	0.724338	0.102984	0.621354	-0.51837	0.170231	-0.254519	0.299396	-0.426577	-0.176053	0.350551	-0.259676	-0.255435	0.0190642	-0.454703	-0.538905	-0.00858127	0.351173	-0.450352	0.228718	0.290281	0.377411	-0.249746	7.75962e-05	0.953839	0.0143903	0.00131862	0.117901	0.045345	0.00818261	0.0869108
Analyte416	3-Cyclohexene-1-carboxaldehyde, 1-methyl-	turquoise	41.4649	30.3559	11.109	19.2468	-0.14467	0.0761868	0.198967	0.749875	0.869441	-0.210605	-0.235054	-0.254807	-0.187855	-0.147831	0.208182	0.877243	-0.190015	-0.190014	-0.15892	-0.166447	-0.190014	-0.190014	0.155632	2.89353e-16	0.195811	0.195811	0.28064	0.258186	0.195811	0.195811
Analyte417	Acetic acid	blue	26.6749	18.8258	7.84902	10.9768	-0.181235	-0.232421	-0.323828	-0.229052	-0.314778	-0.0671561	0.361877	0.880852	0.772989	0.52968	-0.158836	-0.158836	-0.110375	0.38065	-0.158836	-0.158836	-0.158835	0.523906	0.280897	0.280897	0.455166	0.00760769	0.280897	0.280897	0.280901	0.000132602
Analyte418	3-Chloropropionic acid, 2-tetrahydrofurylmethyl ester	grey	3.32075	0.111454	3.2093	-3.09784	-0.165043	-0.243802	0.0756226	0.265749	0.38969	0.16729	-0.15873	-0.177431	-0.106999	-0.182071	-0.158932	0.511231	-0.0107899	-0.158928	-0.158931	-0.00825934	0.143535	-0.158926	0.280605	0.000204591	0.941977	0.280616	0.280605	0.955569	0.330415	0.280623
Analyte419	unknown	black	9.8095	7.25901	2.55049	4.70852	0.912576	0.63857	0.402474	-0.149089	-0.037571	-0.218001	-0.221662	-0.286437	-0.144956	-0.198267	-0.0566978	-0.184568	-0.184568	-0.184568	0.891967	0.0875713	-0.184568	-0.184568	0.701892	0.209173	0.209173	0.209174	1.8045e-17	0.553946	0.209173	0.209175
Analyte420	Cyclopentanecarbonitrile, 3-methylene-	turquoise	1.97421	0.987666	0.986548	0.00111792	-0.154889	0.259682	0.280043	0.476507	0.440756	-0.0299732	-0.173157	-0.315326	-0.229882	-0.188795	0.493574	0.0784122	-0.201881	-0.220225	-0.231296	0.296228	0.028144	-0.242956	0.000364122	0.596284	0.168815	0.132561	0.113705	0.0409173	0.849399	0.0961291
Analyte421	unknown	grey	0.413773	0.0893193	0.324454	-0.235135	0.422093	0.235189	0.214306	-0.152306	-0.114982	-0.0250545	-0.143901	-0.187705	-0.0699106	-0.179894	-0.123879	-0.123878	-0.123872	-0.123852	0.443994	0.187404	-0.0120827	-0.123833	0.40154	0.401544	0.401565	0.401642	0.00157159	0.202138	0.935038	0.401715
Analyte422	Propanoic acid	blue	32.0316	25.6945	6.33707	19.3575	-0.210103	-0.280723	-0.354662	-0.281325	-0.376982	-0.0825836	0.302316	0.929944	0.716727	0.646799	-0.191302	-0.189826	-0.120709	0.512036	-0.185446	-0.156002	-0.159222	0.490471	0.192742	0.196262	0.413786	0.000199133	0.206978	0.28968	0.279716	0.000401659
Analyte423	2,5-Furandicarboxaldehyde	turquoise	57.3086	49.6113	7.69733	41.914	-0.025862	0.290856	0.385194	0.725494	0.962966	-0.297998	-0.33627	-0.383261	-0.255651	-0.23165	0.370158	0.652054	-0.268978	-0.268977	-0.0288061	0.0825026	-0.268977	-0.268976	0.00960791	5.14936e-07	0.0645094	0.0645105	0.845899	0.5772	0.0645097	0.0645116
Analyte424	2-Cyclohexen-1-ol, 2,4,4-trimethyl-	turquoise	42.5726	37.6432	4.92935	32.7139	0.0441144	0.397566	0.204455	0.685201	0.897418	-0.276607	-0.316964	-0.36661	-0.239754	-0.226522	0.463315	0.454706	-0.227611	-0.253019	0.0530099	0.0156369	-0.25302	-0.253018	0.000912249	0.001167	0.11974	0.0827198	0.720467	0.91599	0.0827183	0.082722
Analyte425	Malonic acid diisopropyl ester	red	12.6866	3.96976	8.71686	-4.7471	0.674751	0.778333	0.222441	0.499139	0.595235	-0.302994	-0.327347	-0.392889	-0.235566	-0.212585	0.320359	0.341836	-0.266635	-0.26663	0.670964	-0.266637	-0.266634	-0.266625	0.0264271	0.0174063	0.0669616	0.0669675	1.80254e-07	0.0669604	0.0669635	0.0669731
Analyte426	1-Octanol	blue	8.59108	3.13618	5.45491	-2.31873	-0.0912114	-0.133332	-0.536122	-0.313019	-0.477532	0.470493	0.295882	0.595426	0.64144	0.103014	-0.0971151	-0.35965	0.133519	0.0338192	-0.0446635	-0.399539	0.367365	0.366265	0.511404	0.0120499	0.365613	0.819495	0.763085	0.00490303	0.0102112	0.0104576
Analyte427	unknown	green	3.33567	2.75461	0.581053	2.17356	-0.143146	-0.211821	-0.195987	-0.176643	-0.213841	0.6141	-0.0326014	-0.0800725	0.0423732	-0.139798	-0.115395	-0.115394	0.214126	-0.11539	-0.115394	-0.115394	0.478228	-0.115386	0.434792	0.434793	0.143902	0.434812	0.434793	0.434794	0.000586302	0.434826
Analyte428	2-(3-Methyl-but-1-ynyl)-cyclohexene-1-carboxaldehyde	magenta	0.541173	0.42866	0.112512	0.316148	0.0802783	0.124221	-0.271123	-0.0472643	-0.195549	0.0114935	0.555018	0.133778	-0.0485159	0.132639	0.151514	-0.249988	-0.171334	0.12759	0.0473522	-0.244386	-0.0730476	0.412298	0.303949	0.0865949	0.24427	0.387473	0.749273	0.0941283	0.621724	0.00359191
Analyte429	3,5-Octadien-2-one	turquoise	39.5239	29.0202	10.5037	18.5166	-0.117618	0.338075	0.201949	0.823562	0.832294	-0.258735	-0.294293	-0.346031	-0.220376	-0.216254	0.547595	0.426774	-0.148133	-0.269923	-0.109977	0.0336349	-0.241707	-0.238264	5.62198e-05	0.00248661	0.314994	0.0635404	0.456803	0.820462	0.0979049	0.10293
Analyte430	Heptadecane, 2,6,10,15-tetramethyl-	brown	4.74704	3.48322	1.26382	2.2194	-0.1335	0.34284	-0.041725	0.655883	0.429396	-0.175096	-0.183637	-0.211574	-0.144435	-0.0734855	0.577316	0.158268	0.0377965	-0.154669	-0.154689	-0.154688	-0.15468	-0.154654	1.74065e-05	0.282644	0.798684	0.293871	0.293809	0.293812	0.293838	0.293918
Analyte431	gamma-Nonalactone	magenta	2.87332	1.44215	1.43116	0.0109886	-0.160782	-0.233714	-0.293623	-0.217096	-0.284271	-0.0220509	0.7581	0.451586	0.124012	0.176408	-0.142512	-0.142511	-0.142507	0.314276	-0.142511	-0.14251	-0.142502	0.540778	0.33391	0.333912	0.333927	0.0295986	0.333912	0.333915	0.333943	7.24438e-05
Analyte432	Dimethyl Sulfoxide	yellow	9.78583	4.63223	5.15361	-0.521382	-0.219758	-0.334122	0.0816968	-0.215944	-0.162902	-0.114273	0.136043	0.687049	0.729674	0.1875	-0.20557	-0.0120014	0.00538103	0.00517094	-0.277869	0.235799	-0.238088	0.487178	0.161001	0.935474	0.971044	0.972175	0.0558463	0.106649	0.103192	0.000445293
Analyte433	Bicyclo[3.1.1]heptan-2-one, 6,6-dimethyl-, (1R)-	yellow	3.81489	3.06292	0.751971	2.31095	0.229959	0.126229	0.187997	-0.0291425	-0.0126853	-0.183974	-0.140717	0.41129	0.662601	0.00318039	-0.0382096	-0.016079	-0.234195	0.0148012	0.20029	0.118912	-0.242324	0.196805	0.79653	0.913623	0.109122	0.920465	0.172269	0.420825	0.0970248	0.180012
Analyte434	Ethyl 2-pyridylacetate	black	10.6466	8.91756	1.72905	7.18851	0.957047	0.577224	0.216204	-0.158234	-0.116974	-0.156742	-0.152081	-0.196765	-0.0962799	-0.11876	-0.127208	-0.127208	-0.127203	-0.127188	0.890386	-0.127207	-0.127199	-0.127173	0.388907	0.38891	0.388926	0.388983	2.47681e-17	0.388913	0.388944	0.389039
Analyte435	5-Amino-3-methylpyrazole	turquoise	5.66869	5.49723	0.171459	5.32577	-0.0813552	-0.0949822	0.134982	0.199119	0.499148	-0.102933	-0.116985	-0.114333	-0.0907515	-0.0711026	-0.0901778	0.631142	-0.0901707	-0.0901491	-0.0901767	-0.0901754	-0.0901639	-0.0901283	0.542163	1.51491e-06	0.542195	0.542292	0.542168	0.542174	0.542226	0.542386
Analyte436	2,5-Hexanedione, 3,4-dihydroxy-3,4-dimethyl-	green	3.64362	3.25254	0.391085	2.86145	-0.148578	-0.218141	-0.20406	-0.18224	-0.224035	0.645778	-0.0279097	-0.090413	0.0396662	-0.155741	-0.119633	-0.119633	0.15614	-0.119631	-0.119633	-0.119633	0.561651	-0.119629	0.417993	0.417994	0.28925	0.418002	0.417994	0.417994	3.27463e-05	0.418008
Analyte437	Cyclopent-4-ene-1,3-dione	pink	5.5458	2.5845	2.9613	-0.376799	0.165206	-0.0422792	0.798442	0.0919279	0.412659	-0.261244	-0.272277	-0.313216	-0.190151	-0.240903	-0.175254	0.502562	-0.220947	-0.220932	0.0592471	0.497183	-0.220942	-0.220918	0.233482	0.000272589	0.131265	0.131291	0.689151	0.000324472	0.131273	0.131317
Analyte438	unknown	turquoise	0.792129	0.728667	0.0634618	0.665206	-0.0312369	0.0449243	-0.0362539	0.0757038	0.391591	0.258567	-0.171626	-0.203508	-0.0805812	-0.21056	0.0659751	0.224704	-0.182069	-0.196602	0.00521522	-0.0376929	0.317066	-0.196597	0.65594	0.124669	0.215516	0.180471	0.971936	0.799225	0.0281067	0.180481
Analyte439	unknown	grey	1.05761	0.416262	0.641352	-0.225089	-0.21216	-0.224522	-0.298371	-0.134078	-0.184068	0.237434	0.288761	0.23593	0.0837533	-0.0740642	-0.0737261	-0.0914336	-0.0199918	-0.0898754	-0.183336	-0.180855	0.0945711	0.544647	0.618481	0.53653	0.892715	0.543524	0.212283	0.218643	0.522581	6.27774e-05
Analyte440	2(3H)-Furanone, dihydro-3-methyl-	blue	37.3634	27.3817	9.9817	17.4	-0.210853	-0.279679	-0.37716	-0.266663	-0.365995	0.0259398	0.370974	0.946238	0.811639	0.505483	-0.185196	-0.185196	-0.185195	0.4886	-0.185196	-0.185196	-0.0782581	0.515637	0.207601	0.207602	0.207603	0.000425959	0.207602	0.207602	0.597008	0.000176299
Analyte441	Phosphoric acid, diethyl pentyl ester	grey	3.60117	1.56442	2.03674	-0.47232	-0.159968	-0.190773	-0.272191	-0.214918	-0.277963	-0.145795	0.145216	0.49471	0.0688815	0.778193	-0.133688	-0.133688	-0.133684	0.665597	-0.133688	-0.133687	-0.133681	0.136519	0.364999	0.365001	0.365013	2.44668e-07	0.365001	0.365003	0.365027	0.354839
Analyte442	2,6-Nonadienal, (E,E)-	turquoise	63.2475	53.5373	9.71017	43.8271	0.0688201	0.402373	0.39328	0.76008	0.974063	-0.355015	-0.388337	-0.453018	-0.296177	-0.267339	0.439016	0.610003	-0.225235	-0.318859	0.0542949	0.0784972	-0.31886	-0.318857	0.00179892	4.16994e-06	0.123756	0.0271818	0.713977	0.595884	0.0271812	0.0271827
Analyte443	unknown	grey	0.432917	0.0818903	0.351027	-0.269137	0.0120936	0.0534446	-0.166824	-0.0744209	-0.157165	0.40334	0.368026	-0.0215839	0.0355772	-0.298857	0.0555304	-0.169752	-0.0470993	-0.390123	0.0422578	-0.120131	0.270663	0.358654	0.707754	0.248718	0.750569	0.00612252	0.775506	0.416042	0.0627898	0.0123067
Analyte444	2-Pentenal, 2-methyl-	turquoise	6.30672	3.28278	3.02394	0.258836	-0.105945	-0.164773	0.219525	0.331818	0.531792	-0.136927	-0.147509	-0.156797	-0.129388	-0.13554	-0.120084	0.625908	-0.120084	-0.120081	-0.120084	0.0945882	-0.120083	-0.120079	0.416226	1.96026e-06	0.416229	0.416237	0.416226	0.522505	0.416232	0.416246
Analyte445	Cyclohexane, 1-ethenyl-1-methyl-2,4-bis(1-methylethenyl)-	brown	9.92968	5.13134	4.79834	0.332996	-0.151497	-0.0778664	0.267408	0.56997	0.580194	-0.185136	-0.195447	-0.216883	-0.163203	-0.151992	0.0289574	0.818044	-0.159478	-0.159477	-0.159478	-0.0496163	-0.159477	-0.159476	0.845099	1.26235e-12	0.278934	0.278937	0.278934	0.737703	0.278935	0.27894
Analyte446	2,6-Pyridinediamine	blue	30.3378	22.0286	8.3091	13.7195	-0.323147	-0.427297	-0.548204	-0.418696	-0.548573	0.21769	0.579126	0.923368	0.674141	0.531356	-0.281014	-0.281014	-0.0227405	0.451683	-0.281014	-0.281014	0.0905878	0.604526	0.0530161	0.0530162	0.878069	0.00127049	0.0530162	0.0530163	0.540321	5.35711e-06
Analyte447	unknown	pink	3.78591	2.82898	0.956931	1.87205	0.410877	0.131658	0.822745	-0.0889644	0.172063	-0.252841	-0.2584	-0.313472	-0.181516	-0.24993	-0.212212	0.112135	-0.212212	-0.212211	0.325427	0.623494	-0.212212	-0.21221	0.147605	0.447963	0.147605	0.147607	0.0240068	2.20416e-06	0.147606	0.147609
Analyte448	unknown	yellow	33.8857	16.5947	17.291	-0.696256	-0.138815	-0.17138	-0.244234	-0.20496	-0.300049	0.145988	0.175889	0.851189	0.927562	0.245802	-0.109901	-0.195163	-0.10458	0.0729298	-0.124128	-0.109172	0.0386965	0.531318	0.457117	0.183745	0.479321	0.622288	0.400587	0.460125	0.793994	0.000102075
Analyte449	Caryophyllene	grey	0.617661	0.348851	0.268809	0.0800423	-0.0531265	-0.141846	0.487801	-0.15075	-0.0557643	-0.112147	-0.120967	-0.159387	-0.0745434	-0.175872	-0.0971954	-0.0971944	-0.0971886	-0.097168	-0.0971944	0.680271	-0.0971821	-0.0971482	0.511054	0.511058	0.511083	0.511173	0.511058	1.04537e-07	0.511112	0.51126
Analyte450	6,9,12,15,18-Heneicosapentaenoic acid, pyrrolidide	turquoise	7.96333	7.60491	0.358416	7.24649	-0.101457	-0.116222	0.189762	0.277221	0.532005	-0.126458	-0.137431	-0.14093	-0.113173	-0.0883053	-0.10884	0.761743	-0.10883	-0.108802	-0.108838	-0.108837	-0.108821	-0.108774	0.4615	3.2271e-10	0.461539	0.461658	0.461506	0.461513	0.461576	0.461772
Analyte451	(E)-??-Famesene	green	6.17823	3.71479	2.46344	1.25135	-0.0836845	-0.23826	-0.0743732	-0.271891	-0.275528	0.718515	0.127935	0.368181	0.580202	-0.274114	-0.222276	-0.147355	-0.251495	-0.251494	-0.0519306	-0.0245364	0.60598	0.343107	0.128902	0.31757	0.0846507	0.0846524	0.725935	0.868522	5.01482e-06	0.0169668
Analyte452	Glycine, ethyl ester	turquoise	7.05009	6.54566	0.504433	6.04123	-0.0950805	-0.171914	0.404109	0.186274	0.51836	-0.18049	-0.198824	-0.21661	-0.148394	-0.154986	-0.168085	0.68157	-0.0541765	-0.168077	-0.127685	0.172606	-0.168081	-0.168072	0.253465	9.67301e-08	0.714573	0.253486	0.387117	0.240734	0.253475	0.253501
Analyte454	2-Pentanol, 5-(2-propynyloxy)-	blue	4.11801	2.97511	1.14289	1.83222	-0.160169	-0.182054	-0.28095	-0.212721	-0.271952	-0.0295786	0.440745	0.576585	0.142659	0.649675	-0.139115	-0.139115	-0.139115	0.551997	-0.139115	-0.139115	-0.139114	0.282693	0.345677	0.345677	0.345678	4.75908e-05	0.345677	0.345677	0.345679	0.0515537
Analyte455	Cyclohexanol, 2,6-dimethyl-	turquoise	65.2191	55.6155	9.60366	46.0118	-0.0669537	0.388581	0.235647	0.784202	0.95733	-0.238559	-0.383747	-0.411839	-0.233146	-0.280131	0.512634	0.516762	-0.152574	-0.3396	-0.030515	0.0147327	-0.215694	-0.305746	0.000195164	0.000169674	0.30054	0.0182033	0.836877	0.920832	0.140921	0.0345727
Analyte456	2-Butyne, 1,4-bis[(tetrahydropyran-2-yl)oxy]-	blue	33.9054	26.314	7.59138	18.7227	-0.192249	-0.258177	-0.349407	-0.246229	-0.341355	-0.0494966	0.373442	0.935046	0.758546	0.487104	-0.170228	-0.170228	-0.170228	0.440071	-0.170228	-0.170228	-0.170228	0.581298	0.247372	0.247373	0.247373	0.00174843	0.247373	0.247373	0.247374	1.47458e-05
Analyte457	unknown	brown	51.2216	20.3181	30.9035	-10.5854	0.0553861	0.473492	0.186368	0.91813	0.856914	-0.337291	-0.259989	-0.185957	-0.0683541	-0.110955	0.570365	0.618873	-0.34336	-0.206208	0.031424	-0.192771	-0.343923	-0.134401	2.31321e-05	2.75129e-06	0.0168804	0.159678	0.832087	0.189283	0.0166896	0.362426
Analyte459	Undecanal	brown	48.0802	19.1984	28.8818	-9.68341	0.0844006	0.472516	0.155435	0.908436	0.847538	-0.280083	-0.302199	-0.353907	-0.23736	-0.160576	0.573344	0.61872	-0.238364	-0.242077	0.0389878	-0.250204	-0.250204	-0.250203	2.0494e-05	2.77144e-06	0.102782	0.0973771	0.792477	0.0863141	0.0863143	0.0863149
Analyte460	unknown	black	1.16126	1.08405	0.0772091	1.00684	0.587034	0.231193	0.102133	-0.18273	-0.12882	0.0244819	0.00387906	-0.0851044	-0.0364213	-0.121175	-0.140833	-0.140833	-0.11157	-0.111751	0.516955	-0.0300871	0.0100452	0.00807422	0.339693	0.339694	0.450269	0.449531	0.000168558	0.839134	0.945975	0.956564
Analyte461	2(3H)-Furanone, dihydro-4-methyl-	blue	31.5513	26.249	5.30237	20.9466	-0.263661	-0.336114	-0.455278	-0.340277	-0.449701	-0.0713877	0.392982	0.948442	0.653377	0.713295	-0.228114	-0.228114	-0.000197266	0.610066	-0.228114	-0.228114	-0.182442	0.48503	0.118901	0.118901	0.998938	4.15787e-06	0.118901	0.118901	0.214559	0.000476007
Analyte462	Pyrazol-5-ol, 1-acetyl-3,4-dimethyl-, acetate (ester)	turquoise	49.2654	43.9147	5.35075	38.5639	-0.113194	0.143376	0.250717	0.676361	0.936997	-0.251293	-0.286924	-0.317957	-0.223511	-0.209471	0.239184	0.680268	-0.193574	-0.22894	-0.100726	0.0616666	-0.228943	-0.228936	0.101568	1.04558e-07	0.187412	0.117536	0.49575	0.677137	0.117531	0.117542
Analyte463	3-Cyclopentylpropionic acid, 3,5-dimethylphenyl ester	brown	16.2548	9.03308	7.22174	1.81134	-0.0742462	0.217544	0.152287	0.764858	0.650503	-0.176148	-0.203858	-0.225381	-0.16072	-0.131685	0.336593	0.568167	-0.16082	-0.16081	-0.100691	-0.160823	-0.160817	-0.160799	0.0193237	2.52756e-05	0.274854	0.274886	0.495902	0.274847	0.274864	0.274917
Analyte464	3-Nonanone, 2-methyl-	turquoise	50.7072	44.3941	6.31313	38.081	-0.0640018	0.373934	0.252778	0.722676	0.918452	-0.248565	-0.380481	-0.447122	-0.295764	-0.268407	0.493842	0.450741	-0.0845374	-0.344483	-0.0244741	0.0784449	-0.220404	-0.34913	0.000361039	0.00130439	0.567811	0.0165016	0.868852	0.59613	0.132239	0.0150092
Analyte465	Cyclohexanone, 2-acetyl-	turquoise	71.1476	59.6506	11.4969	48.1537	-0.0374303	0.39488	0.293788	0.809929	0.975995	-0.322836	-0.356666	-0.416527	-0.276179	-0.241899	0.513615	0.553035	-0.214809	-0.292322	-0.0272244	0.0523511	-0.292323	-0.292322	0.000188812	4.57405e-05	0.142597	0.0437833	0.854266	0.723803	0.043783	0.0437837
Analyte466	2,3,4-Trimethyl-2-pentanol	blue	15.3432	9.13082	6.21236	2.91847	-0.168363	-0.236438	-0.307894	-0.215375	-0.298838	-0.00429585	0.257198	0.762352	0.745187	0.202602	-0.149147	-0.149147	-0.149146	0.264306	-0.149147	-0.149147	-0.149146	0.630574	0.311654	0.311655	0.311657	0.069473	0.311655	0.311655	0.311659	1.55822e-06
Analyte467	Hydrazine, 1,1-dimethyl-2-propyl-	grey	3.15868	2.1277	1.03098	1.09672	-0.110285	-0.114035	-0.187833	-0.149474	-0.189661	-0.12232	0.0152888	0.406481	0.0431488	0.796225	-0.0929367	-0.0929365	-0.0929356	0.650546	-0.0929365	-0.0929363	-0.0929347	-0.0929295	0.529825	0.529825	0.529829	5.58143e-07	0.529825	0.529826	0.529834	0.529857
Analyte469	1-Cyclohexene-1-carboxaldehyde, 2,6,6-trimethyl-	turquoise	71.7079	60.8284	10.8795	49.9489	-0.0236856	0.388061	0.303752	0.794562	0.982587	-0.261487	-0.375961	-0.427205	-0.262831	-0.278226	0.474919	0.581691	-0.233413	-0.322833	0.00308678	0.0350372	-0.232874	-0.305613	0.000647847	1.45048e-05	0.110344	0.0252214	0.983388	0.813108	0.111192	0.0346549
Analyte470	Butanoic acid, 4-hydroxy-	blue	11.1832	5.51905	5.66415	-0.145106	-0.296064	-0.427197	-0.528064	-0.449241	-0.573764	0.285151	0.65474	0.708871	0.406714	0.419904	-0.295896	-0.295896	0.0221052	0.438865	-0.251167	-0.271038	0.190338	0.462689	0.0411551	0.0411551	0.88145	0.00180624	0.0850715	0.0624118	0.195037	0.000928935
Analyte472	2-Octen-1-ol, (Z)-	brown	1.00781	0.604599	0.403209	0.20139	-0.274526	0.00170042	-0.182414	0.495271	0.288638	0.161139	-0.0926536	-0.113801	0.00879098	-0.180759	0.291556	0.257143	0.234032	-0.26301	-0.283651	-0.283651	0.138426	-0.0908439	0.0443645	0.0776677	0.109377	0.0709031	0.0507336	0.0507336	0.348096	0.539172
Analyte473	Diethyl carbitol	blue	28.4601	17.0611	11.399	5.66208	-0.0954891	-0.181434	-0.107885	-0.178106	-0.221149	-0.0871158	0.356063	0.869501	0.832266	0.276482	-0.17729	-0.0389725	-0.177609	0.138263	-0.0973431	-0.0938395	-0.216154	0.662945	0.228011	0.792557	0.227161	0.348668	0.510409	0.525817	0.140054	2.83894e-07
Analyte474	2(1H)-Naphthalenone, 3,4,5,6,7,8-hexahydro-	brown	39.5353	23.4325	16.1028	7.32967	-0.14158	0.423084	0.0518084	0.952785	0.719109	-0.204078	-0.229814	-0.268083	-0.177572	-0.117486	0.714436	0.399437	-0.185649	-0.185641	-0.185652	-0.185651	-0.185647	-0.185633	1.18008e-08	0.00491505	0.206471	0.206492	0.206466	0.206467	0.206478	0.206512
Analyte475	unknown	black	4.47559	3.71287	0.762713	2.95016	0.770699	0.486317	0.131777	-0.113811	0.0158312	-0.129721	-0.152815	-0.174927	-0.0954569	-0.116755	-0.112894	-0.112893	-0.112889	-0.112875	0.79019	-0.112893	-0.112885	-0.112861	0.444877	0.44488	0.444896	0.444956	2.42033e-11	0.444883	0.444915	0.445013
Analyte476	Glutaric acid, monoamide, N-(2-(4-methoxyphenyl)ethyl)-, octyl ester	turquoise	42.6079	37.0689	5.53897	31.5299	0.0653953	0.477144	0.163797	0.705946	0.870524	-0.266802	-0.311605	-0.359139	-0.232396	-0.211228	0.48664	0.387895	-0.245168	-0.245157	0.122563	-0.0164636	-0.245164	-0.245146	0.000452812	0.00644696	0.093047	0.0930624	0.4066	0.911565	0.0930519	0.0930773
Analyte477	(+-)-2-Hydroxyoctanoic acid, acetate	yellow	9.41744	7.23095	2.18649	5.04446	-0.126947	-0.196397	-0.217453	-0.150528	-0.218028	0.376888	-0.0674877	0.524753	0.802925	-0.10709	-0.113797	-0.113796	0.00466638	-0.113787	-0.113796	-0.113796	0.249004	0.315301	0.441223	0.441224	0.974889	0.441263	0.441224	0.441226	0.0878826	0.0290431
Analyte478	Bicyclo[3.1.0]hexan-2-one, 5-(1-methylethyl)-	pink	9.20733	2.39922	6.80811	-4.40889	0.470407	0.586964	0.737702	0.426138	0.515476	-0.394162	-0.416003	-0.509093	-0.286125	-0.331537	0.325069	0.255248	-0.338164	-0.338155	0.39782	0.37449	-0.338161	-0.338146	0.0241715	0.0799579	0.0187313	0.0187347	0.00510835	0.00873299	0.0187323	0.018738
Analyte479	Butanoic acid, 4-oxopentyl ester	grey	1.77291	1.64985	0.123059	1.52679	-0.106023	-0.106089	-0.189752	-0.141423	-0.176043	-0.113556	0.167621	0.14767	-0.0514314	0.41562	-0.0882795	-0.0882787	-0.0882742	0.617901	-0.0882787	-0.0882777	-0.0882692	-0.0882428	0.550732	0.550736	0.550756	2.88139e-06	0.550736	0.55074	0.550779	0.550899
Analyte480	(1S,4S,4aS)-1-Isopropyl-4,7-dimethyl-1,2,3,4,4a,5-hexahydronaphthalene	green	5.25385	2.98906	2.26479	0.724263	-0.167369	-0.24528	-0.232144	-0.219981	-0.268948	0.491346	0.207138	0.433038	0.516665	-0.146903	-0.151294	-0.151294	-0.15021	-0.151293	-0.150153	-0.102587	0.473531	0.3833	0.304661	0.304661	0.30818	0.304663	0.308364	0.487782	0.000675343	0.00716365
Analyte481	Benzeneacetaldehyde	grey	1.75811	0.857835	0.900273	-0.0424383	-0.111028	0.0674708	-0.00711526	0.145814	0.150724	0.336941	-0.152446	-0.11842	-0.0643538	-0.183568	0.143141	0.00389783	0.0123281	-0.220134	-0.0930861	-0.0224479	0.389945	-0.213644	0.331757	0.979023	0.933721	0.132725	0.52916	0.879626	0.00614787	0.144828
Analyte482	Hexanethioic acid, S-methyl ester	red	2.20023	0.688323	1.51191	-0.823584	0.498909	0.549154	0.46358	0.268145	0.308203	-0.159447	-0.311926	-0.358055	-0.162891	-0.246802	0.270475	0.0239133	-0.2089	-0.287746	0.421812	0.160699	-0.124289	-0.255965	0.0629801	0.871832	0.154179	0.047348	0.00282575	0.275221	0.399973	0.0790852
Analyte483	Oxalic acid, hexyl 1-menthyl ester	turquoise	61.9583	53.5566	8.40172	45.1549	-0.128138	0.258662	0.249724	0.750233	0.965251	-0.267161	-0.305369	-0.348234	-0.236571	-0.212947	0.40006	0.647966	-0.24377	-0.243767	-0.10161	0.0286539	-0.243769	-0.243764	0.00484226	6.39969e-07	0.0949858	0.0949903	0.491957	0.846703	0.0949872	0.0949946
Analyte484	Clonitazene	turquoise	60.022	52.5262	7.49579	45.0304	-0.0762219	0.318477	0.304303	0.739833	0.959616	-0.28558	-0.327563	-0.373615	-0.246412	-0.224828	0.424959	0.555049	-0.231768	-0.260883	-0.0357378	0.0701447	-0.260885	-0.26088	0.00260622	4.23375e-05	0.112949	0.0732993	0.80944	0.635678	0.0732966	0.0733031
Analyte485	Elemene isomer	green	3.54483	3.43499	0.109832	3.32516	-0.110483	-0.172128	-0.157174	-0.144963	-0.185643	0.661511	-0.0424743	-0.0966457	0.0215973	-0.17199	-0.0939924	-0.0939923	-0.0939914	-0.0939881	-0.0939923	-0.0939921	0.657934	-0.093985	0.52514	0.525141	0.525145	0.525159	0.525141	0.525142	3.74489e-07	0.525173
Analyte486	Cyclohexene, 6-ethenyl-6-methyl-1-(1-methylethyl)-3-(1-methylethylidene)-, (S)-	green	9.49674	9.3205	0.176235	9.14427	-0.154015	-0.227875	-0.214764	-0.198089	-0.245242	0.941944	-0.0312212	-0.0511341	0.0555071	-0.2158	-0.129716	-0.129716	-0.129715	-0.129712	-0.129716	-0.129716	0.908	-0.129709	0.379547	0.379548	0.379551	0.379563	0.379548	0.379549	5.35385e-19	0.379574
Analyte487	Decanoic acid, ethyl ester	green	3.49525	3.3015	0.193753	3.10775	-0.116079	-0.170345	-0.15828	-0.140982	-0.183331	0.527845	-0.00300579	-0.0904011	0.0283277	-0.165919	-0.0936446	-0.0936443	-0.0936429	-0.0936377	-0.0936443	-0.093644	0.65549	-0.0936327	0.526681	0.526682	0.526689	0.526712	0.526682	0.526684	4.27833e-07	0.526734
Analyte488	2-Dodecenal, (E)-	turquoise	42.8504	34.4274	8.42301	26.0044	0.164953	0.562155	0.250126	0.751389	0.886283	-0.19058	-0.280798	-0.399834	-0.278027	-0.264594	0.534067	0.477097	-0.344791	-0.340779	0.162752	-0.0922671	-0.167263	-0.228815	9.24919e-05	0.000606724	0.0163986	0.0177794	0.269054	0.532807	0.255826	0.117742
Analyte489	Methylphenidate	brown	7.39238	4.10733	3.28505	0.822277	-0.10719	-0.137032	0.173306	0.434611	0.498598	-0.105242	-0.121064	-0.118256	-0.105001	-0.111523	-0.0973181	0.681148	-0.0973126	-0.0972961	-0.0973172	-0.0973162	-0.0973074	-0.0972801	0.510518	9.9207e-08	0.510542	0.510614	0.510522	0.510526	0.510565	0.510684
Analyte490	Cyclohexanol, 5-methyl-2-(1-methylethyl)-, (1??,2??,5??)-	brown	1.55323	0.956854	0.596374	0.36048	0.152475	0.495898	-0.043227	0.413437	0.12691	-0.136764	-0.134628	-0.187747	-0.106655	-0.0510863	0.6173	-0.116823	-0.116818	-0.116802	0.083565	-0.116822	-0.116813	-0.116786	2.96468e-06	0.429089	0.429107	0.429173	0.572289	0.429093	0.429128	0.429236
Analyte491	o-Toluic acid, oct-3-en-2-yl ester	grey	0.450757	0.191524	0.259233	-0.0677086	-0.176311	-0.239735	-0.289254	-0.232731	-0.285772	-0.0638691	0.299393	0.257754	0.0345398	0.363193	-0.146163	-0.146163	0.135939	0.420185	-0.146163	-0.146162	-0.146159	0.174687	0.321543	0.321544	0.356909	0.00294557	0.321544	0.321546	0.321558	0.235023
Analyte492	4-Methyl-5-decanol	pink	1.27551	0.706846	0.568669	0.138177	0.359498	0.321331	0.620312	0.0656349	0.189515	-0.165424	-0.278428	-0.324297	-0.158757	-0.269408	0.0918464	-0.0671229	-0.185529	-0.251019	0.281129	0.495526	-0.137168	-0.227662	0.534684	0.650337	0.206772	0.085261	0.0529148	0.000342168	0.352535	0.119654
Analyte494	Methane, isothiocyanato-	turquoise	17.3247	14.2708	3.05396	11.2168	-0.0151985	-0.149734	0.64759	0.343908	0.709799	-0.253665	-0.275449	-0.302358	-0.212484	-0.242053	-0.186568	0.818621	-0.22124	-0.221236	-0.0707238	0.323618	-0.221239	-0.221232	0.204193	1.18128e-12	0.13074	0.130748	0.632884	0.0248487	0.130743	0.130756
Analyte495	Pyrrolidine, 1-(1-oxo-14-methyl-8-hexadecenyl)-	grey	2.65937	1.663	0.996362	0.666643	-0.112021	-0.100642	-0.194309	-0.148375	-0.188938	-0.122383	0.0728222	0.435533	0.0354105	0.809361	-0.0952667	-0.0952659	-0.0952613	0.666809	-0.0952659	-0.0952649	-0.0952561	-0.0952288	0.519513	0.519516	0.519537	2.28473e-07	0.519516	0.519521	0.51956	0.51968
Analyte496	6,7-Dodecanedione	blue	8.60066	4.5917	4.00896	0.582736	-0.139458	-0.20937	-0.354828	-0.184317	-0.258272	0.334079	0.222502	0.683629	0.660266	0.209549	-0.174289	-0.133513	-0.105832	0.126699	-0.0972973	-0.261043	0.286337	0.358939	0.236106	0.365633	0.474045	0.390825	0.510609	0.073117	0.0484915	0.0122327
Analyte497	Butanoic acid	yellow	32.1664	20.2732	11.8933	8.37989	-0.120641	-0.18443	-0.213952	-0.146932	-0.216359	0.106055	0.129283	0.779791	0.953138	0.0521742	-0.112445	-0.112445	-0.0699071	0.0254677	-0.110493	-0.096351	-0.0437003	0.519874	0.446702	0.446702	0.636826	0.863577	0.45468	0.514748	0.768052	0.000152498
Analyte498	1-Isopropyl-4,7-dimethyl-1,2,3,4,5,6-hexahydronaphthalene	green	4.67015	2.89008	1.78006	1.11002	-0.168885	-0.249798	-0.214462	-0.223659	-0.266183	0.505685	0.198065	0.40267	0.493586	-0.154954	-0.15319	-0.15319	-0.153189	-0.153188	-0.15319	-0.0817176	0.483583	0.364081	0.29857	0.298571	0.298572	0.298575	0.298571	0.580841	0.000497777	0.0109619
Analyte499	2,4-Nonadienal	grey	0.425777	0.398164	0.0276131	0.370551	-0.131757	-0.172082	-0.198731	-0.166031	-0.20388	-0.105596	-0.0707443	-0.0913977	-0.085647	0.0134029	-0.107567	-0.107566	0.752908	-0.107549	-0.107566	-0.107565	-0.107558	-0.107536	0.466788	0.46679	6.71456e-10	0.466862	0.46679	0.466794	0.466824	0.466916
Analyte500	11-Hexadecen-1-ol, acetate, (Z)-	brown	28.7672	11.6249	17.1424	-5.51747	-0.155302	0.354944	0.0757149	0.831174	0.773915	-0.214573	-0.236929	-0.277032	-0.185541	-0.117165	0.634072	0.509132	-0.190535	-0.190533	-0.190535	-0.190535	-0.190534	-0.190532	1.30861e-06	0.000219462	0.194566	0.19457	0.194566	0.194566	0.194568	0.194573
Analyte501	2(3H)-Furanone, 5-ethenyldihydro-5-methyl-	blue	21.6251	17.6239	4.00119	13.6227	-0.191502	-0.21625	-0.263426	-0.109008	-0.130975	-0.0947068	0.32216	0.868326	0.667061	0.52192	-0.14869	0.00918236	-0.156621	0.391479	-0.167246	-0.15793	-0.212878	0.442703	0.313156	0.950609	0.287746	0.00593199	0.255876	0.283687	0.146309	0.00162793
Analyte502	Benzoic acid, ethyl ester	magenta	3.3527	2.68495	0.667753	2.0172	-0.196032	-0.286058	-0.324901	-0.260726	-0.335747	0.375403	0.820911	0.245707	0.101426	0.0234111	-0.16935	-0.16935	-0.114845	0.0606891	-0.16935	-0.16935	0.249857	0.481698	0.249856	0.249856	0.436999	0.681981	0.249856	0.249856	0.0867648	0.000527449
Analyte503	1-Nonanol	brown	11.4718	3.78194	7.68989	-3.90794	0.241034	0.558465	0.197081	0.704036	0.615586	-0.114881	-0.356418	-0.352622	-0.116971	-0.258845	0.591704	0.238434	-0.05228	-0.385955	0.131363	-0.115804	-0.0567197	-0.350742	9.45984e-06	0.102678	0.724163	0.00674158	0.373475	0.433152	0.701782	0.0145191
Analyte504	Humulene	turquoise	9.11958	8.49452	0.625058	7.86947	-0.104398	-0.123417	0.152253	0.333299	0.605569	-0.122133	-0.133156	-0.132609	-0.105972	-0.0783104	-0.108259	0.757787	-0.108257	-0.108252	-0.108258	-0.108258	-0.108256	-0.108247	0.46391	4.49703e-10	0.463916	0.463937	0.463911	0.463912	0.463923	0.463957
Analyte505	Benzamide, 4-butyl-N-butyl-N-octyl-	green	5.61817	5.56722	0.0509547	5.51626	-0.112933	-0.175137	-0.167523	-0.145631	-0.181447	0.805873	-0.0403055	-0.0822655	0.0242693	-0.167348	-0.0951971	-0.0951961	-0.0951905	-0.0951707	-0.0951961	-0.0951949	0.666297	-0.0951515	0.51982	0.519824	0.519848	0.519936	0.519824	0.519829	2.35193e-07	0.52002
Analyte507	Silanediol, dimethyl-	yellow	18.9726	11.4872	7.4854	4.00183	-0.00511933	-0.0930302	-0.139191	-0.190507	-0.257237	0.0433652	-0.0346573	0.705464	0.86198	0.23896	-0.123861	-0.147949	-0.112767	0.0337874	-0.00798513	-0.0401456	-0.00847353	0.407394	0.40161	0.3156	0.445395	0.819661	0.957043	0.786457	0.954418	0.00405403
Analyte508	Cyclopropane, tetramethylpropylidene-	turquoise	29.0775	24.5786	4.49891	20.0797	0.229601	0.327274	0.483645	0.592439	0.857093	-0.32953	-0.358287	-0.41428	-0.266088	-0.264405	0.210939	0.657332	-0.290286	-0.290285	0.208609	0.0842596	-0.290285	-0.290283	0.150106	3.87022e-07	0.0453415	0.0453425	0.154767	0.569089	0.0453418	0.0453434
Analyte509	5-t-Butyl-4-methylimidazole	turquoise	12.0227	9.5858	2.43687	7.14892	0.00292493	0.364798	0.26142	0.614345	0.674802	-0.208006	-0.249732	-0.28355	-0.181176	-0.179421	0.439606	0.202717	-0.195078	-0.195069	0.0343224	0.103639	-0.195075	-0.195061	0.00177052	0.167021	0.18394	0.18396	0.816855	0.483307	0.183946	0.183979
Analyte510	1,3-Pentanedione, 4-methyl-1-phenyl-	green	8.64525	8.58131	0.0639422	8.51737	-0.127211	-0.199588	-0.183415	-0.164394	-0.207619	0.873971	-0.0364809	-0.101622	0.0185981	-0.189978	-0.107503	-0.107502	-0.1075	-0.107493	-0.107502	-0.107502	0.752489	-0.107487	0.467055	0.467057	0.467065	0.467094	0.467057	0.467058	6.94628e-10	0.467121
Analyte511	3,5-Dibutoxy-1,1,1,7,7,7-hexamethyl-3,5-bis(trimethylsiloxy)tetrasiloxane	yellow	20.763	8.73414	12.0289	-3.29473	-0.119065	-0.208542	-0.280486	-0.282283	-0.409542	0.298563	0.299025	0.794588	0.830874	0.224107	-0.159617	-0.253528	-0.152981	0.110778	-0.114885	-0.145506	0.22593	0.489809	0.27851	0.0820831	0.299238	0.453513	0.436838	0.323747	0.122572	0.000410118
Analyte512	4-Octen-3-ol, 2,2-dimethyl-	black	3.20763	1.28149	1.92614	-0.644643	0.680874	0.475666	0.363937	0.196976	0.391817	-0.234667	-0.253109	-0.296305	-0.176055	-0.170512	-0.00945946	0.292909	-0.205222	-0.205218	0.620082	-0.0826587	-0.20522	-0.205213	0.949121	0.0433425	0.161728	0.161737	2.59711e-06	0.576477	0.161731	0.161745
Analyte513	unknown	blue	1.56308	0.90405	0.659033	0.245017	-0.160205	-0.211362	-0.271734	-0.208771	-0.264976	-0.0087277	0.260811	0.392937	0.0943366	0.3192	-0.134645	-0.134644	-0.0377243	0.455274	-0.134644	-0.134644	-0.134638	0.255667	0.361546	0.361548	0.799061	0.00114843	0.361548	0.36155	0.36157	0.0794477
Analyte514	Citral	brown	1.84022	0.964032	0.876187	0.0878453	-0.102398	-0.0591605	0.158999	0.390357	0.413343	-0.121657	-0.117103	-0.138607	-0.109196	-0.0763834	0.00750102	0.607316	-0.102488	-0.102448	-0.1025	-0.102497	-0.102476	-0.102409	0.959645	4.71806e-06	0.488202	0.488374	0.488154	0.488165	0.488256	0.48854
Analyte516	1-[(Trimethylsilyl)oxy]propan-2-ol	blue	25.4355	17.5177	7.91779	9.59994	-0.303762	-0.387166	-0.474254	-0.307892	-0.444535	0.200047	0.540437	0.882246	0.745212	0.283206	-0.207842	-0.20654	0.0247518	0.217311	-0.279617	-0.263601	0.0319706	0.683566	0.156323	0.158992	0.867377	0.137893	0.0542588	0.0702481	0.82921	8.57886e-08
Analyte517	Cyclooctasiloxane, hexadecamethyl-	yellow	35.4524	19.6168	15.8355	3.78132	-0.151802	-0.172328	-0.224923	-0.104257	-0.20318	0.0959828	0.103222	0.833943	0.951123	0.148067	-0.0724362	-0.0936808	-0.175396	0.0775808	-0.15764	-0.105479	-0.00531249	0.532363	0.624652	0.526521	0.233098	0.600196	0.284584	0.47553	0.971413	9.83304e-05
Analyte518	2,7-Octadien-1-ol	turquoise	65.1252	50.8663	14.2589	36.6075	0.0361816	0.49614	0.18404	0.84416	0.934607	-0.257518	-0.329859	-0.385405	-0.245224	-0.215736	0.568598	0.491316	-0.259153	-0.267212	0.0472282	-0.0832195	-0.230348	-0.267211	2.48413e-05	0.000391106	0.0752953	0.0663518	0.749909	0.573884	0.115235	0.0663521
Analyte519	2,6,6-Trimethyl-2-cyclohexene-1,4-dione	turquoise	19.3524	15.1227	4.22971	10.893	-0.144467	0.228577	-0.00481988	0.666152	0.763793	-0.384439	-0.00424545	0.108549	0.0289812	0.216275	0.382718	0.57508	-0.325837	0.118291	-0.151201	-0.225345	-0.407842	0.0341358	0.00725917	1.90873e-05	0.0238196	0.423272	0.304963	0.123568	0.00400972	0.817833
Analyte520	2-Undecanone, 6,10-dimethyl-	turquoise	16.566	15.0484	1.51764	13.5307	-0.188341	0.0461415	0.0451932	0.511893	0.764585	-0.267069	-0.0110632	-0.0602184	-0.156705	0.160156	0.133201	0.642102	-0.251224	0.0793233	-0.153414	-0.116923	-0.251224	-0.0818419	0.366764	8.69302e-07	0.0849977	0.592009	0.297855	0.428691	0.0849985	0.580263
Analyte521	cis-4,5-Epoxy-(E)-2-decenal	turquoise	18.0711	14.102	3.96905	10.133	-0.0754645	0.164255	0.467019	0.612824	0.743698	-0.260499	-0.295141	-0.336145	-0.22496	-0.24005	0.244769	0.479677	-0.235231	-0.23523	-0.0904514	0.306927	-0.235231	-0.235229	0.0935977	0.000561037	0.107519	0.107521	0.540933	0.0338452	0.107519	0.107522
Analyte522	2-sec-Butyl-3-methyl-1-pentene	turquoise	21.7391	13.5538	8.18537	5.36838	-0.141507	0.25216	0.190933	0.76907	0.722829	-0.146645	-0.268831	-0.31722	-0.196216	-0.19729	0.50138	0.371887	-0.153689	-0.230689	-0.202124	0.0641058	-0.120188	-0.230684	0.000283292	0.00924991	0.29698	0.114683	0.168292	0.665105	0.415821	0.114691
Analyte523	2(3H)-Furanone, 5-ethyldihydro-	blue	12.2522	9.86538	2.38684	7.47854	-0.069181	-0.208864	-0.134105	-0.191102	-0.233985	-0.0235914	0.196981	0.801564	0.616293	0.530173	-0.273209	-0.0795196	-0.262332	0.506743	-0.0463065	-0.0479093	-0.129972	0.332505	0.060262	0.591089	0.07166	0.000237587	0.754637	0.746421	0.3786	0.0209396
Analyte524	unknown	green	5.34951	5.25483	0.0946849	5.16014	-0.128358	-0.196598	-0.174671	-0.165742	-0.207549	0.822876	0.0234475	-0.0368598	0.0638825	-0.173453	-0.106502	-0.106501	-0.106498	-0.106486	-0.106501	-0.1065	0.659432	-0.020445	0.471237	0.47124	0.471253	0.471303	0.47124	0.471243	3.44903e-07	0.890298
Analyte525	Cyclohexanol, 4-methyl-1-(1-methylethyl)-	turquoise	50.0997	43.5022	6.59752	36.9047	-0.0247912	0.387743	0.286586	0.720522	0.919908	-0.356421	-0.394948	-0.463141	-0.305275	-0.265743	0.475955	0.472025	-0.0221891	-0.336704	0.00805145	0.0762681	-0.336705	-0.336702	0.000627985	0.000706374	0.881004	0.0192815	0.956686	0.606397	0.0192811	0.0192822
Analyte526	2,4-Nonadienal, (E,E)-	grey	0.778897	0.167507	0.61139	-0.443884	-0.40841	-0.316169	-0.316416	0.0342236	0.00809209	0.261552	0.172875	0.166361	-0.0445704	0.218609	-0.078589	0.0804273	0.182844	0.0908342	-0.351481	-0.189314	0.269066	-0.00378738	0.595453	0.586848	0.213534	0.539215	0.014299	0.197494	0.0644183	0.979618
Analyte527	Butanoic acid, 3-methyl-	yellow	36.4022	20.8012	15.601	5.20027	-0.115792	-0.203456	-0.277515	-0.217505	-0.296258	0.0593466	0.129407	0.829184	0.958827	0.118356	-0.157444	-0.163304	0.000855929	0.0565806	-0.0948605	-0.149697	-0.0538392	0.561709	0.285188	0.26741	0.995393	0.70248	0.521303	0.309853	0.716276	3.26719e-05
Analyte528	trans-Ocimenol	red	2.10412	1.00029	1.10383	-0.103545	0.476392	0.607066	0.0567496	0.369937	0.214134	-0.152242	-0.175693	-0.213283	-0.117602	-0.0704943	0.469309	-0.136819	-0.136812	-0.136785	0.351486	-0.136818	-0.136803	-0.136759	0.000765581	0.353773	0.3538	0.353896	0.0142974	0.353779	0.35383	0.353989
Analyte529	Octadecane, 1-chloro-	turquoise	47.6548	40.2676	7.38723	32.8804	-0.116503	0.263442	0.128179	0.74405	0.909987	-0.221505	-0.260466	-0.291028	-0.200224	-0.170501	0.396459	0.593439	-0.205928	-0.205925	-0.0743118	-0.0918831	-0.205927	-0.205923	0.00527613	8.7719e-06	0.160258	0.160263	0.615688	0.53452	0.16026	0.160268
Analyte530	Heptadecane	turquoise	39.4448	24.4598	14.985	9.47472	0.207676	0.665733	0.322436	0.837498	0.79765	-0.343221	-0.363883	-0.440265	-0.27279	-0.256417	0.639935	0.363585	-0.320375	-0.309336	0.225893	-0.0048214	-0.314046	-0.280833	9.71897e-07	0.0110794	0.0264192	0.0324005	0.122635	0.974055	0.0297242	0.0531758
Analyte531	Pentanoic acid, 2-methyl-, anhydride	turquoise	12.2387	6.97312	5.2656	1.70752	0.210763	0.449952	0.252126	0.681442	0.661731	0.000722483	-0.502923	-0.445314	-0.160837	-0.373247	0.460163	0.374572	-0.037752	-0.464417	0.105183	-0.069949	0.0605438	-0.428344	0.000999078	0.00871707	0.798916	0.000883539	0.476775	0.636623	0.682703	0.00238704
Analyte532	unknown	turquoise	27.0765	19.4285	7.64797	11.7805	0.486974	0.667048	0.496319	0.607978	0.79747	-0.363746	-0.419317	-0.499838	-0.299873	-0.310706	0.374718	0.439988	-0.321448	-0.343847	0.46849	0.0437385	-0.317793	-0.343847	0.00868875	0.00175236	0.0258908	0.0167152	0.000784278	0.767854	0.0277285	0.0167152
Analyte533	4-Methyl-5H-furan-2-one	blue	8.34218	4.04511	4.29707	-0.251964	-0.304348	-0.381205	-0.507801	-0.402417	-0.510376	-0.0225914	0.593267	0.632084	0.130666	0.692671	-0.25991	-0.25991	0.073311	0.623917	-0.25991	-0.25991	-0.0361393	0.378552	0.0744166	0.0744166	0.620465	2.15949e-06	0.0744166	0.0744168	0.807339	0.00797595
Analyte534	Dodecanal	brown	52.1274	24.2625	27.865	-3.60249	-0.129715	0.502189	0.0272235	0.958551	0.801239	-0.225609	-0.254398	-0.303611	-0.195035	-0.1228	0.800265	0.38247	-0.207019	-0.207017	-0.147648	-0.207019	-0.207018	-0.207014	8.77392e-12	0.00730028	0.158007	0.158011	0.316597	0.158006	0.158008	0.158015
Analyte535	Cedrene-V6	green	5.15376	4.61867	0.535091	4.08358	-0.183605	-0.272312	-0.275305	-0.244989	-0.304231	0.774818	0.210701	0.147574	0.139799	-0.163959	-0.157141	-0.157141	-0.157139	-0.157132	-0.157141	-0.15714	0.633404	0.309429	0.28613	0.286131	0.286137	0.286158	0.286131	0.286132	1.35325e-06	0.0323461
Analyte536	(+)-epi-Bicyclosesquiphellandrene	green	3.21295	2.45995	0.752999	1.70695	-0.308781	-0.14176	-0.242594	0.214261	0.219786	0.730243	0.0236024	0.168775	0.406589	-0.368102	0.102195	0.177297	-0.237097	-0.384902	-0.273829	-0.227505	0.621281	0.22256	0.489454	0.227991	0.104678	0.00690624	0.0596582	0.119916	2.45214e-06	0.128401
Analyte537	(Z)6,(Z)9-Pentadecadien-1-ol	brown	53.5798	24.1554	29.4245	-5.26913	-0.168633	0.278486	0.126665	0.934082	0.851843	-0.222208	-0.249302	-0.281836	-0.196196	-0.130194	0.538189	0.666514	-0.200787	-0.20078	-0.200789	-0.200789	-0.200785	-0.200773	7.96536e-05	2.32321e-07	0.171184	0.171201	0.17118	0.171181	0.171189	0.171216
Analyte538	6-Decen-5-one	black	6.67113	5.60699	1.06413	4.54286	0.883604	0.495799	0.34011	-0.19508	-0.0574965	-0.185802	-0.18778	-0.237985	-0.125631	-0.179622	-0.152784	-0.152784	-0.152783	-0.152778	0.806631	0.110052	-0.152781	-0.152773	0.299866	0.299867	0.299871	0.299887	4.48403e-12	0.456497	0.299876	0.299903
Analyte539	1-Propanol, 3-(methylthio)-	green	4.14583	3.75347	0.392356	3.36112	-0.151896	-0.227494	-0.217503	-0.190206	-0.244713	0.792381	-0.0339367	-0.120863	0.0349273	-0.225611	-0.125657	-0.125656	-0.125651	-0.125631	-0.125656	-0.125655	0.87952	-0.125613	0.394763	0.394767	0.394787	0.394861	0.394767	0.394771	1.92954e-16	0.394932
Analyte540	unknown	turquoise	53.842	44.174	9.66796	34.5061	-0.181215	0.23106	0.134921	0.782097	0.924504	-0.305327	-0.292384	-0.146757	-0.0834541	-0.0227076	0.423737	0.626608	-0.192433	-0.109602	-0.175223	-0.0752241	-0.326091	-0.171773	0.00268962	1.89432e-06	0.190074	0.458351	0.233567	0.611348	0.0237041	0.243046
Analyte542	1,3-Dioxolane, 2-(3-bromo-3-buten-1-yl)-	green	2.15342	1.64696	0.50646	1.1405	-0.120036	-0.163328	-0.168594	-0.153474	-0.184364	0.48788	-0.0122426	0.0375565	0.0491121	-0.107961	-0.101107	-0.101106	0.0458206	-0.1011	-0.101106	-0.101106	0.560801	-0.101096	0.494116	0.494117	0.757132	0.494142	0.494117	0.494118	3.38582e-05	0.494161
Analyte543	(3,4-Dimethoxyphenyl)-hydroxy-phenylacetic acid, 1-methylpiperidin-4-yl ester	yellow	25.0134	16.5515	8.46189	8.08965	-0.0936564	-0.14259	-0.177727	-0.106728	-0.166963	0.0352675	0.259219	0.725888	0.913296	-0.0133118	-0.0860577	-0.0860574	-0.0860555	-0.0860487	-0.0860574	-0.086057	-0.0860533	0.602387	0.560843	0.560845	0.560853	0.560884	0.560845	0.560847	0.560863	5.90039e-06
Analyte544	2-Furancarboxylic acid, tetrahydro-3-methyl-5-oxo-	turquoise	8.64708	4.40597	4.24111	0.164859	0.229398	0.555597	0.200508	0.611018	0.579049	-0.226453	-0.427998	-0.519407	-0.305045	-0.278401	0.585205	0.127846	0.17625	-0.356833	0.136972	-0.00170015	-0.257993	-0.409748	1.25044e-05	0.386513	0.230795	0.0127886	0.353232	0.99085	0.0766579	0.0038261
Analyte545	??-Muurolene	green	8.30096	7.97456	0.326407	7.64815	-0.174421	-0.255391	-0.254051	-0.224904	-0.281091	0.909946	0.0793768	0.0654359	0.115577	-0.219447	-0.148765	-0.148765	-0.148763	-0.148758	-0.148765	-0.148764	0.839374	0.0532047	0.31291	0.312911	0.312916	0.312934	0.312911	0.312912	9.15575e-14	0.719482
Analyte546	unknown	turquoise	27.2358	19.7859	7.44994	12.3359	0.40572	0.652053	0.445776	0.661137	0.796506	-0.357572	-0.390732	-0.463708	-0.283163	-0.278996	0.435549	0.446863	-0.315333	-0.315333	0.403765	-0.0248458	-0.315333	-0.315332	0.00197403	0.00145252	0.0290255	0.0290258	0.00442869	0.866878	0.0290256	0.0290261
Analyte547	unknown	blue	17.7305	13.0237	4.70678	8.31696	-0.206521	-0.285489	-0.364917	-0.262626	-0.357199	0.0782865	0.492697	0.828976	0.685958	0.377173	-0.179412	-0.179412	-0.179411	0.347633	-0.179412	-0.179412	-0.0632072	0.612633	0.222401	0.222401	0.222403	0.0154766	0.222401	0.222402	0.669528	3.69107e-06
Analyte548	1,4-Cyclohex-2-enedione	pink	6.99457	3.67764	3.31693	0.360702	0.395491	0.0813114	0.771811	0.181734	0.410973	-0.299855	-0.310972	-0.364623	-0.230146	-0.302596	-0.253936	0.524008	-0.253934	-0.253925	0.307234	0.438402	-0.253931	-0.253917	0.0815747	0.000132133	0.0815781	0.0815886	0.0336584	0.00182888	0.0815814	0.0815987
Analyte549	Methanone, dicyclopropyl-	turquoise	24.9183	19.7722	5.14609	14.6261	-0.110427	0.204913	0.286528	0.695822	0.792984	-0.210011	-0.255178	-0.289721	-0.196045	-0.192862	0.319369	0.511472	-0.206258	-0.206253	-0.0788966	0.0603027	-0.193489	-0.206248	0.0269234	0.000202942	0.159575	0.159585	0.594009	0.6839	0.187609	0.159596
Analyte550	unknown	turquoise	71.1758	56.0386	15.1372	40.9013	-0.0221585	0.39179	0.228581	0.846776	0.97276	-0.293031	-0.328534	-0.380204	-0.254029	-0.218397	0.493307	0.647121	-0.264551	-0.264542	-0.0323723	-0.04988	-0.264548	-0.264534	0.000367225	6.69127e-07	0.0692055	0.0692152	0.827097	0.736359	0.0692085	0.0692244
Analyte551	Naphthalene	turquoise	25.7114	13.8303	11.881	1.94929	0.398446	0.82214	0.190526	0.714532	0.712856	-0.360962	-0.341052	-0.428997	-0.277356	-0.163472	0.655809	0.244797	-0.318636	-0.209763	0.385865	-0.120811	-0.318634	-0.318627	4.20492e-07	0.0935578	0.0272955	0.152445	0.00675555	0.413389	0.0272962	0.0272998
Analyte552	Benzene, 1,4-dimethoxy-	green	5.32374	5.22886	0.0948818	5.13398	-0.113766	-0.17573	-0.169376	-0.147771	-0.185115	0.769511	-0.0478525	-0.086229	0.0270916	-0.172185	-0.0963418	-0.0963403	-0.0963317	-0.0963009	-0.0963403	-0.0963383	0.674264	-0.0962713	0.514789	0.514796	0.514833	0.514968	0.514796	0.514804	1.48919e-07	0.515098
Analyte553	Dicyclohexyl-, ethylphosphonate	grey	0.458035	0.0211676	0.436867	-0.4157	0.340495	0.341972	0.307625	0.250068	0.295631	-0.176478	-0.195177	-0.229312	-0.141262	-0.204191	0.0291265	0.200864	-0.155417	-0.155379	0.344778	0.0467737	-0.155405	-0.155341	0.844206	0.171017	0.291515	0.291636	0.0164032	0.752239	0.291553	0.291753
Analyte554	(3R,6S)-2,2,6-Trimethyl-6-vinyltetrahydro-2H-pyran-3-ol	brown	14.3994	9.82635	4.57303	5.25332	-0.07008	0.632144	-0.114601	0.735273	0.423565	-0.1521	-0.167939	-0.225342	-0.125063	-0.0596083	0.982823	-0.140417	-0.140411	-0.14039	-0.140417	-0.140416	-0.140404	-0.140369	2.07329e-35	0.341137	0.341158	0.341232	0.341137	0.341142	0.341181	0.341304
Analyte555	unknown	turquoise	76.7404	60.9386	15.8018	45.1369	-0.0982851	0.377161	0.222847	0.8636	0.974207	-0.277237	-0.315354	-0.363438	-0.241015	-0.204516	0.546768	0.576958	-0.249583	-0.253418	-0.0979149	-0.0159739	-0.25342	-0.253417	5.79927e-05	1.76657e-05	0.0871228	0.0822199	0.507916	0.914186	0.0822185	0.0822219
Analyte556	2(5H)-Furanone	blue	30.4288	22.9433	7.48552	15.4577	-0.249947	-0.352631	-0.391263	-0.371469	-0.483435	-0.00961432	0.498671	0.926274	0.732884	0.500015	-0.250001	-0.250001	-0.0260324	0.381691	-0.215412	-0.139046	-0.140437	0.639239	0.0865779	0.0865783	0.860582	0.00743048	0.141452	0.345919	0.341067	1.00718e-06
Analyte557	2-Propanol, 1,3-dichloro-	pink	3.2012	2.53034	0.670859	1.85948	0.455371	0.186772	0.782672	-0.24013	0.00986353	-0.207121	-0.208404	-0.260431	-0.129226	-0.22225	-0.174275	-0.174274	-0.174269	-0.174251	0.364868	0.680697	-0.174263	-0.174234	0.236146	0.236148	0.236162	0.236211	0.0107778	1.01912e-07	0.236177	0.236258
Analyte558	unknown	turquoise	5.23399	4.50537	0.728619	3.77675	-0.0539858	0.125705	0.162587	0.440571	0.634737	-0.138747	-0.221925	-0.255076	-0.212173	-0.0873923	0.0410723	0.583625	-0.130313	-0.0259482	0.0482326	-0.100222	-0.157011	-0.259436	0.781647	1.33703e-05	0.377339	0.861028	0.744768	0.497922	0.286535	0.0749657
Analyte559	Cyclohexanol, 2,2-dimethyl-, acetate	turquoise	63.3981	50.0129	13.3852	36.6277	-0.070131	0.471728	0.122372	0.841365	0.916637	-0.259163	-0.303447	-0.353226	-0.227318	-0.186614	0.634707	0.420671	-0.220651	-0.243761	-0.0269197	-0.0765263	-0.243762	-0.243759	1.2675e-06	0.00290928	0.131795	0.0949989	0.85588	0.605175	0.0949971	0.0950015
Analyte560	(E)-4-Oxohex-2-enal	turquoise	6.41642	3.99241	2.42401	1.56839	0.0716578	0.206024	0.637839	0.476752	0.570285	-0.281175	-0.300087	-0.324459	-0.183856	-0.237477	0.201598	0.329815	-0.24368	-0.249943	0.00792106	0.439348	-0.254574	-0.230484	0.169427	0.022064	0.0951116	0.0866531	0.957387	0.00178289	0.0807852	0.115015
Analyte561	Ethanone, 1-(4,5-dihydro-2-thiazolyl)-	green	4.40052	4.26244	0.138076	4.12437	-0.105219	-0.161224	-0.15554	-0.13715	-0.171702	0.68947	-0.0481652	-0.0791924	0.0310308	-0.160247	-0.0889009	-0.0889003	-0.0888964	-0.0888827	-0.0889003	-0.0888994	0.622249	-0.0888695	0.54792	0.547923	0.54794	0.548002	0.547923	0.547927	2.34058e-06	0.548062
Analyte562	Acetamide, N-ethyl-	blue	7.13055	5.40093	1.72962	3.6713	-0.0731287	-0.0195464	-0.042788	0.0174254	0.0348367	-0.255777	-0.0848939	0.658281	0.485928	0.657822	-0.0117014	0.0180936	-0.276846	0.477934	-0.0790561	-0.0268661	-0.276844	0.175285	0.937084	0.90285	0.0567929	0.000591544	0.593261	0.856163	0.0567946	0.233397
Analyte563	1,4-Cyclohexanedimethanol, cis-	grey	2.28068	2.09745	0.183226	1.91422	-0.0126131	-0.0787956	-0.110581	-0.134914	-0.156803	-0.0217759	-0.053764	-0.0707521	-0.0171679	-0.0350176	-0.0918207	-0.0918202	0.546145	-0.0918072	0.00473388	-0.0918196	-0.0918142	-0.0917974	0.534799	0.534801	5.9362e-05	0.534859	0.974526	0.534804	0.534828	0.534903
Analyte564	Furan, 3-pentyl-	turquoise	44.8074	41.7177	3.08969	38.628	-0.0741335	0.219806	0.287199	0.605776	0.927339	-0.267142	-0.303447	-0.343552	-0.231323	-0.214192	0.301365	0.584599	-0.212189	-0.242553	-0.0571902	0.111073	-0.242554	-0.242551	0.0373836	1.28303e-05	0.14765	0.0967	0.699425	0.452305	0.096698	0.0967029
Analyte565	1-Ethyl-3-vinyl-adamantane	green	2.09341	1.94948	0.143935	1.80554	-0.168599	-0.247036	-0.239217	-0.22062	-0.273151	0.702862	-0.0440593	-0.0511238	0.0265064	-0.15412	-0.142471	-0.14247	0.136268	-0.142443	-0.14247	-0.142469	0.718478	-0.142423	0.334049	0.334052	0.355733	0.334145	0.334052	0.334057	8.92807e-09	0.334215
Analyte566	Naphthalene, 1,2,4a,5,8,8a-hexahydro-4,7-dimethyl-1-(1-methylethyl)-, [1S-(1??,4a??,8a??)]-	yellow	24.0058	14.834	9.17184	5.66215	-0.115717	-0.191154	-0.196905	-0.151643	-0.208325	0.00540967	0.361395	0.733599	0.887782	-0.00833269	-0.115876	-0.107476	-0.100268	-0.108946	-0.108521	-0.0795039	-0.123495	0.744084	0.432866	0.467165	0.497724	0.461062	0.462823	0.591163	0.403014	1.35467e-09
Analyte567	Benzenemethanol, ??,??-dimethyl-	grey	1.01487	0.66489	0.349979	0.314911	-0.0289547	0.202299	-0.104418	0.190814	0.150917	-0.00772973	0.0818971	0.0644038	0.0306252	-0.106988	0.270203	-0.0395909	-0.0581348	-0.15781	-0.00764784	-0.100555	-0.157812	0.251348	0.0632561	0.78934	0.6947	0.284058	0.958856	0.496486	0.284051	0.0848393
Analyte568	1,2,4-Triazolidine-3,5-dione, 1-(bicyclo[3.2.1]oct-2-en-4-yl)-4-phenyl-	turquoise	7.507	5.143	2.364	2.779	0.00513554	-0.132742	0.715246	0.181794	0.578898	-0.260376	-0.287905	-0.323911	-0.209791	-0.297756	-0.227673	0.558645	-0.227672	-0.227669	-0.00375419	0.583461	-0.227671	-0.227666	0.119635	3.68346e-05	0.119637	0.119642	0.979796	1.3463e-05	0.119639	0.119647
Analyte569	unknown	blue	17.272	9.13701	8.13501	1.002	-0.159408	-0.244036	-0.291279	-0.204957	-0.283055	0.0413435	0.656124	0.762596	0.725015	0.0625967	-0.143701	-0.143701	-0.143699	-0.0294516	-0.143701	-0.143701	-0.143698	0.891653	0.329849	0.32985	0.329856	0.842489	0.32985	0.329851	0.329862	1.92249e-17
Analyte570	Succinic acid, di(1-cyclopentylethyl) ester	blue	27.4652	22.0322	5.43306	16.5991	-0.259508	-0.271104	-0.388412	-0.160978	-0.251331	-0.116498	0.393403	0.904383	0.712285	0.521714	-0.115352	-0.0903436	-0.0905481	0.391111	-0.237113	-0.221314	-0.252607	0.616166	0.434965	0.541418	0.540499	0.00598323	0.104654	0.130609	0.0832389	3.12783e-06
Analyte571	Glycine, furfuryl ester	green	8.93328	8.75543	0.177854	8.57758	-0.158579	-0.236949	-0.223821	-0.203398	-0.253679	0.935737	-0.0382054	-0.0853031	0.0479888	-0.218982	-0.132269	-0.132268	-0.0962766	-0.132265	-0.132268	-0.132268	0.889879	-0.132263	0.37016	0.37016	0.515075	0.370171	0.37016	0.370161	2.73863e-17	0.370179
Analyte572	1-Propanone, 2-methyl-1-phenyl-3-(1-piperidyl)-	grey	1.05579	0.823457	0.232335	0.591122	-0.299128	-0.337924	-0.225029	-0.119728	-0.13142	-0.233726	-0.0545695	0.200253	-0.103187	0.66154	-0.242324	0.20095	0.475669	0.542428	-0.264868	-0.21189	-0.235102	-0.264863	0.0970254	0.17083	0.000633411	6.81664e-05	0.0688608	0.148234	0.107718	0.0688656
Analyte573	Acetamide, 2-(1-piperidyl)-N-(6-chloropyrazin-2-yl)-	blue	10.302	5.8025	4.49954	1.30296	0.00111459	-0.114602	-0.211643	-0.229955	-0.267641	-0.0786681	0.134601	0.69045	0.67304	0.374381	-0.158056	-0.158056	-0.085173	0.0720579	-0.00254203	-0.103426	-0.158053	0.593248	0.283297	0.283297	0.564893	0.626467	0.986319	0.484211	0.283306	8.84516e-06
Analyte574	13-Methyltetradecanal	brown	4.545	2.4782	2.0668	0.411395	0.00496182	0.603731	-0.170912	0.533234	0.257706	-0.0728315	-0.153452	-0.227396	-0.120759	-0.0965257	0.796263	-0.189113	-0.0688219	-0.151381	-0.00446919	-0.189113	-0.0684976	-0.124867	1.32181e-11	0.197979	0.642078	0.304379	0.97595	0.19798	0.643651	0.397765
Analyte575	Methyl salicylate	turquoise	24.617	19.982	4.63499	15.347	-0.153026	0.068126	0.160386	0.645651	0.802463	-0.198237	-0.219434	-0.243117	-0.177335	-0.126622	0.246246	0.797413	-0.175875	-0.176978	-0.175144	-0.161705	-0.176978	-0.176978	0.0915724	1.17611e-11	0.231804	0.228842	0.23378	0.272187	0.228841	0.228842
Analyte576	unknown	grey	0.762671	0.0197176	0.742954	-0.723236	0.484596	0.275535	0.168318	-0.0501505	-0.0735138	0.26603	-0.193462	-0.274367	-0.0985489	-0.23547	-0.0584841	-0.0120112	-0.214988	-0.196937	0.43194	-0.0332983	0.280027	-0.196248	0.692955	0.935422	0.142256	0.179713	0.00217221	0.822229	0.0538915	0.181272
Analyte577	Cyclohexanone, 2-(2-bromo-4,4,4-trichlorobutyl)-	brown	2.33664	1.4626	0.87404	0.588564	-0.101457	0.0607858	0.137253	0.469968	0.42055	-0.147123	-0.149589	-0.177071	-0.134226	-0.103238	0.188338	0.569703	-0.126346	-0.126333	-0.126349	-0.126348	-0.126342	-0.126322	0.199859	2.37599e-05	0.392157	0.392204	0.392144	0.392147	0.392172	0.392248
Analyte578	Formamide, N,N-dibutyl-	black	6.93453	5.79637	1.13816	4.65821	0.846559	0.508116	0.199878	-0.14384	-0.117574	-0.139139	-0.12921	-0.172425	-0.0841721	-0.0912941	-0.112527	-0.112527	-0.110043	-0.112527	0.785204	-0.112527	-0.112527	-0.112527	0.446369	0.446369	0.456534	0.446369	3.91902e-11	0.446369	0.446369	0.44637
Analyte579	1,8,11,14-Heptadecatetraene, (Z,Z,Z)-	brown	57.2049	28.9835	28.2214	0.762124	-0.167793	0.334518	0.120465	0.970607	0.839818	-0.233721	-0.258124	-0.298194	-0.20479	-0.137103	0.611636	0.650218	-0.21031	-0.210308	-0.21031	-0.21031	-0.210309	-0.210307	3.86639e-06	5.67963e-07	0.151355	0.151357	0.151354	0.151354	0.151356	0.15136
Analyte580	1,4-Cyclohexanedione, 2,2,6-trimethyl-	blue	33.1417	25.3034	7.83837	17.465	-0.200328	-0.253948	-0.360732	-0.257394	-0.352056	-0.0412569	0.365339	0.933124	0.766628	0.570498	-0.177321	-0.177321	-0.136175	0.4195	-0.177321	-0.177321	-0.160488	0.586446	0.227928	0.227928	0.356067	0.00299729	0.227928	0.227928	0.27586	1.18614e-05
Analyte581	unknown	blue	16.5413	10.7071	5.83419	4.87296	-0.171922	-0.237873	-0.257059	-0.233259	-0.320574	-0.0545408	-0.00327411	0.78352	0.728266	0.468529	-0.153114	-0.168459	-0.0197467	0.457278	-0.161894	-0.121762	-0.136391	0.304089	0.298812	0.252393	0.894023	0.00108494	0.271619	0.409695	0.355297	0.0356147
Analyte582	3,4-Dimethylcyclohexanol	turquoise	66.8854	57.6063	9.27908	48.3272	-0.0899635	0.321306	0.24006	0.771589	0.970427	-0.22974	-0.355629	-0.418414	-0.271094	-0.261394	0.452574	0.581687	-0.153329	-0.317189	-0.0593287	0.00897101	-0.209714	-0.303671	0.00123918	1.45073e-05	0.298126	0.0280423	0.688744	0.951745	0.152542	0.0358816
Analyte583	4-Pyrimidinecarboxylic acid, 1,2,3,6-tetrahydro-1,3-dimethyl-2,6-dioxo-	turquoise	38.0713	34.9962	3.07509	31.9211	-0.090895	0.200531	0.293904	0.599341	0.901931	-0.255899	-0.289152	-0.324494	-0.219722	-0.209014	0.260406	0.638577	-0.230662	-0.230661	-0.0704107	0.0940735	-0.230662	-0.230661	0.0738448	1.04183e-06	0.114726	0.114727	0.634394	0.524781	0.114726	0.114728
Analyte584	Naphthalene, 1,2,3,4,4a,7-hexahydro-1,6-dimethyl-4-(1-methylethyl)-	green	10.6302	7.80557	2.82462	4.98095	-0.219769	-0.330067	-0.344636	-0.279228	-0.366766	0.873743	0.222738	0.40886	0.560192	-0.215008	-0.191262	-0.191262	-0.191262	-0.191262	-0.191262	-0.191262	0.768122	0.379453	0.192836	0.192836	0.192836	0.192836	0.192836	0.192836	1.86405e-10	0.00781595
Analyte585	1,4-Dithiepan-2-one, 3-phenyl-	grey	0.782036	0.735079	0.0469573	0.688122	-0.126779	-0.224245	0.0356318	-0.211115	-0.102279	-0.0804756	-0.100285	-0.127419	-0.0769995	-0.0809884	-0.139627	-0.139626	0.628567	-0.139609	-0.139626	0.209137	-0.139618	-0.139597	0.343888	0.34389	1.72072e-06	0.343949	0.34389	0.153701	0.343917	0.343994
Analyte586	Cyclopropanecarboxyllic acid, tridec-2-ynyl ester	turquoise	27.8427	18.7875	9.05522	9.73228	-0.00397471	0.408202	0.212471	0.767732	0.79518	-0.237689	-0.268675	-0.303991	-0.194287	-0.154514	0.552617	0.454924	-0.214197	-0.214191	-0.0638332	-0.0869397	-0.214195	-0.214185	4.64764e-05	0.00115983	0.143766	0.143777	0.666445	0.556819	0.143769	0.143788
Analyte587	Benzeneacetic acid, ethyl ester	magenta	1.99872	1.83902	0.159704	1.67931	-0.117415	-0.15959	-0.201479	-0.149673	-0.19311	-0.034694	0.774023	0.243503	0.0824297	0.0610041	-0.102396	-0.102396	0.157911	0.0397148	-0.102396	-0.102396	-0.102396	0.314355	0.488594	0.488594	0.283744	0.788695	0.488594	0.488594	0.488596	0.029555
Analyte588	2-Butanone, 4-(2,6,6-trimethyl-2-cyclohexen-1-ylidene)-	turquoise	67.3125	53.1523	14.1602	38.992	-0.0790455	0.375578	0.164962	0.848011	0.952191	-0.270791	-0.304893	-0.353492	-0.235749	-0.19398	0.531294	0.582703	-0.24575	-0.24574	-0.0747509	-0.0562782	-0.245747	-0.24573	0.000102162	1.39008e-05	0.0922481	0.092262	0.613597	0.703997	0.0922524	0.0922753
Analyte589	2H-Pyran-2-one, tetrahydro-6-methyl-	yellow	12.2313	9.46295	2.76835	6.6946	-0.183586	-0.27765	-0.159314	-0.148327	-0.200332	0.482354	-0.0581191	0.511677	0.819469	-0.174761	-0.169627	-0.0492512	-0.0417031	-0.169624	-0.169627	-0.0954744	0.402532	0.292776	0.24907	0.739565	0.778378	0.249079	0.24907	0.518598	0.00456282	0.0434421
Analyte590	Diisobutyl sulfone	turquoise	33.6618	23.1335	10.5282	12.6053	-0.10092	0.376696	0.0964453	0.812087	0.777972	-0.202896	-0.239049	-0.2696	-0.179611	-0.144177	0.536558	0.367327	-0.18849	-0.188483	-0.0957345	-0.0542126	-0.188488	-0.188476	8.45252e-05	0.0102196	0.199488	0.199505	0.517455	0.714391	0.199494	0.199522
Analyte591	unknown	turquoise	18.4539	15.1752	3.27867	11.8966	-0.143573	-0.182189	0.284067	0.474487	0.713795	-0.171416	-0.18722	-0.193231	-0.158169	-0.143998	-0.151172	0.976938	-0.151171	-0.151168	-0.151172	-0.0699208	-0.15117	-0.151165	0.305057	1.70795e-32	0.30506	0.305069	0.305057	0.636759	0.305063	0.305078
Analyte592	6-Octen-1-ol, 7-methyl-3-methylene-	brown	12.3394	6.89768	5.44176	1.45592	0.0663972	0.679422	-0.0964491	0.687398	0.414826	-0.171296	-0.191	-0.24846	-0.138873	-0.0918471	0.904366	-0.154506	-0.154505	-0.1545	0.022649	-0.154506	-0.154503	-0.154495	1.25388e-18	0.294388	0.294392	0.294407	0.878556	0.294389	0.294397	0.294422
Analyte593	2,3,4-Trimethyl-hex-3-enal	black	5.39623	4.72507	0.671157	4.05392	0.778798	0.44419	0.196902	-0.134564	-0.10339	-0.118968	-0.119114	-0.15049	-0.0700539	-0.0805642	-0.0975393	-0.0975391	-0.0975375	-0.0975318	0.682748	-0.0975387	-0.0975357	-0.0975263	0.509553	0.509554	0.509561	0.509586	9.01246e-08	0.509555	0.509568	0.509609
Analyte594	Benzene, (3-iodo-1-methoxybutyl)-	turquoise	4.26299	3.4743	0.788698	2.6856	-0.0538428	0.319114	0.129191	0.475914	0.544283	-0.169454	-0.194451	-0.241444	-0.150284	-0.14456	0.44222	0.0708962	-0.158265	-0.15822	-0.0400353	0.159831	-0.158251	-0.158177	0.00164948	0.632053	0.282654	0.282792	0.78703	0.277855	0.282697	0.282925
Analyte595	Pentanoic acid, butyl ester	red	3.35384	1.97297	1.38086	0.592111	0.626757	0.686941	0.135508	0.117492	0.0814967	-0.167573	-0.19356	-0.227666	-0.135462	-0.134815	0.298405	-0.252171	-0.188251	-0.144119	0.5969	-0.107444	-0.0943547	-0.108965	0.0393876	0.0837906	0.200069	0.328431	7.53532e-06	0.467299	0.523537	0.46098
Analyte596	3-Heptene, 2,2,3,5,6-pentamethyl-	turquoise	39.5492	32.4145	7.13475	25.2797	-0.175805	0.0999974	0.340213	0.715345	0.899193	-0.258724	-0.28761	-0.325947	-0.229428	-0.216993	0.295693	0.728908	-0.230478	-0.230461	-0.230483	0.127738	-0.230473	-0.230445	0.041301	4.2491e-09	0.115024	0.115051	0.115017	0.386918	0.115033	0.115078
Analyte597	N1,N1,N4-Tris(tert-butyldimethylsilyl)succinamide	grey	0.122466	0.0917574	0.0307086	0.0610488	0.108279	0.0668533	-0.0465154	0.0264362	-0.122206	0.122068	0.0429972	-0.0603647	-0.0259441	-0.16585	0.0823928	-0.0866002	-0.00436216	-0.244481	0.0513069	-0.0696878	0.0714228	0.200008	0.577708	0.558366	0.976525	0.0939965	0.7291	0.637886	0.629518	0.172886
Analyte598	(2,6,6-Trimethylcyclohex-1-enylmethanesulfonyl)benzene	turquoise	48.2503	36.4431	11.8072	24.6359	-0.0961568	0.369357	0.239786	0.806274	0.896583	-0.272674	-0.304479	-0.349141	-0.232472	-0.203476	0.488536	0.600543	-0.245037	-0.245032	-0.0768272	-0.0321183	-0.245036	-0.245028	0.000426815	6.40909e-06	0.0932269	0.0932334	0.603752	0.828433	0.093229	0.0932398
Analyte599	Eicosane	brown	37.7496	16.9268	20.8228	-3.89597	0.0859411	0.535008	0.143599	0.887596	0.780942	-0.296228	-0.146576	-0.302138	-0.219161	-0.172016	0.565351	0.573694	-0.275775	-0.23082	0.0788563	-0.251761	-0.275773	-0.183772	2.82878e-05	2.02029e-05	0.057797	0.114471	0.594198	0.084312	0.0577988	0.211179
Analyte600	Undecanoic acid, 10-methyl-, methyl ester	grey	1.01656	0.694053	0.322505	0.371548	-0.0903076	0.0981607	-0.150327	0.201314	0.137351	0.060743	0.126611	0.0436976	0.0153485	-0.131556	0.201675	0.0464083	0.00519273	-0.213078	-0.0551442	-0.181314	-0.102067	0.298327	0.169261	0.754114	0.972057	0.145921	0.709697	0.217457	0.49	0.0394418
Analyte601	Oxime-, methoxy-phenyl-_	yellow	3.7385	1.52285	2.21565	-0.692805	0.07134	-0.115231	0.0222576	-0.348718	-0.377636	0.190358	0.031142	0.531079	0.593654	0.140362	-0.224991	-0.250416	-0.0778589	0.020573	0.0523949	0.0854473	0.176245	0.218606	0.124175	0.0860388	0.598886	0.889615	0.723581	0.563636	0.230808	0.135504
Analyte602	Morpholine, 4-[5-(2-furfurylthio)-2-nitrophenyl]-	grey	1.02641	0.0758518	0.950562	-0.87471	-0.210437	-0.123491	0.204644	0.296321	0.33505	0.3306	-0.323173	-0.432598	-0.220264	-0.355117	0.0709659	0.379849	0.0316547	-0.346374	-0.197004	0.0636513	0.343627	-0.34637	0.631718	0.0077464	0.830873	0.0158796	0.179563	0.66734	0.0167898	0.015881
Analyte603	Hexanoic acid, 3,5,5-trimethyl-, 2-ethylhexyl ester	turquoise	6.79719	5.29067	1.50652	3.78414	-0.0550824	-0.117818	0.259245	0.400981	0.614214	-0.166224	-0.183317	-0.196392	-0.153129	-0.153841	-0.148542	0.705287	-0.148539	-0.148527	-0.0447395	0.0821116	-0.148535	-0.148516	0.313643	2.18092e-08	0.313655	0.313693	0.762694	0.579012	0.313667	0.313729
Analyte604	2-Tridecanone	yellow	18.0977	12.7478	5.34988	7.3979	-0.184177	-0.236699	-0.295258	-0.176482	-0.275734	0.455459	0.0600959	0.642099	0.874964	-0.064022	-0.112641	-0.149274	-0.11026	-0.0278289	-0.162853	-0.162853	0.317854	0.407858	0.445904	0.311238	0.455638	0.851066	0.268751	0.268751	0.027697	0.00400819
Analyte605	Dihexyverine	grey	3.35576	3.04633	0.309433	2.7369	-0.098874	-0.138703	-0.136466	-0.119469	-0.140164	-0.000686288	-0.0423899	-0.0513991	-0.00385119	-0.0189838	-0.0793052	-0.0793045	0.555073	-0.0792863	-0.0793045	-0.0793036	-0.0792961	-0.0792727	0.592094	0.592097	4.22993e-05	0.592182	0.592097	0.592101	0.592136	0.592246
Analyte606	Carbonic acid, methyl nonyl ester	grey	0.380603	0.291611	0.0889916	0.202619	-0.116945	-0.154473	-0.200005	-0.154976	-0.199951	-0.123256	0.0674893	0.18377	-0.0390894	0.356602	-0.0942933	-0.0942909	-0.0942774	0.659885	-0.0942909	-0.0942879	-0.0942623	-0.0941827	0.523809	0.523819	0.523879	3.36401e-07	0.523819	0.523832	0.523946	0.524298
Analyte607	4-Pyridinecarboxylic acid	magenta	2.68997	2.47396	0.216007	2.25796	-0.158664	-0.216248	-0.267005	-0.203684	-0.266495	-0.00759334	0.781229	0.227833	0.0764263	0.0514524	-0.134988	-0.134988	0.0672349	0.0596747	-0.134988	-0.134987	0.0213037	0.391738	0.360313	0.360314	0.649791	0.687022	0.360314	0.360315	0.88572	0.00589626
Analyte608	Tridecanal	brown	61.9335	28.2906	33.6429	-5.35222	-0.113431	0.401342	0.11293	0.973802	0.864002	-0.236046	-0.285104	-0.321623	-0.210321	-0.155149	0.645068	0.619965	-0.219315	-0.233881	-0.139406	-0.229129	-0.214239	-0.229063	7.45166e-07	2.61165e-06	0.134209	0.109612	0.344658	0.117224	0.143685	0.117333
Analyte610	Ammelide, N,N,O,O'-tetrakis(trimethylsilyl)	yellow	6.27029	4.08649	2.1838	1.9027	-0.0765991	-0.00649521	-0.20861	0.0452914	-0.0846754	0.0384265	-0.132239	0.553034	0.71008	0.109311	0.0723128	-0.0583047	-0.0437608	-0.0674514	-0.0591965	-0.160993	0.00256011	0.314834	0.625244	0.693851	0.767739	0.648737	0.689403	0.274331	0.986222	0.029295
Analyte611	Benzene, (1-butylheptyl)-	turquoise	44.9755	29.9138	15.0617	14.8521	-0.128743	0.351805	0.185216	0.866976	0.840159	-0.24282	-0.275337	-0.320931	-0.216551	-0.187078	0.543918	0.501052	-0.222541	-0.222531	-0.139984	-0.0148546	-0.222538	-0.222521	6.45034e-05	0.000286335	0.128434	0.128452	0.342644	0.920179	0.12844	0.128469
Analyte612	Naphthalene, 1,2,3,4-tetrahydro-1,6-dimethyl-4-(1-methylethyl)-, (1S-cis)-	grey	1.06721	0.823394	0.243815	0.579579	-0.149025	-0.203155	-0.0285807	-0.231983	-0.194161	-0.35971	-0.13052	0.164705	-0.148939	0.625156	-0.175009	-0.132324	0.391878	0.618542	-0.145949	0.134271	-0.345705	-0.345704	0.234147	0.369957	0.00587699	2.79501e-06	0.322262	0.362894	0.0160972	0.0160976
Analyte613	2-Propanol, 1,1'-oxybis-	turquoise	4.88503	4.53286	0.352169	4.18069	-0.111786	-0.161656	0.355796	0.2047	0.475873	-0.154976	-0.168371	-0.187369	-0.133384	-0.154322	-0.135317	0.649584	-0.135311	-0.135292	-0.135316	0.162229	-0.135305	-0.135274	0.359134	5.87428e-07	0.359156	0.359223	0.359137	0.270615	0.359177	0.359288
Analyte614	3-Fluorobenzoic acid, tridec-2-ynyl ester	turquoise	59.4565	49.4934	9.96312	39.5303	-0.0905241	0.38034	0.109032	0.790514	0.923502	-0.235725	-0.277659	-0.314407	-0.209903	-0.169999	0.485702	0.527008	-0.220027	-0.220025	-0.0276085	-0.104998	-0.220026	-0.220024	0.000466208	0.000118938	0.132919	0.132921	0.852233	0.477555	0.13292	0.132923
Analyte615	Furan, 3-butyltetrahydro-2-methyl-, trans-	turquoise	18.7921	15.4578	3.33435	12.1234	-0.155255	-0.21926	0.465648	0.44355	0.710356	-0.208753	-0.223699	-0.239095	-0.18021	-0.184089	-0.181746	0.957185	-0.181745	-0.181742	-0.181746	0.133278	-0.181744	-0.18174	0.216344	2.09232e-26	0.216346	0.216353	0.216345	0.366486	0.216348	0.216359
Analyte616	Bicyclo[3.1.0]hex-3-en-2-one, 5-(1-methylethyl)-	turquoise	26.6555	24.3077	2.34774	21.96	-0.110636	-0.0489923	0.255367	0.509412	0.818679	-0.200029	-0.222961	-0.239402	-0.178631	-0.157366	0.00185637	0.871198	-0.178602	-0.178596	-0.119433	-0.0392327	-0.1786	-0.17859	0.990009	8.16971e-16	0.22453	0.224546	0.418778	0.791203	0.224535	0.224562
Analyte617	2H-Pyran-2-one, 5,6-dihydro-5-hydroxy-4-methoxy-6-(2-phenylethenyl)-, [5S-[5?6?E)]]-	brown	5.39405	3.82536	1.56869	2.25667	-0.0480997	0.474268	-0.0755635	0.58347	0.379721	-0.102774	-0.124388	-0.15503	-0.085157	-0.0489297	0.68176	-0.0974449	-0.0974226	-0.0973433	-0.0974449	-0.0974399	-0.0973977	-0.0972668	9.56358e-08	0.509965	0.510062	0.510408	0.509965	0.509986	0.51017	0.510742
Analyte618	1,1,1,5,7,7,7-Heptamethyl-3,3-bis(trimethylsiloxy)tetrasiloxane	blue	18.2896	10.2895	8.00007	2.28947	-0.21239	-0.259311	-0.282792	-0.158306	-0.231817	0.132324	0.286161	0.800358	0.801074	0.206906	-0.103826	-0.0993221	-0.165206	0.121151	-0.205917	-0.136904	0.0793303	0.510694	0.48251	0.501808	0.261802	0.412067	0.160281	0.353473	0.591976	0.000208308
Analyte619	2-Thiobarbituric acid, tris(tert-butyldimethylsilyl) deriv.	black	7.28185	6.00386	1.27799	4.72587	0.84792	0.492959	0.313766	-0.182372	-0.128364	-0.162208	-0.155702	-0.206271	-0.0979644	-0.133467	-0.132889	-0.132889	-0.132887	-0.132883	0.766934	0.0303778	-0.132886	-0.132878	0.3679	0.367901	0.367905	0.367922	2.06734e-10	0.837601	0.367911	0.367938
Analyte620	1,2-Benzenedicarbonitrile	turquoise	4.01211	3.50202	0.510097	2.99192	-0.153359	-0.181585	0.14674	0.324978	0.497674	-0.169714	-0.152229	-0.176254	-0.149521	-0.0893124	-0.14997	0.787503	0.112242	-0.149947	-0.14997	-0.149969	-0.149959	-0.14993	0.30896	3.14317e-11	0.447526	0.309036	0.308963	0.308967	0.308997	0.309092
Analyte621	unknown	magenta	3.63696	2.63876	0.998194	1.64057	-0.165262	-0.23165	-0.262816	-0.192216	-0.251835	0.217495	0.851424	0.369248	0.176505	0.0037833	-0.147387	-0.105875	-0.0944281	-0.0358628	-0.147386	-0.147386	0.0920688	0.586256	0.317464	0.473865	0.523213	0.808786	0.317465	0.317467	0.533691	1.19575e-05
Analyte622	4,4'-Bi-1,3,2-dioxaborolane, 2,2'-diethyl-	yellow	16.7368	9.82625	6.91051	2.91574	-0.117271	-0.169009	-0.207202	-0.138427	-0.200087	0.134183	0.330082	0.703114	0.833487	-0.0374201	-0.106057	-0.106056	-0.10605	-0.106028	-0.106056	-0.106054	0.0712047	0.565095	0.473102	0.473107	0.473132	0.473223	0.473107	0.473112	0.630568	2.85772e-05
Analyte623	??-Ionone	turquoise	73.5757	56.8369	16.7388	40.0981	-0.0697835	0.407624	0.189331	0.870585	0.957469	-0.246591	-0.323252	-0.372928	-0.242379	-0.212411	0.544838	0.581797	-0.237382	-0.264614	-0.0392476	-0.0973106	-0.223466	-0.264614	6.23328e-05	1.44407e-05	0.104248	0.069137	0.791125	0.510551	0.126814	0.0691371
Analyte624	3-Hexyne-2,5-diol, 2,5-dimethyl-	grey	2.84016	1.6438	1.19636	0.447435	-0.183595	-0.210548	-0.316604	-0.243287	-0.311969	-0.180793	0.167696	0.438476	0.0136789	0.756109	-0.15177	-0.15177	-0.151768	0.870994	-0.15177	-0.151769	-0.151766	0.0396192	0.303124	0.303125	0.30313	8.45333e-16	0.303125	0.303126	0.303136	0.789193
Analyte625	Phenol, 2-methoxy-	turquoise	1.47688	0.704481	0.772401	-0.0679198	0.270262	0.427641	0.0892516	0.396355	0.440227	-0.256557	0.0125007	0.109207	0.295379	-0.26333	0.254413	0.240812	-0.0576835	-0.401221	0.280625	-0.172146	-0.401222	0.256423	0.0809849	0.0991923	0.696956	0.00470921	0.0533604	0.242008	0.00470908	0.078532
Analyte626	2-Pentenoic acid	grey	0.261427	0.18987	0.0715566	0.118313	-0.191837	-0.246444	-0.110152	-0.0293616	-0.049161	0.175614	-0.13089	-0.169563	-0.0845697	-0.137782	-0.167808	0.192255	0.441682	-0.167766	-0.167806	-0.167804	0.204984	-0.167736	0.254259	0.190494	0.00167377	0.254378	0.254263	0.254269	0.162226	0.254464
Analyte627	1-Hydroxy-p-menth-3-one	turquoise	6.22279	4.15483	2.06796	2.08687	-0.213041	0.112681	0.10717	0.549783	0.61347	0.397153	-0.321984	-0.444618	-0.200598	-0.40085	0.333238	0.382684	-0.25113	-0.366572	-0.207812	-0.0326552	0.496321	-0.354073	0.0206419	0.00726489	0.0851187	0.0103883	0.156383	0.825609	0.000333569	0.0135495
Analyte628	9-Oxabicyclo[6.1.0]nonan-4-ol	turquoise	24.6169	18.3143	6.30258	12.0117	-0.145299	-0.0444501	0.19421	0.628045	0.772573	-0.170163	-0.19096	-0.197769	-0.154053	-0.125164	0.0406773	0.884914	-0.154265	-0.154265	-0.154266	-0.154265	-0.154265	-0.154265	0.783696	7.14575e-17	0.295149	0.295151	0.295149	0.295149	0.29515	0.295152
Analyte629	4-Hydroxy-??-ionone	turquoise	42.8996	33.6785	9.22102	24.4575	-0.137759	0.198365	0.26809	0.750806	0.892883	-0.230526	-0.263744	-0.291944	-0.20256	-0.176722	0.328389	0.66064	-0.210701	-0.210684	-0.130184	-0.016096	-0.210696	-0.210667	0.0226806	3.2267e-07	0.150577	0.150611	0.377816	0.913533	0.150588	0.150645
Analyte630	Propanoic acid, 2-methyl-, 2-ethyl-3-hydroxyhexyl ester	red	6.64394	2.62461	4.01933	-1.39472	0.335611	0.72462	0.106836	0.530053	0.427417	0.073415	-0.366805	-0.489013	-0.287068	-0.289127	0.615196	0.000374868	-0.228383	-0.407824	0.338059	-0.155068	0.142674	-0.305029	3.274e-06	0.997982	0.118456	0.00401144	0.0187707	0.292615	0.333353	0.0350201
Analyte631	Cyclohexene, 4-methyl-1-(1-methylethenyl)-	turquoise	10.0004	7.15539	2.84503	4.31035	-0.0939522	0.0708426	0.606649	0.50399	0.649199	-0.240265	-0.262716	-0.296162	-0.201198	-0.222746	0.0823569	0.577753	-0.213898	-0.213877	-0.0566796	0.252094	-0.213892	-0.213858	0.577875	1.70939e-05	0.144339	0.144379	0.701983	0.0838879	0.144352	0.144416
Analyte632	Benzyl alcohol	turquoise	1.84923	0.971956	0.877271	0.0946846	0.157889	0.388998	0.132376	0.472996	0.452128	-0.0532871	-0.27787	-0.381148	-0.183318	-0.293279	0.336599	0.19284	-0.261859	-0.278599	0.176453	-0.0583493	0.171515	-0.278599	0.0193216	0.189121	0.0721915	0.0551785	0.230249	0.693629	0.243763	0.0551787
Analyte633	2,3-Butanediol, 2,3-bis(5-methyl-2-furanyl)-	turquoise	16.4005	15.002	1.39856	13.6034	-0.106845	0.209954	0.085274	0.529164	0.762917	-0.181385	-0.211767	-0.240012	-0.162015	-0.131163	0.365366	0.434103	-0.167238	-0.167228	-0.108782	-0.0217687	-0.167235	-0.167219	0.0106628	0.00205139	0.255899	0.255927	0.461741	0.883243	0.255907	0.255954
Analyte634	Cyclopropanecarboxamide, N-2-methylpropyl	blue	16.9295	9.98047	6.94903	3.03144	-0.262894	-0.345801	-0.393694	-0.334117	-0.435783	0.230785	-0.0186672	0.778811	0.735244	0.46494	-0.227117	-0.227117	0.0696898	0.376092	-0.227117	-0.203024	0.23436	0.204234	0.120566	0.120566	0.637876	0.00842729	0.120566	0.166366	0.108865	0.163801
Analyte635	2,2,4-Trimethyl-1,3-pentanediol diisobutyrate	yellow	20.7777	11.1434	9.63431	1.50912	-0.145284	-0.203494	-0.259404	-0.165101	-0.24098	0.156118	0.16661	0.759617	0.859411	0.0628027	-0.125891	-0.104475	-0.0494881	-0.0726107	-0.141712	-0.157747	0.00810297	0.643821	0.393876	0.479764	0.738356	0.623816	0.336658	0.284253	0.956409	7.95196e-07
Analyte636	Hexanoic acid	yellow	2.45485	1.61543	0.839417	0.776014	-0.340546	-0.34305	-0.132532	-0.0831653	-0.0396388	0.378214	-0.0628595	0.421075	0.601985	-0.0328465	-0.122133	0.0259333	0.165503	-0.0955225	-0.322354	-0.0576047	0.261249	0.144929	0.408258	0.861108	0.260933	0.518387	0.0254513	0.69735	0.0728824	0.32569
Analyte637	unknown	red	12.5952	4.38893	8.20629	-3.81736	0.34305	0.790536	0.137833	0.682198	0.479681	-0.263452	-0.339264	-0.432548	-0.241369	-0.214131	0.715036	0.0866929	-0.100925	-0.297285	0.318698	-0.183533	-0.241399	-0.297284	1.13252e-08	0.557944	0.494896	0.0401686	0.0272638	0.211784	0.0983463	0.0401693
Analyte639	trans-2-(2-Pentenyl)furan	turquoise	25.7012	23.8501	1.85105	21.9991	0.0206205	0.181182	0.456186	0.504323	0.848003	-0.305649	-0.350866	-0.407073	-0.264577	-0.267162	0.232525	0.499768	-0.187117	-0.288648	0.0125363	0.296503	-0.27692	-0.288647	0.111745	0.000298519	0.202843	0.0466267	0.932605	0.0407217	0.056724	0.0466281
Analyte640	(R)-(-)-(Z)-14-Methyl-8-hexadecen-1-ol	brown	2.4886	2.17242	0.316181	1.85624	-0.0393509	0.336504	-0.0701419	0.468964	0.26592	-0.0908201	-0.103011	-0.145264	-0.0836657	-0.0281581	0.618975	-0.0884361	-0.0884312	-0.0884139	-0.0884361	-0.088435	-0.0884258	-0.0883971	2.73796e-06	0.550023	0.550045	0.550124	0.550023	0.550028	0.55007	0.5502
Analyte641	Trideca-1,7,11-triene-1,1-dicarbonitrile, 4,8,12-trimethyl-	turquoise	14.5151	10.1951	4.31996	5.87513	-0.177905	0.269979	-0.0532189	0.693357	0.692259	0.0550825	-0.277925	-0.293809	-0.172479	-0.221333	0.491524	0.379488	-0.0362251	-0.280892	-0.157811	-0.204203	0.0890095	-0.280891	0.000388554	0.00780973	0.806891	0.0531239	0.284054	0.163867	0.547429	0.0531251
Analyte642	Dimethyl sulfone	blue	23.5683	19.7604	3.80789	15.9525	-0.240635	-0.296184	-0.416614	-0.313816	-0.414403	-0.0299085	0.355151	0.896729	0.5333	0.803549	-0.208448	-0.208447	-0.10875	0.659061	-0.208447	-0.208447	-0.121525	0.405003	0.155093	0.155093	0.461873	3.52023e-07	0.155093	0.155093	0.410616	0.00429757
Analyte643	1-Propanol, 2-(2-hydroxypropoxy)-	pink	3.22179	2.09707	1.12472	0.972345	-0.0859777	-0.171138	0.762775	0.052842	0.309389	-0.179172	-0.18649	-0.205311	-0.119979	-0.160265	-0.151042	0.375742	-0.15104	-0.151032	-0.151042	0.530476	-0.151037	-0.151024	0.305475	0.00849316	0.305484	0.305509	0.305477	0.000105188	0.305492	0.305534
Analyte644	4-Fluorobenzoic acid, tridec-2-ynyl ester	turquoise	59.5939	46.5838	13.0102	33.5736	0.00736733	0.493641	0.110799	0.836916	0.908033	-0.26357	-0.30346	-0.351374	-0.227811	-0.184974	0.59431	0.458702	-0.241964	-0.241962	0.036606	-0.121767	-0.241963	-0.24196	8.44431e-06	0.00104178	0.0975378	0.0975403	0.804899	0.409675	0.0975386	0.0975427
Analyte645	unknown	black	4.68933	2.81508	1.87425	0.940831	0.729349	0.624348	0.184393	0.0451313	0.0106267	-0.174005	-0.185171	-0.232906	-0.111887	-0.144083	0.115016	-0.146739	-0.146736	-0.146727	0.672293	-0.0536567	-0.146733	-0.146718	0.436311	0.31962	0.319629	0.319661	1.66965e-07	0.717198	0.319639	0.319691
Analyte646	Hexyl ethylphosphonofluoridate	blue	33.9519	27.0394	6.91249	20.1269	-0.196704	-0.259767	-0.353532	-0.251444	-0.346355	-0.0551671	0.455392	0.939856	0.737414	0.530309	-0.172987	-0.172987	-0.172986	0.420437	-0.172987	-0.172987	-0.172986	0.617483	0.23968	0.23968	0.239682	0.00292675	0.23968	0.239681	0.239684	2.93909e-06
Analyte647	?Dehydro-ar-himachalene	green	7.6464	7.25239	0.394007	6.85839	-0.196324	-0.302119	-0.261457	-0.266386	-0.323844	0.889083	0.18886	0.0847486	0.110989	-0.203202	-0.17249	-0.172489	-0.172485	-0.172471	-0.172489	-0.130277	0.743218	0.249483	0.241055	0.241057	0.241067	0.241106	0.241057	0.377473	1.44916e-09	0.0872536
Analyte648	(6R,7aS)-3,6-Dimethyl-5,6,7,7a-tetrahydrobenzofuran-2(4H)-one	turquoise	69.5512	57.4681	12.0831	45.3851	-0.0606261	0.402938	0.169185	0.820817	0.955718	-0.264031	-0.305433	-0.350834	-0.231698	-0.200894	0.523462	0.527025	-0.243229	-0.243225	-0.0342253	-0.0433583	-0.243228	-0.243222	0.000134672	0.000118865	0.0957455	0.0957503	0.817364	0.769817	0.095747	0.0957549
Analyte649	Heptane, 2,2,3,3,5,6,6-heptamethyl-	turquoise	39.3055	22.9633	16.3422	6.62116	0.226094	0.706986	0.215484	0.845847	0.778693	-0.317346	-0.351866	-0.423691	-0.26051	-0.221237	0.657047	0.357044	-0.284012	-0.284009	0.261829	-0.139882	-0.284011	-0.284006	3.93074e-07	0.0127317	0.0504276	0.0504301	0.0722259	0.342998	0.0504284	0.0504326
Analyte650	3-Pyridinecarbonitrile, 1,4-dihydro-1-methyl-	brown	9.36711	5.6923	3.67481	2.0175	-0.103417	0.222909	0.0504237	0.684989	0.558318	-0.148829	-0.161614	-0.191641	-0.131011	-0.0977775	0.406785	0.417294	-0.137352	-0.13734	-0.137356	-0.137355	-0.137348	-0.137327	0.00411488	0.00316946	0.351883	0.351928	0.35187	0.351873	0.351897	0.351971
Analyte651	Benzene, 1-ethenyl-4-methoxy-	turquoise	7.92687	7.57799	0.348885	7.2291	-0.105959	-0.133628	0.215326	0.277266	0.547253	-0.138327	-0.148947	-0.156902	-0.124835	-0.10388	-0.118886	0.759478	-0.118881	-0.118865	-0.118885	-0.0462354	-0.118876	-0.11885	0.420927	3.90536e-10	0.420947	0.421009	0.42093	0.755002	0.420966	0.421068
Analyte652	Phenylethyl Alcohol	blue	21.0681	14.9943	6.07383	8.92049	-0.138143	-0.206205	-0.374719	-0.233842	-0.291426	-0.124518	0.524929	0.843262	0.708771	0.318468	-0.183469	-0.146754	0.00365252	0.241301	-0.0922387	-0.232804	-0.306359	0.716671	0.211946	0.319571	0.980343	0.0984871	0.532933	0.111303	0.034193	1.01198e-08
Analyte653	??-Calacorene	green	6.13904	3.80605	2.33299	1.47306	-0.204912	-0.306456	-0.321429	-0.253917	-0.33882	0.677128	0.225665	0.423734	0.548476	-0.195419	-0.180541	-0.169472	-0.18054	-0.18054	-0.180541	-0.180541	0.65827	0.413904	0.219458	0.249511	0.219458	0.219459	0.219458	0.219458	3.67652e-07	0.003451
Analyte654	Ethoxycarbonyl isothiocyanate	grey	0.371191	0.295423	0.0757679	0.219655	-0.171066	-0.232226	-0.25264	-0.214747	-0.264553	-0.0453193	-0.018905	0.0325391	-0.0397961	0.134885	-0.137998	-0.137997	0.518414	0.143482	-0.137997	-0.137996	0.0280475	-0.137957	0.349603	0.349607	0.00016035	0.330595	0.349607	0.34961	0.84991	0.349747
Analyte655	Oxetano[2,3-c]indane, perhydro-6,6,8a-trimethyl-	turquoise	38.4401	34.3243	4.11572	30.2086	-0.0736727	0.296031	0.175198	0.665526	0.86675	-0.227532	-0.267264	-0.302053	-0.20202	-0.185771	0.348452	0.469764	-0.212334	-0.212319	-0.00488402	0.0359553	-0.212329	-0.212305	0.0152194	0.000755353	0.147367	0.147395	0.973718	0.808302	0.147376	0.147423
Analyte656	Benzene, 1-isocyano-3-methyl-	grey	0.77487	0.693831	0.081039	0.612792	-0.219434	-0.281386	-0.0827287	0.0822671	0.0597684	-0.161411	-0.154732	-0.177021	-0.145813	-0.0726276	-0.191036	0.33602	0.810139	-0.191019	-0.191035	-0.191034	-0.191028	-0.191007	0.193374	0.0195439	3.06475e-12	0.193413	0.193376	0.193377	0.193393	0.193441
Analyte657	2-Thioxo-dihydropyrimidine-4,6-dione, 1-phenyl-5-[(2-piperazin-1-yl-ethylamino)methylene]-	blue	16.3601	10.1231	6.23707	3.88598	-0.286287	-0.389248	-0.407416	-0.373061	-0.474126	0.219739	0.173027	0.799185	0.701505	0.356991	-0.251504	-0.251504	0.170725	0.29821	-0.251504	-0.205221	0.0668025	0.423995	0.0846398	0.08464	0.245975	0.0395232	0.08464	0.161729	0.651899	0.00267183
Analyte658	Tetradecanal	brown	62.1693	27.0993	35.07	-7.97075	-0.13796	0.328264	0.148777	0.951868	0.881454	-0.244847	-0.274303	-0.316524	-0.218145	-0.155467	0.553345	0.713984	-0.220047	-0.224715	-0.164041	-0.214199	-0.220376	-0.223951	4.52015e-05	1.21709e-08	0.132882	0.124651	0.265228	0.143762	0.132289	0.125971
Analyte659	Benzeneacetaldehyde, ?ethylidene-	grey	0.976221	0.474539	0.501682	-0.0271434	-0.0500208	0.00578561	0.13778	0.215793	0.360956	0.0730089	-0.158333	-0.104598	-0.0782758	-0.193971	0.000151704	0.298473	-0.117814	-0.181236	-0.0269072	0.0157993	0.189074	-0.177541	0.999184	0.039341	0.425158	0.217657	0.855946	0.91512	0.198073	0.227341
Analyte660	3-(Cyclohex-1-enyl)-furan	brown	27.8259	13.3859	14.4399	-1.05401	-0.157131	0.0970284	0.181388	0.798453	0.738938	-0.18795	-0.207771	-0.227895	-0.170867	-0.130965	0.26268	0.753138	-0.169306	-0.169299	-0.169309	-0.169308	-0.169304	-0.169291	0.0712706	6.59022e-10	0.24998	0.250002	0.249974	0.249975	0.249987	0.250023
Analyte661	2-Furancarboxamide, N-(2-iodo-4-methylphenyl)-	yellow	12.0486	9.90393	2.14465	7.75928	0.0159195	-0.0866819	0.0113593	-0.159473	-0.201017	0.0128628	-0.133091	0.530641	0.839387	-0.0900437	-0.120452	-0.120452	-0.0448556	-0.0755691	0.0188087	0.12151	-0.0697294	0.290739	0.414789	0.414789	0.762096	0.60971	0.89903	0.410672	0.637684	0.0449906
Analyte663	3-Buten-2-one, 4-(2,6,6-trimethyl-1-cyclohexen-1-yl)-	turquoise	74.3237	60.1555	14.1682	45.9873	-0.0264571	0.433955	0.275868	0.84127	0.970864	-0.278682	-0.360096	-0.419567	-0.269345	-0.25082	0.529303	0.55593	-0.239715	-0.29731	0.000967266	-0.000181073	-0.251586	-0.297408	0.000109665	4.09249e-05	0.10079	0.0401511	0.994794	0.999025	0.0845343	0.0400825
Analyte664	unknown	red	2.09685	1.17821	0.918635	0.259576	0.369362	0.614263	0.0426267	0.310828	0.20835	-0.176486	-0.186044	-0.242812	-0.131845	-0.124036	0.480256	-0.153387	-0.153384	-0.153373	0.284772	0.00186052	-0.153381	-0.153362	0.000551237	0.297939	0.297949	0.297985	0.049788	0.989987	0.297961	0.29802
Analyte665	unknown	green	7.87377	7.70603	0.167745	7.53828	-0.152422	-0.225331	-0.21559	-0.196713	-0.243348	0.899745	0.0501779	0.034242	0.0910382	-0.1935	-0.129067	-0.129066	-0.129063	-0.12905	-0.129066	-0.129066	0.77079	0.0035882	0.381957	0.381959	0.381973	0.38202	0.381959	0.381962	1.47404e-10	0.980689
Analyte666	unknown	turquoise	3.50639	1.24609	2.26029	-1.0142	-0.109676	0.22998	-0.0337372	0.461845	0.46369	-0.33766	0.0944261	0.464363	0.407962	0.280295	0.298568	0.26891	-0.410348	0.222717	-0.0405946	-0.175837	-0.410347	0.246931	0.0392754	0.0645789	0.00376977	0.128124	0.784126	0.231907	0.00376991	0.0906454
Analyte667	1,1-Dimethyl-1,2,3,5,7,8,9,9a-octahydro-benzocyclohepten-6-one	turquoise	37.711	34.3966	3.3144	31.0822	-0.0751021	0.317777	0.145307	0.640735	0.863061	-0.222158	-0.262573	-0.296252	-0.195911	-0.179966	0.387952	0.416971	-0.206818	-0.206806	-0.00263411	0.0249445	-0.206814	-0.206795	0.00643851	0.00319543	0.15842	0.158444	0.985823	0.866354	0.158427	0.158467
Analyte668	Phenol, 4-methoxy-3-methyl-	black	4.72145	4.00976	0.711684	3.29808	0.797474	0.488535	0.15999	-0.127374	-0.0902579	-0.139302	-0.132299	-0.175953	-0.0890078	-0.113009	-0.111866	-0.111866	-0.111864	-0.111857	0.783031	-0.111865	-0.111862	-0.111851	0.449061	0.449062	0.44907	0.449096	4.81592e-11	0.449064	0.449078	0.449122
Analyte669	1,6,6-Trimethyl-8-oxabicyclo[3.2.1]octan-2-one	turquoise	39.4845	27.464	12.0205	15.4435	-0.0774816	0.271993	0.2894	0.806346	0.83704	-0.244844	-0.276498	-0.312892	-0.214333	-0.195297	0.34899	0.614133	-0.22314	-0.223133	-0.0547648	-0.015821	-0.223138	-0.223126	0.0150522	3.44141e-06	0.127383	0.127395	0.711608	0.915004	0.127387	0.127407
Analyte670	cis-Undec-4-enal	brown	40.0478	22.9748	17.073	5.90183	-0.157388	0.294649	0.123561	0.934634	0.752013	-0.210186	-0.234655	-0.268591	-0.187595	-0.12179	0.558639	0.577989	-0.189439	-0.189437	-0.18944	-0.189439	-0.189438	-0.189435	3.68427e-05	1.69278e-05	0.197193	0.197198	0.197192	0.197192	0.197195	0.197203
Analyte671	4-Isopropyl-6-methyl-1-methylene-1,2,3,4-tetrahydronaphthalene	green	9.01766	8.93675	0.0809145	8.85583	-0.131367	-0.204723	-0.185254	-0.169535	-0.21325	0.900916	-0.0350415	-0.101387	0.0267017	-0.194074	-0.11011	-0.11011	-0.110109	-0.110107	-0.11011	-0.110109	0.770759	-0.110105	0.456258	0.456258	0.45626	0.456269	0.456258	0.456259	1.47805e-10	0.456278
Analyte672	1,3-Dithiacyclohexane, 2-pentyl-	turquoise	72.2085	56.9091	15.2994	41.6096	-0.0959657	0.301624	0.32807	0.841394	0.978171	-0.292117	-0.326886	-0.373069	-0.251283	-0.221769	0.438825	0.691277	-0.262822	-0.262819	-0.104708	0.0258829	-0.262821	-0.262816	0.00180815	5.34789e-08	0.0711125	0.0711155	0.478781	0.861375	0.0711135	0.0711185
Analyte673	Acetamide, N-[(1-cyclopropanoyl)-3-benzofuryl]-2-(1-pyrrolidinyl)-	grey	1.11633	0.543075	0.57325	-0.0301744	-0.150357	-0.150709	-0.229428	-0.194007	-0.232655	0.0784479	0.0174865	0.304431	0.0590832	0.549908	-0.127616	-0.127615	0.189278	0.292548	-0.127615	-0.127614	0.156207	-0.127572	0.387376	0.38738	0.197582	0.0436136	0.38738	0.387384	0.289039	0.38754
Analyte674	2-Methyl-2-butyl methylphosphonofluoridate	yellow	7.28199	5.83748	1.44451	4.39298	-0.179728	-0.275261	-0.224304	-0.221691	-0.296749	0.468404	-0.00791702	0.417247	0.725962	-0.153971	-0.155943	-0.155943	0.0130545	-0.15593	-0.155943	-0.0845842	0.41859	0.276698	0.289865	0.289866	0.929826	0.289906	0.289866	0.567596	0.0030673	0.0569306
Analyte675	Valeric acid, 4-nitrophenyl ester	turquoise	11.5751	6.48227	5.09283	1.38944	0.0722361	0.00775996	0.758115	0.362066	0.591893	-0.287556	-0.315383	-0.365117	-0.239409	-0.295814	-0.0600764	0.58503	-0.246677	-0.257149	0.0208069	0.464374	-0.24916	-0.257149	0.685024	1.25979e-05	0.0909876	0.0776608	0.888368	0.000884627	0.0876776	0.0776611
Analyte676	2-Benzofuranmethanol, 2,4,5,6,7,7a-hexahydro-4,4,7a-trimethyl-, cis-	turquoise	37.8397	29.1262	8.71347	20.4127	0.108603	0.427038	0.258855	0.752952	0.872473	-0.304675	-0.334946	-0.389041	-0.256919	-0.234225	0.413339	0.616715	-0.269936	-0.26993	0.115122	-0.0654518	-0.269934	-0.269924	0.00350002	3.04782e-06	0.0635271	0.0635334	0.435886	0.6585	0.0635291	0.0635393
Analyte677	3,3,5-Trimethylcyclohexyl methylphosphonofluoridoate	grey	0.631107	0.546762	0.0843453	0.462416	-0.103733	-0.13694	-0.159843	-0.130598	-0.161487	-0.0975131	0.00312687	0.137281	-0.0152255	0.272554	-0.0822436	-0.0822395	0.15804	0.335154	-0.0822395	-0.0822342	-0.0821888	-0.0820481	0.5784	0.578419	0.283348	0.0198801	0.578419	0.578444	0.578654	0.579307
Analyte678	Ethanone, 1-(1H-pyrrol-2-yl)-	yellow	21.5529	13.4465	8.1064	5.3401	-0.0186209	-0.18658	-0.132443	-0.272366	-0.307438	0.1338	0.420903	0.705191	0.861681	-0.109011	-0.196379	-0.196378	-0.196378	-0.196378	-0.0153291	-0.00850848	-0.0353947	0.844746	0.180976	0.180976	0.180977	0.180977	0.917638	0.95423	0.811236	4.45096e-14
Analyte679	Chrysanthemumic acid 2,4-dimethylbenzyl ester	turquoise	69.754	52.3819	17.3721	35.0098	-0.138984	0.302304	0.202052	0.871309	0.951427	-0.250606	-0.285645	-0.323028	-0.220103	-0.181906	0.473453	0.663136	-0.229656	-0.22965	-0.142578	-0.0754061	-0.229654	-0.229645	0.00067693	2.80878e-07	0.116361	0.116371	0.333685	0.610483	0.116364	0.11638
Analyte680	n-Tridecan-1-ol	brown	33.0953	16.3179	16.7774	-0.459428	-0.0641827	0.576246	-0.0206241	0.886968	0.705597	-0.21461	-0.243529	-0.295613	-0.184047	-0.11129	0.861039	0.208933	-0.197189	-0.197183	-0.0840467	-0.19719	-0.197187	-0.197177	4.17797e-15	0.154112	0.179147	0.179161	0.570069	0.179145	0.179152	0.179173
Analyte681	unknown	pink	1.61481	1.42859	0.186221	1.24236	-0.0411123	-0.185672	0.724962	-0.0440887	0.0783191	0.0893238	-0.213127	-0.275872	-0.119689	-0.248769	-0.178382	0.119529	-0.0747411	-0.216719	-0.117647	0.604616	0.0800626	-0.216719	0.225112	0.418399	0.613644	0.138996	0.425818	5.33545e-06	0.58855	0.138996
Analyte682	1-Eicosanol	red	2.00284	0.510631	1.49221	-0.981574	-0.0239919	0.470053	-0.0783022	0.42989	0.192587	-0.101286	-0.103846	-0.150255	-0.0801298	-0.0456915	0.651104	-0.0930273	-0.0930219	-0.0930024	-0.0930273	-0.0930261	-0.0930158	-0.0929837	5.41756e-07	0.529422	0.529446	0.529532	0.529422	0.529427	0.529473	0.529616
Analyte683	unknown	green	8.07991	7.88858	0.191333	7.69724	-0.149839	-0.221284	-0.209025	-0.193321	-0.239373	0.902424	-0.0276185	-0.0389604	0.0519659	-0.208908	-0.12712	-0.127119	-0.127114	-0.127096	-0.127119	-0.127118	0.889765	-0.127079	0.38924	0.389243	0.389262	0.389329	0.389243	0.389247	2.80113e-17	0.389393
Analyte684	3-Buten-2-one, 4-(2,2,6-trimethyl-7-oxabicyclo[4.1.0]hept-1-yl)-	turquoise	4.55303	4.43264	0.120388	4.31226	-0.0804344	-0.0985108	0.106639	0.236113	0.513728	-0.0920005	-0.106814	-0.103813	-0.0801361	-0.0599808	-0.0849003	0.5943	-0.0849002	-0.0848998	-0.0849003	-0.0849003	-0.0849001	-0.0848994	0.566144	8.44772e-06	0.566145	0.566147	0.566144	0.566144	0.566145	0.566149
Analyte686	3-Buten-2-one, 4-(4-hydroxy-2,2,6-trimethyl-7-oxabicyclo[4.1.0]hept-1-yl)-	turquoise	71.8458	58.5221	13.3238	45.1983	-0.0488482	0.422759	0.222427	0.835394	0.960258	-0.254641	-0.337588	-0.391451	-0.252317	-0.23296	0.524921	0.53985	-0.232158	-0.279221	-0.0136291	-0.0302544	-0.232451	-0.277058	0.000127979	7.49564e-05	0.112327	0.054615	0.926745	0.838252	0.111862	0.0565957
Analyte687	4,6,10,10-Tetramethyl-5-oxatricyclo[4.4.0.0(1,4)]dec-2-en-7-ol	brown	5.15701	3.34478	1.81222	1.53256	-0.0702601	0.35182	0.0496182	0.645411	0.463679	-0.142293	-0.15574	-0.180984	-0.115901	-0.0819008	0.467111	0.298373	-0.127592	-0.127567	-0.127599	-0.127598	-0.127584	-0.127543	0.0008167	0.0394102	0.387465	0.387559	0.387439	0.387444	0.387495	0.38765
Analyte688	Hexanoic acid, 2-ethyl-	yellow	14.5513	7.03271	7.51854	-0.485837	-0.124439	-0.136876	-0.194439	-0.270363	-0.374097	0.227347	0.159166	0.725281	0.794942	0.234262	-0.0886818	-0.335496	-0.152605	0.169225	-0.10202	-0.0374104	0.209346	0.337642	0.548911	0.0197466	0.300439	0.250211	0.490203	0.800699	0.15328	0.0189263
Analyte689	2,2'-Trimethylenebis-1,3-dioxolane	black	3.86768	3.34605	0.521626	2.82443	0.775719	0.430926	0.187176	-0.122092	-0.103032	-0.118924	-0.113726	-0.141836	-0.073056	-0.0646271	-0.0959826	-0.0959826	-0.0959823	-0.0959815	0.659916	-0.0840243	-0.0959821	-0.0959806	0.516365	0.516365	0.516366	0.51637	3.3583e-07	0.570172	0.516367	0.516373
Analyte690	unknown	blue	1.02143	0.582474	0.438952	0.143522	-0.103343	-0.092825	-0.100566	-0.033776	-0.134839	-0.0183198	0.435471	0.408005	0.0408833	0.376835	-0.0368878	-0.0425766	-0.303573	0.303053	-0.148155	-0.0681695	-0.0233185	0.319628	0.803427	0.773857	0.0359444	0.0362794	0.31492	0.645244	0.874994	0.0267928
Analyte691	Furan-2-carboxylic acid (2-methyl-3-nitro-phenyl)-amide	green	3.58493	3.40777	0.177156	3.23061	-0.117016	-0.17123	-0.160924	-0.141874	-0.183086	0.560544	-0.00437277	-0.0867858	0.0313902	-0.165658	-0.0941863	-0.0941849	-0.0941768	-0.0941479	-0.0941849	-0.0941831	0.659184	-0.09412	0.524282	0.524288	0.524324	0.524452	0.524288	0.524296	3.49655e-07	0.524575
Analyte692	Phenol, 2-methyl-	black	6.4731	4.28432	2.18878	2.09554	0.812905	0.637785	0.188625	0.0650585	0.0749371	-0.198944	-0.20673	-0.259022	-0.138047	-0.148186	0.139711	-0.0999274	-0.166864	-0.166858	0.710329	-0.0826748	-0.166862	-0.166853	0.343595	0.499192	0.256978	0.256994	1.55922e-08	0.576402	0.256983	0.25701
Analyte693	Phenol	yellow	24.6795	14.0845	10.595	3.48945	0.0462001	-0.0253505	-0.20623	-0.137946	-0.19575	-0.0923323	0.193314	0.768156	0.88137	0.121221	-0.0909077	-0.13325	-0.0383633	0.0486599	0.0608671	-0.156625	-0.236392	0.546011	0.538885	0.366588	0.795729	0.742584	0.681098	0.287735	0.105744	5.9661e-05
Analyte694	Benzenamine, 4-(hexyloxy)-	black	7.10254	3.41617	3.68637	-0.270194	0.763926	0.716455	0.119773	0.192277	0.114434	-0.191512	-0.206873	-0.256833	-0.134932	-0.13276	0.292693	-0.162848	-0.162844	-0.162829	0.684326	-0.162847	-0.162839	-0.162814	0.0435043	0.268768	0.268781	0.268825	8.19374e-08	0.268771	0.268795	0.268868
Analyte695	Heptanoic acid	yellow	3.81964	2.47885	1.3408	1.13805	0.0495051	0.0173371	0.0329762	-0.0982389	-0.098647	-0.0840182	-0.116019	0.512616	0.650478	0.0955208	-0.0450557	-0.179882	-0.0478845	0.18462	0.0427693	0.0318688	-0.111752	0.125316	0.761066	0.221172	0.746548	0.209044	0.77286	0.829746	0.449526	0.396057
Analyte696	Silane, trimethoxy[2-(7-oxabicyclo[4.1.0]hept-3-yl)ethyl]-	turquoise	3.50816	2.40331	1.10485	1.29846	0.165705	0.523309	0.0109496	0.425173	0.467054	-0.145808	-0.178957	-0.217326	-0.125807	-0.107628	0.419768	0.000733064	-0.140869	-0.140858	0.28381	-0.140871	-0.140865	-0.140848	0.00297697	0.996055	0.33957	0.339608	0.050599	0.339562	0.339582	0.339644
Analyte697	4-Hexenoic acid	pink	2.61171	1.53503	1.07668	0.458347	0.3818	0.329706	0.757542	0.157079	0.315519	-0.304194	-0.321848	-0.383421	-0.215603	-0.258572	0.0266942	0.178135	-0.18353	-0.265827	0.35255	0.423632	-0.265827	-0.265827	0.857074	0.225765	0.211792	0.0678251	0.0139858	0.00269693	0.0678248	0.0678255
Analyte698	Pentanoic acid, 2-methyl-	yellow	14.1725	7.26315	6.90935	0.353802	-0.235774	-0.196045	-0.424562	-0.0704396	-0.194163	0.311089	0.421496	0.709719	0.799703	0.0671002	-0.0419006	-0.106264	-0.106628	-0.00893421	-0.180204	-0.29882	0.210794	0.531957	0.777355	0.472234	0.470707	0.951943	0.220333	0.039102	0.150394	9.97712e-05
Analyte699	Acetate, (2,5,5,8a-tetramethyl-1,2,3,5,6,7,8,8a-octahydro-1-naphthalenyl) ester	turquoise	71.8323	57.2653	14.567	42.6983	-0.119045	0.297115	0.320064	0.838703	0.980437	-0.287409	-0.321203	-0.368037	-0.247517	-0.216185	0.450108	0.689368	-0.259164	-0.25916	-0.125811	0.022976	-0.259162	-0.259156	0.00132759	6.01975e-08	0.0752827	0.0752876	0.39418	0.876816	0.0752842	0.0752923
Analyte700	1,6:3,4-Dianhydro-2-deoxy-??-d-ribo-hexopyranose	grey	1.05775	0.240171	0.817582	-0.577411	-0.0462774	0.401066	0.113405	0.358039	0.264683	-0.122853	-0.136224	-0.175492	-0.0962617	-0.115201	0.537963	-0.110789	-0.110784	-0.110767	-0.110789	0.126696	-0.110779	-0.11075	8.03132e-05	0.453466	0.453486	0.453557	0.453466	0.390835	0.453508	0.453626
Analyte701	unknown	blue	23.3575	16.0565	7.30099	8.75555	-0.245813	-0.328099	-0.418375	-0.307319	-0.411257	0.178948	0.344547	0.869709	0.75238	0.366168	-0.211991	-0.21199	-0.00835788	0.344036	-0.21199	-0.21199	0.0180251	0.494258	0.148038	0.148038	0.955039	0.0166513	0.148038	0.148039	0.903216	0.000356288
Analyte702	Oxacycloheptadec-8-en-2-one, (8Z)-	red	6.42714	3.68077	2.74637	0.934402	0.574444	0.776226	0.266598	0.373213	0.406564	-0.273648	-0.290628	-0.371522	-0.206991	-0.219866	0.384813	0.0509078	-0.2444	-0.244355	0.549767	-0.00803513	-0.244386	-0.244312	0.00692039	0.731128	0.0941086	0.0941704	5.17965e-05	0.956774	0.094128	0.09423
Analyte703	2(3H)-Furanone, dihydro-5-propyl-	green	3.9196	1.85318	2.06642	-0.213245	-0.265569	-0.367254	-0.414169	-0.345195	-0.437703	0.589262	0.173536	0.352454	0.300558	0.0966245	-0.226318	-0.226318	0.11887	0.0840787	-0.226318	-0.226318	0.60392	0.0984028	0.121913	0.121913	0.420988	0.569921	0.121913	0.121913	5.5061e-06	0.505794
Analyte704	Pentadecanal-	brown	61.7908	25.1568	36.634	-11.4772	-0.0860677	0.358948	0.170904	0.938321	0.891283	-0.253641	-0.29704	-0.340452	-0.230026	-0.176244	0.530213	0.730293	-0.225078	-0.244145	-0.100672	-0.219301	-0.228468	-0.242841	0.000106175	3.8404e-09	0.124026	0.0944626	0.495982	0.134234	0.118314	0.0962914
Analyte705	1-Methylene-2b-hydroxymethyl-3,3-dimethyl-4b-(3-methylbut-2-enyl)-cyclohexane	green	2.50716	2.2242	0.282957	1.94124	-0.109952	-0.150355	-0.151172	-0.136663	-0.163601	0.622959	-0.00165332	0.0254427	0.0636733	-0.136125	-0.0907912	-0.0907889	-0.090776	-0.0907297	-0.0907889	-0.090786	0.635346	-0.090685	0.539408	0.539418	0.539476	0.539684	0.539418	0.539431	1.22738e-06	0.539884
Analyte706	4H-Chromene, 4a,5,6,7,8,8a-hexahydro-2,3,5,5,8a-pentamethyl	pink	2.13949	1.84789	0.2916	1.55629	-0.027234	-0.120087	0.665992	-0.142056	0.0602462	-0.113473	-0.117991	-0.143101	-0.0808313	-0.159637	-0.0968209	-0.0968205	-0.0968176	-0.0968073	-0.0968205	0.677699	-0.0968144	-0.0967974	0.512691	0.512693	0.512705	0.51275	0.512693	1.21766e-07	0.512719	0.512793
Analyte707	unknown	brown	11.3362	6.0686	5.26756	0.80104	-0.020486	0.511382	-0.0159408	0.74556	0.541164	-0.173185	-0.204074	-0.251775	-0.156322	-0.0999385	0.692075	0.119526	-0.16591	-0.1659	0.0179193	-0.165913	-0.165907	-0.165891	5.08818e-08	0.418411	0.259745	0.259775	0.903782	0.259739	0.259755	0.259803
Analyte708	L-Leucine, N-methyl-N-(3-chloropropoxycarbonyl)-, tridecyl ester	turquoise	5.89922	3.97988	1.91934	2.06054	-0.175666	-0.283848	0.586817	0.265032	0.474025	-0.201982	-0.192004	-0.182296	-0.173534	-0.114303	-0.21877	0.657285	-0.214485	-0.0831387	-0.21877	0.42008	-0.152094	-0.190107	0.135203	3.8801e-07	0.143215	0.574257	0.135203	0.0029534	0.302081	0.195589
Analyte709	Methyl(methyl 2,3,4-tri-O-methyl-?d-mannopyranoside)uronate	grey	2.03258	1.41108	0.621501	0.789581	-0.196712	-0.256993	-0.281587	-0.149082	-0.216419	0.155887	0.391169	0.309814	0.20421	-0.0144362	-0.149438	-0.04777	0.0227413	-0.0863705	-0.162301	-0.194476	0.00929371	0.608321	0.310702	0.747134	0.878065	0.559414	0.2704	0.185323	0.950011	4.50582e-06
Analyte710	2,4-Difluorobenzoic acid, 2,4,5-trichlorophenyl ester	turquoise	4.36918	2.92583	1.44335	1.48248	-0.029691	0.362279	0.0318093	0.562429	0.515366	-0.16549	-0.188268	-0.225201	-0.147295	-0.0973329	0.441916	0.236976	-0.150255	-0.15024	0.0723376	-0.150258	-0.15025	-0.150227	0.00166317	0.10486	0.308034	0.30808	0.625125	0.308024	0.308049	0.308125
Analyte711	Epicubenol	green	14.8464	4.97901	9.86741	-4.8884	-0.211539	-0.32041	-0.324594	-0.269877	-0.340688	0.684598	0.289369	0.599392	0.76025	-0.172266	-0.188926	-0.188926	-0.188925	-0.188921	-0.188926	-0.148168	0.531352	0.56144	0.198431	0.198432	0.198435	0.198444	0.198432	0.314878	0.000101953	3.30195e-05
Analyte712	cis-9-Hexadecenal	brown	58.2301	26.1587	32.0714	-5.91276	-0.133489	0.302522	0.149842	0.944028	0.867402	-0.240218	-0.26769	-0.306777	-0.212971	-0.14858	0.522755	0.723775	-0.217817	-0.217815	-0.158903	-0.217817	-0.216366	-0.217813	0.000138024	6.14912e-09	0.136956	0.13696	0.280693	0.136956	0.139656	0.136963
Analyte713	1,2,3,4,5,6,7,8-Octahydro-1-methylphenanthrene	green	6.43291	6.40317	0.0297384	6.37343	-0.114449	-0.183227	-0.161987	-0.148149	-0.19047	0.762058	-0.0228757	-0.102545	0.00140132	-0.172881	-0.0975232	-0.0975208	-0.0975073	-0.0974588	-0.0975208	-0.0975178	0.682461	-0.0974121	0.509623	0.509633	0.509692	0.509904	0.509633	0.509647	9.16966e-08	0.510108
Analyte714	3-Butylisobenzofuran-1(3H)-one	turquoise	41.4821	32.6262	8.85591	23.7703	-0.0942216	0.4323	0.0353057	0.777677	0.835303	-0.204346	-0.244145	-0.279932	-0.180212	-0.139327	0.609687	0.325303	-0.192624	-0.19262	-0.0585378	-0.10597	-0.192623	-0.192616	4.23122e-06	0.024064	0.189628	0.189637	0.692688	0.473467	0.189631	0.189646
Analyte715	E,Z-4-Ethylidenecyclohexene	brown	3.1529	2.62876	0.524134	2.10463	-0.0579959	0.363949	-0.0859744	0.549714	0.280048	-0.106582	-0.121184	-0.159892	-0.0956697	-0.0294437	0.682412	-0.0975038	-0.0974966	-0.0974709	-0.0975038	-0.0975022	-0.0974885	-0.0974461	9.19659e-08	0.509707	0.509739	0.509851	0.509707	0.509714	0.509774	0.509959
Analyte716	3,7-Dimethyl-2,3,3a,4,5,6-hexahydro-1-benzofuran	turquoise	10.1669	9.16661	1.00024	8.16636	-0.11333	0.142671	0.231721	0.501721	0.712127	-0.187878	-0.212162	-0.245925	-0.164068	-0.151382	0.295392	0.410928	-0.170788	-0.170756	-0.170796	0.147524	-0.170778	-0.170726	0.0415176	0.00371608	0.2458	0.245887	0.245775	0.317009	0.245827	0.245971
Analyte717	Benzene, 1-(1,5-dimethylhexyl)-4-methyl-	green	13.4155	5.52366	7.89184	-2.36817	-0.213117	-0.325789	-0.313164	-0.274923	-0.335647	0.725665	0.271358	0.563797	0.726633	-0.188799	-0.192189	-0.192189	-0.192188	-0.192185	-0.192189	-0.129235	0.572186	0.51799	0.190647	0.190648	0.19065	0.190656	0.190648	0.381334	2.14851e-05	0.000162694
Analyte718	5-Cyano-1,2,3-thiadiazole	blue	38.4154	28.7962	9.61918	19.177	-0.127027	-0.20428	-0.32961	-0.257113	-0.346486	-0.0537424	0.334929	0.954835	0.801575	0.563618	-0.178388	-0.178388	-0.178387	0.467517	-0.112345	-0.178388	-0.178386	0.536766	0.225095	0.225095	0.225098	0.000807044	0.447108	0.225096	0.225101	8.3887e-05
Analyte719	4,4,6-Trimethyl-cyclohex-2-en-1-ol	grey	1.14746	0.113922	1.03354	-0.919616	-0.369908	-0.204193	-0.304134	0.245036	0.302721	0.0473811	0.100557	0.450227	0.349925	0.293218	0.0280746	0.367653	-0.0691305	0.160751	-0.318799	-0.30521	-0.0158037	0.152464	0.849767	0.0101475	0.640583	0.275063	0.0272123	0.0349067	0.915097	0.300891
Analyte720	(1-Methoxy-pentyl)-cyclopropane	grey	0.682363	0.575906	0.106457	0.469449	-0.168369	-0.221007	-0.237351	-0.212839	-0.259448	0.271243	-0.0740039	-0.113323	-0.0585295	-0.075142	-0.137565	-0.137565	0.652701	-0.137553	-0.137565	-0.137564	0.172654	-0.137543	0.351129	0.351131	4.97353e-07	0.351175	0.351131	0.351133	0.240599	0.351208
Analyte721	1,2,2-Trimethylpropyl trifluoroacetate	turquoise	17.2985	13.7544	3.54408	10.2103	-0.132785	-0.199447	0.536189	0.447536	0.705011	-0.225054	-0.24276	-0.263302	-0.186576	-0.198019	-0.155336	0.892224	-0.166415	-0.199427	-0.171832	0.19964	-0.199429	-0.199425	0.291771	1.71312e-17	0.258277	0.174163	0.242882	0.173694	0.174159	0.174167
Analyte722	2,5-di-tert-Butyl-1,4-benzoquinone	green	7.98387	7.71668	0.267193	7.44948	-0.172967	-0.255653	-0.25469	-0.224106	-0.281596	0.905398	0.059733	0.0397498	0.104243	-0.22557	-0.148186	-0.148185	-0.148182	-0.148169	-0.148185	-0.148184	0.853941	0.0351496	0.314819	0.314821	0.314833	0.314874	0.314821	0.314824	1.21294e-14	0.812519
Analyte723	p-Cresol	black	10.7337	7.07492	3.65878	3.41614	0.925134	0.719724	0.18465	0.0430356	0.0311332	-0.188486	-0.195107	-0.244895	-0.126319	-0.126046	0.105306	-0.151395	-0.158786	-0.158784	0.826865	-0.145638	-0.158785	-0.158782	0.476259	0.304335	0.281052	0.281057	4.45426e-13	0.323303	0.281054	0.281063
Analyte724	unknown	yellow	8.69612	3.79807	4.89805	-1.09999	0.070204	-0.100129	-0.0868464	-0.27045	-0.326856	-0.117439	0.0944346	0.633208	0.67141	0.258127	-0.187078	-0.187078	-0.187077	0.0730415	0.0623507	0.0423732	-0.187075	0.570543	0.202937	0.202938	0.202941	0.621753	0.673754	0.774909	0.202945	2.29661e-05
Analyte725	Cyclohexanemethanol, 4-ethenyl-??,??,4-trimethyl-3-(1-methylethenyl)-, [1R-(1??,3??,4??)]-	brown	14.8657	9.34371	5.522	3.82171	-0.140607	0.393678	0.0395613	0.802064	0.609345	-0.207184	-0.220156	-0.267334	-0.176384	-0.100429	0.694356	0.391983	-0.18106	-0.181053	-0.181061	-0.181061	-0.181058	-0.181047	4.40999e-08	0.00586256	0.218113	0.21813	0.218109	0.21811	0.218119	0.218146
Analyte726	unknown	black	9.58189	4.6394	4.94249	-0.303088	0.858515	0.759668	0.193818	0.160757	0.182648	-0.238142	-0.24832	-0.315196	-0.175285	-0.167584	0.191617	0.00828516	-0.205322	-0.205311	0.826674	-0.205324	-0.205319	-0.2053	0.191997	0.95543	0.161519	0.161542	4.55843e-13	0.161514	0.161526	0.161564
Analyte727	Succinic acid, tridec-2-yn-1-yl 2-methylbutyl ester	grey	3.43242	3.27014	0.162278	3.10786	-0.117878	-0.157998	-0.161893	-0.143924	-0.170105	-0.0285178	-0.0575033	-0.065478	-0.0253994	-0.0257263	-0.0953454	-0.0953441	0.667298	-0.0953098	-0.0953441	-0.0953425	-0.0953282	-0.0952839	0.519166	0.519172	2.22234e-07	0.519323	0.519172	0.519179	0.519242	0.519437
Analyte728	unknown	turquoise	71.1455	56.1824	14.9631	41.2192	-0.0492856	0.363831	0.343567	0.848159	0.969097	-0.301289	-0.33992	-0.392403	-0.258976	-0.234434	0.488567	0.595647	-0.272889	-0.27288	-0.0483596	0.0556716	-0.272886	-0.272871	0.000426393	7.96308e-06	0.0605747	0.060584	0.744118	0.707044	0.0605776	0.060593
Analyte729	Cyclohexene, 1,5,5-trimethyl-6-acetylmethyl-	turquoise	66.7728	54.4701	12.3027	42.1674	-0.13267	0.292559	0.181892	0.819167	0.956936	-0.249147	-0.285546	-0.324145	-0.219764	-0.185741	0.458195	0.617368	-0.228797	-0.228795	-0.130806	-0.0295766	-0.228796	-0.228793	0.00105696	2.95516e-06	0.117772	0.117775	0.375523	0.841829	0.117773	0.117778
Analyte730	Glycine, N-methyl-N-methoxycarbonyl-, octyl ester	green	3.66651	3.43265	0.233855	3.1988	-0.135642	-0.207274	-0.178393	-0.172941	-0.212962	0.695144	-0.0318624	-0.0899392	0.0425392	-0.161394	-0.111012	-0.111011	0.0870172	-0.110982	-0.111011	-0.111009	0.578967	-0.11096	0.452553	0.452558	0.556466	0.452677	0.452558	0.452564	1.62539e-05	0.452766
Analyte731	Octanoic acid	yellow	6.60433	4.31986	2.28447	2.03539	-0.172371	-0.245201	-0.238276	-0.201894	-0.27867	0.575068	-0.00180372	0.426938	0.698776	-0.1479	-0.122995	-0.166588	0.118583	-0.166587	-0.152898	-0.130736	0.362287	0.258934	0.404936	0.257778	0.422118	0.257779	0.299501	0.375779	0.0113918	0.0755514
Analyte732	unknown	blue	13.5671	9.86512	3.70194	6.16319	-0.212607	-0.355407	-0.278943	-0.317169	-0.401122	0.146822	0.424427	0.810347	0.630126	0.423496	-0.27195	-0.132616	-0.0351456	0.165825	-0.210622	-0.133421	0.0306575	0.587272	0.0615014	0.368894	0.81254	0.259995	0.150735	0.365967	0.836126	1.14501e-05
Analyte733	3,5-Heptanedione, 4-ethyl-2,2,6,6-tetramethyl-	turquoise	49.3172	40.0977	9.21943	30.8783	-0.0378486	0.412615	0.105521	0.780037	0.898327	-0.249165	-0.281648	-0.326809	-0.213215	-0.164256	0.525781	0.517149	-0.226773	-0.226754	-0.0308712	-0.105029	-0.226767	-0.226736	0.00012418	0.000167444	0.121145	0.121177	0.835	0.477427	0.121155	0.121207
Analyte734	unknown	brown	9.31354	5.62056	3.69297	1.92759	-0.108509	0.443716	0.00404298	0.713101	0.526861	-0.155747	-0.172438	-0.212001	-0.130626	-0.0676022	0.686614	0.157327	-0.14066	-0.140653	-0.140662	-0.140662	-0.140658	-0.140646	7.12929e-08	0.285551	0.340293	0.340318	0.340286	0.340287	0.340301	0.340342
Analyte735	2,4,7,9-Tetramethyl-5-decyn-4,7-diol	pink	3.55865	2.65373	0.904927	1.7488	0.500332	0.173754	0.781194	-0.253717	-0.0531974	-0.219349	-0.227115	-0.277234	-0.128257	-0.227173	-0.182248	-0.182248	-0.182245	-0.182235	0.381279	0.712164	-0.182242	-0.182226	0.215056	0.215057	0.215064	0.215089	0.00750019	1.37749e-08	0.215072	0.215113
Analyte736	Valeric anhydride	brown	7.32133	4.03313	3.2882	0.744928	-0.118737	-0.147871	0.195748	0.417717	0.490066	-0.120731	-0.128158	-0.135194	-0.117234	-0.117426	-0.106381	0.744656	-0.10638	-0.106378	-0.106381	-0.106381	-0.10638	-0.106375	0.471742	1.29557e-09	0.471745	0.471756	0.471742	0.471743	0.471748	0.471766
Analyte737	Pilocarpine	blue	29.2176	21.5714	7.64618	13.9252	-0.203495	-0.280712	-0.360855	-0.264726	-0.361208	-0.0156567	0.598799	0.901693	0.737142	0.343712	-0.18242	-0.182419	-0.182418	0.283034	-0.182419	-0.162421	-0.182417	0.79148	0.214617	0.214618	0.21462	0.0512603	0.214618	0.270043	0.214623	2.13201e-11
Analyte738	Phenol, 2-(1-methylethyl)-	turquoise	11.9739	5.71718	6.2567	-0.539517	0.552564	0.714409	0.282514	0.603186	0.613149	-0.331879	-0.348346	-0.43063	-0.260255	-0.236679	0.470002	0.347223	-0.286617	-0.286616	0.463132	-0.133894	-0.286617	-0.286614	0.00075006	0.0156069	0.0482622	0.0482635	0.000917109	0.364257	0.0482626	0.0482649
Analyte739	2-Methylheptanoic acid	turquoise	51.9178	34.8402	17.0776	17.7626	-0.059218	0.29468	0.250655	0.844637	0.902119	-0.270649	-0.301262	-0.342859	-0.236721	-0.188695	0.388837	0.760367	-0.242607	-0.242601	-0.0497215	-0.129074	-0.242605	-0.242596	0.00630794	3.62463e-10	0.0966239	0.0966318	0.737166	0.381929	0.0966264	0.0966394
Analyte740	(3R,3aS,6S,7R)-3,6,8,8-Tetramethyloctahydro-1H-3a,7-methanoazulen-6-ol	red	19.9986	12.0631	7.93544	4.1277	0.494166	0.946573	0.0921683	0.601037	0.461344	-0.263114	-0.304352	-0.388422	-0.212318	-0.186354	0.73168	-0.0563244	-0.249971	-0.249966	0.493595	-0.189597	-0.229456	-0.249961	3.46829e-09	0.703765	0.086617	0.0866235	0.000363879	0.196813	0.116688	0.0866298
Analyte741	unknown	brown	11.6378	5.11813	6.51963	-1.4015	-0.127697	0.0552128	0.126235	0.690267	0.656364	-0.156391	-0.180872	-0.197669	-0.148708	-0.0943735	0.257436	0.616978	-0.145739	-0.145732	-0.145741	-0.14574	-0.145737	-0.145725	0.0773179	3.01018e-06	0.322965	0.322988	0.322959	0.32296	0.322972	0.323011
Analyte742	2-Pentadecanone, 6,10,14-trimethyl-	blue	23.4908	15.0861	8.40471	6.68134	-0.183117	-0.186078	-0.279855	-0.0878047	-0.151971	-0.0206599	0.452853	0.842618	0.779968	0.292908	-0.0921317	-0.0399526	-0.199865	0.143075	-0.164697	-0.167491	-0.188662	0.709724	0.53341	0.78746	0.173201	0.331982	0.263295	0.255168	0.199072	1.62391e-08
Analyte743	Phosphoric acid, monododecyl ester	blue	18.9499	13.0046	5.94533	7.05925	-0.304983	-0.41956	-0.521521	-0.394656	-0.51898	0.141844	0.622358	0.837248	0.614626	0.368739	-0.264677	-0.264676	-0.0291279	0.409566	-0.264676	-0.264676	0.0776915	0.600576	0.0690689	0.0690691	0.844198	0.00384329	0.0690691	0.0690694	0.599675	6.39966e-06
Analyte744	1-methyl-4-(prop-1-en-2-yl)-7-oxabicyclo[4.1.0]heptan-2one	turquoise	30.577	27.5206	3.05635	24.4643	-0.0365537	0.174382	0.298405	0.611456	0.860206	-0.239778	-0.27551	-0.306706	-0.208306	-0.196251	0.240857	0.568554	-0.218543	-0.218537	-0.00394098	0.068683	-0.218541	-0.218531	0.0991282	2.48849e-05	0.135619	0.13563	0.978791	0.642752	0.135623	0.135641
Analyte745	Carbonic acid, butyl phenyl ester	brown	33.8827	16.0135	17.8692	-1.85573	-0.0608498	0.60226	-0.0197916	0.880157	0.717289	-0.216489	-0.260662	-0.320649	-0.194375	-0.144083	0.830057	0.25297	-0.176222	-0.215986	-0.0692242	-0.215989	-0.189622	-0.215983	3.01146e-13	0.0827822	0.230869	0.14037	0.640129	0.140363	0.196754	0.140375
Analyte746	1,5,6,7-Tetramethylbicyclo[3.2.0]hepta-2,6-diene	pink	3.67824	3.17106	0.507186	2.66387	0.359751	0.0707505	0.818946	-0.254375	0.0130277	-0.211986	-0.215843	-0.265826	-0.130153	-0.221227	-0.177729	-0.177728	-0.177725	-0.177713	0.224683	0.841633	-0.177721	-0.177701	0.226843	0.226844	0.226853	0.226885	0.124706	6.78228e-14	0.226863	0.226916
Analyte747	2-Butyl-6-methyl-4-pyrimidinol	turquoise	38.172	26.7887	11.3833	15.4054	-0.0970237	0.262854	0.202048	0.797332	0.842563	-0.147924	-0.334479	-0.40101	-0.256714	-0.255793	0.355249	0.649744	-0.132413	-0.294106	-0.0416203	-0.121836	-0.120914	-0.294103	0.0132207	5.8246e-07	0.369632	0.0424548	0.778806	0.40941	0.412988	0.0424568
Analyte748	Muurola-4,10(14)-dien-1??-ol	green	10.8224	6.13646	4.68596	1.4505	-0.221376	-0.33169	-0.3551	-0.280943	-0.37138	0.785053	0.332552	0.506907	0.629166	-0.188489	-0.193785	-0.193785	-0.193784	-0.19378	-0.193785	-0.193785	0.651256	0.511449	0.18692	0.186921	0.186923	0.186933	0.186921	0.186921	5.37382e-07	0.0002031
Analyte749	1,1,1,3,5,7,7,7-Octamethyl-3,5-bis(trimethylsiloxy)tetrasiloxane	grey	0.179312	0.0545189	0.124793	-0.0702736	0.025691	0.152237	0.0902975	0.227122	0.297239	-0.0247536	0.0797735	-0.186416	-0.114634	-0.273783	0.136381	0.236292	-0.0605847	-0.349858	0.0267368	-0.0587641	0.00370748	0.0660893	0.355331	0.105896	0.682499	0.014786	0.856848	0.691559	0.980048	0.655381
Analyte750	Hexahydro-1-oxa-cyclopropa[d]inden-2-one	brown	13.125	8.73259	4.39245	4.34014	-0.0705871	0.581569	-0.0618532	0.743806	0.472696	-0.153092	-0.171841	-0.219937	-0.126708	-0.0673457	0.854702	-0.00987608	-0.140815	-0.140792	-0.140822	-0.14082	-0.140808	-0.140769	1.08497e-14	0.946883	0.339756	0.339837	0.339734	0.339739	0.339782	0.339915
Analyte751	1,3-Dioxolan-2-one	green	1.5722	1.36351	0.208693	1.15482	-0.1444	-0.174981	-0.152408	-0.0159031	0.0150334	0.562031	0.37622	0.00114113	0.0210719	-0.177831	-0.107131	0.10002	-0.131334	-0.159751	-0.0865102	-0.159763	0.453802	0.0906675	0.468604	0.498794	0.373582	0.2781	0.558777	0.278064	0.00119713	0.539963
Analyte752	2-Hydroxy-gamma-butyrolactone	pink	3.0238	1.69657	1.32723	0.369344	0.585501	0.257555	0.694451	-0.219634	-0.111703	-0.233383	-0.224995	-0.283421	-0.134502	-0.196814	-0.19402	-0.112305	-0.0993851	-0.194018	0.482327	0.505436	-0.194019	-0.194016	0.186378	0.447272	0.501535	0.186382	0.000517383	0.000248062	0.18638	0.186386
Analyte754	1,3-Dioxane, 2-pentadecyl-	green	4.23154	3.72133	0.510204	3.21113	-0.152881	-0.230432	-0.213158	-0.188647	-0.238674	0.649087	-0.0226423	-0.111038	0.0264094	-0.187063	-0.125328	-0.125327	0.0733738	-0.125291	-0.125327	-0.125325	0.678489	-0.125264	0.396012	0.396017	0.620164	0.396153	0.396017	0.396024	1.16211e-07	0.396255
Analyte755	unknown	brown	11.4625	7.16677	4.29574	2.87104	-0.137044	0.142989	0.136238	0.73107	0.584572	-0.18111	-0.188117	-0.216694	-0.156391	-0.0988394	0.333534	0.613898	-0.157911	-0.157898	-0.157915	-0.157914	-0.157907	-0.157886	0.0205227	3.47949e-06	0.283745	0.283784	0.283733	0.283736	0.283757	0.283822
Analyte756	3-(3,4-Dimethoxyphenethyl)-2-[(4-methoxyphenyl)imino]-1,3-thiazolan-4-one	black	2.5766	2.17232	0.404282	1.76804	0.683546	0.423901	0.131999	-0.100721	-0.0536537	-0.110091	-0.115941	-0.137488	-0.0711881	-0.101088	-0.0902705	-0.0902688	-0.0902589	-0.0902233	0.631725	-0.0902666	-0.0902477	-0.090189	0.541746	0.541754	0.541799	0.541959	1.47161e-06	0.541764	0.541849	0.542113
Analyte757	2-(2-Phenylthioethylidene)adamantane	turquoise	3.02398	2.09483	0.929148	1.16569	0.0811312	-0.0959792	0.608225	0.0734508	0.457503	-0.21624	-0.199682	-0.246637	-0.156774	-0.246335	-0.242968	0.538424	-0.204415	-0.242956	0.0543707	0.421975	-0.211244	-0.113186	0.0961132	7.89733e-05	0.163419	0.0961298	0.713594	0.00281402	0.149504	0.443693
Analyte758	Benzoic acid, 3-methylbutyl-2 ester	grey	3.60911	2.14709	1.46202	0.685067	-0.112987	-0.11773	-0.189521	-0.1496	-0.19115	-0.122648	0.0225001	0.449066	0.0469223	0.797161	-0.0943633	-0.094362	-0.0943546	0.660451	-0.094362	-0.0943603	-0.0943462	-0.0943023	0.523499	0.523505	0.523538	3.26061e-07	0.523505	0.523512	0.523575	0.523769
Analyte759	unknown	brown	26.9665	14.4433	12.5232	1.92009	-0.1268	0.462204	0.0300595	0.866663	0.688388	-0.189962	-0.215267	-0.255508	-0.163226	-0.101296	0.729783	0.322912	-0.175451	-0.175447	-0.175453	-0.175452	-0.17545	-0.175442	3.98651e-09	0.0251835	0.232948	0.23296	0.232945	0.232945	0.232952	0.232972
Analyte760	Phenol, 4-ethyl-	black	2.8688	2.27607	0.59273	1.68334	0.707298	0.476969	0.139178	-0.112707	0.0218097	-0.116539	-0.140192	-0.158418	-0.0845946	-0.102007	-0.104451	-0.10445	-0.104447	-0.104435	0.731098	-0.104449	-0.104443	-0.104423	0.479866	0.479869	0.479883	0.479935	3.62018e-09	0.479872	0.4799	0.479985
Analyte761	Cyclopentane, 1-ethyl-1-methyl-	brown	61.0149	21.7941	39.2209	-17.4268	-0.136837	0.405317	0.0533192	0.932081	0.881347	-0.23254	-0.260789	-0.234551	-0.129995	-0.106637	0.624383	0.55989	-0.219255	-0.187531	-0.134928	-0.228896	-0.217495	-0.196168	2.11119e-06	3.50876e-05	0.134318	0.201826	0.36053	0.117608	0.137552	0.181454
Analyte762	2-Methoxy-4-vinylphenol	green	3.91416	1.65162	2.26254	-0.610912	-0.148763	-0.236176	-0.274326	-0.224151	-0.282744	0.536276	0.386892	0.434541	0.46566	-0.127825	-0.155691	-0.155691	-0.15569	-0.155689	-0.112643	-0.155691	0.325551	0.565543	0.290655	0.290656	0.290657	0.290662	0.445898	0.290656	0.0239499	2.80723e-05
Analyte763	(E)-Hexadec-2-enal	brown	33.8228	19.8504	13.9724	5.87793	-0.119054	0.565309	-0.0235701	0.908863	0.671501	-0.200709	-0.22203	-0.27078	-0.168703	-0.0912502	0.894173	0.189484	-0.183366	-0.173221	-0.176972	-0.183366	-0.183366	-0.183365	1.15052e-17	0.197086	0.212207	0.239034	0.228857	0.212207	0.212208	0.212211
Analyte764	1-Formyl-2,2,6-trimethyl-3-cis-(3-methylbut-2-enyl)-5-cyclohexene	turquoise	3.79071	3.37681	0.413899	2.96292	-0.0199251	0.350978	-0.00737938	0.341636	0.535136	-0.163374	-0.187072	-0.224551	-0.137132	-0.109441	0.434677	0.0990259	-0.148728	-0.148727	0.0470528	0.0141517	-0.148728	-0.148725	0.00202036	0.50309	0.31303	0.313036	0.750808	0.923945	0.313032	0.313042
Analyte765	(3-Methoxyphenyl) methanol, tert.-butyl ether	black	2.48982	2.31181	0.17801	2.1338	0.718097	0.348699	0.148661	-0.102255	-0.0837728	-0.106687	-0.106269	-0.128861	-0.0689598	-0.0495338	-0.0852982	-0.0852968	-0.0852883	-0.0852581	0.596944	-0.0852949	-0.0852788	-0.085229	0.564319	0.564326	0.564365	0.564503	7.52056e-06	0.564334	0.564408	0.564637
Analyte766	cis,cis-7,10,-Hexadecadienal	brown	68.9637	26.8714	42.0923	-15.2209	-0.130737	0.411588	0.157111	0.965797	0.895472	-0.246579	-0.293391	-0.341366	-0.225002	-0.173783	0.661415	0.557123	-0.227725	-0.238841	-0.163069	-0.124513	-0.22555	-0.23884	3.09101e-07	3.90789e-05	0.119549	0.102075	0.268109	0.399118	0.123218	0.102076
Analyte767	(1R,2R,3S,5R)-(-)-2,3-Pinanediol	black	9.72272	7.3877	2.33502	5.05268	0.923837	0.570786	0.465325	-0.217579	-0.0515849	-0.21325	-0.221148	-0.274468	-0.134664	-0.19529	-0.179648	-0.170844	-0.179647	-0.179645	0.909506	0.159566	-0.179646	-0.179643	0.221785	0.245642	0.221786	0.221791	3.7234e-19	0.278663	0.221788	0.221796
Analyte768	Pentadecanoic acid, 14-methyl-, methyl ester	brown	6.0092	2.81955	3.18965	-0.370099	-0.239379	0.0722199	-0.0911374	0.618239	0.552006	-0.00696456	0.141647	0.272091	0.306408	-0.035697	0.240564	0.580487	-0.322053	-0.0811743	-0.200652	-0.332825	-0.103663	0.219316	0.0995516	1.52553e-05	0.0255964	0.583366	0.171479	0.0208093	0.483206	0.134207
Analyte769	9,12-Octadecadienoyl chloride, (Z,Z)-	yellow	3.97284	1.63724	2.3356	-0.698362	-0.134866	-0.309655	-0.173588	-0.326577	-0.322272	0.350571	-0.115346	0.574443	0.592518	0.234221	-0.286822	-0.132279	-0.0874446	0.380534	-0.106161	-0.0735237	0.271427	0.034269	0.0480952	0.370123	0.554521	0.00762761	0.472665	0.619448	0.0620227	0.817134
Analyte770	3,7,7-Trimethyl-1-penta-1,3-dienyl-2-oxabicyclo[3.2.0]hept-3-ene	turquoise	62.6296	45.2884	17.3412	27.9472	-0.0955348	0.363165	0.228369	0.880622	0.931485	-0.284461	-0.315474	-0.369721	-0.24829	-0.215827	0.530618	0.641211	-0.256528	-0.256518	-0.10282	-0.0429298	-0.256525	-0.256508	0.000104658	9.10208e-07	0.0784057	0.0784177	0.486788	0.77203	0.0784095	0.0784293
Analyte771	1-Propanone, 2-chloro-1-(2,4-dimethylphenyl)-2-methyl-	grey	0.637461	0.199669	0.437792	-0.238123	0.122816	-0.0968178	-0.0498707	-0.344036	-0.378455	-0.162838	0.1688	0.222856	-0.0394591	0.552399	-0.225285	-0.225284	0.0732607	0.292614	0.0808588	-0.00404231	-0.14084	0.148717	0.123672	0.123673	0.620705	0.0435635	0.584836	0.978246	0.33967	0.313067
Analyte772	2-(3-Methylbuta-1,3-dienyl)cyclohexanone	brown	38.8701	24.4693	14.4008	10.0685	-0.15607	0.373804	0.0932169	0.955888	0.722728	-0.225078	-0.243683	-0.290281	-0.196812	-0.127409	0.686025	0.518734	-0.200801	-0.200784	-0.200806	-0.200805	-0.200796	-0.200767	7.39012e-08	0.000158597	0.171153	0.171192	0.171143	0.171145	0.171166	0.171229
Analyte773	Benzene, 1-pentyl-4-vinyl-	green	7.04875	7.0205	0.028247	6.99226	-0.112719	-0.179591	-0.161302	-0.14544	-0.185478	0.776906	-0.0240416	-0.0960498	0.00479432	-0.168494	-0.0957445	-0.0957427	-0.0957325	-0.095696	-0.0957427	-0.0957404	0.67006	-0.0956608	0.517411	0.517419	0.517464	0.517624	0.517419	0.517429	1.89865e-07	0.517779
Analyte774	1,4-Cyclohexadiene, 3,3,6,6-tetraethyl-	turquoise	76.8331	57.6549	19.1782	38.4766	-0.102002	0.37492	0.241736	0.893882	0.967044	-0.278471	-0.315425	-0.363598	-0.240961	-0.200587	0.561989	0.598915	-0.25351	-0.253508	-0.109595	-0.0372749	-0.253509	-0.253506	3.23138e-05	6.89167e-06	0.0821053	0.082108	0.458377	0.801406	0.0821062	0.0821106
Analyte775	Ethanone, 1-(3-hydroxy-4-methoxyphenyl)-	turquoise	68.4157	50.1041	18.3116	31.7925	-0.112032	0.410542	0.172986	0.889949	0.935781	-0.266848	-0.299142	-0.345845	-0.229023	-0.182348	0.586612	0.580501	-0.241386	-0.241383	-0.112857	-0.0887208	-0.241385	-0.241381	1.17774e-05	1.52465e-05	0.0983651	0.0983691	0.445029	0.548734	0.0983664	0.0983729
Analyte776	Heptadecanal	brown	50.6868	21.9974	28.6894	-6.69194	-0.0821725	0.260912	0.20026	0.896344	0.856218	-0.245989	-0.270207	-0.306137	-0.215784	-0.159644	0.398884	0.81151	-0.220158	-0.220158	-0.112472	-0.217688	-0.219761	-0.220158	0.00498036	2.63572e-12	0.132681	0.132682	0.446594	0.137194	0.1334	0.132682
Analyte777	Isopropyl palmitate	brown	17.0287	9.74528	7.28346	2.46181	-0.0719931	0.315888	0.078263	0.816608	0.638687	-0.18705	-0.20765	-0.242452	-0.163801	-0.115818	0.496451	0.440715	-0.169449	-0.169433	-0.0899683	-0.169453	-0.169444	-0.169418	0.000332187	0.00171821	0.249575	0.24962	0.543106	0.249566	0.249589	0.249663
Analyte778	(R,1E,5E,9E)-1,5,9-Trimethyl-12-(prop-1-en-2-yl)cyclotetradeca-1,5,9-triene	turquoise	14.6256	12.6658	1.95974	10.7061	-0.136256	-0.161184	0.233424	0.444494	0.667988	-0.155606	-0.166479	-0.172815	-0.14119	-0.115007	-0.136242	0.953663	-0.13624	-0.136234	-0.136241	-0.136241	-0.136238	-0.136228	0.355828	1.24108e-25	0.355835	0.355857	0.355829	0.35583	0.355842	0.355878
Analyte779	Benzeneethanamine	brown	9.29178	6.1273	3.16447	2.96283	-0.071087	0.532709	-0.0879512	0.649517	0.442944	-0.122876	-0.143629	-0.179109	-0.098222	-0.0532195	0.795767	-0.113701	-0.113692	-0.11366	-0.113701	-0.113699	-0.113682	-0.113629	1.38991e-11	0.441607	0.441643	0.441774	0.441607	0.441615	0.441684	0.441899
Analyte780	2(3H)-Furanone, 5-heptyldihydro-	black	7.53479	6.32297	1.21183	5.11114	0.881371	0.557546	0.168791	-0.133946	-0.0405763	-0.147005	-0.156591	-0.188624	-0.100247	-0.120326	-0.123683	-0.123682	-0.123681	-0.123675	0.865752	-0.123682	-0.123679	-0.12367	0.402293	0.402294	0.4023	0.402321	1.99238e-15	0.402295	0.402307	0.402342
Analyte781	unknown	grey	1.32643	1.16152	0.164912	0.996607	-0.277415	-0.272949	-0.312771	-0.0238506	-0.0960439	0.111117	0.344772	0.200225	0.0527234	0.0715396	-0.121712	0.0982819	0.033319	0.0455825	-0.232671	-0.272818	0.0100435	0.439974	0.40989	0.506319	0.822121	0.758356	0.111514	0.060645	0.945984	0.00175302
Analyte782	6,6,7-Trimethyl-octane-2,5-dione	grey	2.66472	2.59937	0.0653434	2.53403	-0.133277	-0.172046	-0.184546	-0.162739	-0.194231	-0.0578534	-0.0724493	-0.0814376	-0.0446951	-0.0253105	-0.10786	-0.107859	0.754914	-0.107829	-0.107859	-0.107857	-0.107845	-0.107806	0.465567	0.465572	5.70042e-10	0.465697	0.465572	0.465578	0.46563	0.465791
Analyte783	1H-Pyrrole-2,5-dione, 3-ethyl-4-methyl-	turquoise	71.5184	54.6381	16.8803	37.7578	-0.0761338	0.306308	0.279267	0.860576	0.975165	-0.294999	-0.310294	-0.293553	-0.174977	-0.173561	0.451733	0.722754	-0.279594	-0.243776	-0.10447	-0.0462055	-0.278308	-0.222135	0.00126874	6.61165e-09	0.0542796	0.094978	0.479786	0.755155	0.0554444	0.129152
Analyte784	2-Oxa-6-azatricyclo[3.3.1.1(3,7)]decane	brown	62.8083	25.4603	37.3479	-11.8876	-0.155966	0.283747	0.178247	0.939704	0.894839	-0.241368	-0.275323	-0.311819	-0.216503	-0.155161	0.515488	0.731012	-0.214906	-0.219648	-0.18085	-0.189241	-0.215319	-0.226537	0.000177199	3.64309e-09	0.142413	0.133605	0.218655	0.197672	0.141629	0.121544
Analyte785	E-11-Hexadecenoic acid, ethyl ester	green	1.97808	1.56797	0.41011	1.15786	-0.145156	-0.217218	-0.21592	-0.181517	-0.240058	0.48151	0.380656	0.0271454	0.0682808	-0.154459	-0.122529	-0.122434	-0.122524	-0.12251	-0.122528	-0.122527	0.597973	0.13708	0.406731	0.407095	0.406749	0.406803	0.406734	0.406737	7.18594e-06	0.352849
Analyte786	Cyclododecanecarboxylic acid, methyl ester	brown	2.70114	2.04	0.661133	1.37887	-0.0693223	0.337513	-0.0716027	0.519164	0.333742	-0.0985825	-0.114889	-0.150381	-0.0884105	-0.0225142	0.654443	-0.093511	-0.0935026	-0.0934726	-0.093511	-0.0935091	-0.0934931	-0.0934436	4.52804e-07	0.527274	0.527311	0.527444	0.527274	0.527282	0.527353	0.527573
Analyte787	cis,cis,cis-7,10,13-Hexadecatrienal	brown	38.1841	23.531	14.6531	8.87784	-0.128314	0.517283	0.0191053	0.948845	0.69557	-0.213102	-0.235936	-0.28424	-0.181346	-0.116358	0.825549	0.320259	-0.192429	-0.192428	-0.184103	-0.191991	-0.192428	-0.192428	5.22211e-13	0.0264772	0.190085	0.190086	0.210343	0.191115	0.190086	0.190086
Analyte788	2-Amino-4-benzylthiomethyl-6-piperidino-1,3,5-triazine	turquoise	76.7238	60.6328	16.091	44.5418	-0.0250933	0.418766	0.329065	0.861017	0.980601	-0.312511	-0.349863	-0.406767	-0.263672	-0.236117	0.541662	0.582478	-0.281848	-0.281847	-0.0376707	0.0409184	-0.281847	-0.281846	7.01213e-05	1.40328e-05	0.052286	0.0522866	0.799341	0.782445	0.0522862	0.0522873
Analyte789	Methanone, (2-amino-6,7-dihydro-5H-pyrrolo[1,2-a]imidazol-3-yl)(2,4-dimethoxyphenyl)-	turquoise	5.8949	5.7308	0.164103	5.5667	-0.0873433	-0.111033	0.12319	0.239628	0.53589	-0.0966542	-0.117458	-0.111042	-0.0900907	-0.0853698	-0.0896004	0.62708	-0.0895919	-0.0895661	-0.0895992	-0.0895975	-0.0895838	-0.0895413	0.544763	1.85104e-06	0.544801	0.544917	0.544768	0.544776	0.544837	0.545029
Analyte790	Methyl 6,6-dimethyl-3-oxo-2,5,7-trioxa-6-silanonan-9-oate	turquoise	3.06838	2.73315	0.335227	2.39793	-0.0845791	-0.0931263	0.180085	0.270215	0.458324	-0.111701	-0.123151	-0.121466	-0.100435	-0.0778961	-0.09539	0.667616	-0.0953821	-0.0953581	-0.0953888	-0.0953873	-0.0953746	-0.0953349	0.51897	2.18264e-07	0.519005	0.519111	0.518975	0.518982	0.519038	0.519213
Analyte791	5-Hydroxy-5-isopropyl-6-methyl-hepta-3,6-dien-2-one	turquoise	72.4848	58.1663	14.3185	43.8478	-0.0805395	0.356232	0.308604	0.841644	0.973659	-0.295656	-0.334825	-0.384864	-0.253961	-0.227868	0.486644	0.606637	-0.23384	-0.271149	-0.0857044	0.0397096	-0.27115	-0.271147	0.000452758	4.86678e-06	0.109676	0.0623008	0.562459	0.788722	0.0622994	0.0623027
Analyte792	Phenol, 3-amino-	yellow	14.5165	9.5356	4.9809	4.55471	0.0555119	-0.172538	0.0113372	-0.324928	-0.338906	0.160499	0.390607	0.62996	0.805647	-0.165228	-0.232339	-0.232339	-0.232338	-0.232338	0.0334483	0.104077	0.00129362	0.790535	0.11204	0.11204	0.11204	0.112042	0.821442	0.481449	0.993038	2.33979e-11
Analyte793	unknown	turquoise	52.5101	40.42	12.0901	28.33	-0.122636	0.367668	0.148339	0.819368	0.902394	-0.256853	-0.296202	-0.342295	-0.226071	-0.187597	0.502961	0.578804	-0.154809	-0.243231	-0.0682833	-0.128982	-0.243231	-0.24323	0.000269056	1.63642e-05	0.293432	0.0957427	0.644691	0.382274	0.0957416	0.0957442
Analyte794	??-Santalol	turquoise	13.1094	10.241	2.86835	7.37268	-0.156402	-0.252246	0.649866	0.34882	0.62816	-0.237469	-0.251585	-0.278985	-0.194106	-0.227376	-0.204606	0.829252	-0.204605	-0.204601	-0.204606	0.398366	-0.204603	-0.204597	0.163017	3.3265e-13	0.16302	0.163029	0.163018	0.00504237	0.163023	0.163038
Analyte795	Mepivacaine	yellow	21.7116	12.4283	9.28334	3.14494	-0.111361	-0.170722	-0.204819	-0.130894	-0.194228	0.0215339	0.36	0.74952	0.87044	0.0656357	-0.100084	-0.100084	-0.100079	0.0124859	-0.100084	-0.100082	-0.100074	0.588	0.498514	0.498518	0.498538	0.932875	0.498518	0.498522	0.498561	1.10986e-05
Analyte796	Cyclononasiloxane, octadecamethyl-	brown	22.7884	10.6117	12.1767	-1.56503	-0.181007	0.265399	0.217814	0.819623	0.73904	-0.179063	-0.259837	-0.322206	-0.189975	-0.184815	0.534756	0.585916	-0.23715	-0.237118	-0.237159	-0.122811	-0.0493475	-0.237087	9.02218e-05	1.21321e-05	0.104598	0.104647	0.104585	0.405641	0.739073	0.104693
Analyte797	2,4-Di-tert-butylphenol	black	6.75684	3.8868	2.87004	1.01676	0.806165	0.695908	0.13583	-0.0344707	-0.0182047	-0.175937	-0.174558	-0.235578	-0.119589	-0.144111	0.0903222	-0.149945	-0.149945	-0.149942	0.80934	-0.149945	-0.149944	-0.14994	0.541514	0.309042	0.309044	0.309052	3.34486e-12	0.309043	0.309047	0.309059
Analyte798	1,9-Nonanediol, dimethanesulfonate	brown	6.60297	3.29082	3.31214	-0.0213186	-0.113285	0.276644	0.0747035	0.653678	0.57421	-0.195213	-0.207973	-0.247746	-0.169966	-0.114915	0.50693	0.473073	-0.164554	-0.170924	-0.137791	-0.166929	-0.167729	-0.172077	0.000236119	0.000684654	0.263716	0.245417	0.350331	0.256791	0.254486	0.242201
Analyte799	l-Leucine, N-(2-chloroethoxycarbonyl)-N-methyl-, dodecyl ester	pink	5.15043	2.58718	2.56325	0.0239311	-0.115103	-0.257611	0.823934	-0.0125777	0.358334	-0.209046	-0.237971	-0.276975	-0.169942	-0.249553	-0.201031	0.296379	-0.131102	-0.1964	-0.198937	0.811719	-0.177343	-0.203286	0.170655	0.0408095	0.374432	0.180927	0.175247	2.57541e-12	0.227868	0.165809
Analyte800	2(4H)-Benzofuranone, 5,6,7,7a-tetrahydro-4,4,7a-trimethyl-, (R)-	turquoise	70.6795	57.9243	12.7552	45.1691	-0.0226284	0.460658	0.293633	0.828756	0.964029	-0.28305	-0.34997	-0.387555	-0.229946	-0.24944	0.556905	0.510006	-0.281534	-0.296684	-0.00799352	0.048668	-0.262529	-0.26684	3.94093e-05	0.000213154	0.0525599	0.0405934	0.956998	0.742542	0.0714395	0.0667446
Analyte801	Propanedioic acid, benzoyl-, diethyl ester	blue	34.7448	18.6986	16.0463	2.6523	-0.279474	-0.39445	-0.495588	-0.383498	-0.497504	0.358627	0.40964	0.88481	0.865225	0.209498	-0.264485	-0.264485	0.0203199	0.117214	-0.229058	-0.264484	0.222899	0.662079	0.069278	0.0692782	0.890965	0.427536	0.117341	0.0692785	0.127805	2.97911e-07
Analyte802	Z,Z,Z-4,6,9-Nonadecatriene	brown	31.1626	20.4584	10.7043	9.7541	-0.126506	0.48778	0.0235399	0.920295	0.647809	-0.197755	-0.221448	-0.263646	-0.16906	-0.10537	0.786573	0.285613	-0.178702	-0.178692	-0.178705	-0.178704	-0.178699	-0.178683	3.43774e-11	0.0490879	0.224267	0.224293	0.22426	0.224261	0.224275	0.224318
Analyte803	Ethosuximide	blue	30.1386	22.6261	7.51255	15.1135	-0.136747	-0.217345	-0.29706	-0.230546	-0.304132	-0.0511977	0.403195	0.908776	0.762045	0.43374	-0.170258	-0.150975	-0.192012	0.311135	-0.121081	-0.158088	-0.19201	0.673289	0.247288	0.305695	0.191064	0.0313557	0.412338	0.2832	0.191068	1.57606e-07
Analyte804	(2-Fluorophenyl) methanol, isopropyl ether	turquoise	69.7166	57.395	12.3215	45.0735	-0.0308828	0.438496	0.237081	0.822669	0.957207	-0.280944	-0.339476	-0.393708	-0.254165	-0.229579	0.529241	0.52001	-0.215224	-0.276975	-0.00423366	-0.0165223	-0.259323	-0.276973	0.000109909	0.000151784	0.141809	0.0566729	0.977217	0.911251	0.0750966	0.0566746
Analyte805	4-Hydroxy-2,6,6-trimethylcyclohex-1-enecarbaldehyde	turquoise	6.24646	4.73905	1.50741	3.23164	0.191156	0.28723	0.577435	0.405137	0.621125	-0.310069	-0.332284	-0.403792	-0.250015	-0.259828	0.270246	0.325061	-0.271614	-0.271605	0.131603	0.359517	-0.271611	-0.271597	0.0632115	0.0241754	0.0618361	0.0618445	0.372593	0.0120839	0.0618387	0.0618526
Analyte806	Bicyclo[3.1.1]heptane, 6-methyl-2-methylene-6-(4-methyl-3-pentenyl)-, [1R-(1??,5??,6??)]-	turquoise	74.0581	57.4576	16.6005	40.8571	-0.0989978	0.294477	0.293521	0.853902	0.982232	-0.287178	-0.320392	-0.366251	-0.24679	-0.212656	0.440709	0.727724	-0.258502	-0.2585	-0.115336	-0.0190944	-0.258501	-0.258499	0.0017185	4.63068e-09	0.0760578	0.0760592	0.435026	0.897505	0.0760582	0.0760604
Analyte807	3,3,7,7,11-Pentamethyl-4,8-dioxa-11-dodecen-1-ol	grey	2.57214	2.37993	0.192209	2.18772	-0.139585	-0.194886	-0.20437	-0.172081	-0.206916	-0.0345406	0.0834262	0.0204606	-0.000553245	0.057581	-0.113125	-0.113124	0.615634	-0.00303659	-0.113124	-0.113124	-0.113121	-0.0469787	0.443942	0.443943	3.20719e-06	0.983658	0.443943	0.443944	0.443955	0.751188
Analyte808	9,12,15-Octadecatrienal	brown	53.1863	29.6879	23.4984	6.18954	-0.138816	0.42353	0.10116	0.984786	0.795964	-0.238099	-0.262016	-0.309344	-0.207278	-0.141587	0.69353	0.559135	-0.214302	-0.214491	-0.183628	-0.211694	-0.214061	-0.214491	4.64515e-08	3.61374e-05	0.143566	0.143204	0.211544	0.148619	0.144027	0.143204
Analyte809	Benzofuran, 2,3-dihydro-	yellow	15.6793	10.5351	5.14419	5.39087	-0.115739	-0.256092	-0.0172106	-0.263609	-0.287698	0.193659	0.32055	0.651321	0.846512	-0.121211	-0.19022	-0.19022	-0.0668475	-0.178433	-0.137475	0.115795	0.0651844	0.582217	0.195319	0.195319	0.651679	0.224976	0.351449	0.43319	0.65981	1.4188e-05
Analyte810	unknown	green	2.00709	1.839	0.16809	1.67091	-0.11175	-0.16388	-0.164402	-0.140681	-0.179884	0.548443	-0.0406467	-0.085018	0.0381154	-0.168861	-0.0924953	-0.0924949	-0.0924928	-0.0924853	-0.0924949	-0.0924944	0.647436	-0.0924781	0.531789	0.531791	0.5318	0.531834	0.531791	0.531793	6.58125e-07	0.531866
Analyte811	1,4:3,6-Dianhydro-?d-glucopyranose	blue	27.8126	17.9406	9.872	8.06857	-0.0910126	-0.302258	-0.266479	-0.435004	-0.492786	0.00603285	0.287562	0.871517	0.789034	0.436001	-0.297421	-0.297421	-0.084812	0.334973	-0.0962355	-0.0454985	-0.0340787	0.520495	0.0400731	0.0400732	0.56655	0.0199512	0.515255	0.758788	0.818133	0.00014927
Analyte812	1H-Pyrrole-2,5-dione, 3-ethenyl-4-methyl-	grey	0.151153	0.0510211	0.100132	-0.0491107	0.0578903	-0.21462	0.332377	-0.240807	-0.0366169	0.094352	-0.142216	-0.128127	-0.0877019	-0.24852	-0.344702	0.0659563	0.187022	-0.212498	0.0554204	0.306155	0.0561412	-0.113495	0.0164285	0.656031	0.203077	0.147048	0.708307	0.034319	0.704685	0.44244
Analyte813	9,17-Octadecadienal, (Z)-	brown	43.9349	26.5182	17.4167	9.10153	-0.156938	0.33694	0.123196	0.962477	0.753853	-0.225496	-0.245522	-0.288425	-0.198801	-0.135149	0.609082	0.602674	-0.201964	-0.201954	-0.201966	-0.201966	-0.201961	-0.201945	4.35086e-06	5.82468e-06	0.168638	0.168658	0.168632	0.168633	0.168644	0.168677
Analyte814	3-Hexenoic acid, 5-hydroxy-2-methyl-, methyl ester, [R*,R*-(E)]-	turquoise	18.6287	12.0376	6.5911	5.44647	-0.150105	0.216514	0.414486	0.741257	0.721693	-0.252043	-0.271712	-0.31883	-0.21091	-0.186516	0.442002	0.442254	-0.2224	-0.222387	-0.222403	0.227705	-0.222396	-0.222376	0.00165926	0.00164796	0.128684	0.128705	0.128678	0.119583	0.128691	0.128726
Analyte815	unknown	brown	39.9913	18.8099	21.1814	-2.37157	-0.148516	0.353106	0.0964984	0.907448	0.786885	-0.215149	-0.238993	-0.27316	-0.185728	-0.125194	0.597988	0.563656	-0.193618	-0.193596	-0.193624	-0.193622	-0.193611	-0.193574	7.18114e-06	3.02556e-05	0.18731	0.187361	0.187295	0.187298	0.187326	0.18741
Analyte816	Tridecanoic acid, methyl ester	turquoise	47.5339	30.5735	16.9604	13.6131	-0.129442	0.29176	0.156299	0.854369	0.871377	-0.23141	-0.261522	-0.297515	-0.207162	-0.152709	0.429824	0.738038	-0.212031	-0.212011	-0.107767	-0.212035	-0.212025	-0.211992	0.00229647	2.1563e-09	0.147959	0.147997	0.465954	0.14795	0.147971	0.148034
Analyte817	2-Furoic acid, 2,3,4,6-tetrachlorophenyl ester	pink	2.50034	2.30595	0.194397	2.11155	-0.0235599	-0.114948	0.720043	-0.140334	0.0558709	-0.113918	-0.117279	-0.138086	-0.0752918	-0.145918	-0.0964237	-0.0964221	-0.0964127	-0.0963791	-0.0964221	0.674809	-0.0964021	-0.0963467	0.51443	0.514437	0.514478	0.514626	0.514437	1.4427e-07	0.514524	0.514768
Analyte818	Succinic acid, 3-chlorophenyl 3-phenylprop-2-en-1-yl ester	yellow	11.5275	5.94842	5.57911	0.369309	-0.0758904	-0.142401	-0.32475	-0.22273	-0.351923	0.383807	0.311295	0.613667	0.767261	-0.130882	-0.0941344	-0.242554	-0.0145224	-0.182965	-0.0480731	-0.203516	0.166986	0.618779	0.524512	0.0966979	0.921959	0.213226	0.745583	0.165319	0.256626	2.76362e-06
Analyte819	9-Dodecenoic acid, methyl ester, (E)-	blue	17.8997	11.4624	6.43735	5.02505	-0.220518	-0.300195	-0.385233	-0.270379	-0.367394	0.221801	0.597931	0.79934	0.695237	0.163807	-0.18411	-0.19258	-0.192578	0.240865	-0.19258	-0.19258	0.0567408	0.656822	0.210327	0.189729	0.189736	0.099116	0.189729	0.189731	0.701677	3.9794e-07
Analyte820	9,12,15-Octadecatrienoic acid, (Z,Z,Z)-	brown	55.4983	28.8836	26.6148	2.2688	-0.144398	0.423915	0.0987097	0.978949	0.813547	-0.236492	-0.262695	-0.30836	-0.206386	-0.141331	0.682473	0.550601	-0.214078	-0.214067	-0.181309	-0.195489	-0.214075	-0.214056	9.16274e-08	5.01849e-05	0.143993	0.144015	0.217468	0.183	0.144	0.144036
Analyte822	Undec-10-ynoic acid, tridec-2-yn-1-yl ester	brown	51.8447	29.4295	22.4152	7.01424	-0.145688	0.407285	0.0999785	0.983465	0.787493	-0.23287	-0.255973	-0.301608	-0.202914	-0.137409	0.680228	0.561158	-0.209708	-0.209707	-0.192849	-0.209708	-0.209707	-0.209707	1.04805e-07	3.33871e-05	0.152556	0.152557	0.1891	0.152556	0.152556	0.152557
Analyte823	2-Norbornyl bromide	brown	51.1714	29.076	22.0955	6.98048	-0.147611	0.392789	0.106706	0.977837	0.787356	-0.231807	-0.254997	-0.29936	-0.202337	-0.137285	0.65986	0.576819	-0.208739	-0.208739	-0.192986	-0.208739	-0.208739	-0.208738	3.36867e-07	1.77676e-05	0.154504	0.154504	0.188781	0.154504	0.154504	0.154504
Analyte824	1-Pentadecyne	grey	1.5538	0.995943	0.557856	0.438087	-0.265829	-0.268241	-0.35394	-0.133363	-0.20526	0.324283	0.391418	0.232502	0.0596596	0.0741929	-0.115138	-0.0470049	-0.0965811	0.125211	-0.221861	-0.246596	0.143678	0.458293	0.435821	0.751053	0.513741	0.396457	0.129636	0.0910969	0.32993	0.00105402
Analyte825	??-Santoline alcohol	brown	48.6515	28.4088	20.2428	8.166	-0.144084	0.435488	0.0845005	0.9828	0.769605	-0.236035	-0.257464	-0.307994	-0.205129	-0.13562	0.727522	0.525845	-0.212201	-0.212201	-0.192363	-0.212201	-0.212201	-0.2122	4.69892e-09	0.000123903	0.147626	0.147627	0.19024	0.147626	0.147626	0.147628
Analyte826	9,12,15-Octadecatrien-1-ol, (Z,Z,Z)-	brown	43.7733	27.0616	16.7117	10.3499	-0.14865	0.384175	0.101622	0.968599	0.737804	-0.221264	-0.242618	-0.2859	-0.193595	-0.129253	0.65852	0.535618	-0.199024	-0.199022	-0.199025	-0.199024	-0.199023	-0.19902	3.62648e-07	8.74542e-05	0.175054	0.175058	0.175052	0.175053	0.175055	0.175063
Analyte827	11,14-Eicosadienoic acid, methyl ester	grey	0.258374	0.00630222	0.252072	-0.24577	0.217728	0.131762	0.000474545	-0.137353	-0.00978131	0.0296151	-0.105362	-0.163094	-0.046826	-0.180975	-0.119993	-0.119992	-0.119986	-0.119964	0.329576	0.0391171	0.231186	-0.119944	0.416584	0.416588	0.416612	0.416695	0.0221666	0.791804	0.113882	0.416775
Analyte828	Linoleic acid ethyl ester	magenta	1.56974	1.09992	0.469822	0.630095	-0.263231	-0.280246	-0.323119	-0.130425	-0.237226	0.305745	0.737125	0.284983	0.1051	0.0212992	-0.110943	0.0197661	-0.0516024	-0.0121909	-0.248605	-0.243815	0.166374	0.481016	0.452833	0.893919	0.7276	0.934458	0.0884096	0.0949233	0.258396	0.000538585
Analyte829	1,2-Benzenedicarboxylic acid, bis(2-methylpropyl) ester	blue	18.0777	14.4711	3.60653	10.8646	-0.249769	-0.334261	-0.374124	-0.253728	-0.325283	-0.0456642	0.577301	0.849823	0.608128	0.397334	-0.228802	-0.0987493	-0.16274	0.40946	-0.226232	-0.205024	-0.155484	0.667572	0.117764	0.504289	0.269088	0.00385335	0.122059	0.162141	0.291304	2.18808e-07
Analyte830	Bicyclo[2.2.1]heptane, 7,7-dimethyl-2-methylene-	brown	40.8064	21.9824	18.824	3.15847	-0.143491	0.409528	0.0760332	0.928667	0.772816	-0.223151	-0.248855	-0.292864	-0.19469	-0.129329	0.700231	0.515743	-0.202667	-0.202657	-0.202669	-0.202669	-0.202664	-0.202648	3.03226e-08	0.000175667	0.167129	0.167149	0.167123	0.167125	0.167135	0.167168
Analyte831	unknown	brown	17.1008	10.232	6.8688	3.36323	-0.113756	0.368523	0.0112686	0.797473	0.635113	-0.184495	-0.201192	-0.247243	-0.16132	-0.110126	0.653109	0.360476	-0.168933	-0.168929	-0.168934	-0.168934	-0.168932	-0.168924	4.86579e-07	0.0118402	0.251042	0.251054	0.251039	0.251039	0.251046	0.251066
Analyte832	Benzaldehyde, 3-hydroxy-4-methoxy-	turquoise	9.3805	7.87384	1.50666	6.36718	-0.132223	0.0581522	0.602195	0.464146	0.692663	-0.305248	-0.014065	-0.233597	-0.24362	-0.15789	0.204777	0.471066	-0.387114	-0.0762634	-0.202451	0.451849	-0.266993	-0.194871	0.162659	0.000726783	0.0065641	0.606419	0.16759	0.00126461	0.0665831	0.184416
Analyte834	Cyclopropanecarboxylic acid, 1-(phenylmethyl)-, 2,6-bis(1,1-dimethylethyl)-4-methylphenyl ester	green	5.45012	5.35352	0.096599	5.25693	-0.118094	-0.180127	-0.157077	-0.151766	-0.188207	0.812154	-0.026495	-0.0804561	0.0445321	-0.168832	-0.0966608	-0.09666	-0.0966556	-0.0966398	-0.09666	-0.096659	0.67656	-0.0966247	0.513392	0.513395	0.513414	0.513483	0.513395	0.513399	1.3021e-07	0.51355
Analyte835	11,14,17-Eicosatrienoic acid, methyl ester	brown	50.6023	17.6232	32.9791	-15.3559	0.093835	0.553541	0.299397	0.896337	0.848405	-0.319177	-0.354573	-0.419388	-0.26874	-0.235574	0.586453	0.522164	-0.286028	-0.28602	0.0954977	-0.0600283	-0.286026	-0.286013	1.18575e-05	0.000140886	0.0487451	0.0487515	0.518496	0.685263	0.0487471	0.0487576
Analyte836	Benzene, (1-methylpropyl)-	brown	23.0579	13.237	9.82089	3.41613	-0.130227	0.392129	0.0166561	0.851312	0.677635	-0.182976	-0.217225	-0.271304	-0.174543	-0.122503	0.700937	0.389192	-0.18529	-0.185288	-0.185291	-0.185291	-0.163682	-0.185287	2.89711e-08	0.00625626	0.207366	0.207371	0.207364	0.207364	0.266291	0.207375
Analyte837	Furane-2-carboxaldehyde, 5-(4-nitrophenoxymethyl)-	grey	1.66234	1.55635	0.105992	1.45036	-0.15613	-0.201689	-0.216119	-0.192448	-0.232111	0.0693445	-0.0875964	-0.10185	-0.0355637	-0.0533149	-0.126437	-0.126435	0.740879	-0.126367	-0.126435	-0.126431	0.0175429	-0.126317	0.391812	0.391821	1.73592e-09	0.392076	0.391821	0.391834	0.905793	0.392267
Analyte838	Sobrerol 8-acetate	turquoise	65.4539	53.6803	11.7736	41.9068	-0.0602273	0.335993	0.380991	0.803823	0.975698	-0.306317	-0.34114	-0.393342	-0.259816	-0.239722	0.458559	0.642516	-0.275182	-0.275179	-0.0913171	0.0909596	-0.275181	-0.275175	0.00104605	8.50911e-07	0.0583593	0.0583626	0.537051	0.538653	0.0583604	0.0583657
Analyte839	1-Hexadecanol	turquoise	4.359	4.1475	0.211502	3.936	-0.0924212	-0.11502	0.16087	0.240586	0.454194	-0.102886	-0.118152	-0.119329	-0.0993966	-0.0993997	-0.0912796	0.638777	-0.0912671	-0.0912292	-0.0912778	-0.0912754	-0.0912552	-0.0911926	0.537219	1.03123e-06	0.537275	0.537445	0.537227	0.537238	0.537328	0.537609
Analyte840	Fumaric acid, di(2-methylcyclohex-1-enylmethyl) ester	green	0.886206	0.776256	0.10995	0.666306	-0.138511	0.0196109	-0.0511344	0.319479	0.200066	0.475682	-0.121203	-0.165402	-0.0705654	-0.165232	0.153046	0.197939	-0.142226	-0.142176	-0.14224	-0.142237	0.360021	-0.142127	0.299029	0.177465	0.33489	0.335063	0.334842	0.334852	0.0119554	0.335229
Analyte841	5-Methylsalicylic acid, 2TMS derivative	grey	0.613941	0.517931	0.0960098	0.421921	0.30464	0.174816	0.0481112	-0.0707602	-0.145009	-0.172203	0.0560611	0.11521	-0.0331363	0.37269	-0.0479845	0.0154612	-0.22604	0.0512457	0.236254	-0.0663188	-0.151348	0.188731	0.746037	0.916931	0.122385	0.729411	0.105955	0.65426	0.304486	0.198905
Analyte842	Hydrazinecarbodithioic acid, 2-phenyl-, methyl ester	turquoise	7.602	7.01295	0.589052	6.4239	-0.0985188	-0.123223	0.115349	0.301207	0.57122	-0.105046	-0.116684	-0.115974	-0.0925885	-0.0764943	-0.095799	0.670255	-0.0957756	-0.0957045	-0.0957955	-0.0957911	-0.0957533	-0.0956359	0.517171	1.87752e-07	0.517274	0.517587	0.517187	0.517206	0.517372	0.517888
Analyte843	Phytol	turquoise	18.0727	8.6479	9.42481	-0.776916	0.469743	0.756227	0.612047	0.60565	0.643862	-0.390608	-0.420538	-0.513847	-0.295343	-0.315402	0.524655	0.21672	-0.342587	-0.342585	0.420096	0.208871	-0.342587	-0.342583	0.000129178	0.138993	0.0171454	0.0171462	0.00295223	0.154237	0.0171457	0.0171469
Analyte844	Benzene, 1,4-dimethyl-2-(2-methylpropyl)-	brown	14.0858	9.58335	4.5025	5.08085	-0.112256	0.376824	0.00633516	0.791317	0.573175	-0.161571	-0.192584	-0.245773	-0.157214	-0.11064	0.667837	0.306663	-0.166062	-0.166057	-0.166063	-0.166063	-0.144204	-0.166052	2.15533e-07	0.0340067	0.259305	0.259319	0.259301	0.259302	0.328142	0.259333
Analyte845	Butyrophenone, 2-phenyl-	grey	1.14604	0.886194	0.259848	0.626347	-0.117312	-0.137846	-0.200737	-0.150093	-0.188035	-0.11984	0.13423	0.279428	-0.017378	0.474234	-0.0953126	-0.0953121	-0.095309	0.66715	-0.0953121	-0.0953114	-0.0953055	-0.0952872	0.519311	0.519313	0.519327	2.2411e-07	0.519313	0.519316	0.519342	0.519423
Analyte846	1,2,5-Trimethylpyrrole	black	12.4722	7.03449	5.43773	1.59676	0.91467	0.748009	0.466763	0.0336142	0.146506	-0.281341	-0.29628	-0.368357	-0.192021	-0.235129	0.0753604	-0.139834	-0.241325	-0.241321	0.8796	0.150161	-0.241324	-0.241318	0.6107	0.343165	0.0984536	0.0984582	1.90188e-16	0.308338	0.098455	0.0984626
Analyte847	2,4,6-Trifluorobenzoyl chloride	green	6.26506	6.23539	0.0296725	6.20572	-0.11104	-0.178022	-0.162734	-0.143896	-0.184776	0.749634	-0.0284763	-0.0995501	-0.00156481	-0.16936	-0.0953258	-0.0953243	-0.0953158	-0.0952851	-0.0953243	-0.0953224	0.667153	-0.0952556	0.519253	0.519259	0.519297	0.519432	0.519259	0.519268	2.24065e-07	0.519562
Analyte848	6,8-Nonadien-2-one, 6-methyl-5-(1-methylethylidene)-	black	7.36683	5.78071	1.58612	4.19459	0.886439	0.500111	0.524285	-0.216602	0.0180616	-0.212021	-0.220891	-0.267298	-0.140884	-0.18825	-0.178541	-0.178539	-0.17853	-0.178499	0.82982	0.241279	-0.178521	-0.178468	0.224692	0.224696	0.22472	0.224803	3.10116e-13	0.0985197	0.224746	0.224884
Analyte849	9,12,15-Octadecatrienoic acid, methyl ester, (Z,Z,Z)-	brown	40.8516	25.4158	15.4357	9.98007	-0.144332	0.427854	0.0806607	0.962601	0.722088	-0.22176	-0.241222	-0.28815	-0.191578	-0.131066	0.708401	0.48662	-0.199177	-0.199163	-0.199181	-0.19918	-0.199172	-0.199149	1.77412e-08	0.000453093	0.174716	0.174747	0.174707	0.174709	0.174725	0.174777
Analyte850	Pyrazole, 5-methyl-3-(5-nitro-2-furyl)-	turquoise	59.7725	41.1526	18.62	22.5326	0.152601	0.548742	0.423072	0.876569	0.920333	-0.353696	-0.385375	-0.45352	-0.28638	-0.258879	0.56527	0.574983	-0.313231	-0.313213	0.0859002	0.0267122	-0.313225	-0.313196	2.83784e-05	1.91639e-05	0.0301737	0.0301837	0.561563	0.856979	0.0301768	0.0301934
Analyte851	Benzene, (1-methylundecyl)-	brown	16.6952	9.40904	7.28616	2.12288	-0.111006	0.365997	-0.00205062	0.780244	0.637278	-0.177095	-0.194765	-0.238903	-0.154071	-0.0970498	0.651243	0.326357	-0.162938	-0.162928	-0.162941	-0.162941	-0.162935	-0.162917	5.37766e-07	0.0235836	0.268498	0.26853	0.26849	0.268492	0.268508	0.26856
Analyte852	Phthalic acid, hexyl tridec-2-yn-1-yl ester	blue	21.5571	17.9661	3.59106	14.375	-0.194125	-0.264826	-0.362509	-0.242314	-0.322594	-0.0837612	0.470926	0.88757	0.634923	0.534459	-0.194541	-0.115686	-0.139187	0.535134	-0.163683	-0.216945	-0.164263	0.45917	0.185175	0.433625	0.345427	8.89987e-05	0.266288	0.138573	0.264573	0.00102791
Analyte853	1-Methylcyclohexa-1,3-diene	brown	4.16683	3.02076	1.14606	1.8747	-0.110541	0.355909	0.0232465	0.638711	0.425616	-0.164165	-0.168621	-0.216184	-0.137986	-0.0818154	0.632555	0.229106	-0.143668	-0.143543	-0.143703	-0.143696	-0.143629	-0.143422	1.41194e-06	0.117263	0.329961	0.330389	0.329842	0.329869	0.330096	0.330801
Analyte854	1H-Imidazole, 1-methyl-5-nitro-	turquoise	55.7308	39.3853	16.3455	23.0397	0.00261169	0.349087	0.285184	0.846531	0.919201	-0.297725	-0.330405	-0.381761	-0.261086	-0.236853	0.397713	0.7309	-0.26664	-0.266639	0.00735891	-0.0694145	-0.26664	-0.266638	0.00512135	3.67308e-09	0.0669563	0.0669576	0.960409	0.639208	0.0669567	0.0669588
Analyte855	4-Methylimidazole-5-[1,1-dimethylethanol]-	turquoise	52.2402	40.0653	12.1749	27.8903	0.0521209	0.386642	0.528218	0.787626	0.932871	-0.352463	-0.384116	-0.44911	-0.287955	-0.286661	0.41899	0.666979	-0.312283	-0.312282	-5.209e-05	0.163213	-0.312283	-0.312281	0.00303635	2.26285e-07	0.0307036	0.0307041	0.99972	0.267682	0.0307037	0.0307046
Analyte856	Benzaldehyde, 4-(1-phenyl-2-propenyloxy)-	brown	17.0097	10.5397	6.47003	4.06962	-0.114478	0.386688	0.0053384	0.807969	0.621453	-0.185012	-0.20157	-0.250867	-0.162551	-0.105317	0.692949	0.319429	-0.168735	-0.168723	-0.168739	-0.168738	-0.168732	-0.168711	4.81758e-08	0.0268928	0.251604	0.251639	0.251595	0.251597	0.251615	0.251673
Analyte857	1-Heptene, 1,3-diphenyl-1-(trimethylsilyloxy)-	grey	0.642544	0.5612	0.0813438	0.479856	0.160751	0.112065	0.0505054	-0.0862465	-0.138975	-0.165764	0.0794156	0.167118	0.00219459	0.437229	-0.0340195	-0.0685682	-0.160438	0.129992	0.14364	0.0449236	-0.160427	0.104897	0.818443	0.643308	0.276012	0.378527	0.330057	0.761746	0.276046	0.477982
Analyte858	17-Octadecen-14-yn-1-ol	brown	17.2811	11.6332	5.64792	5.98529	-0.140808	0.217517	0.116933	0.816129	0.619599	-0.1885	-0.207913	-0.24037	-0.17049	-0.104373	0.48945	0.518051	-0.167925	-0.167907	-0.16793	-0.167929	-0.16792	-0.167889	0.00041476	0.000162355	0.253921	0.253973	0.253906	0.253909	0.253937	0.254024
Analyte859	8-Oxabicyclo[5.1.0]oct-5-en-2-ol, 1,4,4-trimethyl-	turquoise	11.8105	7.85117	3.95929	3.89187	0.355142	0.577439	0.440513	0.604497	0.680339	-0.322151	-0.333161	-0.403419	-0.243365	-0.212337	0.419692	0.410913	-0.278934	-0.278928	0.255042	0.0300681	-0.278932	-0.278921	0.00298268	0.00371747	0.0548742	0.0548804	0.0802107	0.839235	0.0548762	0.0548863
Analyte860	2,2-Diethyl-2-sila-1,3-dioxacyclohexane	brown	3.78186	3.03374	0.748116	2.28563	-0.0616696	0.433731	-0.0902294	0.583444	0.283088	-0.114462	-0.130172	-0.168712	-0.0996254	-0.0318189	0.728265	-0.104167	-0.10411	-0.103908	-0.104167	-0.104154	-0.104047	-0.103712	4.4525e-09	0.481067	0.481308	0.482166	0.481067	0.481121	0.481577	0.482994
Analyte861	4-tert-butylamphetamine	brown	3.07492	1.49266	1.58225	-0.0895923	-0.0918375	-0.0992559	0.214089	0.435726	0.404937	-0.112231	-0.117431	-0.121048	-0.101759	-0.0710512	-0.0976219	0.682969	-0.0975953	-0.0975144	-0.0976179	-0.0976129	-0.0975699	-0.0974365	0.509193	8.89358e-08	0.509308	0.509661	0.50921	0.509232	0.509419	0.510001
Analyte862	4,5,6,7-Tetrahydroindazole-3-spirocyclohexane	brown	24.4355	14.8334	9.60211	5.2313	-0.140568	0.284745	0.125953	0.850094	0.681909	-0.193834	-0.219141	-0.249842	-0.174569	-0.12257	0.518643	0.52818	-0.174485	-0.174454	-0.174493	-0.174491	-0.174475	-0.174424	0.000159094	0.000114117	0.235573	0.235657	0.23555	0.235555	0.235599	0.235737
Analyte863	unknown	grey	0.638165	0.102987	0.535178	-0.432191	-0.0124645	0.27985	-0.218753	0.36993	0.264832	-0.263256	0.0291502	0.323987	0.32985	0.231285	0.341082	0.105622	0.0509188	0.018797	-0.00340354	-0.330543	-0.37808	0.195607	0.0176718	0.47493	0.731072	0.899092	0.981683	0.0217549	0.00806081	0.18273
Analyte864	unknown	brown	2.81759	1.92307	0.89452	1.02855	-0.0729804	0.437932	-0.0654796	0.493747	0.340784	-0.103302	-0.116005	-0.142415	-0.0778938	-0.0368862	0.638263	-0.0819514	-0.0928273	-0.0925927	-0.092893	-0.0928783	-0.0927536	-0.0923666	1.05862e-06	0.579755	0.530311	0.531356	0.530019	0.530084	0.530639	0.532363
Analyte865	Benzene, dodecyl-	brown	17.2488	10.7856	6.46319	4.32243	-0.124549	0.321183	0.105352	0.810453	0.630913	-0.197101	-0.214812	-0.253699	-0.173217	-0.12785	0.563159	0.498182	-0.176932	-0.176841	-0.176958	-0.176952	-0.176904	-0.176753	3.08565e-05	0.000314209	0.228965	0.229208	0.228896	0.228912	0.229041	0.229444
Analyte866	Pyridine, 4-methoxy-1-oxide-	black	3.18564	2.45861	0.727029	1.73159	0.690204	0.463301	0.174898	-0.126943	-0.083812	-0.113961	-0.114405	-0.147518	-0.0662296	-0.108246	-0.0945447	-0.0945436	-0.0945369	-0.0945132	0.6617	-0.0945421	-0.0945295	-0.0944903	0.522697	0.522702	0.522732	0.522837	3.04254e-07	0.522709	0.522765	0.522938
Analyte867	Benzaldehyde, 4-hydroxy-	turquoise	6.73047	5.78497	0.9455	4.83947	-0.14852	-0.0939565	0.52528	0.315883	0.622461	-0.237202	-0.263524	-0.301036	-0.194964	-0.25173	-0.00205041	0.553991	-0.20862	-0.208597	-0.208627	0.491093	-0.208613	-0.208575	0.988965	4.40961e-05	0.154743	0.154789	0.15473	0.000393872	0.154758	0.154834
Analyte868	n-Hexadecanoic acid	green	2.65792	2.2104	0.447517	1.76289	-0.145174	-0.199909	-0.217404	-0.145217	-0.200195	0.655319	0.136465	0.108847	0.108558	-0.150789	-0.0979785	-0.102297	-0.127356	-0.0896913	-0.127357	-0.127357	0.460624	0.211413	0.507639	0.489017	0.38835	0.544353	0.388349	0.388349	0.000985939	0.14917
Analyte869	1,2,3,4,5-Cyclopentanepentol	grey	0.260822	0.164044	0.0967781	0.0672662	-0.134311	-0.202621	-0.189736	-0.179357	-0.213323	0.148305	0.209431	-0.000437631	0.00360851	-0.0307046	-0.113695	-0.113694	0.200733	-0.113659	-0.113694	-0.0898688	0.130004	0.213874	0.441633	0.441638	0.171302	0.441779	0.441638	0.543554	0.378483	0.144386
