# Supplementary material for: Metabolome and Transcriptome Unveil the Correlated Metabolites and Transcripts with 2-acetyl-1-pyrroline in Fragrant Rice
Source: Int J Mol Sci. 2024 Jul 27;25(15):8207. doi: 10.3390/ijms25158207 (PMC11311731; doi:10.3390/ijms25158207)
Supplement: Supplementary file 1 [file ijms-25-08207-s001.zip › Supplementary Table S5 Transcriptome genes expression.xlsx]

## Sheet: Supplementary Table S5
Gene ID	Symbol	FPKM value																								Average fpkm value								S Stage comparison			R Stage comparison			F Stage comparison			M Stage comparison			Description	Pathway	GO Component	GO Function
		HKG-S-1	HKG-S-2	HKG-S-3	SSXN-S-1	SSXN-S-2	SSXN-S-3	HKG-R-1	HKG-R-2	HKG-R-3	SSXN-R-1	SSXN-R-2	SSXN-R-3	HKG-F-1	HKG-F-2	HKG-F-3	SSXN-F-1	SSXN-F-2	SSXN-F-3	HKG-M-1	HKG-M-2	HKG-M-3	SSXN-M-1	SSXN-M-2	SSXN-M-3	HKG-S stage	SSXN-S stage	HKG-R stage	SSXN-R stage	HKG-F stage	SSXN-F stage	HKG-M stage	SSXN-M stage	log2fc	pvalue	qvalue	log2fc	pvalue	qvalue	log2fc	pvalue	qvalue	log2fc	pvalue	qvalue
ChrSy.fgenesh.gene.12	TY3B-I	0.05	0.1	0	0	0.03	0	0.04	0.03	0.07	0	0	0	0.07	0.03	0.07	0	0	0.03	0.06	0.04	0.13	0	0	0	0.05	0.01	0.0467	0	0.0567	0.01	0.0767	0	-2.32193	0.170887	0.299809	-5.54432	0.00996642	0.0343541	-2.5025	0.0403689	0.122269	-6.26053	0.000650982	0.00412994	H0307D04.9 [Oryza sativa Indica Group]	-	GO:0043231//intracellular membrane-bounded organelle	-
ChrSy.fgenesh.gene.25	--	0.07	0.06	0.26	0.51	0.06	0.28	1.17	1.07	0.38	3.38	1.54	2.31	2.38	2.98	1.74	2.12	2.44	1.53	1.21	0.98	0.14	0.36	0.14	0.08	0.13	0.2833	0.8733	2.41	2.3667	2.03	0.7767	0.1933	1.12399	0.487617	0.637804	1.46443	0.0358243	0.0969346	-0.221377	0.16335	0.337678	-2.00621	0.0306494	0.0983777	Os12g0429100 [Oryza sativa Japonica Group]	-	-	-
ChrSy.fgenesh.gene.26	--	0	0	0	0	0	0	0	0	0.08	0	0	0	0.31	0.51	1.06	0.43	1.4	0.84	3.24	2.75	1.95	1.97	2.23	1.76	0	0	0.0267	0	0.6267	0.89	2.6467	1.9867	0	1	1	-4.73697	0.802629	1	0.506107	0.859728	0.929076	-0.413827	0.109165	0.252429	Os11g0201440 [Oryza sativa Japonica Group]	-	-	-
ChrSy.fgenesh.gene.28	CPN60B4	3.58	3.14	3.35	0.85	1.05	2.22	0.75	0.22	1.8	0.1	0.07	0.07	0.14	0	0.18	0.17	0.22	0.19	1.27	0.67	1.12	0.92	0.28	0.52	3.3567	1.3733	0.9233	0.08	0.1067	0.1933	1.02	0.5733	-1.28935	7.81e-06	5.39e-05	-3.52878	8.36e-05	0.000527067	0.857981	0.616187	0.778063	-0.831123	0.0326826	0.103354	PREDICTED: LOW QUALITY PROTEIN: chaperonin 60 subunit beta 4, chloroplastic-like [Oryza sativa Japonica Group]	ko03018//RNA degradation	-	-
ChrSy.fgenesh.gene.29	At1g09600	0.7	0.95	1.65	0.52	0.68	0.56	1	0.81	1.11	1.01	1.16	1	0.25	0.48	0.15	0.33	0.4	0.48	0.25	0.17	0.37	0.62	0.63	0.07	1.1	0.5867	0.9733	1.0567	0.2933	0.4033	0.2633	0.44	-0.906891	0.0404625	0.0981005	0.118514	0.928425	0.959542	0.459432	0.851468	0.9243	0.740613	0.621974	0.780829	PREDICTED: probable serine/threonine-protein kinase At1g09600 [Oryza sativa Japonica Group]	-	-	-
ChrSy.fgenesh.gene.32	At5g64700	0	0	0	0	0	0	0	0	0	1.02	1.19	0.93	0	0	0	0	0	0	0	0	0	0	0	0	0	0	0	1.0467	0	0	0	0	0	1	1	10.0316	1.63e-06	1.49e-05	0	1	1	0	1	1	PREDICTED: WAT1-related protein At5g64700-like isoform X2 [Oryza sativa Japonica Group]	-	-	-
ChrSy.fgenesh.gene.37	CLC-C	12.86	11.91	10.91	11.17	9.66	13.02	26.12	28.37	39.72	32.81	26.64	26.3	14.84	15.11	13.28	13.39	10.68	14.68	4.46	6.37	4.82	10.43	9.06	9.44	11.8933	11.2833	31.4033	28.5833	14.41	12.9167	5.2167	9.6433	-0.0759598	0.0529747	0.121568	-0.135744	0.13405	0.266514	-0.157837	0.00819541	0.0343746	0.886404	0.00665217	0.0289549	PREDICTED: chloride channel protein CLC-c-like isoform X1 [Oryza sativa Japonica Group]	-	-	-
ChrSy.fgenesh.gene.4	--	0.07	0.04	0.11	0.65	0.34	0.71	0	0	0	0.56	0.36	0.07	0.92	0.3	0.37	0	0	0	0	0	0	0	0	0	0.0733	0.5667	0	0.33	0.53	0	0	0	2.94996	0.00190072	0.00746619	8.36632	0.0012403	0.00574202	-9.04985	1.4e-06	1.59e-05	0	1	1	OSJNBa0052O21.8 [Oryza sativa Japonica Group]	-	-	-
ChrSy.fgenesh.gene.42	RPM1	0.04	0.02	0	0	0	0	0	0.04	0	0	0	0.04	0	0.05	0.02	0.43	0.22	0.13	0	0	0	0.04	0	0.09	0.02	0	0.0133	0.0133	0.0233	0.26	0	0.0433	-4.32193	0.411031	1	0	0.972324	1	3.47805	0.00386761	0.0184575	5.43741	0.296357	1	PREDICTED: disease resistance protein RPM1-like [Oryza sativa Japonica Group]	ko04626//Plant-pathogen interaction	-	-
ChrSy.fgenesh.gene.47	--	0	0.15	0	0	0	0	0	0	0	0	0.29	0.39	0.29	0.16	0.28	0.48	1.45	1.87	7.1	16.62	6.64	5.61	13.55	15.7	0.05	0	0	0.2267	0.2433	1.2667	10.12	11.62	-5.64386	0.752533	1	7.82443	0.409505	1	2.38003	0.0664282	0.178274	0.199401	0.782788	0.887248	defense-responsive protein, partial [Oryza latifolia]	-	-	-
ChrSy.fgenesh.gene.53	--	0	0	0	0	0	0	0	0	0	0	0	0	1.08	1.54	1.34	0.09	0	0.05	0	0	0	0	0	0	0	0	0	0	1.32	0.0467	0	0	0	1	1	0	1	1	-4.822	1.77e-11	4.78e-10	0	1	1	OSJNBb0093G06.11 [Oryza sativa Japonica Group]	-	-	-
ChrSy.fgenesh.gene.55	TY3B-I	0.05	0.02	0.04	0	0	0.06	0.03	0.06	0.19	0	0.01	0	0.03	0.12	0.03	0	0	0	0.06	0.04	0	0.05	0	0	0.0367	0.02	0.0933	0.0033	0.06	0	0.0333	0.0167	-0.874469	0.465772	0.618139	-4.80735	0.00426687	0.016721	-5.90689	0.00158404	0.00857203	-1	0.538669	0.720255	OSJNBa0038O10.15 [Oryza sativa Japonica Group]	-	GO:0043231//intracellular membrane-bounded organelle	-
ChrSy.fgenesh.gene.59	--	0	0	0.33	0	0	0	0	0	0	0	0	0	0.23	0.19	0.18	0	0	0	0.48	0.41	0.07	0.07	0	0	0.11	0	0	0	0.2	0	0.32	0.0233	-6.78136	0.297675	1	0	1	1	-7.64386	0.0193116	0.0683518	-3.77761	0.0273526	0.0903001	OSIGBa0139I12.5 [Oryza sativa Indica Group]	-	-	-
ChrSy.fgenesh.gene.6	AGO13	0	0	0.04	0	0.17	0.12	0.07	0.12	0	0	0	0	0.2	0.32	0.13	0.15	0	0.2	0.04	0.23	0	0	0	0.04	0.0133	0.0967	0.0633	0	0.2167	0.1167	0.09	0.0133	2.85798	0.244658	0.390815	-5.98489	0.27194	1	-0.893085	0.263838	0.462183	-2.75489	0.240158	1	PREDICTED: LOW QUALITY PROTEIN: protein argonaute 13-like [Oryza sativa Japonica Group]	-	-	-
ChrSy.fgenesh.gene.7	GIP	0.42	0.43	0.38	0.21	0.11	0.24	0.48	0.36	0.36	0.4	0.42	0.47	0.45	0.31	0.29	0.42	0.2	0.3	0.66	1.54	0.97	0.68	0.72	0.61	0.41	0.1867	0.4	0.43	0.35	0.3067	1.0567	0.67	-1.13516	0.0161995	0.0461845	0.104337	0.85953	0.918987	-0.190684	0.356035	0.556935	-0.657287	0.0198585	0.0699662	OJ000114_01.9 [Oryza sativa Japonica Group]	ko01100//Metabolic pathways;ko00230//Purine metabolism;ko00240//Pyrimidine metabolism;ko03020//RNA polymerase	-	-
ChrSy.fgenesh.gene.74	--	18.97	18.01	18.9	15.18	16.22	15.8	18.45	17.61	18.17	21.53	18.84	21.89	4.1	5.66	4.37	5.05	7.09	5.99	4.64	6.46	3.91	5.99	5.22	5.95	18.6267	15.7333	18.0767	20.7533	4.71	6.0433	5.0033	5.72	-0.243545	0.00171637	0.00682385	0.199214	0.781216	0.872212	0.359617	0.923951	0.962658	0.193126	0.549889	0.729044	PREDICTED: F-box/LRR-repeat protein 4 [Oryza brachyantha]	-	-	-
ChrSy.fgenesh.gene.82	--	108.23	118.19	118.07	96.31	87.42	91.07	78.23	93.16	88.71	94.34	98.03	75.83	4.58	3.46	4.99	5.01	5.21	8.58	1.76	2.11	1.35	1.78	1.2	0.81	114.83	91.6	86.7	89.4	4.3433	6.2667	1.74	1.2633	-0.32608	2.94e-05	0.000180275	0.0442428	0.555888	0.711878	0.528896	0.494782	0.682796	-0.461852	0.106737	0.248505	PREDICTED: uncharacterized protein LOC107275868 [Oryza sativa Japonica Group]	-	-	-
ChrSy.fgenesh.gene.86	ATP1	0	0	0.65	0.39	0	0	0.94	1.33	0.47	0.66	0.58	1.74	0	0.41	0	0	0	0	0	0	0.03	0	0	0	0.2167	0.13	0.9133	0.9933	0.1367	0	0.01	0	-0.736966	0.69408	0.801355	0.121136	0.882246	0.932119	-7.09452	0.239129	0.43427	-3.32193	1	1	PREDICTED: uncharacterized protein LOC9266628 [Oryza sativa Japonica Group]	-	GO:0009536//plastid	GO:0016836//hydro-lyase activity
ChrUn.fgenesh.gene.20	FKBP65	0.12	0.05	0.31	0	0	0	0.5	0.4	0.49	0	0	0	0.23	0.19	0.22	0	0	0	0.12	0.38	0.18	0	0	0	0.16	0	0.4633	0	0.2133	0	0.2267	0	-7.32193	0.00275192	0.0102892	-8.85591	1.89e-06	1.71e-05	-7.73697	0.000129162	0.000946645	-7.82443	0.000533136	0.00345751	PREDICTED: peptidyl-prolyl cis-trans isomerase FKBP65 isoform X2 [Oryza sativa Japonica Group]	-	-	-
ChrUn.fgenesh.gene.21	--	0.2	0	0.05	0	0	0	0.22	0.18	0.22	0.11	0	0.11	0	0.05	0.02	0	0	0	0	0.06	0.07	0.03	0	0	0.0833	0	0.2067	0.0733	0.0233	0	0.0433	0.01	-6.38082	0.0489449	0.114412	-1.49476	0.0929618	0.203535	-4.54432	0.377591	1	-2.11548	0.290586	1	H0725E11.4 [Oryza sativa Indica Group]	-	-	GO:0016798//hydrolase activity, acting on glycosyl bonds;GO:0046914//transition metal ion binding
ChrUn.fgenesh.gene.24	--	0	0	0	0	0	0	0	0	0	0	0	0	1	0.33	0.97	0	0	0	1.92	1.78	1.64	0.05	0	0	0	0	0	0	0.7667	0	1.78	0.0167	0	1	1	0	1	1	-9.58246	8.29e-07	9.97e-06	-6.73877	6.52e-08	1.07e-06	hypothetical protein OsJ_12058 [Oryza sativa Japonica Group]	-	-	-
ChrUn.fgenesh.gene.46	--	0.29	0.21	0.09	0	0	0	0	0	0	0	0	0	0	0	0	0	0	0	0	0	0	0	0	0	0.1967	0	0	0	0	0	0	0	-7.61961	0.00142228	0.00578114	0	1	1	0	1	1	0	1	1	Rim2 protein [Oryza sativa Indica Group]	-	-	-
ChrUn.fgenesh.gene.57	WAK5	0.28	0.27	0.25	0.32	0.13	0.12	1.17	1.03	1	0.82	0.79	1.03	0.04	0	0.06	0.05	0.02	0.06	0	0	0	0	0	0	0.2667	0.19	1.0667	0.88	0.0333	0.0433	0	0	-0.489038	0.359198	0.514387	-0.277534	0.208376	0.366513	0.378512	0.996391	0.998155	0	1	1	Wall-associated receptor kinase 5 [Triticum urartu]	-	-	-
ChrUn.fgenesh.gene.59	WAK5	0	0	0.06	0.11	0.03	0	0.44	0.41	0.78	0.02	0.13	0.11	0	0	0	0	0	0	0.06	0	0	0	0	0	0.02	0.0467	0.5433	0.0867	0	0	0.02	0	1.22239	0.643203	0.763168	-2.64829	0.00084093	0.00410112	0	1	1	-4.32193	0.584357	1	Os01g0365000 [Oryza sativa Japonica Group]	-	-	-
ChrUn.fgenesh.gene.60	--	0.06	0	0.05	0	0.05	0.06	0.45	0.41	0.93	0.06	0.19	0.52	0.05	0	0.05	0	0	0	0	0	0	0	0	0.06	0.0367	0.0367	0.5967	0.2567	0.0333	0	0	0.02	0	0.901661	1	-1.21703	0.132901	0.264688	-5.05889	0.585249	1	4.32193	0.878648	1	wall-associated kinase-like protein [Oryza sativa Japonica Group]	-	-	-
ChrUn.fgenesh.gene.62	--	0	0	0	0	0.04	0	0	0	0	0	0	0	0.48	0.26	0.04	0	0.77	0.08	0	0	0	0	0	0	0	0.0133	0	0	0.26	0.2833	0	0	3.73697	0.875951	1	0	1	1	0.123989	0.86679	0.932944	0	1	1	DD1A protein-like [Oryza sativa Japonica Group]	-	-	-
ChrUn.fgenesh.gene.79	--	0	0.54	0.4	0	0	0	0.27	0.25	0.32	0	0	0	0.62	0.67	0.92	0.08	0	0	0.08	0	0.16	0	0	0	0.3133	0	0.28	0	0.7367	0.0267	0.08	0	-8.29155	0.0200332	0.0552527	-8.12928	0.0165865	0.0522351	-4.7879	0.000165033	0.00118159	-6.32193	0.403066	1	PREDICTED: uncharacterized protein LOC4325729 isoform X2 [Oryza sativa Japonica Group]	-	-	-
ChrUn.fgenesh.gene.83	At1g54610	4.36	4.6	4.1	0.13	0.1	0	7.61	7.1	7.6	0.05	0.13	0	4.85	4.54	4.99	0.05	0	0.04	4.82	8.44	4.33	0.47	0	0	4.3533	0.0767	7.4367	0.06	4.7933	0.03	5.8633	0.1567	-5.82738	5.71e-29	4.69e-27	-6.95355	7.78e-31	8.56e-29	-7.31992	2.85e-22	2.94e-20	-5.22595	0.00455801	0.021202	PREDICTED: probable serine/threonine-protein kinase At1g54610 isoform X2 [Oryza sativa Japonica Group]	-	-	GO:0004672//protein kinase activity;GO:0032550//purine ribonucleoside binding
ChrUn.fgenesh.gene.85	Os01g0367900	3.33	3.91	3.17	0	0.09	0	4.57	4.1	4.24	0.05	0.09	0	5.64	5.18	4.51	0	0	0	5.72	4.84	4.59	0.29	0	0	3.47	0.03	4.3033	0.0467	5.11	0	5.05	0.0967	-6.85383	5.36e-06	3.81e-05	-6.52692	9.46e-36	1.32e-33	-12.3191	3.94e-21	3.64e-19	-5.70712	0.00217272	0.0115005	PREDICTED: probable chromatin-remodeling complex ATPase chain [Oryza sativa Japonica Group]	-	-	-
ChrUn.fgenesh.gene.86	At5g61290	3.46	4.35	2.53	0.68	1.02	0.42	0.41	0.28	0.56	0.08	0	0	0.03	0	0.03	0	0	0	0	0.04	0	0	0	0	3.4467	0.7067	0.4167	0.0267	0.02	0	0.0133	0	-2.2861	9.15e-10	1.19e-08	-3.96578	0.00180013	0.00795237	-4.32193	0.585249	1	-3.73697	0.749938	1	Os01g0368000 [Oryza sativa Japonica Group]	-	-	GO:0000166//nucleotide binding;GO:0016709//oxidoreductase activity, acting on paired donors, with incorporation or reduction of molecular oxygen, NAD(P)H as one donor, and incorporation of one atom of oxygen
ChrUn.fgenesh.gene.88	TY3B-I	0.02	0.01	0.03	0	0	0	0.06	0.02	0.13	0.01	0.04	0	0.02	0.02	0.01	0	0	0	0	0	0	0	0	0	0.02	0	0.07	0.0167	0.0167	0	0	0	-4.32193	0.105711	0.209211	-2.07039	0.0744398	0.172484	-4.05889	0.150557	0.318641	0	1	1	OSJNBb0026I12.10 [Oryza sativa Japonica Group]	-	-	-
ChrUn.fgenesh.gene.92	DMP6	0.76	0.21	0.34	0	0	0	0.22	0.43	1.48	0	0	0	0	0	0	0	0	0	0.42	0	0.08	0	0	0	0.4367	0	0.71	0	0	0	0.1667	0	-8.77039	0.00271757	0.0101804	-9.47168	0.000987415	0.00472048	0	1	1	-7.38082	0.157669	1	Os01g0368700, partial [Oryza sativa Japonica Group]	-	-	-
ChrUn.fgenesh.gene.96	OPR2	19.86	23.99	38.16	54.26	26.56	67.13	16.32	18.26	20.01	15.17	12.96	17.34	5.7	6.21	5.22	10.88	8.57	10.77	1.19	2.66	1.4	0.93	1.52	0.67	27.3367	49.3167	18.1967	15.1567	5.71	10.0733	1.75	1.04	0.851238	0.0388405	0.0949041	-0.263722	0.0235061	0.0692323	0.818979	0.0279057	0.0918081	-0.750771	0.0584969	0.161074	12-oxo-phytodienoic acid reductase5 [Zea mays]	ko01100//Metabolic pathways;ko01110//Biosynthesis of secondary metabolites;ko00592//alpha-Linolenic acid metabolism	GO:0043231//intracellular membrane-bounded organelle	GO:0003824//catalytic activity;GO:0032553//ribonucleotide binding
LOC_Os01g01010	gyp7	14.88	16.26	13.52	6.85	6.43	9.32	13.11	11.3	12.6	9.81	9.71	9.17	2.77	2.06	2.17	3.23	2.42	2.29	1.83	2.08	2.26	2.55	1.95	3.39	14.8867	7.5333	12.3367	9.5633	2.3333	2.6467	2.0567	2.63	-0.98266	2.81e-18	1.06e-16	-0.367367	0.000507875	0.00262901	0.181784	0.498605	0.686372	0.354755	0.929018	0.965427	PREDICTED: small G protein signaling modulator 1 isoform X2 [Oryza sativa Japonica Group]	-	-	-
LOC_Os01g01019	--	0	0	0	0.31	0	0.24	0	0.1	0	0.1	0.04	0.05	0.08	0.09	0	0.32	0.12	0.53	0	0	0	1.98	1.81	2.08	0	0.1833	0.0333	0.0633	0.0567	0.3233	0	1.9567	7.51833	0.0601769	0.134381	0.925999	0.712733	0.827697	2.51245	0.0752674	0.195313	10.9342	8.86e-09	1.72e-07	PREDICTED: monocopper oxidase-like protein SKU5 isoform X2 [Oryza sativa Japonica Group]	-	-	-
LOC_Os01g01030	SKU5	0.46	0.69	0.39	0.96	1.27	0.76	0.7	0.99	1.15	1.2	0.93	0.7	3.73	3.82	3.14	4.78	7.52	4.68	1.74	1.43	1.13	2.04	1.46	1.43	0.5133	0.9967	0.9467	0.9433	3.5633	5.66	1.4333	1.6433	0.957215	0.0617797	0.137292	-0.00508888	0.703154	0.821329	0.667575	0.137443	0.299733	0.197251	0.657576	0.806805	PREDICTED: monocopper oxidase-like protein SKU5 isoform X1 [Oryza sativa Japonica Group]	-	-	-
LOC_Os01g01040	--	7.69	7.89	7.77	7.31	8.49	12.92	10.51	10.9	12.42	12.4	14.36	10.88	4.64	4.64	4.04	6.13	6.25	6.37	6.17	10.54	7.18	6.89	5.87	7.91	7.7833	9.5733	11.2767	12.5467	4.44	6.25	7.9633	6.89	0.298633	0.92918	0.958896	0.153963	0.519763	0.680244	0.493297	0.0547557	0.154201	-0.208868	0.0202871	0.0710924	P0402A09.1 [Oryza sativa Japonica Group]	-	-	-
LOC_Os01g01050	--	5.68	5.46	6.5	6.67	5.51	7.55	8.55	8.94	12.37	11.97	8.76	8.83	2.19	2.76	2.68	2.84	3.44	2.74	3.25	4.7	3.67	3.75	3.95	6.33	5.88	6.5767	9.9533	9.8533	2.5433	3.0067	3.8733	4.6767	0.16154	0.860204	0.917318	-0.0145679	0.468607	0.637285	0.241444	0.695787	0.834489	0.271905	0.674114	0.818477	PREDICTED: R3H domain-containing protein 1-like [Oryza brachyantha]	-	-	-
LOC_Os01g01060	RPS5	29.28	21.95	21.64	28.79	28	39.08	17	17.17	20.42	20.16	21.12	27.4	56.26	40.85	58.17	49.87	62.85	64.17	57.91	63	56.42	130.44	100.66	158.36	24.29	31.9567	18.1967	22.8933	51.76	58.9633	59.11	129.82	0.395754	0.226616	0.369933	0.331253	0.330329	0.5021	0.18798	0.444736	0.639169	1.13504	1.33e-07	2.05e-06	PREDICTED: 40S ribosomal protein S5 [Oryza sativa Japonica Group]	ko03010//Ribosome	-	-
LOC_Os01g01070	--	4.89	5.99	5.9	4.53	4.98	6.02	4.98	4.6	5.48	6.57	5.64	5.88	2.99	3.09	1.94	2.51	4.3	3.5	2.09	2.31	1.79	2.95	2.49	2.5	5.5933	5.1767	5.02	6.03	2.6733	3.4367	2.0633	2.6467	-0.111685	0.125081	0.237547	0.264471	0.4778	0.645142	0.36237	0.834976	0.916213	0.3592	0.934824	0.968739	P0402A09.3 [Oryza sativa Japonica Group]	-	-	-
LOC_Os01g01080	SPL	16.45	15.84	15.23	17.02	18.49	22.74	23.85	25.05	30.98	27.16	25.52	28.95	21.22	17.68	17.55	26.08	22.89	21.81	12.98	12.22	10.71	16.79	16.92	24.23	15.84	19.4167	26.6267	27.21	18.8167	23.5933	11.97	19.3133	0.293723	0.437073	0.591182	0.0312651	0.387957	0.560961	0.326368	0.987501	0.993918	0.690174	0.0646554	0.172983	PREDICTED: sphingosine-1-phosphate lyase [Oryza sativa Japonica Group]	ko01100//Metabolic pathways;ko00600//Sphingolipid metabolism	-	-
LOC_Os01g01090	--	0.03	0.02	0.02	0.59	0.54	0.53	0.03	0.02	0.04	0.32	0.19	0.49	0	0	0	0	0	0	0	0	0.05	0	0	0.03	0.0233	0.5533	0.03	0.3333	0	0	0.0167	0.01	4.56768	4.22e-06	3.06e-05	3.47393	0.000752003	0.00371198	0	1	1	-0.736966	0.725614	1	OSJNBa0018J19.6 [Oryza sativa Japonica Group]	-	-	-
LOC_Os01g01100	pol	0.04	0	0	0.1	0.1	0.13	0.03	0.07	0.03	0.4	0.35	0.03	0	0.01	0	0.01	0.01	0	0.02	0	0.04	0.02	0.05	0	0.0133	0.11	0.0433	0.26	0.0033	0.0067	0.02	0.0233	3.04439	0.0234722	0.0629366	2.58496	0.0133289	0.0436568	1	0.847755	1	0.222392	0.97368	0.987824	retrotransposon protein, putative, Ty3-gypsy subclass [Oryza sativa Japonica Group]	-	-	-
LOC_Os01g01110	At1g12460	0	0	0	0.8	0.89	0.6	0	0	0	0.75	1.13	0.62	0	0	0	0	0	0.2	0	0	0	0.13	0	0.21	0	0.7633	0	0.8333	0	0.0667	0	0.1133	9.57617	2.72e-05	0.000168102	9.70275	1.86e-05	0.00013644	6.05889	0.492926	1	6.82443	0.366394	1	P0402A09.7 [Oryza sativa Japonica Group]	-	-	-
LOC_Os01g01115	PCMP-H53	0.05	0.04	0.04	0.6	0.63	0.68	0.1	0.18	0.22	1.44	1.43	0.71	0.11	0.35	0.11	0.23	0.3	0.23	0.27	0.41	0.04	0.34	0.39	0.35	0.0433	0.6367	0.1667	1.1933	0.19	0.2533	0.24	0.36	3.87699	7.52e-07	6.23e-06	2.83996	6.64e-07	6.52e-06	0.415037	0.918834	0.959909	0.584963	0.688513	0.827892	P0402A09.8 [Oryza sativa Japonica Group]	-	-	-
LOC_Os01g01120	OsI_36120	155.19	136.28	145.81	100.18	113.71	102.68	31.72	47.43	20.6	48.93	45.13	36.25	3.08	2.29	1.72	3.21	4.99	3.86	0.56	0.99	1.14	0.83	1.1	0.84	145.76	105.523	33.25	43.4367	2.3633	4.02	0.8967	0.9233	-0.466033	4.58e-07	3.95e-06	0.385559	0.573927	0.72641	0.766372	0.130179	0.288817	0.0422798	0.581726	0.751994	P0402A09.8 [Oryza sativa Japonica Group]	ko01100//Metabolic pathways;ko00270//Cysteine and methionine metabolism	GO:0043231//intracellular membrane-bounded organelle	GO:0016791//phosphatase activity
LOC_Os01g01130	SNUPN	4.42	3.59	3.66	3.56	3.45	3.57	4.02	4.04	3.89	4.81	4.39	6.58	1.52	1.88	1.59	1.93	1.97	2.07	1.42	2.55	1.63	2.14	2.07	3.65	3.89	3.5267	3.9833	5.26	1.6633	1.99	1.8667	2.62	-0.141465	0.105142	0.208335	0.401087	0.316412	0.487744	0.258691	0.780952	0.885786	0.489102	0.687136	0.827016	PREDICTED: snurportin-1 [Oryza sativa Japonica Group]	ko03013//RNA transport	-	-
LOC_Os01g01150	--	19.33	21.39	20.72	19.77	22.39	25.77	28.91	28.45	33.05	31.76	30.15	24.43	5.74	5.84	5.28	7.45	6.77	5.23	5.58	5.86	5.27	7.08	5.14	9.31	20.48	22.6433	30.1367	28.78	5.62	6.4833	5.57	7.1767	0.144871	0.785407	0.866554	-0.0664533	0.214733	0.374627	0.206166	0.507603	0.693793	0.365637	0.80572	0.900235	P0402A09.11 [Oryza sativa Japonica Group]	-	-	GO:0003676//nucleic acid binding
LOC_Os01g01160	ATJ20	103.37	110.21	89.67	98.18	86.94	104.75	110.09	138.17	127.58	138.71	141.76	152.69	4.31	3.77	4.25	3.43	3.64	2.76	3.48	5.25	3.82	3.27	4	7.52	101.083	96.6233	125.28	144.387	4.11	3.2767	4.1833	4.93	-0.0651016	0.0333058	0.0838928	0.204781	0.77705	0.869664	-0.326909	0.0113161	0.0446431	0.236935	0.625922	0.783762	PREDICTED: chaperone protein dnaJ 20, chloroplastic [Oryza sativa Japonica Group]	-	-	-
LOC_Os01g01190	NPC6	0	0.02	0	0.13	0.05	0	0	0	0.03	0	0	0.13	0.76	0.64	1.11	0.93	2.52	1.22	1.83	1.78	1.07	1.37	1.3	1.68	0.0067	0.06	0.01	0.0433	0.8367	1.5567	1.56	1.45	3.16993	0.293169	0.444615	2.11548	0.548085	1	0.895735	0.221463	0.412312	-0.105493	0.175546	0.351845	PREDICTED: non-specific phospholipase C6 [Oryza sativa Japonica Group]	ko01100//Metabolic pathways;ko01110//Biosynthesis of secondary metabolites;ko00564//Glycerophospholipid metabolism;ko00562//Inositol phosphate metabolism;ko00565//Ether lipid metabolism	-	GO:0016787//hydrolase activity
LOC_Os01g01270	POL	0	0	0	0.02	0	0.03	0	0	0	0.07	0.06	0.11	0	0	0	0.01	0.02	0.06	0	0	0	0.1	0.06	0	0	0.0167	0	0.08	0	0.03	0	0.0533	4.05889	0.453557	1	6.32193	0.00420302	0.0165119	4.90689	0.118277	0.269674	5.73697	0.0848001	0.210161	OSJNBb0072N21.8 [Oryza sativa Japonica Group]	-	-	-
LOC_Os01g01280	At4g24930	12.72	13.38	13.55	17.04	19.56	18.63	65.77	74.92	60.77	73.98	84.37	71.85	1.09	1.51	1.28	3.34	3.5	4.13	6.82	10.88	6.8	6.14	6.94	9.25	13.2167	18.41	67.1533	76.7333	1.2933	3.6567	8.1667	7.4433	0.478131	0.0531939	0.121971	0.192394	0.880632	0.931116	1.49943	0.000273268	0.00184607	-0.133798	0.0355488	0.110474	PREDICTED: thylakoid lumenal 17.9 kDa protein, chloroplastic isoform X2 [Oryza sativa Japonica Group]	-	GO:0009536//plastid;GO:0031977//thylakoid lumen	-
LOC_Os01g01290	NFYC6	0.32	0.42	0.46	0.1	0.33	0.1	7.62	7.91	3.87	1.43	1.36	2.54	15.41	13.88	9.89	36.63	37.96	35.68	2.12	1.98	2.61	6.73	6.92	3.41	0.4	0.1767	6.4667	1.7767	13.06	36.7567	2.2367	5.6867	-1.17897	0.0840713	0.174965	-1.86385	1.04e-06	9.84e-06	1.49285	1.58e-12	4.93e-11	1.34623	0.00799947	0.0337527	P0402A09.22 [Oryza sativa Japonica Group]	-	-	-
LOC_Os01g01295	--	6.98	6.78	5.92	6.95	5.99	5.64	24.27	10.45	26.82	10.41	10.71	8.7	5.64	6.18	5.54	5.6	5.35	6.51	3.28	4.28	3.88	5.22	6.32	6.02	6.56	6.1933	20.5133	9.94	5.7867	5.82	3.8133	5.8533	-0.0829797	0.172947	0.302519	-1.04524	0.00025167	0.00141341	0.00828661	0.112925	0.260971	0.618206	0.255139	0.453031	PREDICTED: uncharacterized protein LOC4326468 [Oryza sativa Japonica Group]	-	-	-
LOC_Os01g01302	SKL1	68.6	64.92	65.71	92.93	105.12	109.05	56.36	53.75	47.22	69.75	74.21	81.02	1.95	1.56	1.48	2.93	3.55	2.65	0.76	0.82	0.5	0.97	1.34	0.64	66.41	102.367	52.4433	74.9933	1.6633	3.0433	0.6933	0.9833	0.624274	6.52e-05	0.00037109	0.516003	0.0533409	0.132945	0.871575	0.0797701	0.203513	0.504131	0.720125	0.848664	PREDICTED: probable inactive shikimate kinase like 1, chloroplastic [Oryza sativa Japonica Group]	-	GO:0009532//plastid stroma	GO:0016772//transferase activity, transferring phosphorus-containing groups
LOC_Os01g01307	--	19.09	14.02	14.17	14.74	14.68	18.69	17.54	15.91	20.94	17.36	18.86	17.69	52.3	46.52	46.53	64.08	80.4	59.6	18.1	24.3	20.47	17.71	17.44	22.16	15.76	16.0367	18.13	17.97	48.45	68.0267	20.9567	19.1033	0.0251068	0.356908	0.512065	-0.0127885	0.317944	0.489327	0.489604	0.287092	0.486371	-0.133585	0.0037522	0.0180602	Os01g0102700 [Oryza sativa Japonica Group]	ko04141//Protein processing in endoplasmic reticulum	GO:0031224//intrinsic component of membrane;GO:0043231//intracellular membrane-bounded organelle	-
LOC_Os01g01312	CSB	4.92	4.75	4.55	1.87	1.68	2.51	6.35	6.2	8.66	3.62	3.12	3.05	3.86	3.71	3.1	3.14	2.81	2.49	3.98	4.59	3.69	2.57	2.64	3.28	4.74	2.02	7.07	3.2633	3.5567	2.8133	4.0867	2.83	-1.23053	2.35e-17	8.01e-16	-1.11536	4.53e-13	1.11e-11	-0.338245	0.000277015	0.00186956	-0.530123	4.95e-07	6.81e-06	PREDICTED: protein CHROMATIN REMODELING 8 [Oryza sativa Japonica Group]	ko03420//Nucleotide excision repair	-	-
LOC_Os01g01330	--	0.64	1.36	0.58	1.29	0.8	1.71	0.7	0.63	1.04	1.09	1.5	1.56	1.58	1.88	1.43	1.88	2.38	2.05	2.57	3.29	2.16	2.64	2.17	3.58	0.86	1.2667	0.79	1.3833	1.63	2.1033	2.6733	2.7967	0.558628	0.496007	0.644536	0.808224	0.123542	0.250847	0.367806	0.912008	0.956217	0.0650686	0.321358	0.527645	P0455C04.22 [Oryza sativa Japonica Group]	-	-	-
LOC_Os01g01340	LIR1	188.64	183.22	116.9	353.33	394.79	331.51	17.97	18.69	56.13	114.1	79.9	72.71	10.02	6.49	10.27	19.45	15.17	25.25	19.64	21.56	16.02	13.31	7.1	9.77	162.92	359.877	30.93	88.9033	8.9267	19.9567	19.0733	10.06	1.14334	2.08e-07	1.89e-06	1.52323	0.000296189	0.00163393	1.16068	0.000758239	0.00450932	-0.922927	1.25e-07	1.94e-06	PREDICTED: light-regulated protein [Oryza sativa Japonica Group]	ko04144//Endocytosis	-	-
LOC_Os01g01350	VPS60-1	0	0	0	0.19	0.2	0.28	0	0.05	0.08	0.1	0.07	0.05	4.24	3.65	3.44	4	4.17	3.05	0.81	0.55	0.5	1.59	1.54	2.59	0	0.2233	0.0433	0.0733	3.7767	3.74	0.62	1.9067	7.80305	0.00826475	0.0262893	0.758992	0.694327	0.815277	-0.0140752	0.179843	0.360436	1.62071	0.00906339	0.0374514	PREDICTED: charged multivesicular body protein 5 [Oryza sativa Japonica Group]	ko04144//Endocytosis	-	-
LOC_Os01g01360	NPF6.1	8.63	5.91	6.23	5.8	6.24	9.64	9.19	10.45	7.43	6.61	6	4.43	0.24	0.6	0.41	0.47	0.57	0.44	0.53	0.93	0.89	0.94	0.82	1.08	6.9233	7.2267	9.0233	5.68	0.4167	0.4933	0.7833	0.9467	0.0618635	0.52584	0.669242	-0.66777	0.00214533	0.00924078	0.243669	0.831094	0.913701	0.27323	0.822303	0.909054	PREDICTED: protein NRT1/ PTR FAMILY 6.1 [Oryza sativa Japonica Group]	-	GO:0031224//intrinsic component of membrane	-
LOC_Os01g01369	Os01g0103600	4.58	3.98	4.44	7.22	7.34	7.51	4.67	5.27	5.16	9.63	9.45	12.69	2.23	2.21	1.78	7.19	6.66	6.47	1.18	1.22	0.96	2.34	1.75	2.31	4.3333	7.3567	5.0333	10.59	2.0733	6.7733	1.12	2.1333	0.763575	0.00150575	0.00607647	1.07312	1.91e-05	0.000139377	1.70791	9.16e-10	1.84e-08	0.929611	0.0965042	0.230659	PREDICTED: probable 3-beta-hydroxysteroid-Delta(8),Delta(7)-isomerase [Oryza sativa Japonica Group]	ko01100//Metabolic pathways;ko01110//Biosynthesis of secondary metabolites;ko00100//Steroid biosynthesis	-	-
LOC_Os01g01380	--	1.51	1.58	1.36	1.61	1.72	1.06	1.57	1.4	1.25	1.36	1.25	1.36	0.67	0.5	0.44	0.75	0.64	0.68	0.44	0.49	0.44	0.37	0.38	0.55	1.4833	1.4633	1.4067	1.3233	0.5367	0.69	0.4567	0.4333	-0.0195844	0.508386	0.655323	-0.088104	0.346326	0.518717	0.36257	0.915614	0.958053	-0.0756643	0.269272	0.470045	ARM repeat superfamily protein [Zea mays]	-	-	-
LOC_Os01g01400	--	0.05	0.08	0.18	0.08	0.02	0.02	0	0.05	0.02	0.05	0.12	0.03	0	0	0.02	0.06	0	0	0.02	0.11	0	0	0.11	0.05	0.1033	0.04	0.0233	0.0667	0.0067	0.02	0.0433	0.0533	-1.36923	0.211307	0.350705	1.51457	0.346485	0.518831	1.58496	0.683705	1	0.29956	0.93327	0.967911	unknown protein [Oryza sativa Japonica Group]	-	-	-
LOC_Os01g01410	At1g52310	5.38	5.26	4.99	6.77	5.21	8.02	6.06	7.15	7.86	9.31	9.64	9.66	5.6	5.38	4.81	8.84	8.64	9.48	23	31.78	23.45	20.3	23.46	30.19	5.21	6.6667	7.0233	9.5367	5.2633	8.9867	26.0767	24.65	0.355682	0.353988	0.509441	0.441329	0.0703698	0.164921	0.771809	0.00690445	0.0299232	-0.0811718	0.00694715	0.0300542	PREDICTED: C-type lectin receptor-like tyrosine-protein kinase At1g52310 isoform X1 [Oryza sativa Japonica Group]	-	-	-
LOC_Os01g01420	NCA1	36.54	37.7	38.16	54.96	55.26	55.28	34.63	38.51	28.56	52.8	52.12	54.69	6.29	5.95	6.27	11.01	11.66	11.44	7.08	8.72	7.13	11.84	11.44	17.34	37.4667	55.1667	33.9	53.2033	6.17	11.37	7.6433	13.54	0.558189	0.00135162	0.00553503	0.650231	0.0225264	0.0669575	0.88189	0.00125046	0.00696977	0.824954	0.0101306	0.0409401	Os01g0104100, partial [Oryza sativa Japonica Group]	-	-	GO:0043169//cation binding
LOC_Os01g01430	NAM-A1	0.04	0.19	0	0.19	0.03	0.04	0.44	0.86	0.38	0.27	0.19	0.22	0.13	0.07	0.28	0.29	0.52	0.64	0.27	0.04	0.11	2.89	0.93	1.47	0.0767	0.0867	0.56	0.2267	0.16	0.4833	0.14	1.7633	0.176878	0.986526	0.993059	-1.30485	0.0397975	0.105554	1.59495	0.123393	0.278176	3.65481	1.13e-05	0.000116244	PREDICTED: NAC transcription factor 29 [Oryza sativa Japonica Group]	-	-	-
LOC_Os01g01450	R40G2	42.41	39.54	27.52	124.96	136.9	144.1	53.37	53.6	45.87	183.61	171.28	189.52	11.01	10.61	13.53	19.02	26.77	22.4	20.29	27.42	20.89	48.23	57.51	87.64	36.49	135.32	50.9467	181.47	11.7167	22.73	22.8667	64.46	1.8908	4.96e-27	3.56e-25	1.83267	1.51e-21	8.96e-20	0.956035	0.00172582	0.00920704	1.49516	1.76e-09	3.86e-08	PREDICTED: RNA-binding protein FUS [Setaria italica]	-	-	-
LOC_Os01g01470	NAC087	0.04	0.06	0.1	0.13	0.15	0.14	0.09	0.11	0.09	0.07	0	0.04	186.66	207.12	152.55	296.67	231.45	253.82	12.83	8.44	15.11	30.59	25.6	9.26	0.0667	0.14	0.0967	0.0367	182.11	260.647	12.1267	21.8167	1.07039	0.439828	0.593921	-1.39855	0.285829	0.453904	0.517285	0.250772	0.447527	0.847248	0.416746	0.619242	PREDICTED: NAC domain-containing protein 92 [Oryza sativa Japonica Group]	-	GO:0043231//intracellular membrane-bounded organelle	-
LOC_Os01g01484	DET1	16.44	20.29	17.38	19.07	21.51	23.81	18.96	16.5	20.25	19.11	17.13	16.57	4.06	3.31	2.97	4	3.28	3.83	1.7	2.28	1.87	2.71	2.62	3.06	18.0367	21.4633	18.57	17.6033	3.4467	3.7033	1.95	2.7967	0.250941	0.644961	0.764507	-0.0771252	0.110472	0.231608	0.103623	0.30973	0.510479	0.520234	0.46019	0.656019	PREDICTED: light-mediated development protein DET1 isoform X1 [Oryza sativa Japonica Group]	ko04120//Ubiquitin mediated proteolysis	-	-
LOC_Os01g01510	NGDN	2.87	2.17	2.17	3.82	2.77	4.18	2.56	2.29	2.95	2.82	2.92	3.43	3.76	2.83	2.7	4.69	4.11	5.34	12.14	13.36	11.88	13.23	14.07	23.17	2.4033	3.59	2.6	3.0567	3.0967	4.7133	12.46	16.8233	0.578947	0.0834356	0.173857	0.233448	0.671118	0.798006	0.606032	0.177122	0.356747	0.43316	0.800503	0.897195	PREDICTED: something about silencing protein 10 isoform X3 [Oryza sativa Japonica Group]	-	-	-
LOC_Os01g01520	HST	0.12	0.16	0.23	2.64	4.25	2.7	0.16	0.57	0.25	1.85	1.47	1.59	1.42	0.83	0.85	5.02	5.5	4.52	0.28	0.69	0.09	2.01	1.65	2.37	0.17	3.1967	0.3267	1.6367	1.0333	5.0133	0.3533	2.01	4.23296	8.53e-17	2.74e-15	2.32487	5.18e-05	0.000343167	2.27846	9.22e-13	2.97e-11	2.50809	2.93e-05	0.000270014	PREDICTED: omega-hydroxypalmitate O-feruloyl transferase [Oryza sativa Japonica Group]	-	-	-
LOC_Os01g01570	--	0.23	0.21	0.39	3.15	2.54	3.95	0.52	0.4	0.53	2.83	3.77	4.36	0.68	0.1	0.37	4.83	6.57	4.77	0.11	0.06	0.03	4.52	3.71	6.1	0.2767	3.2133	0.4833	3.6533	0.3833	5.39	0.0667	4.7767	3.53785	3.6e-18	1.33e-16	2.91812	6.49e-16	2.24e-14	3.81361	1.66e-19	1.31e-17	6.16289	5.03e-21	5.15e-19	Os01g0105400, partial [Oryza sativa Japonica Group]	-	-	-
LOC_Os01g01600	BHLH110	0.03	0	0	0.02	0	0	0.2	0	0.12	0.26	0.3	0.11	0.11	0.15	0.13	0.33	0.27	0.56	0.23	0.37	0.22	0.26	0.29	0.4	0.01	0.0067	0.1067	0.2233	0.13	0.3867	0.2733	0.3167	-0.584963	0.936557	1	1.06609	0.394919	0.568178	1.57258	0.0978032	0.236082	0.212304	0.864351	0.930934	PREDICTED: transcription factor bHLH110 isoform X1 [Setaria italica]	-	-	-
LOC_Os01g01610	At2g16710	5.77	3.81	3.94	3.72	3.62	4.35	11.43	8.08	11.63	11.12	8.56	10.83	5.99	6.53	5.7	7.71	8.81	9.32	10.39	15.71	10.08	9.59	17.03	27.46	4.5067	3.8967	10.38	10.17	6.0733	8.6133	12.06	18.0267	-0.20982	0.164772	0.291676	-0.0294868	0.427246	0.599568	0.504083	0.436968	0.632341	0.579903	0.512133	0.699783	PREDICTED: iron-sulfur assembly protein IscA-like 3, mitochondrial [Oryza sativa Japonica Group]	-	-	GO:0051540//metal cluster binding
LOC_Os01g01620	iolC	20.85	23.52	22.48	16.9	13.89	16.63	30.82	28.25	38.12	16.65	17.24	19.39	2.32	2.52	4.05	5.09	4.87	4.42	1.27	1.8	1.11	6.1	4.05	7.24	22.2833	15.8067	32.3967	17.76	2.9633	4.7933	1.3933	5.7967	-0.495432	1.49e-06	1.18e-05	-0.867214	1.24e-12	2.85e-11	0.693808	0.228847	0.421687	2.05668	3.15e-09	6.61e-08	PREDICTED: uncharacterized sugar kinase slr0537 [Oryza sativa Japonica Group]	-	-	GO:0016772//transferase activity, transferring phosphorus-containing groups
LOC_Os01g01640	RER1A	9.41	8.2	8.61	19.32	21.24	31.55	9.93	9.78	9.15	30.84	30.35	36.65	6.77	6.01	5.3	18.12	23.14	17.7	3.43	5.52	2.88	11.35	10.82	14.78	8.74	24.0367	9.62	32.6133	6.0267	19.6533	3.9433	12.3167	1.45953	6.32e-11	9.75e-10	1.76135	6.43e-18	2.77e-16	1.70534	4.78e-13	1.61e-11	1.64312	1.6e-07	2.43e-06	PREDICTED: protein RER1A [Oryza sativa Japonica Group]	-	-	-
LOC_Os01g01650	IRL	0.3	0.25	2.75	21.71	29.03	32.8	0	0	0.11	0.08	0	0.09	0.32	0.46	0.45	2.38	7.9	2.15	0	0.24	0.16	0.04	0.04	0	1.1	27.8467	0.0367	0.0567	0.41	4.1433	0.1333	0.0267	4.66193	2.58e-05	0.000160241	0.628031	0.808495	0.890069	3.3371	1.34e-08	2.24e-07	-2.32193	0.187385	0.368075	PREDICTED: isoflavone reductase homolog IRL [Oryza sativa Japonica Group]	-	-	-
LOC_Os01g01660	IRL	596.09	904.84	5005.79	1615.86	283.21	2656.7	19.1	7.3	29.79	2.03	1.86	16.14	49.09	45.25	59.72	49	156.17	66.07	0.41	1.25	2.62	4.48	4.9	5.06	2168.91	1518.59	18.73	6.6767	51.3533	90.4133	1.4267	4.8133	-0.514236	0.498371	0.646575	-1.48815	0.127515	0.256907	0.816078	0.359041	0.559935	1.75439	0.00816578	0.034341	PREDICTED: isoflavone reductase homolog IRL [Oryza sativa Japonica Group]	-	-	-
LOC_Os01g01670	--	1.42	1.17	2.77	2.9	2.05	4.91	2.08	1.73	1.14	2.02	2.69	2.67	8.68	7.69	6.9	13.59	15.21	14.18	7.55	8.83	7.72	14.32	14.2	27.32	1.7867	3.2867	1.65	2.46	7.7567	14.3267	8.0333	18.6133	0.879355	0.133504	0.249783	0.576192	0.320436	0.491869	0.885194	0.0019972	0.010443	1.21227	0.000433631	0.00289317	PREDICTED: stress response protein NST1 [Oryza sativa Japonica Group]	-	-	-
LOC_Os01g01680	--	1.32	0.86	2.88	4.47	3.88	5.44	0.33	1.08	1.48	1.91	2.56	1.93	0.31	0.05	0.22	0.8	1.85	1.07	0	0.06	0	0.54	0.32	0.06	1.6867	4.5967	0.9633	2.1333	0.1933	1.24	0.02	0.3067	1.44641	0.0033931	0.0123267	1.147	0.0626864	0.151117	2.68118	0.00112469	0.0063629	3.9386	0.038732	0.118258	PREDICTED: neural Wiskott-Aldrich syndrome protein [Oryza sativa Japonica Group]	-	-	-
LOC_Os01g01710	DXR	184.74	213.59	152.59	186.11	179.98	181.14	229.23	221.47	213.82	220.89	219.17	212.56	5.45	5.3	2.61	5.98	6.93	6.4	5.45	4.4	4.77	4.95	3.64	5.15	183.64	182.41	221.507	217.54	4.4533	6.4367	4.8733	4.58	-0.00969552	0.183209	0.315677	-0.0260694	0.199224	0.356001	0.531428	0.388368	0.588029	-0.0895613	0.048371	0.139628	PREDICTED: 1-deoxy-D-xylulose 5-phosphate reductoisomerase, chloroplastic [Oryza sativa Japonica Group]	ko01100//Metabolic pathways;ko01110//Biosynthesis of secondary metabolites;ko00900//Terpenoid backbone biosynthesis	-	-
LOC_Os01g01720	PEX14	11.59	15.34	12.75	15.32	14.23	16.76	11.85	11.89	11.51	17.16	16.31	19.6	3.37	2.99	2.52	4.55	4.68	5.82	4.55	4.67	4.96	5.07	6.21	7.8	13.2267	15.4367	11.75	17.69	2.96	5.0167	4.7267	6.36	0.222912	0.831542	0.898497	0.590273	0.00975147	0.0337563	0.761132	0.0477399	0.138905	0.428204	0.814863	0.905313	PREDICTED: peroxisomal membrane protein PEX14 isoform X1 [Oryza sativa Japonica Group]	ko04146//Peroxisome	-	-
LOC_Os01g01740	HT1	0.92	0.78	0.39	0.36	0.61	0.47	0.86	0.7	0.4	0.48	0.4	0.57	2.09	2.37	2.07	2.43	3.08	2.38	1.73	2.16	0.92	1.91	1.76	2.35	0.6967	0.48	0.6533	0.4833	2.1767	2.63	1.6033	2.0067	-0.537434	0.143135	0.263948	-0.434801	0.235946	0.398432	0.272942	0.800795	0.897138	0.323727	0.970373	0.986199	PREDICTED: serine/threonine-protein kinase HT1 [Oryza sativa Japonica Group]	-	-	GO:0004672//protein kinase activity;GO:0032550//purine ribonucleoside binding
LOC_Os01g01760	--	0	0	0	1.11	1.3	1.35	0	0	0	3.45	2.3	3.38	0	0	0	0.58	0.39	0.13	0	0	0	0.31	0.31	0.52	0	1.2533	0	3.0433	0	0.3667	0	0.38	10.2916	3.01e-06	2.25e-05	11.5714	1.65e-09	2.45e-08	8.51833	0.0116859	0.0458556	8.56986	0.0195691	0.0691528	Os09g0103300, partial [Oryza sativa Japonica Group]	-	-	-
LOC_Os01g01770	REX4	0.11	0.18	0.35	3.49	1.49	3.14	0.14	0.5	0.05	0.06	0.23	0.18	0	0.3	0.36	0.05	0.09	0	0.38	0.25	0.21	0	0	0	0.2133	2.7067	0.23	0.1567	0.22	0.0467	0.28	0	3.66534	2.69e-08	2.77e-07	-0.553936	0.556524	0.71221	-2.23704	0.102327	0.244526	-8.12928	0.00301681	0.0151194	PREDICTED: RNA exonuclease 4-like [Oryza sativa Japonica Group]	-	-	-
LOC_Os01g01780	At5g03795	0.67	0.62	0.73	0.28	0.69	0.64	0.62	0.64	0.47	0.35	0.62	0.33	0.13	0.19	0.28	0.74	0.44	0.48	0.21	0.06	0.25	1.63	1.91	2.22	0.6733	0.5367	0.5767	0.4333	0.2	0.5533	0.1733	1.92	-0.327295	0.269319	0.418911	-0.41226	0.279416	0.447016	1.46815	0.0626599	0.170568	3.46949	3.16e-09	6.62e-08	PREDICTED: probable glycosyltransferase At3g07620 [Oryza sativa Japonica Group]	-	-	-
LOC_Os01g01790	EX2	38.07	33.5	31.02	36.82	37.33	41.66	31.35	31.91	30.62	31.43	25.74	27.53	19.34	19.79	15.44	26.02	26.03	21.45	13.51	18.41	14.15	14.25	18.77	23.38	34.1967	38.6033	31.2933	28.2333	18.19	24.5	15.3567	18.8	0.17487	0.874775	0.926655	-0.148456	0.0549143	0.135838	0.429636	0.53208	0.712879	0.291868	0.723261	0.850494	PREDICTED: protein EXECUTER 2, chloroplastic [Oryza sativa Japonica Group]	-	-	-
LOC_Os01g01800	--	2.71	3.35	2.85	4.14	4.64	5.46	4.13	4.23	5.52	6.15	5.62	5.56	5.34	4.26	3.31	6.79	4.83	5.06	1.13	1.65	1.57	2.46	2.53	3.46	2.97	4.7467	4.6267	5.7767	4.3033	5.56	1.45	2.8167	0.676452	0.00747102	0.0241264	0.320264	0.286235	0.454348	0.36963	0.795155	0.893903	0.957936	0.0170058	0.0620274	PREDICTED: uncharacterized protein LOC4326160 isoform X7 [Oryza sativa Japonica Group]	-	-	-
LOC_Os01g01830	Prep	9.24	8.38	9.09	9.54	10.86	12.11	11.37	9.75	13.33	14.4	11.9	11.15	8.01	7.7	6.59	6.76	7.24	6.15	5.63	5.77	5.75	5.36	3.61	6.51	8.9033	10.8367	11.4833	12.4833	7.4333	6.7167	5.7167	5.16	0.283504	0.480003	0.631566	0.120462	0.891914	0.938003	-0.146264	0.00183456	0.00969068	-0.147803	0.00738563	0.0315765	PREDICTED: prolyl endopeptidase [Oryza sativa Japonica Group]	-	-	-
LOC_Os01g01840	BHLH167	0.04	0.04	0.04	7.37	6.4	3.67	0.04	0.04	0.15	2.17	3.86	4.08	0	0	0	0.28	0.32	0.28	0	0	0	0	0	0	0.04	5.8133	0.0767	3.37	0	0.2933	0	0	7.18322	9.77e-15	2.52e-13	5.45801	4.84e-13	1.18e-11	8.1964	0.00128004	0.00710766	0	1	1	Os01g0108400 [Oryza sativa Japonica Group]	-	-	-
LOC_Os01g01870	--	13.79	11.56	10.56	37.31	32.77	32.21	55.71	28.02	57.78	38.26	44.33	39.26	1.2	0.97	1.17	1.48	1.27	1.02	0.61	1.59	0.59	1.78	1.03	2.2	11.97	34.0967	47.17	40.6167	1.1133	1.2567	0.93	1.67	1.51021	1.45e-16	4.51e-15	-0.215798	0.186566	0.339453	0.174716	0.684601	0.827373	0.844545	0.29816	0.501716	PREDICTED: uncharacterized protein LOC4326163 [Oryza sativa Japonica Group]	-	-	-
LOC_Os01g01890	--	0.38	0.33	0.3	2.34	3.44	1.69	0.1	0.21	0.25	2.49	2.79	2.03	1.53	1.2	2.92	2.29	3.77	2.38	1.09	0.61	0.42	0.49	0.49	0.26	0.3367	2.49	0.1867	2.4367	1.8833	2.8133	0.7067	0.4133	2.88675	1.9e-11	3.15e-10	3.70637	7.63e-17	2.97e-15	0.578992	0.543312	0.722137	-0.773724	0.0526754	0.148915	unnamed protein product [Oryza sativa Japonica Group]	-	-	-
LOC_Os01g01910	--	0.07	0.12	0.13	2.83	3.42	2.45	0	0.14	0.19	4.08	4.98	4.51	0.06	0	0.12	0.6	1.39	0.95	0	0	0.07	1.31	0.58	1.45	0.1067	2.9	0.11	4.5233	0.06	0.98	0.0233	1.1133	4.76487	6.34e-09	7.24e-08	5.36181	3.51e-12	7.62e-11	4.02975	0.00104658	0.00597595	5.57635	0.000466016	0.00307695	hypothetical protein [Oryza sativa Japonica Group]	-	-	-
LOC_Os01g01920	DDB_G0272484	10.19	10.02	7.78	11.27	11.17	13.18	13.84	10.69	15.27	18.28	19.52	19.76	2.71	2.48	3.11	4.08	4.26	4.32	4.93	4.37	5.24	5.88	3.41	4.91	9.33	11.8733	13.2667	19.1867	2.7667	4.22	4.8467	4.7333	0.347776	0.27219	0.422017	0.532298	0.0114783	0.0386662	0.609094	0.208725	0.396541	-0.0341363	0.118476	0.266768	PREDICTED: deoxynucleoside triphosphate triphosphohydrolase SAMHD1 homolog isoform X1 [Oryza sativa Japonica Group]	-	-	-
LOC_Os01g01925	--	0.39	0.24	1.49	0	0	0	0.08	0.67	0.17	0	0	0	0.16	0.17	0	0	0	0	0	0	0	0.19	0	0	0.7067	0	0.3067	0	0.11	0	0	0.0633	-9.46489	0.000547497	0.00249333	-8.26053	0.0431275	0.112526	-6.78136	0.281823	0.480152	5.98489	0.70439	1	Os01g0109366, partial [Oryza sativa Japonica Group]	-	-	-
LOC_Os01g01930	--	0	0.06	0.14	0.05	0.06	0	0	0.31	0.47	0	0.13	0	2.22	1.52	2.6	0.49	1.27	1.01	0.68	0.78	0.44	0.15	0.15	0.85	0.0667	0.0367	0.26	0.0433	2.1133	0.9233	0.6333	0.3833	-0.862496	0.697285	1	-2.58496	0.220553	0.381242	-1.1946	0.00249882	0.0126806	-0.724366	0.203342	0.390296	Os01g0109200 [Oryza sativa Japonica Group]	-	-	-
LOC_Os01g01940	--	0.14	0.15	0.12	0	0	0	0.04	0.18	0.12	0	0.11	0.05	1.78	0.93	1.3	0.87	1.11	1.21	0.66	0.66	0.38	0.27	0.4	0.1	0.1367	0	0.1133	0.0533	1.3367	1.0633	0.5667	0.2567	-7.09452	0.0201244	0.0554355	-1.08746	0.460468	0.630422	-0.330046	0.118676	0.270427	-1.1426	0.0690344	0.180984	PREDICTED: uncharacterized protein LOC4326132 isoform X2 [Oryza sativa Japonica Group]	-	-	-
LOC_Os01g01960	SNL3	17.09	18.82	16.73	18.16	17.93	22.28	27.01	23.88	28.7	29.24	26.89	24.67	18.63	14.54	12.87	23.33	16.18	18.87	12.08	13.85	10.8	17.78	16.97	24.05	17.5467	19.4567	26.53	26.9333	15.3467	19.46	12.2433	19.6	0.149068	0.706038	0.81028	0.0217681	0.347535	0.51991	0.342586	0.876283	0.937658	0.678857	0.0189354	0.0674327	PREDICTED: paired amphipathic helix protein Sin3-like 3 [Oryza sativa Japonica Group]	-	-	-
LOC_Os01g01970	--	4.52	3.95	3.96	3.03	3.16	4.21	5.05	5.5	6.32	6.29	5.06	6.39	3.07	2.85	2.27	3.09	3.04	3.29	1.31	2.08	1.25	2.86	2.43	3.38	4.1433	3.4667	5.6233	5.9133	2.73	3.14	1.5467	2.89	-0.257243	0.0696997	0.150931	0.072546	0.720654	0.833005	0.201864	0.681817	0.825368	0.901907	0.11702	0.26445	Paired amphipathic helix protein Sin3-like 4, partial [Dichanthelium oligosanthes]	-	-	-
LOC_Os01g02000	PHO1-1	4.76	7.19	5.01	1.16	1.52	1.93	7.28	8.51	4.91	3.68	3.47	1.87	0.13	0.18	0.28	0.15	0.23	0.18	0.02	0.02	0.02	0.02	0	0.04	5.6533	1.5367	6.9	3.0067	0.1967	0.1867	0.02	0.02	-1.8793	2.16e-17	7.39e-16	-1.19843	0.000167024	0.000978376	-0.0752881	0.521843	0.70462	0	0.843938	1	PREDICTED: phosphate transporter PHO1-1 [Oryza sativa Japonica Group]	-	-	-
LOC_Os01g02010	--	0.96	0.79	1.84	1.87	2.68	2.62	0.07	0.36	0.04	0.48	0.07	0	8.89	8.08	11.43	4.11	10.32	4.41	0.04	0	0.11	0.04	0.04	0.04	1.1967	2.39	0.1567	0.1833	9.4667	6.28	0.05	0.04	0.997989	0.0452825	0.107443	0.226771	0.985948	0.992726	-0.592092	0.00297051	0.0147206	-0.321928	0.694823	1	unnamed protein product [Oryza sativa Japonica Group]	-	-	-
LOC_Os01g02020	At5g47720	11.47	11.1	13.01	8.24	5.94	8.56	4.39	4.88	7.07	4.88	5.78	6.62	6.33	6.63	6.28	5.19	4.04	5.65	16.38	23.88	17.17	18.82	22.92	27.51	11.86	7.58	5.4467	5.76	6.4133	4.96	19.1433	23.0833	-0.645834	1.45e-06	1.15e-05	0.0806952	0.802395	0.886876	-0.370734	0.000761102	0.0045196	0.27001	0.654928	0.805122	PREDICTED: acetyl-CoA acetyltransferase, cytosolic 1 [Oryza sativa Japonica Group]	ko01100//Metabolic pathways;ko01110//Biosynthesis of secondary metabolites;ko01200//Carbon metabolism;ko00620//Pyruvate metabolism;ko01212//Fatty acid metabolism;ko00630//Glyoxylate and dicarboxylate metabolism;ko00380//Tryptophan metabolism;ko00900//Terpenoid backbone biosynthesis;ko00071//Fatty acid degradation;ko00280//Valine, leucine and isoleucine degradation;ko00310//Lysine degradation;ko00…	-	GO:0016746//transferase activity, transferring acyl groups
LOC_Os01g02040	PERK8	0.35	0.25	0.33	0.45	0.33	0.55	1.44	1.28	0.86	0.78	0.98	0.6	2.55	2.08	2.61	3.06	3.11	2.47	2.55	2.66	2	2.66	2.83	3.78	0.31	0.4433	1.1933	0.7867	2.4133	2.88	2.4033	3.09	0.516124	0.463464	0.616145	-0.601173	0.0445378	0.115257	0.255042	0.722683	0.850609	0.36257	0.941592	0.97242	PREDICTED: proline-rich receptor-like protein kinase PERK8 [Oryza sativa Japonica Group]	-	-	GO:0004672//protein kinase activity;GO:0032550//purine ribonucleoside binding
LOC_Os01g02050	PPC4	1.11	0.93	0.84	0.5	0.59	0.57	1.25	1.71	0.85	0.91	1.22	0.9	3.53	3.39	2.91	6.79	7.1	6.6	0.39	0.32	0.42	0.38	0.62	0.64	0.96	0.5533	1.27	1.01	3.2767	6.83	0.3767	0.5467	-0.794886	0.00120924	0.00501626	-0.330473	0.198348	0.354965	1.05966	5e-06	5.11e-05	0.537373	0.746859	0.8658	PREDICTED: phosphoenolpyruvate carboxylase 4 [Oryza sativa Japonica Group]	ko01100//Metabolic pathways;ko01200//Carbon metabolism;ko00620//Pyruvate metabolism;ko00710//Carbon fixation in photosynthetic organisms	-	-
LOC_Os01g02060	PII-2	0.06	0.02	0.05	0.21	0.19	0.13	0.05	0.33	0.17	0.08	0.09	0.03	1.05	0.47	0.6	0.71	0.88	0.66	0.59	0.52	0.56	0.79	0.74	1.03	0.0433	0.1767	0.1833	0.0667	0.7067	0.75	0.5567	0.8533	2.02748	0.0799801	0.168199	-1.45943	0.161672	0.305765	0.0858607	0.593217	0.76062	0.616296	0.619481	0.779278	PREDICTED: piriformospora indica-insensitive protein 2 isoform X1 [Oryza sativa Japonica Group]	-	-	-
LOC_Os01g02080	CYP26-2	96.4	97.91	112.09	59.32	63.98	57.88	21.24	33.02	12.21	24.33	22.41	13.74	2.87	3.86	2.7	6.22	12.7	7.8	0	0.41	0.13	0	0.04	0.05	102.133	60.3933	22.1567	20.16	3.1433	8.9067	0.18	0.03	-0.757993	3.25e-11	5.18e-10	-0.136245	0.432697	0.604692	1.50259	7.42e-05	0.000574351	-2.58496	0.127955	0.282116	PREDICTED: peptidyl-prolyl cis-trans isomerase CYP26-2, chloroplastic [Oryza sativa Japonica Group]	-	-	-
LOC_Os01g02100	Os03g0733400	2.83	3.1	2.3	2.98	2.76	3.05	2.95	3.63	4.2	4.53	4.32	4.41	1.29	0.91	1.09	1.45	1.65	1.76	1.16	2.04	1.37	1.56	1.44	1.93	2.7433	2.93	3.5933	4.42	1.0967	1.62	1.5233	1.6433	0.0949707	0.660984	0.776936	0.298724	0.450756	0.621277	0.562869	0.441107	0.636084	0.109393	0.447063	0.645468	Os01g0111400 [Oryza sativa Japonica Group]	-	-	GO:0003676//nucleic acid binding;GO:0005515//protein binding
LOC_Os01g02110	BHLH83	0	0	0	0	0	0	0	0	0	0	0	0	0.06	0	0	0.03	0.06	0.09	0.11	0.13	0.14	0.11	0.11	0.63	0	0	0	0	0.02	0.06	0.1267	0.2833	0	1	1	0	1	1	1.58496	0.516707	0.700434	1.16146	0.526599	0.710973	PREDICTED: transcription factor bHLH83 [Oryza sativa Japonica Group]	-	-	-
LOC_Os01g02120	MFT2	0.16	0.13	0.34	0.37	0.4	0.1	0	0	0	0	0	0	22.02	31.39	36.79	75.97	52.1	118.23	329.44	494.28	302.89	789.46	831.66	966.58	0.21	0.29	0	0	30.0667	82.1	375.537	862.567	0.465664	0.737684	0.833209	0	1	1	1.44922	0.000197598	0.00139117	1.19968	2.16e-07	3.19e-06	PREDICTED: protein MOTHER of FT and TF 1 [Oryza sativa Japonica Group]	-	-	-
LOC_Os01g02130	--	1.78	0.44	0.75	2.17	0.89	3.45	6.23	6.75	9.01	17.1	21.82	35.09	0.15	0.16	0.05	0.54	0.34	0	0	0.07	0	0	0.06	0.13	0.99	2.17	7.33	24.67	0.12	0.2933	0.0233	0.0633	1.13219	0.125849	0.238469	1.75087	1.16e-07	1.3e-06	1.28951	0.444252	0.638836	1.44057	0.702894	1	PREDICTED: uncharacterized protein LOC4326146 [Oryza sativa Japonica Group]	-	-	-
LOC_Os01g02139	--	5.96	5.52	9.35	19.3	31.34	10.46	2.9	5.79	1.58	5.29	5.58	5.5	10.39	11.12	13.06	14.19	19.51	17.75	9.29	12.18	8.61	16.82	19.71	25.38	6.9433	20.3667	3.4233	5.4567	11.5233	17.15	10.0267	20.6367	1.55251	0.000555432	0.00252446	0.672618	0.365793	0.537679	0.57365	0.320678	0.52183	1.04137	0.00304337	0.0152279	PREDICTED: uncharacterized protein LOC4326114 [Oryza sativa Japonica Group]	-	-	-
LOC_Os01g02150	--	5.46	5.15	7.22	14.81	27.84	13.82	3.47	5.92	2.33	5.68	7.44	7.76	3.07	2.87	3.09	2.69	4.79	2.48	6.77	8.22	5.88	5.63	6.32	9.87	5.9433	18.8233	3.9067	6.96	3.01	3.32	6.9567	7.2733	1.66318	1.58e-06	1.24e-05	0.833149	0.118449	0.243668	0.14142	0.536959	0.716562	0.0642205	0.194943	0.378749	PREDICTED: extensin [Oryza sativa Japonica Group]	-	-	-
LOC_Os01g02160	--	0	0.06	0	0	0	0	0	0	0.06	0	0	0	5.1	8.54	5.97	2.37	4.1	4.06	0.67	0.46	2.25	0.88	0.94	0.53	0.02	0	0.02	0	6.5367	3.51	1.1267	0.7833	-4.32193	0.752533	1	-4.32193	0.802629	1	-0.897084	0.000155299	0.00111879	-0.524362	0.236187	0.430507	PREDICTED: leucine-rich repeat extensin-like protein 3 [Oryza sativa Japonica Group]	-	-	-
LOC_Os01g02170	--	0.6	0.35	0.43	0.81	0.46	0.83	0.29	0.51	0.5	0.35	0.41	0.57	0.74	0.39	0.59	0.75	1.09	1.22	0.95	1.31	0.95	1.68	1.64	3.66	0.46	0.7	0.4333	0.4433	0.5733	1.02	1.07	2.3267	0.605721	0.286176	0.437499	0.0329146	0.834108	0.904732	0.831123	0.133416	0.293283	1.12065	0.016151	0.0596326	PREDICTED: calphotin-like [Brachypodium distachyon]	-	-	-
LOC_Os01g02180	--	6.37	5.53	5.59	3.49	3.81	6.21	6.1	6.06	8.76	6.04	4.61	5.34	3.57	4	4.39	6.5	6.69	8.72	26.1	29.22	26.11	23.45	23.39	38.22	5.83	4.5033	6.9733	5.33	3.9867	7.3033	27.1433	28.3533	-0.372503	0.0106588	0.0324601	-0.387713	0.0126086	0.0417262	0.873372	0.0216913	0.075078	0.0629205	0.0536093	0.150901	PREDICTED: uncharacterized protein LOC4326118 [Oryza sativa Japonica Group]	-	-	-
LOC_Os01g02250	RGA2	0.24	0.16	0.23	0	0	0.01	0.02	0	0.15	0	0	0	0	0	0	0	0	0	0.01	0	0	0	0	0	0.21	0.0033	0.0567	0	0	0	0.0033	0	-5.97728	1.65e-05	0.000106958	-5.82443	0.0710861	0.166151	0	1	1	-1.73697	0.749938	1	Os01g0113100 [Oryza sativa Japonica Group]	-	-	-
LOC_Os01g02270	--	0.15	0.08	0.03	0.2	0.22	0.16	0.09	0.24	0.29	0.3	0.28	0.21	0.39	0.28	0.14	0.29	0.05	0.18	0.17	0.09	0.26	0.04	0	0.12	0.0867	0.1933	0.2067	0.2633	0.27	0.1733	0.1733	0.0533	1.15754	0.174412	0.304394	0.349584	0.72796	0.838027	-0.63941	0.173813	0.352225	-1.70044	0.0262928	0.0875002	Os01g0113000 [Oryza sativa Japonica Group]	-	-	GO:0070011//peptidase activity, acting on L-amino acid peptides
LOC_Os01g02290	LRK10	0.4	0.22	0.13	0.34	0.47	0.28	0.61	0.34	1.05	0.06	0.17	0.12	1.73	1.12	0.75	2.34	2.28	2.11	0.29	0.06	0.16	0.16	0.18	0.31	0.25	0.3633	0.6667	0.1167	1.2	2.2433	0.17	0.2167	0.539366	0.542091	0.683278	-2.51457	0.000321769	0.0017573	0.90261	0.0592331	0.163669	0.349942	0.924907	0.963254	PREDICTED: probable receptor-like protein kinase At5g39030 [Oryza sativa Japonica Group]	-	-	-
LOC_Os01g02300	LRK10	0.48	0.04	0.1	0.18	0.15	0.2	0.54	0.07	1.13	0.25	0.11	0.27	0.45	0.2	0.35	0.75	0.49	0.46	0.33	0.79	0.49	0.36	0.16	0.1	0.2067	0.1767	0.58	0.21	0.3333	0.5667	0.5367	0.2067	-0.226276	0.660531	0.776584	-1.46566	0.074533	0.172606	0.765535	0.374332	0.575246	-1.37672	0.0103919	0.0417445	PREDICTED: probable receptor-like protein kinase At1g67000 isoform X1 [Oryza sativa Japonica Group]	-	-	-
LOC_Os01g02310	SD25	0	0.07	0.16	0.38	0.72	0.43	0.08	0.26	0.31	2.16	1.71	1.08	0	0	0	0.05	0.12	0.07	0	0	0	0.03	0	0	0.0767	0.51	0.2167	1.65	0	0.08	0	0.01	2.73383	0.00419441	0.0147597	2.92892	8.3e-07	8.02e-06	6.32193	0.0618688	0.169042	3.32193	0.878648	1	PREDICTED: G-type lectin S-receptor-like serine/threonine-protein kinase SD2-5 [Oryza sativa Japonica Group]	-	-	GO:0004672//protein kinase activity;GO:0032550//purine ribonucleoside binding
LOC_Os01g02320	LRK10	0	0	0	1.71	1.49	1.79	0	0	0	1.72	1.55	1.55	0	0	0	1.22	1.24	1.39	0	0	0	1.54	1.86	2.12	0	1.6633	0	1.6067	0	1.2833	0	1.84	10.6999	6.18e-13	1.26e-11	10.6499	8.12e-13	1.91e-11	10.3257	1.1e-11	3.05e-10	10.8455	2.8e-12	9.73e-11	Os01g0113400, partial [Oryza sativa Japonica Group]	-	-	GO:0004672//protein kinase activity
LOC_Os01g02334	--	0	0	0.08	0.25	0.37	0.34	0.08	0.09	0.08	0.26	0.15	0.2	0.15	0.32	0	3.16	3.94	3.39	0.61	1.39	0.5	3	4.11	5.46	0.0267	0.32	0.0833	0.2033	0.1567	3.4967	0.8333	4.19	3.58496	0.0627775	0.138971	1.28688	0.433009	0.604892	4.48021	1.34e-08	2.25e-07	2.32998	0.000110175	0.000870762	Os01g0113600 [Oryza sativa Japonica Group]	-	-	-
LOC_Os01g02350	LRK10	0.13	0.1	0.17	0.94	0.95	0.85	0.04	0.08	0.04	1.56	1.6	1.63	0.28	0.08	0.14	1.45	1.5	1.16	0.23	0.21	0.32	1.12	0.65	1.07	0.1333	0.9133	0.0533	1.5967	0.1667	1.37	0.2533	0.9467	2.7761	1.73e-07	1.59e-06	4.90388	2.18e-15	6.99e-14	3.03914	2.16e-09	4.13e-08	1.90182	0.00173907	0.00952017	PREDICTED: glycerophosphodiester phosphodiesterase protein kinase domain-containing GDPDL2-like [Oryza sativa Japonica Group]	-	-	GO:0016772//transferase activity, transferring phosphorus-containing groups
LOC_Os01g02360	LRK10	0.12	0.12	0.04	0.44	0.27	0.8	0.04	0.09	0.1	0.88	0.86	0.51	0.13	0.02	0.04	0.58	0.58	0.3	0	0	0.07	0.26	0.14	0.39	0.0933	0.5033	0.0767	0.75	0.0633	0.4867	0.0233	0.2633	2.43105	0.00168188	0.00670073	3.29022	2.02e-06	1.81e-05	2.9419	0.00073675	0.00439841	3.49643	0.0173136	0.0629131	PREDICTED: probable receptor-like protein kinase At5g39020 [Oryza sativa Japonica Group]	-	-	-
LOC_Os01g02370	--	3.1	2.88	2.93	2.07	1.98	3.08	2.75	3.84	4.33	23.76	20.47	18.87	0	0.05	0	0	0	0	0	0.03	0	0.08	0	0	2.97	2.3767	3.64	21.0333	0.0167	0	0.01	0.0267	-0.321523	0.020491	0.0562705	2.53067	8.81e-29	8.77e-27	-4.05889	0.572071	1	1.41504	0.726551	1	PREDICTED: glycerophosphodiester phosphodiesterase protein kinase domain-containing GDPDL2-like [Oryza brachyantha]	-	-	-
LOC_Os01g02390	LRK10	1.97	2.68	2.59	6.13	6.55	6.81	1.93	2.41	2.51	9.91	10.47	11.97	0.57	0.61	1.12	1.15	1.73	2.12	1.22	1.6	0.93	2.1	1.87	2.57	2.4133	6.4967	2.2833	10.7833	0.7667	1.6667	1.25	2.18	1.42867	6.54e-10	8.72e-09	2.23959	1.94e-25	1.59e-23	1.12029	0.0453182	0.13363	0.8024	0.132843	0.289368	receptor-like kinase [Oryza sativa Japonica Group]	-	-	GO:0004672//protein kinase activity
LOC_Os01g02400	LRK10	4.6	4.32	3.98	6.62	6.14	8.88	6.68	6.64	8.33	26.36	25.81	29.62	0.67	0.49	0.63	1.29	0.46	1.27	0.57	0.8	0.4	0.74	0.12	0.73	4.3	7.2133	7.2167	27.2633	0.5967	1.0067	0.59	0.53	0.746329	4.16e-05	0.00024715	1.91756	2.42e-43	5.12e-41	0.754589	0.268323	0.466847	-0.154723	0.496729	0.687243	PREDICTED: probable receptor-like protein kinase At1g67000 isoform X1 [Oryza sativa Japonica Group]	-	-	GO:0004672//protein kinase activity;GO:0032550//purine ribonucleoside binding
LOC_Os01g02420	LRK10	0	0	0.03	0.43	0.51	0.28	0	0	0	1.95	2.11	2.79	0.03	0.2	0	0.41	0.5	0.55	0	0	0	0.22	0.19	0.21	0.01	0.4067	0	2.2833	0.0767	0.4867	0	0.2067	5.34577	0.000300184	0.0014612	11.1569	4.41e-12	9.42e-11	2.66626	0.0102673	0.0412667	7.69116	0.00477645	0.0220567	Os01g0114500 [Oryza sativa Japonica Group]	-	GO:0043231//intracellular membrane-bounded organelle	GO:0004672//protein kinase activity;GO:0032550//purine ribonucleoside binding
LOC_Os01g02460	LRK10	0.97	1.06	0.56	0.09	0	0	0.52	0.24	0.37	0.06	0.1	0.13	0.13	0	0.05	0	0	0	0	0	0.06	0	0	0	0.8633	0.03	0.3767	0.0967	0.06	0	0.02	0	-4.84688	9.75e-05	0.000532524	-1.9622	0.0496557	0.125592	-5.90689	0.309443	1	-4.32193	0.749938	1	Os01g0114900 [Oryza sativa Japonica Group]	-	-	GO:0004672//protein kinase activity;GO:0032550//purine ribonucleoside binding
LOC_Os01g02490	--	0.36	0.53	1.2	2.62	1.64	3.33	1.12	0.77	2.07	12.27	9.39	8.24	0	0	0.09	0.04	0	0	0.14	0.13	0.2	0.41	0.4	0.56	0.6967	2.53	1.32	9.9667	0.03	0.0133	0.1567	0.4567	1.8606	0.000768969	0.00337265	2.91657	9.61e-17	3.69e-15	-1.16993	0.716316	1	1.54344	0.363963	0.570401	Os01g0115100 [Oryza sativa Japonica Group]	-	-	-
LOC_Os01g02500	At4g34880	0.18	0.53	0.33	0.45	0.46	0.78	0.47	0.27	0.08	0.45	1.42	0.8	0	0	0	0	0.15	0	0	0.2	0	0	0.27	0	0.3467	0.5633	0.2733	0.89	0	0.05	0.0667	0.09	0.70044	0.601097	0.730428	1.70314	0.113054	0.235571	5.64386	0.719566	1	0.432959	0.899151	1	Os01g0115200 [Oryza sativa Japonica Group]	ko00330//Arginine and proline metabolism;ko00360//Phenylalanine metabolism;ko00380//Tryptophan metabolism	-	GO:0016879//ligase activity, forming carbon-nitrogen bonds
LOC_Os01g02550	LRK10	0.54	0.62	0.42	0.55	0.47	1.19	0.54	0.6	1.64	4.12	4.69	7.81	0.02	0	0	0	0	0	0	0	0	0	0	0	0.5267	0.7367	0.9267	5.54	0.0067	0	0	0	0.484122	0.550848	0.690772	2.57976	1.78e-08	2.27e-07	-2.73697	0.755094	1	0	1	1	PREDICTED: glycerophosphodiester phosphodiesterase protein kinase domain-containing GDPDL2-like [Oryza brachyantha]	-	-	-
LOC_Os01g02560	LRK10	2.18	2.87	1.92	0.57	0.88	0.94	6.23	5.33	12.28	15.86	13.36	20.84	0.22	0.27	0.13	0.05	0.02	0.09	0.08	0.03	0.08	0.03	0.08	0.12	2.3233	0.7967	7.9467	16.6867	0.2067	0.0533	0.0633	0.0767	-1.54415	5.21e-08	5.16e-07	1.07027	0.00183365	0.00809196	-1.9542	0.0202708	0.0710435	0.275634	0.901359	0.951251	PREDICTED: probable receptor-like protein kinase At1g67000 [Oryza sativa Japonica Group]	-	-	-
LOC_Os01g02570	LRK10	2.36	2.15	1.06	1.35	1.41	2.6	10.59	11.67	8.14	25.91	23.39	33.22	0	0.02	0	0	0	0.05	0	0	0	0	0	0.03	1.8567	1.7867	10.1333	27.5067	0.0067	0.0167	0	0.01	-0.0554443	0.478663	0.630571	1.44067	5.77e-07	5.72e-06	1.32193	0.870246	1	3.32193	0.878648	1	PREDICTED: probable receptor-like protein kinase At1g67000 [Oryza sativa Japonica Group]	-	-	-
LOC_Os01g02580	LRK10	1.59	1.17	1.18	1.69	1.66	2.29	6.23	6.37	6.17	12.8	10.58	12	0.12	0.1	0.14	0	0	0	0.37	0.19	0.03	0	0	0	1.3133	1.88	6.2567	11.7933	0.12	0	0.1967	0	0.5175	0.260698	0.409236	0.914505	2.23e-05	0.000160136	-6.90689	0.0029782	0.0147455	-7.61961	0.00168383	0.00927302	Os01g0115750 [Oryza sativa Japonica Group]	-	-	GO:0004672//protein kinase activity;GO:0032550//purine ribonucleoside binding
LOC_Os01g02590	--	2.62	2.84	3.19	2.09	1.74	2.58	7.25	8.83	8.16	9.36	8.42	11.92	0.17	0.1	0.04	0.02	0.04	0.04	0.09	0.08	0.21	0.07	0.24	0.12	2.8833	2.1367	8.08	9.9	0.1033	0.0333	0.1267	0.1433	-0.432376	0.00519332	0.017738	0.293073	0.527339	0.686639	-1.63227	0.102419	0.24464	0.178337	0.878158	0.939124	receptor-like protein kinase [Oryza sativa Japonica Group]	-	-	-
LOC_Os01g02600	LRK10	3.54	2.75	2.13	2.62	2.56	3.97	9.5	9.45	8.79	15.32	15.82	20.74	0.13	0.08	0.08	0.11	0.19	0.2	0	0.04	0.03	0.06	0.03	0	2.8067	3.05	9.2467	17.2933	0.0967	0.1667	0.0233	0.03	0.119952	0.781858	0.863961	0.903211	0.00026374	0.00147495	0.785875	0.615721	0.777777	0.36257	0.90204	1	PREDICTED: probable receptor-like protein kinase At5g39020 isoform X2 [Oryza sativa Japonica Group]	-	-	GO:0004672//protein kinase activity;GO:0032550//purine ribonucleoside binding
LOC_Os01g02610	LRK10	0.33	0.1	0.19	0.03	0.02	0.06	0.73	0.62	0.77	0.15	0.41	0.44	0	0	0	0	0	0	0	0	0	0	0	0	0.2067	0.0367	0.7067	0.3333	0	0	0	0	-2.49476	0.00492163	0.0169546	-1.08406	0.0132543	0.0434578	0	1	1	0	1	1	Os01g0116000 [Oryza sativa Japonica Group]	-	-	GO:0016772//transferase activity, transferring phosphorus-containing groups
LOC_Os01g02690	LRK10	0.03	0	0	0.16	0.17	0.08	0	0.09	0.1	0.32	0.31	0.61	0.13	0	0.02	0.19	0.29	0.07	0.06	0	0	0.12	0.11	0.48	0.01	0.1367	0.0633	0.4133	0.05	0.1833	0.02	0.2367	3.77259	0.0260831	0.0687359	2.70627	0.00653047	0.0241421	1.87447	0.187209	0.370143	3.56478	0.0428847	0.127886	PREDICTED: probable receptor-like protein kinase At5g39020 [Oryza sativa Japonica Group]	-	GO:0043231//intracellular membrane-bounded organelle	GO:0004672//protein kinase activity;GO:0032550//purine ribonucleoside binding
LOC_Os01g02700	LRK10	15.35	13.07	14.35	2.64	1.8	3.13	12.64	19.98	13.07	16.75	17	21.36	2.42	2.25	1.9	0.35	0.41	0.48	10.49	15.83	12.27	7.67	6.53	5.85	14.2567	2.5233	15.23	18.37	2.19	0.4133	12.8633	6.6833	-2.49823	2.07e-46	3.75e-44	0.270436	0.71912	0.831918	-2.40555	1.63e-17	1.03e-15	-0.944625	2.54e-08	4.51e-07	PREDICTED: glycerophosphodiester phosphodiesterase protein kinase domain-containing GDPDL2 isoform X1 [Oryza sativa Japonica Group]	-	-	GO:0004672//protein kinase activity
LOC_Os01g02710	LRK10	9.12	8.5	8.68	3.92	2.32	2.93	25.3	21.88	29.69	26.05	23.77	18.71	0.76	0.83	0.89	0.17	0	0.08	2.28	2.3	1.84	1.29	1.37	1.53	8.7667	3.0567	25.6233	22.8433	0.8267	0.0833	2.14	1.3967	-1.52007	1e-08	1.11e-07	-0.165685	0.131676	0.26281	-3.31034	0.00118061	0.00663216	-0.615623	0.0481612	0.139136	Os01g0116500 [Oryza sativa Japonica Group]	-	-	-
LOC_Os01g02720	HBS1L	9.2	9.8	8.53	8.08	6.92	6.57	7.67	7.68	9.2	10.27	9.34	8.25	12.26	8.42	8.44	12.82	8.66	11.47	23.7	22.34	21.19	19.52	14.93	18.86	9.1767	7.19	8.1833	9.2867	9.7067	10.9833	22.41	17.77	-0.351978	0.00115851	0.00482975	0.182472	0.786034	0.875341	0.178268	0.646582	0.800724	-0.334699	3.01e-05	0.0002766	PREDICTED: HBS1-like protein isoform X2 [Oryza sativa Japonica Group]	ko03015//mRNA surveillance pathway	-	-
LOC_Os01g02730	LRK10	0.21	0.07	0.03	3.02	3.03	2.93	0	0	0.08	3.06	3.72	6.73	0.02	0.05	0.02	0.08	0.15	0.17	0.09	0.13	0.06	0	0	0	0.1033	2.9933	0.0267	4.5033	0.03	0.1333	0.0933	0	4.85638	5.52e-19	2.22e-17	7.39981	1.3e-14	3.83e-13	2.152	0.191596	0.375786	-6.54432	0.028569	0.0933956	PREDICTED: glycerophosphodiester phosphodiesterase protein kinase domain-containing GDPDL2-like isoform X1 [Oryza sativa Japonica Group]	-	-	GO:0016772//transferase activity, transferring phosphorus-containing groups
LOC_Os01g02740	TY3B-G	0	0	0	0.07	0.1	0.27	0	0.01	0	0.05	0.1	0.01	0	0	0	0	0	0.01	0	0	0	0	0	0	0	0.1467	0.0033	0.0533	0	0.0033	0	0	7.1964	6.75e-07	5.65e-06	4	0.0085485	0.0302275	1.73697	0.873295	1	0	1	1	OSIGBa0114M03.4 [Oryza sativa Indica Group]	-	-	-
LOC_Os01g02750	LRK10	0.16	0.1	0.04	2.35	2.62	1.96	0.1	0.04	0.26	1.64	1.78	4.92	0	0.11	0	0.04	0.13	0.07	0.08	0.09	0.15	0.04	0	0.09	0.1	2.31	0.1333	2.78	0.0367	0.08	0.1067	0.0433	4.52982	5.97e-12	1.05e-10	4.38198	1.41e-08	1.83e-07	1.12553	0.672664	0.818803	-1.29956	0.260717	0.459774	PREDICTED: probable receptor-like protein kinase At5g39030 [Oryza sativa Japonica Group]	-	-	-
LOC_Os01g02760	LRK10	0	0	0	1.33	1.4	1.93	0.07	0	0.07	2.92	2.51	3.46	0	0	0	0.07	0.17	0.02	0	0	0	0.08	0.26	0.12	0	1.5533	0.0467	2.9633	0	0.0867	0	0.1533	10.6012	2.38e-11	3.9e-10	5.98868	3.06e-18	1.34e-16	6.43741	0.0434922	0.129555	7.26053	0.00976857	0.0397949	Os01g0117000 [Oryza sativa Japonica Group]	-	GO:0043231//intracellular membrane-bounded organelle	GO:0004672//protein kinase activity;GO:0032550//purine ribonucleoside binding
LOC_Os01g02770	LRK10	0.08	0	0.03	5.01	5.72	7.23	0.12	0.03	0	6.52	6.71	6.13	0.02	0	0	0.49	0.23	0.27	0.03	0	0	0.5	0.47	0.77	0.0367	5.9867	0.05	6.4533	0.0067	0.33	0.01	0.58	7.35114	8.72e-22	4.44e-20	7.01197	8.49e-27	7.5e-25	5.62936	0.000529448	0.00328241	5.85798	5.64e-05	0.000483431	PREDICTED: probable receptor-like protein kinase At5g39030 isoform X1 [Oryza sativa Japonica Group]	-	-	-
LOC_Os01g02780	LRK10	0.12	0	0.06	0.1	0.61	0.79	0.04	0	0.14	38.24	38.09	65.15	0	0.04	0	0.02	0	0.02	0	0	0.02	0	0	0	0.06	0.5	0.06	47.16	0.0133	0.0133	0.0067	0	3.05889	0.00397125	0.0140983	9.61839	8.64e-61	3.89e-58	0	0.896518	1	-2.73697	0.749938	1	PREDICTED: LOW QUALITY PROTEIN: cysteine-rich receptor-like protein kinase 38 [Oryza sativa Japonica Group]	-	-	-
LOC_Os01g02790	LRK10	0	0	0	0	0.03	0.11	0	0	0	7.8	8.47	16.84	0	0	0	0	0.03	0	0	0	0	0	0	0	0	0.0467	0	11.0367	0	0.01	0	0	5.54432	0.426098	1	13.43	1.32e-17	5.55e-16	3.32193	0.873295	1	0	1	1	Os01g0117300 [Oryza sativa Japonica Group]	-	-	GO:0001871//pattern binding;GO:0004672//protein kinase activity;GO:0032550//purine ribonucleoside binding
LOC_Os01g02800	LRK10	0.17	0.04	0.16	0.46	0.49	1.53	1.15	0.21	1.29	19.44	13.84	19.72	0.06	0.04	0.04	0	0.06	0.09	0	0.19	0.12	0	0.05	0	0.1233	0.8267	0.8833	17.6667	0.0467	0.05	0.1033	0.0167	2.74474	0.000349237	0.0016735	4.32193	9.6e-21	5.32e-19	0.0995357	0.815361	0.906013	-2.63227	0.136785	0.295565	PREDICTED: probable receptor-like protein kinase At1g67000 [Oryza sativa Japonica Group]	-	GO:0043231//intracellular membrane-bounded organelle	GO:0004672//protein kinase activity;GO:0032550//purine ribonucleoside binding
LOC_Os01g02810	LRK10	0	0	0	0.2	0.48	0.31	0	0.03	0.03	6.86	5.56	6.47	0	0.03	0	0	0.07	0	0	0	0	0	0	0	0	0.33	0.02	6.2967	0.01	0.0233	0	0	8.36632	5.91e-05	0.000340069	8.29844	1.78e-15	5.81e-14	1.22239	0.73841	1	0	1	1	PREDICTED: probable receptor-like protein kinase At5g39030 isoform X1 [Oryza sativa Japonica Group]	-	-	-
LOC_Os01g02830	LRK10	0	0	0	0.68	0.87	0.77	0.09	0.15	0	5.36	6.6	7.67	0	0	0	1.39	2.09	1.38	0.16	0	0	0.07	0.14	0.16	0	0.7733	0.08	6.5433	0	1.62	0.0533	0.1233	9.59495	6.29e-09	7.19e-08	6.35388	2.89e-32	3.37e-30	10.6618	8.04e-12	2.27e-10	1.20945	0.609355	0.772063	PREDICTED: probable serine/threonine-protein kinase At1g18390 [Oryza sativa Japonica Group]	-	GO:0043231//intracellular membrane-bounded organelle	GO:0004672//protein kinase activity;GO:0032550//purine ribonucleoside binding
LOC_Os01g02840	LRK10	0	0.05	0	0.14	0.07	0.22	0.15	0.12	0.24	0.61	0.55	0.45	0.07	0.08	0.02	0.16	0.27	0.05	0	0	0	0	0.03	0.13	0.0167	0.1433	0.17	0.5367	0.0567	0.16	0	0.0533	3.10434	0.0677522	0.14752	1.65849	0.0106755	0.0363705	1.4975	0.326319	0.527897	5.73697	0.375769	1	PREDICTED: probable receptor-like protein kinase At5g39020 [Oryza sativa Japonica Group]	-	-	-
LOC_Os01g02860	--	0.09	0.06	0.07	0.19	0.11	0.19	0.02	0.04	0.02	0.33	0.17	0.24	0.3	0.33	0.35	0.2	0.17	0.07	1.36	1.2	0.9	0.4	0.27	0.24	0.0733	0.1633	0.0267	0.2467	0.3267	0.1467	1.1533	0.3033	1.15528	0.21425	0.354493	3.20945	0.00104404	0.00494334	-1.15528	0.0100258	0.0404926	-1.92683	5.53e-08	9.18e-07	Os01g0117850 [Oryza sativa Japonica Group]	-	-	GO:0000989//transcription factor activity, transcription factor binding
LOC_Os01g02870	At3g18200	4.85	4.64	4.87	38.97	49.52	28.91	1.94	3.72	2.6	6.93	4.71	9.31	0.52	0.57	0.6	1.16	1.5	1.73	2.82	4.73	2.74	3.41	2.13	2.3	4.7867	39.1333	2.7533	6.9833	0.5633	1.4633	3.43	2.6133	3.0313	3.5e-34	3.74e-32	1.34274	0.00158595	0.00712869	1.3772	0.0122662	0.047696	-0.392317	0.0301634	0.0971602	PREDICTED: WAT1-related protein At3g18200 [Oryza sativa Japonica Group]	-	GO:0031224//intrinsic component of membrane	GO:0005215//transporter activity
LOC_Os01g02880	FBA3	11.03	7.09	8.89	12.41	10.48	13.91	16.62	20.67	16.61	13.65	14.25	17.76	32.39	34.86	33.81	29.67	44.48	29.53	33.04	40.82	30.63	26.65	25.62	34.14	9.0033	12.2667	17.9667	15.22	33.6867	34.56	34.83	28.8033	0.446212	0.180607	0.312431	-0.239354	0.0663324	0.157677	0.0369255	0.0962079	0.233241	-0.274095	4.14e-06	4.67e-05	PREDICTED: probable fructose-bisphosphate aldolase 3, chloroplastic [Oryza sativa Japonica Group]	ko01100//Metabolic pathways;ko01110//Biosynthesis of secondary metabolites;ko01200//Carbon metabolism;ko01230//Biosynthesis of amino acids;ko00010//Glycolysis / Gluconeogenesis;ko00710//Carbon fixation in photosynthetic organisms;ko00051//Fructose and mannose metabolism;ko00030//Pentose phosphate pathway	-	-
LOC_Os01g02884	At1g48650	12.08	14.09	14.97	10.45	11.8	12.48	18.46	15.79	17.2	13.83	13.7	13.88	6.25	5.47	4.47	7.5	4.39	5.38	5.45	7.91	6.15	5.76	6.48	9.2	13.7133	11.5767	17.15	13.8033	5.3967	5.7567	6.5033	7.1467	-0.244359	0.00352041	0.012716	-0.313192	0.00132865	0.00610281	0.0931651	0.336799	0.53823	0.136091	0.230985	0.424208	PREDICTED: DExH-box ATP-dependent RNA helicase DExH3 [Oryza sativa Japonica Group]	ko03018//RNA degradation	-	-
LOC_Os01g02890	PSS1	0.08	0.16	0.26	0	0.11	0.04	0.05	0.17	0.15	0.13	0.17	0.21	0.09	0.05	0.23	0.16	0.33	0.09	0.02	0	0.04	0.04	0.06	0	0.1667	0.05	0.1233	0.17	0.1233	0.1933	0.02	0.0333	-1.73697	0.0783261	0.165715	0.462972	0.657719	0.788774	0.648528	0.75892	0.87238	0.736966	0.818169	0.907333	PREDICTED: CDP-diacylglycerol--serine O-phosphatidyltransferase 1 isoform X1 [Oryza sativa Japonica Group]	ko01100//Metabolic pathways;ko01110//Biosynthesis of secondary metabolites;ko00564//Glycerophospholipid metabolism	-	-
LOC_Os01g02900	Pomgnt2	2.56	1.49	7.79	10.95	12.94	10.26	4.99	3.99	6.15	6.45	9.24	10.84	3.8	3.08	5.53	10.18	17.99	9.55	0.11	0	0.03	0.19	0.08	0.06	3.9467	11.3833	5.0433	8.8433	4.1367	12.5733	0.0467	0.11	1.52822	0.0562435	0.12755	0.810213	0.00848363	0.0300361	1.60383	1.22e-05	0.000114092	1.23704	0.518344	0.704606	Os01g0118400 [Oryza sativa Japonica Group]	-	-	-
LOC_Os01g02910	--	0.18	0.21	0.44	0.23	0.21	0.27	0.07	0.05	0.02	0.1	0.04	0.06	0.71	0.71	1.04	0.98	1.95	0.87	0.15	0.17	0.38	0.51	0.43	0.62	0.2767	0.2367	0.0467	0.0667	0.82	1.2667	0.2333	0.52	-0.225292	0.52662	0.670032	0.514573	0.786588	0.875622	0.627341	0.505747	0.692172	1.15612	0.247342	0.443433	hga5 [Triticum aestivum]	-	-	-
LOC_Os01g02920	pomgnt2	12.75	8.72	10.5	6.62	5.85	6.03	16.24	11.39	20.5	6.45	7.87	7.81	5.25	4.38	6.78	4.66	8.16	4.23	1.88	2.42	1.8	3.36	4.37	5.17	10.6567	6.1667	16.0433	7.3767	5.47	5.6833	2.0333	4.3	-0.789193	1.51e-07	1.4e-06	-1.12093	1e-08	1.33e-07	0.0551965	0.279219	0.477533	1.08049	0.00328427	0.0162108	PREDICTED: protein O-linked-mannose beta-1,4-N-acetylglucosaminyltransferase 2 [Oryza sativa Japonica Group]	-	-	GO:0016740//transferase activity
LOC_Os01g02930	pomgnt2	0.4	0.4	1.75	0.44	0.55	0.47	3.65	3.98	1.23	0.34	0.87	0.35	0.19	0.1	0.71	0.16	0.8	0.54	0.34	0.19	0.41	1.09	1.9	1.55	0.85	0.4867	2.9533	0.52	0.3333	0.5	0.3133	1.5133	-0.804529	0.11264	0.219283	-2.50576	8.26e-06	6.54e-05	0.584963	0.807928	0.901144	2.27196	0.000214759	0.00157065	PREDICTED: protein O-linked-mannose beta-1,4-N-acetylglucosaminyltransferase 2 [Oryza sativa Japonica Group]	-	-	GO:0016740//transferase activity
LOC_Os01g02940	eogt	0.81	0.63	1.51	7.26	12.67	7.33	0.55	1.56	0.19	0.66	1.22	0.21	9.87	9.45	8.82	14.86	17.63	13.97	1.43	2.33	1.51	3.92	3.01	3.1	0.9833	9.0867	0.7667	0.6967	9.38	15.4867	1.7567	3.3433	3.208	1.21e-18	4.71e-17	-0.138131	0.725907	0.836637	0.723367	0.00357321	0.0172683	0.928447	0.0186811	0.0667379	Os01g0119100 [Oryza sativa Japonica Group]	-	-	-
LOC_Os01g02950	--	0.05	0	0	0	0	0	0	0	0	0	0	0	0	0	0	0.18	0.65	0.16	0	0	0	0	0.1	0	0.0167	0	0	0	0	0.33	0	0.0333	-4.05889	0.752533	1	0	1	1	8.36632	0.00243386	0.0123967	5.05889	0.68396	1	hypothetical protein [Oryza sativa Japonica Group]	-	-	-
LOC_Os01g02960	--	14.32	12.26	12.94	12.12	11.16	16.19	12.31	11.74	15.24	13.83	12.44	13.18	7.66	8.72	6.52	9.63	10.43	9.19	3.16	3.08	3.29	6.83	3.98	5.66	13.1733	13.1567	13.0967	13.15	7.6333	9.75	3.1767	5.49	-0.00182643	0.199152	0.33581	0.00586313	0.327089	0.499072	0.353089	0.89501	0.946799	0.789292	0.116096	0.263033	PREDICTED: uncharacterized protein LOC4326084 [Oryza sativa Japonica Group]	-	-	-
LOC_Os01g03020	EMB2369	10.3	11.29	8.91	8.37	10.93	11.27	13.14	12.03	12.98	14.42	12.12	11.37	1.02	0.91	0.6	1.02	0.77	0.93	0.71	0.66	0.54	1.2	0.78	0.87	10.1667	10.19	12.7167	12.6367	0.8433	0.9067	0.6367	0.95	0.00330731	0.27128	0.420975	-0.0091046	0.326108	0.4983	0.104469	0.475303	0.665634	0.577389	0.531074	0.7146	PREDICTED: LOW QUALITY PROTEIN: leucine--tRNA ligase, chloroplastic/mitochondrial [Oryza sativa Japonica Group]	ko00970//Aminoacyl-tRNA biosynthesis	-	-
LOC_Os01g03030	alaXL	3.98	4.08	4.59	3.75	3.67	5.87	7.22	6.22	10.86	5.69	6.61	8.28	2.25	1.63	2.42	1.35	1.28	1.7	4.4	5.35	5.02	4.5	5.84	9.23	4.2167	4.43	8.1	6.86	2.1	1.4433	4.9233	6.5233	0.0712037	0.568478	0.704982	-0.239713	0.135361	0.268526	-0.540985	0.00891147	0.0368077	0.405974	0.949985	0.976573	PREDICTED: alanine--tRNA ligase [Oryza sativa Japonica Group]	-	-	GO:0004812//aminoacyl-tRNA ligase activity;GO:0032550//purine ribonucleoside binding
LOC_Os01g03040	--	196.37	193.97	198.01	183.67	176.28	194.94	175.58	189.54	169.36	154.54	168.27	187.69	6.67	5.64	5.36	5.57	6.15	4.48	1.1	1.92	1.26	1.12	1.16	0.94	196.117	184.963	178.16	170.167	5.89	5.4	1.4267	1.0733	-0.0844728	0.00455708	0.0158437	-0.066225	0.183326	0.335102	-0.125308	0.0462873	0.135741	-0.41055	0.121576	0.271896	PAP fibrillin domain containing protein,expressed [Triticum aestivum]	-	-	-
LOC_Os01g03050	pKIWI502	3.08	4.42	3.67	3.54	3.25	3.72	4.64	3.75	5.4	3.92	4.77	4.33	1.35	1.01	0.9	1.44	1.51	1.25	2.65	4.76	3	2.91	2.74	5.28	3.7233	3.5033	4.5967	4.34	1.0867	1.4	3.47	3.6433	-0.0878665	0.241096	0.386681	-0.082893	0.316143	0.487508	0.365517	0.905096	0.952587	0.0703233	0.304617	0.50868	PREDICTED: fruit protein pKIWI502 [Oryza sativa Japonica Group]	-	-	-
LOC_Os01g03060	--	16.2	17.44	14.66	12.38	12.38	14.15	34.57	21.42	46.21	24.45	21.9	22.45	43.54	34.2	36.17	30.99	27.63	34.24	70.31	84.48	71.69	59.39	60.71	71.28	16.1	12.97	34.0667	22.9333	37.97	30.9533	75.4933	63.7933	-0.311882	0.000991992	0.00420988	-0.570915	0.00433286	0.0169454	-0.294765	0.000169223	0.00120911	-0.242944	9.47e-06	9.92e-05	PREDICTED: sarcoplasmic reticulum histidine-rich calcium-binding protein [Oryza sativa Japonica Group]	-	-	-
LOC_Os01g03070	TIF3A1	16.22	14.97	14.02	16.18	15.8	20.13	16.98	16.56	23.02	18.88	16.2	18.29	36.17	28.49	28.48	30.04	27.58	27.15	31.09	30.43	30.05	30.36	27.13	43.65	15.07	17.37	18.8533	17.79	31.0467	28.2567	30.5233	33.7133	0.204918	0.897674	0.939874	-0.0837531	0.122784	0.249711	-0.135847	0.000748794	0.00446076	0.143407	0.11189	0.256789	PREDICTED: eukaryotic translation initiation factor 3 subunit A [Oryza sativa Japonica Group]	ko03013//RNA transport	GO:0043234//protein complex;GO:0070993//translation preinitiation complex	GO:0008135//translation factor activity, RNA binding
LOC_Os01g03080	--	0	0.14	0	0.12	0.09	0.05	0	0	0	0	0	0	7.17	18.12	18.15	4.66	10.32	7.11	2.42	2.77	2.27	3.01	2.37	3.45	0.0467	0.0867	0	0	14.48	7.3633	2.4867	2.9433	0.893085	0.70854	0.812031	0	1	1	-0.975631	0.000236758	0.00162943	0.243238	0.705457	0.838561	DUF4228 domain protein [Zea mays]	-	-	-
LOC_Os01g03090	eef1akmt2	21.81	22.81	20.74	19.38	19.03	16.38	25.15	21.95	25.89	26.73	26.11	30.79	6.3	5.44	5.16	6.68	7.74	8.46	24.37	34.4	26.97	25.94	31.53	39.23	21.7867	18.2633	24.33	27.8767	5.6333	7.6267	28.58	32.2333	-0.254495	0.00629429	0.0208795	0.196322	0.83683	0.906566	0.437064	0.64939	0.802491	0.173547	0.307842	0.51271	PREDICTED: protein-lysine N-methyltransferase mettl10 [Oryza sativa Japonica Group]	-	-	-
LOC_Os01g03100	--	0.07	0.11	0	0.26	0.35	0.06	0.19	0	0.03	0.2	0.21	0.25	0.53	0.63	0.46	0.69	0.74	0.7	0.32	0.74	0.36	0.31	0.39	0.64	0.06	0.2233	0.0733	0.22	0.54	0.71	0.4733	0.4467	1.89616	0.11211	0.218572	1.58496	0.261635	0.427196	0.39486	0.887099	0.943082	-0.0836579	0.481634	0.674947	protein binding protein [Zea mays]	-	-	-
LOC_Os01g03110	--	6.22	4.07	3.78	4.41	4.9	8.3	3.98	4.88	5.09	6.31	5.27	5.82	23.79	19.35	15.7	30.21	26.55	29.89	17.53	22.56	16.19	22.58	25.72	28.39	4.69	5.87	4.65	5.8	19.6133	28.8833	18.76	25.5633	0.323773	0.638606	0.759513	0.318822	0.397921	0.570945	0.558403	0.140406	0.30397	0.446416	0.534223	0.717162	PREDICTED: uncharacterized protein LOC4326042 [Oryza sativa Japonica Group]	-	-	-
LOC_Os01g03130	--	1	0.45	0.5	0.81	0.92	0.53	1.24	0.6	0.66	0.55	0.33	0	1.57	1.57	2.94	1.15	0.74	1.55	0.79	0.45	0.71	1.75	1.29	0.88	0.65	0.7533	0.8333	0.2933	2.0267	1.1467	0.65	1.3067	0.212849	0.920228	0.95382	-1.50635	0.0744369	0.172484	-0.821663	0.0108899	0.0432677	1.00738	0.250962	0.44802	Os01g0121500, partial [Oryza sativa Japonica Group]	-	-	-
LOC_Os01g03144	ABCG7	12.32	12.59	10.02	8.13	9.1	11.47	22.57	20.21	24.72	16.03	17.21	17.37	6.08	4.01	4.13	7.42	7.49	7.22	2.41	2.46	2	2.19	1.31	2.24	11.6433	9.5667	22.5	16.87	4.74	7.3767	2.29	1.9133	-0.283416	0.00132705	0.00544945	-0.415465	3.07e-06	2.64e-05	0.638082	0.0709178	0.187039	-0.259259	0.0102381	0.0412877	PREDICTED: ABC transporter G family member 7 [Oryza sativa Japonica Group]	-	-	-
LOC_Os01g03160	GLCAT14A	5.05	5.18	4.89	5.56	5.97	7.38	9.67	7.53	14.85	10.23	10.63	9.46	8.44	9.54	9.07	8.9	12.02	8.16	4.58	9.01	4.29	7.42	7.14	9.31	5.04	6.3033	10.6833	10.1067	9.0167	9.6933	5.96	7.9567	0.322691	0.452801	0.605768	-0.0800546	0.38642	0.559125	0.104399	0.216391	0.406051	0.416852	0.73876	0.86032	PREDICTED: beta-glucuronosyltransferase GlcAT14A [Oryza sativa Japonica Group]	-	-	-
LOC_Os01g03170	At5g37930	0	0	0	0.08	0.07	0	0	0.03	0	0	0	0.03	0.09	0.18	0.09	0.1	0.71	0.37	0	0.06	0	0.03	0	0	0	0.05	0.01	0.01	0.12	0.3933	0.02	0.01	5.64386	0.234959	1	0	0.988637	1	1.71272	0.102034	0.243993	-1	0.72975	1	Os01g0121900 [Oryza sativa Japonica Group]	ko04120//Ubiquitin mediated proteolysis	-	-
LOC_Os01g03180	--	0.11	0.03	0.1	2.11	1.55	1.26	0	0	0	6.08	6.85	6.33	0.03	0.26	0.06	0.46	1.21	0.55	0	0	0	0.32	0	0.16	0.08	1.64	0	6.42	0.1167	0.74	0	0.16	4.35755	1.25e-09	1.6e-08	12.6484	1.79e-16	6.63e-15	2.66513	0.0036834	0.0177132	7.32193	0.0656082	0.174699	E3 ubiquitin-protein ligase SINA-like 3 [Aegilops tauschii subsp. tauschii] [Aegilops tauschii]	ko04120//Ubiquitin mediated proteolysis	-	-
LOC_Os01g03190	--	0	0	0	0	0.2	0.08	0	0	0	0.08	0	0.09	0	0	0	0.11	0.36	0.1	0	0	0	0.24	0.44	0.44	0	0.0933	0	0.0567	0	0.19	0	0.3733	6.54432	0.168977	0.297452	5.82443	0.383967	1	7.56986	0.0111791	0.0441966	8.54432	0.000784302	0.00483106	PREDICTED: E3 ubiquitin-protein ligase SINA-like 10 [Oryza sativa Japonica Group]	ko04120//Ubiquitin mediated proteolysis	-	-
LOC_Os01g03280	--	0.85	0.54	1.25	0	0	0	0.79	1.47	0.87	0	0	0	0.64	0.97	0.31	0	0.13	0	0.3	0.66	0.58	0.08	0.38	0	0.88	0	1.0433	0	0.64	0.0433	0.5133	0.1533	-9.78136	1.02e-05	6.86e-05	-10.027	7.32e-06	5.85e-05	-3.88452	0.00214762	0.0111246	-1.74322	0.095837	0.229463	Os09g0333025 [Oryza sativa Japonica Group]	-	-	-
LOC_Os01g03290	At1g66650	0	0	0	0.76	0.05	0.12	0	0	0.17	0.51	0.16	0	0	0	0	0	0	0	0	0	0	0.06	0	0	0	0.31	0.0567	0.2233	0	0	0	0.02	8.27612	0.0165546	0.0470266	1.97863	0.365355	0.537301	0	1	1	4.32193	0.878648	1	PREDICTED: E3 ubiquitin-protein ligase SINA-like 10 [Oryza sativa Japonica Group]	ko04120//Ubiquitin mediated proteolysis	-	-
LOC_Os01g03310	RBBI3.3	62.7	125.12	11.1	68.8	93.83	55.5	89.83	64.8	190.08	211.16	130.79	159.96	0.35	0.5	0.2	0.79	0.71	0.8	0.24	0.41	0.23	0.73	0.06	0.27	66.3067	72.71	114.903	167.303	0.35	0.7667	0.2933	0.3533	0.133	0.981065	0.989694	0.542046	0.207235	0.365264	1.13124	0.230921	0.42386	0.268489	0.948294	0.975657	PREDICTED: Bowman-Birk type bran trypsin inhibitor [Oryza sativa Japonica Group]	-	-	-
LOC_Os01g03320	RBBI3.3	51.26	95.83	9.38	47.43	22.82	25.66	12.72	11.96	37.08	59.31	15.52	28.93	0.05	0.05	0	0	0	0	0.06	0.52	0	0.35	0.46	0.58	52.1567	31.97	20.5867	34.5867	0.0333	0	0.1933	0.4633	-0.706133	0.327673	0.481876	0.748506	0.209495	0.368088	-5.05889	0.572874	1	1.26096	0.382644	0.588261	PREDICTED: Bowman-Birk type bran trypsin inhibitor [Oryza sativa Japonica Group]	-	-	-
LOC_Os01g03330	RBBI3.3	0	0	0	1.14	1.35	0.83	0	0	0	0.09	0	0.26	0	0	0	0.6	0.79	0.91	0	0	0	2.15	2.67	4.07	0	1.1067	0	0.1167	0	0.7667	0	2.9633	10.112	2.75e-09	3.33e-08	6.86625	0.0852526	0.190785	9.58246	7.39e-08	1.09e-06	11.533	2.2e-12	7.75e-11	PREDICTED: Bowman-Birk type bran trypsin inhibitor-like [Oryza sativa Japonica Group]	-	-	-
LOC_Os01g03340	RBBI3.3	0.69	1.97	0	11.66	24.98	10.35	0	0.05	0	0.59	0.15	0.96	5.62	4.76	6.56	37.78	28.01	43.59	90.96	106.47	80.61	173.56	176.49	296.52	0.8867	15.6633	0.0167	0.5667	5.6467	36.46	92.68	215.523	4.14286	0.00770375	0.024767	5.08746	0.00103898	0.00492493	2.69084	3.52e-24	4.46e-22	1.21751	3.96e-07	5.57e-06	PREDICTED: Bowman-Birk type bran trypsin inhibitor [Oryza sativa Japonica Group]	-	-	-
LOC_Os01g03360	RBBI3.3	0.53	0.28	0.95	1.25	7.59	0.36	0.12	0	0	0.14	0.04	0	74.26	104.74	112.85	659.36	367.77	717.37	1029.84	872.76	923.45	2400.79	2080.1	3792.07	0.5867	3.0667	0.04	0.06	97.2833	581.5	942.017	2757.65	2.38606	0.0686742	0.149107	0.584963	0.882967	0.932415	2.57951	5.72e-17	3.37e-15	1.54962	7.03e-10	1.66e-08	PREDICTED: Bowman-Birk type bran trypsin inhibitor [Oryza sativa Japonica Group]	-	-	-
LOC_Os01g03390	RBBI3.3	0.68	1.67	0.15	9.26	20.24	11.39	1.49	1.89	5.4	7.05	4.24	7.55	37.37	35.11	53.19	66.48	59.26	69.62	22.82	15.35	18.8	100.45	31.51	62.31	0.8333	13.63	2.9267	6.28	41.89	65.12	18.99	64.7567	4.03175	9.63e-06	6.54e-05	1.10151	0.0374058	0.100416	0.636495	0.160836	0.333615	1.76979	7.51e-05	0.000618512	PREDICTED: Bowman-Birk type bran trypsin inhibitor [Oryza sativa Japonica Group]	-	-	-
LOC_Os01g03490	HIPP37	0.14	0.23	0.02	0.11	0.13	0.13	0.32	0.34	0.64	0.23	0.4	0.1	2.46	2.85	2.59	3.2	3.27	2.57	1.93	2	1.48	2.62	0.93	2.16	0.13	0.1233	0.4333	0.2433	2.6333	3.0133	1.8033	1.9033	-0.0759489	0.822377	0.89269	-0.832543	0.155046	0.296376	0.19447	0.529415	0.710816	0.0778622	0.414572	0.617623	PREDICTED: protein kinase 4 [Oryza sativa Japonica Group]	-	-	-
LOC_Os01g03520	UBC23	6.99	6.92	7.11	7.33	7.87	8.15	9.99	8.86	10.8	10.35	10.33	7.91	12.13	10.36	8.8	13.28	11.5	11.91	4.53	6.1	4.38	7.57	7.23	10.05	7.0067	7.7833	9.8833	9.53	10.43	12.23	5.0033	8.2833	0.15166	0.790467	0.870463	-0.0525215	0.265352	0.431531	0.229685	0.560806	0.735639	0.727322	0.0209865	0.073099	PREDICTED: probable ubiquitin-conjugating enzyme E2 23 isoform X4 [Oryza sativa Japonica Group]	ko04120//Ubiquitin mediated proteolysis	-	-
LOC_Os01g03530	LPR1	0.28	0.06	0.19	0.07	0.02	0.12	0.28	0.17	0.26	0.2	0.33	0.14	0.68	0.63	1.95	0	0.31	0.08	1.41	0.54	0.88	0.45	0.15	0.03	0.1767	0.07	0.2367	0.2233	1.0867	0.13	0.9433	0.21	-1.3356	0.118277	0.227868	-0.0836579	0.793771	0.880903	-3.06333	0.00741928	0.0317449	-2.16738	0.000858972	0.00522998	PREDICTED: multicopper oxidase LPR1 [Oryza sativa Japonica Group]	-	-	-
LOC_Os01g03549	LPR2	52.78	49.17	54.19	53.33	50.93	57.99	39.83	39.1	35.99	29.16	29.9	40.51	0.84	0.8	0.53	1.11	1.02	0.91	0	0.14	0.11	0.19	0.07	0.08	52.0467	54.0833	38.3067	33.19	0.7233	1.0133	0.0833	0.1133	0.0553783	0.212344	0.351894	-0.206847	0.0652838	0.155931	0.486376	0.638087	0.795646	0.443607	0.897547	0.949234	PREDICTED: multicopper oxidase LPR1 isoform X1 [Oryza sativa Japonica Group]	-	-	-
LOC_Os01g03570	IDN2	2.86	2.49	3.61	2.49	2.25	2.33	2.86	2.24	2.62	4.13	4.15	4.28	6.28	4.97	4.9	9.76	13.36	8.75	0.8	0.61	0.3	0.98	0.63	0.7	2.9867	2.3567	2.5733	4.1867	5.3833	10.6233	0.57	0.77	-0.341789	0.0292706	0.0756081	0.702164	0.0080343	0.0287423	0.980665	0.000758878	0.00451216	0.433897	0.838855	0.917898	PREDICTED: protein INVOLVED IN DE NOVO 2 [Oryza sativa Japonica Group]	-	-	-
LOC_Os01g03610	Tf2-12	0	0	0	0.09	0.08	0.09	0	0	0	0.05	0.13	0.04	0	0	0	0	0.04	0	0	0	0	0	0	0	0	0.0867	0	0.0733	0	0.0133	0	0	6.43741	0.0086362	0.0272475	6.1964	0.0189986	0.0583721	3.73697	0.61128	1	0	1	1	H0502G05.12 [Oryza sativa Indica Group]	-	-	-
LOC_Os01g03620	LPR4	0	0	0	0	0	0	0	0	0	0	0	0	0.07	0.08	0.05	0	0	0	0	0	0	0	0	0.03	0	0	0	0	0.0667	0	0	0.01	0	1	1	0	1	1	-6.05889	0.0425201	0.127333	3.32193	0.878648	1	PREDICTED: multicopper oxidase LPR1 isoform X1 [Oryza sativa Japonica Group]	-	-	-
LOC_Os01g03650	ABCI7	25.85	22.08	18.23	25.5	27.66	33.87	20.87	22.89	25.88	30.05	26.15	30.63	5.03	3.72	3.96	4.42	6.28	5.27	4.78	7.82	4.7	5.64	5.18	9.6	22.0533	29.01	23.2133	28.9433	4.2367	5.3233	5.7667	6.8067	0.395554	0.171049	0.299969	0.318277	0.238544	0.401167	0.3294	0.981604	0.991329	0.239211	0.589718	0.758109	PREDICTED: protein ABCI7, chloroplastic [Oryza sativa Japonica Group]	-	-	-
LOC_Os01g03660	syc1174_c	4.7	4.02	3.61	4.18	4.86	5.66	3.15	2.47	4.07	3.48	3.35	3.86	0.37	0.17	0.2	0.36	0.23	0.2	0.35	0.4	0.24	0.27	0.28	0.43	4.11	4.9	3.23	3.5633	0.2467	0.2633	0.33	0.3267	0.253643	0.73547	0.831452	0.141693	0.882594	0.932252	0.0943274	0.710651	0.843141	-0.0146468	0.555741	0.732431	PREDICTED: uncharacterized lipoprotein syc1174_c [Oryza sativa Japonica Group]	-	-	-
LOC_Os01g03670	TKPR2	0	0	0	0.13	0	0	0	0	0	0	0	0	0	0.08	0	0	0.22	0	0.31	0.35	0.04	0.18	0.53	0.54	0	0.0433	0	0	0.0267	0.0733	0.2333	0.4167	5.43741	0.552065	1	0	1	1	1.45943	0.674873	0.820274	0.836501	0.580154	0.750561	PREDICTED: tetraketide alpha-pyrone reductase 2 [Oryza sativa Japonica Group]	-	-	-
LOC_Os01g03680	RBBI3.3	0.68	4.17	0.2	1.03	0.98	0.64	0.05	0.11	0.29	0	0.23	0.56	4.67	6.19	5.19	25.86	16.94	21.8	82.28	76.52	85.37	74.6	60.47	98.76	1.6833	0.8833	0.15	0.2633	5.35	21.5333	81.39	77.9433	-0.930291	0.189632	0.32365	0.811928	0.6337	0.771389	2.00896	3.8e-12	1.11e-10	-0.0624259	0.0085897	0.0357803	PREDICTED: Bowman-Birk type bran trypsin inhibitor [Oryza sativa Japonica Group]	-	-	-
LOC_Os01g03690	CRK41	0.75	0.38	0.45	0.71	0.34	0.55	5.83	1.87	7.4	1.5	1.89	3.18	1.24	0.73	1.23	0.89	1.47	0.72	0.33	0.44	0.13	0.81	0.92	0.92	0.5267	0.5333	5.0333	2.19	1.0667	1.0267	0.3	0.8833	0.0181473	0.736937	0.832626	-1.20058	0.00446674	0.0173826	-0.0551416	0.249365	0.445718	1.558	0.0071131	0.0306545	unnamed protein product [Oryza sativa Japonica Group]	-	-	GO:0004672//protein kinase activity;GO:0032550//purine ribonucleoside binding
LOC_Os01g03710	PMI1	2.56	3.55	1.64	0.64	0.65	0.59	2.87	1.09	4.95	0.97	1.14	1.03	0.48	0.26	0.7	0.12	0.35	0.37	0.64	1.38	0.79	0.9	1.82	3.24	2.5833	0.6267	2.97	1.0467	0.48	0.28	0.9367	1.9867	-2.04346	3.92e-09	4.62e-08	-1.50466	0.0011259	0.00528131	-0.777608	0.0887926	0.220185	1.08474	0.133547	0.290339	PREDICTED: mannose-6-phosphate isomerase 1 isoform X1 [Oryza sativa Japonica Group]	ko01100//Metabolic pathways;ko01110//Biosynthesis of secondary metabolites;ko00520//Amino sugar and nucleotide sugar metabolism;ko00051//Fructose and mannose metabolism	-	GO:0003824//catalytic activity;GO:0046914//transition metal ion binding
LOC_Os01g03720	MYB62	0.11	0	0	0.07	0.06	0.13	0.09	0.07	0	0.04	0	0.08	0.52	0.28	0.51	0.45	0.55	0.52	0.28	0.28	0.37	0.67	0.45	0.81	0.0367	0.0867	0.0533	0.04	0.4367	0.5067	0.31	0.6433	1.24101	0.494039	0.643109	-0.415037	0.70143	0.820218	0.214505	0.823677	0.910515	1.0533	0.26677	0.46696	PREDICTED: transcription factor MYB108 isoform X1 [Oryza sativa Japonica Group]	ko04626//Plant-pathogen interaction	-	-
LOC_Os01g03730	ENDO4	0.77	0.57	0.93	2.75	1.4	2.91	0.4	0.55	1.24	0.73	0.6	0.8	9.35	7.8	12.45	12.13	10.22	10.92	0.72	0.39	0.81	3.76	0.64	1.51	0.7567	2.3533	0.73	0.71	9.8667	11.09	0.64	1.97	1.63698	0.000727613	0.00321383	-0.0400774	0.769142	0.86435	0.168625	0.465201	0.656965	1.62205	0.060095	0.164037	PREDICTED: endonuclease 2 [Oryza sativa Japonica Group]	-	-	-
LOC_Os01g03750	MHZ4	1.94	1.86	2.55	3.08	2.71	1.67	2.19	3.22	2.68	2.43	4.93	5.1	6.58	5.77	3.52	4.23	7.16	5.91	2.71	3.38	2.59	3.43	4.57	2.96	2.1167	2.4867	2.6967	4.1533	5.29	5.7667	2.8933	3.6533	0.232419	0.860714	0.917741	0.623092	0.246946	0.4108	0.12447	0.513918	0.698452	0.336481	0.946873	0.974829	Os01g0128300 [Oryza sativa Japonica Group]	-	GO:0009526//plastid envelope	-
LOC_Os01g03760	--	14.42	13.77	12.01	12.17	11.61	19.49	15.74	14.57	22.47	16.97	15.79	17.34	41.47	31.49	30.09	43.36	43.32	39.75	17.98	17.67	17.22	22.66	19.13	29.07	13.4	14.4233	17.5933	16.7	34.35	42.1433	17.6233	23.62	0.106172	0.592916	0.724641	-0.0751807	0.198363	0.354965	0.294994	0.854131	0.926127	0.422522	0.789975	0.891198	PREDICTED: transmembrane protein 214-B [Oryza sativa Japonica Group]	-	-	-
LOC_Os01g03810	--	0.94	1.24	1.22	1.6	0.75	0.99	1.97	1.37	3.94	1.7	1.93	1.99	0.1	0	0	0	0.07	0	0	0	0	0.13	0	0.1	1.1333	1.1133	2.4267	1.8733	0.0333	0.0233	0	0.0767	-0.0256866	0.633114	0.755295	-0.373368	0.25908	0.424201	-0.514573	0.931644	1	6.26053	0.456482	1	unnamed protein product [Oryza sativa Japonica Group]	-	-	-
LOC_Os01g03820	SYT4	11.12	12.73	13.3	12.84	11.72	17.53	18.89	18.67	18.78	17	17.08	14.8	1.19	0.93	1.13	0.9	1.09	1.04	3	2.67	2.42	1.97	1.54	3.64	12.3833	14.03	18.78	16.2933	1.0833	1.01	2.6967	2.3833	0.180115	0.902282	0.942899	-0.204915	0.0210764	0.0635299	-0.101122	0.128374	0.286364	-0.178196	0.0313779	0.100265	PREDICTED: synaptotagmin-5 [Oryza sativa Japonica Group]	-	-	-
LOC_Os01g03840	SL1	0	0	0	0	0	0	0	0	0	0	0	0	0.14	0.25	0.23	0.26	0.28	0.28	0.28	0.06	0.32	0.17	0.17	0.12	0	0	0	0	0.2067	0.2733	0.22	0.1533	0	1	1	0	1	1	0.403356	0.952205	0.977044	-0.520832	0.436183	0.636247	PREDICTED: zinc finger protein STAMENLESS 1 [Oryza sativa Japonica Group]	-	-	-
LOC_Os01g03870	--	1.08	0.5	0.74	1.05	0.9	1.25	0.34	0.46	0.78	0.33	0.06	0.15	1.98	1.97	1.02	2.72	2.89	3.45	0.05	0.11	0.18	0.47	0.42	0.28	0.7733	1.0667	0.5267	0.18	1.6567	3.02	0.1133	0.39	0.463947	0.450416	0.603313	-1.54889	0.0165395	0.052113	0.866265	0.0502091	0.144258	1.7829	0.0549472	0.153846	PREDICTED: uncharacterized protein LOC4325971 isoform X1 [Oryza sativa Japonica Group]	-	-	-
LOC_Os01g03890	LBD41	0	0	0	0	0	0	0	0	0	0	0	0	0.33	0.05	0.78	0.36	1.87	0.93	0	0	0	0	0	0	0	0	0	0	0.3867	1.0533	0	0	0	1	1	0	1	1	1.4458	0.19532	0.379877	0	1	1	PREDICTED: LOB domain-containing protein 40 [Oryza sativa Japonica Group]	-	-	-
LOC_Os01g03900	--	0	0	0	0	0	0	0	0	0	0	0	0	0.88	0.3	1.13	0.68	0.75	1.21	0.57	0.19	0.39	1.24	0.41	1.55	0	0	0	0	0.77	0.88	0.3833	1.0667	0	1	1	0	1	1	0.192645	0.843426	0.920522	1.47644	0.224995	0.417462	PREDICTED: uncharacterized protein LOC4325973 [Oryza sativa Japonica Group]	-	-	-
LOC_Os01g03914	MTP7	8.16	7.47	5.9	6.47	7.66	7.76	4.39	3.86	3.93	3.65	4.76	4.79	21.37	21.17	20.71	28.18	24.66	30.87	18.74	16.68	21.29	21.46	15.6	16.25	7.1767	7.2967	4.06	4.4	21.0833	27.9033	18.9033	17.77	0.0239236	0.363343	0.518879	0.116024	0.86017	0.919515	0.404334	0.628485	0.787583	-0.089197	0.0585742	0.161198	PREDICTED: metal tolerance protein 7 isoform X1 [Oryza sativa Japonica Group]	-	-	-
LOC_Os01g03940	NRR	3.45	5.55	5.08	4.05	2.7	1.69	4.11	5.01	2.66	5.91	6.12	6.43	0.89	0.4	0.59	0.99	0.97	0.92	0.68	0.88	0.14	0.29	0.44	0.81	4.6933	2.8133	3.9267	6.1533	0.6267	0.96	0.5667	0.5133	-0.738332	0.0155678	0.0446559	0.648063	0.157346	0.29984	0.615336	0.563153	0.737364	-0.142604	0.522774	0.707833	PREDICTED: CASP-like protein 4A2 [Oryza sativa Japonica Group]	-	-	-
LOC_Os01g03950	XYL1	8.89	7.98	6.92	8.27	8.89	5.88	1.25	1.92	0.55	0.82	0.57	0.42	2.59	1.91	2.93	1.87	2.58	2.25	3.16	2.38	2.35	5.21	3.71	5.09	7.93	7.68	1.24	0.6033	2.4767	2.2333	2.63	4.67	-0.0462146	0.317052	0.470479	-1.03931	0.0222868	0.066394	-0.149201	0.0438007	0.130244	0.82836	0.0540171	0.151906	PREDICTED: alpha-xylosidase 1 [Oryza sativa Japonica Group]	-	-	-
LOC_Os01g03980	--	16.43	11.85	10.28	3.14	4.68	6.2	3.1	3.43	8.84	3.78	4.11	2.85	4.29	5.12	7.47	3.52	7.88	5.29	2.49	4.64	2.95	3.94	4.02	4.54	12.8533	4.6733	5.1233	3.58	5.6267	5.5633	3.36	4.1667	-1.45962	3.67e-10	5.07e-09	-0.517123	0.141668	0.277196	-0.0163309	0.266511	0.465289	0.310432	0.942942	0.97268	PREDICTED: zinc finger protein ZIC 2 [Oryza sativa Japonica Group]	-	-	-
LOC_Os01g04005	--	0	0	0	0	0	0	0	0	0	0	0	0	0	0	0	0	0	0	0.05	0.13	0.01	0.04	0.01	0	0	0	0	0	0	0	0.0633	0.0167	0	1	1	0	1	1	0	1	1	-1.926	0.145208	0.308257	Os01g0131250 [Oryza sativa Japonica Group]	-	-	-
LOC_Os01g04010	--	175.14	210.63	152.3	167	139.8	133.96	173.92	165.87	185.29	180	183.55	232.09	56.64	55.33	63.62	58.97	75.02	61.87	108.93	106.56	103.6	69.67	78.59	71.79	179.357	146.92	175.027	198.547	58.53	65.2867	106.363	73.35	-0.287801	0.0062148	0.0206484	0.181903	0.853102	0.915572	0.157612	0.281062	0.479567	-0.536132	5.08e-06	5.64e-05	PREDICTED: LOW QUALITY PROTEIN: hornerin [Zea mays]	-	-	-
LOC_Os01g04020	ESR1	69.32	62.71	52.62	59.78	49.39	67.29	123.59	80.88	149.47	88.64	80.64	76.58	42.05	36.96	38.08	57.89	60.7	63.86	115.57	129.69	127.29	171.78	150.73	200.22	61.55	58.82	117.98	81.9533	39.03	60.8167	124.183	174.243	-0.0654521	0.0641479	0.141508	-0.525668	0.00148426	0.00671836	0.639883	0.0164054	0.0601188	0.488632	0.378102	0.584149	PREDICTED: ethylene-responsive transcription factor ERF118 [Oryza sativa Japonica Group]	-	-	-
LOC_Os01g04030	Os01g0131800	4.41	3.43	3.49	3.06	3.82	6.19	5.22	3.81	5.13	5.35	4.21	4.91	12.71	10.78	9.03	12.36	15.86	11.7	3.06	4.4	3.46	4.81	5.31	6.86	3.7767	4.3567	4.72	4.8233	10.84	13.3067	3.64	5.66	0.206111	0.998045	0.998913	0.0312437	0.642953	0.77773	0.295784	0.880755	0.939598	0.636864	0.316406	0.522246	PREDICTED: probable signal peptidase complex subunit 3 [Oryza sativa Japonica Group]	ko03060//Protein export	-	-
LOC_Os01g04050	WIP1	27.78	63.27	4.68	42.31	104.35	44.85	0.83	1.24	3.41	2.43	3.6	1.84	0.4	1.31	2.41	0.89	1.72	5.45	82.56	69.51	57.87	67.04	43.78	94.36	31.91	63.8367	1.8267	2.6233	1.3733	2.6867	69.98	68.3933	1.00038	0.391295	0.545853	0.522188	0.455989	0.62623	0.968136	0.379361	0.579697	-0.033087	0.0502129	0.143625	PREDICTED: Bowman-Birk type wound-induced proteinase inhibitor WIP1 [Oryza sativa Japonica Group]	-	-	-
LOC_Os01g04070	RLP35	0.03	0.05	0	0.02	0.04	0.01	0.13	0.32	0.11	0.09	0.38	0.34	0.01	0.04	0.05	0.06	0.13	0.13	0.05	0	0	0.08	0.06	0.08	0.0267	0.0233	0.1867	0.27	0.0333	0.1067	0.0167	0.0733	-0.192645	0.858807	0.916831	0.532495	0.63912	0.77481	1.67807	0.226942	0.419211	2.1375	0.225395	0.417748	PREDICTED: receptor-like protein 12 [Oryza sativa Japonica Group]	-	-	-
LOC_Os01g04080	--	0	0	0	0	0	0	0	0	0	0	0	0	1.55	1.63	0.78	0.59	0.93	0.61	0	0	0	0	0	0	0	0	0	0	1.32	0.71	0	0	0	1	1	0	1	1	-0.894647	0.0149776	0.0557884	0	1	1	PREDICTED: translation initiation factor IF-2-like [Setaria italica]	-	-	-
LOC_Os01g04090	--	0	0.03	0.03	0.02	0	0	0	0	0.03	0	0	0	0.05	0	0	0.06	0	0	0.1	0.19	0.16	0.07	0.2	0	0.02	0.0067	0.01	0	0.0167	0.02	0.15	0.09	-1.58496	0.707247	1	-3.32193	0.802629	1	0.263034	0.977093	1	-0.736966	0.44748	0.64568	PREDICTED: uncharacterized protein LOC4325798 [Oryza sativa Japonica Group]	-	-	-
LOC_Os01g04110	MED22A	2.99	2.8	2.65	2.44	2.15	3.18	2.43	1.61	2.79	2.03	2.34	1.79	2.17	1.7	2.4	3.23	2.46	3.59	4.47	6.48	3.71	4.39	4.55	5.75	2.8133	2.59	2.2767	2.0533	2.09	3.0933	4.8867	4.8967	-0.119328	0.326204	0.480191	-0.148955	0.452006	0.622525	0.565659	0.51431	0.698609	0.00294929	0.240767	0.435623	PREDICTED: mediator of RNA polymerase II transcription subunit 22a [Oryza sativa Japonica Group]	-	-	-
LOC_Os01g04120	GIS3	0.65	0.31	1.04	0.92	0.88	0.83	0.35	0.49	1.3	0.74	1.33	0.75	0.05	0.03	0.15	0.14	0.1	0.38	0.21	0.1	0.23	0.22	0.09	0.03	0.6667	0.8767	0.7133	0.94	0.0767	0.2067	0.18	0.1133	0.395063	0.6756	0.788315	0.398084	0.602039	0.748619	1.43063	0.300867	0.502106	-0.667425	0.324243	0.530694	PREDICTED: POU domain, class 3, transcription factor 3 [Oryza sativa Japonica Group]	-	-	-
LOC_Os01g04130	Os01g0132800	13.56	10.96	13.98	11.2	11.48	15.68	8.56	9.92	10.4	7.48	8.63	7.72	0.82	0.45	0.3	0.34	0.52	0.61	1.85	1.69	1.18	1.25	2.1	2.76	12.8333	12.7867	9.6267	7.9433	0.5233	0.49	1.5733	2.0367	-0.00525573	0.386287	0.54123	-0.277292	0.106202	0.225185	-0.0949484	0.682318	0.825867	0.372386	0.999847	0.999875	PREDICTED: chloroplastic group IIB intron splicing facilitator CRS2, chloroplastic [Oryza sativa Japonica Group]	-	-	-
LOC_Os01g04160	--	0	0	0.02	0.03	0.06	0.03	0.03	0	0.03	0	0	0	2.66	2.3	2.91	1.89	1.57	1.25	0.62	0.59	0.58	1.33	1.07	1.12	0.0067	0.04	0.02	0	2.6233	1.57	0.5967	1.1733	2.58496	0.195689	0.331432	-4.32193	0.40922	1	-0.740637	1.21e-05	0.000113372	0.975616	0.0741265	0.190887	Os01g0133100, partial [Oryza sativa Japonica Group]	-	-	-
LOC_Os01g04170	--	0.22	0	0.05	0.04	0.09	0	0.05	0.05	0.14	0	0	0	0.4	0.1	0.39	0.05	0.13	0.09	0	0	0	0	0	0	0.09	0.0433	0.08	0	0.2967	0.09	0	0	-1.05445	0.577827	0.712653	-6.32193	0.216641	1	-1.72085	0.0686146	0.182362	0	1	1	PREDICTED: uncharacterized protein LOC4325803 [Oryza sativa Japonica Group]	-	-	-
LOC_Os01g04190	At5g16150	13.54	14.23	10.1	13.83	15.38	16.24	10.96	11.54	13.65	15.32	15.79	17.46	93.93	79.16	54.34	82.38	76.12	74.09	16.64	13.55	17.12	14.98	12.31	14.31	12.6233	15.15	12.05	16.19	75.81	77.53	15.77	13.8667	0.263225	0.615841	0.742162	0.42607	0.0482912	0.122881	0.0323665	0.107652	0.252347	-0.185562	0.00879598	0.036523	PREDICTED: plastidic glucose transporter 4 isoform X1 [Oryza sativa Japonica Group]	-	GO:0009528//plastid inner membrane;GO:0031224//intrinsic component of membrane	GO:0022857//transmembrane transporter activity
LOC_Os01g04200	--	3.4	3.44	4.43	3.73	3.05	4.59	8.16	7.67	13.86	11.95	10.83	9.86	10.77	11.94	9.9	9.73	14.77	11.1	4.6	5.83	2.94	5.82	4.82	7.73	3.7567	3.79	9.8967	10.88	10.87	11.8667	4.4567	6.1233	0.0127447	0.193087	0.328017	0.136664	0.992118	0.996101	0.126563	0.253322	0.45045	0.458352	0.542563	0.723485	PREDICTED: beta-lactamase-like protein 2 isoform X2 [Oryza sativa Japonica Group]	-	GO:0043231//intracellular membrane-bounded organelle	GO:0003824//catalytic activity
LOC_Os01g04210	--	0	0.11	0.08	0.03	0	0	0.08	0.27	0.08	0.23	0.33	0.45	0.26	0.69	0.33	0.37	0.67	0.3	0.18	0.56	0.13	0.14	0.04	0.15	0.0633	0.01	0.1433	0.3367	0.4267	0.4467	0.29	0.11	-2.66297	0.315345	0.468745	1.23195	0.259372	0.424601	0.0660892	0.69205	0.832553	-1.39855	0.121563	0.271896	Os01g0133700 [Oryza sativa Japonica Group]	-	-	-
LOC_Os01g04220	--	0	0	0	0	0	0	0	0	0	0.05	0	0	0.27	0	0.26	0.08	0.15	0.04	0.68	1.45	0.65	0.96	0.59	0.56	0	0	0	0.0167	0.1767	0.09	0.9267	0.7033	0	1	1	4.05889	0.824735	1	-0.973033	0.332647	0.533736	-0.397842	0.223715	0.415853	Os01g0133700 [Oryza sativa Japonica Group]	-	-	-
LOC_Os01g04230	At1g68400	0.02	0.19	0.11	0.35	0.51	0.2	0.22	0.23	0.04	0.09	0.21	0.31	1.2	1.2	1.91	1.42	2.34	1.19	4.04	6.12	3.34	3.74	4.38	6.08	0.1067	0.3533	0.1633	0.2033	1.4367	1.65	4.5	4.7333	1.72792	0.0602077	0.134426	0.316027	0.896907	0.941363	0.199741	0.657491	0.808452	0.0729315	0.24517	0.440694	PREDICTED: probable leucine-rich repeat receptor-like protein kinase At1g68400 [Oryza sativa Japonica Group]	-	-	-
LOC_Os01g04250	--	0	0.05	0.08	0.03	0	0.02	0	0.02	0.07	0.06	0.05	0.06	0.12	0.17	0.08	0.29	0.2	0.35	0.26	0.27	0.18	0.41	0.31	0.58	0.0433	0.0167	0.03	0.0567	0.1233	0.28	0.2367	0.4333	-1.37851	0.333911	0.488147	0.917538	0.551188	0.707564	1.18286	0.16975	0.346864	0.872621	0.339654	0.546744	Os01g0134200, partial [Oryza sativa Japonica Group]	-	-	-
LOC_Os01g04260	STE1	14.37	13.62	12.1	17.64	18.79	23	2.56	3.57	2.62	5.27	4.95	8.8	9.6	10.11	13.78	12.28	14.92	10.51	7.56	6.3	5.48	8.86	7.8	8.99	13.3633	19.81	2.9167	6.34	11.1633	12.57	6.4467	8.55	0.567949	0.00867477	0.0273453	1.12016	0.00509656	0.0194579	0.171217	0.435869	0.63134	0.407371	0.833881	0.914865	PREDICTED: delta(7)-sterol-C5(6)-desaturase [Oryza sativa Japonica Group]	ko01100//Metabolic pathways;ko01110//Biosynthesis of secondary metabolites;ko00100//Steroid biosynthesis	GO:0031224//intrinsic component of membrane	GO:0003824//catalytic activity
LOC_Os01g04280	CBP60B	0.92	0.38	0.31	0.95	0.62	2.08	6.22	1.45	8.64	4.05	4.56	9.22	1.2	1.18	1.38	0.84	0.9	0.63	0.42	0.16	0.22	0.83	0.37	0.6	0.5367	1.2167	5.4367	5.9433	1.2533	0.79	0.2667	0.6	1.18084	0.0782932	0.16567	0.12855	0.971894	0.985071	-0.665846	0.00429709	0.0201146	1.16993	0.23527	0.429374	PREDICTED: protein SAR DEFICIENT 1 [Oryza sativa Japonica Group]	-	-	-
LOC_Os01g04290	rsgI6	0	0	0	0	0	0.03	0	0	0	0	0	0	0.22	0.03	0.29	0.54	0.3	0.27	0	0.11	0	0.13	0	0	0	0.01	0	0	0.18	0.37	0.0367	0.0433	3.32193	0.875951	1	0	1	1	1.03953	0.389067	0.588753	0.241008	0.968703	1	PREDICTED: LOW QUALITY PROTEIN: endo-1,4-beta-xylanase-like [Oryza brachyantha]	-	-	-
LOC_Os01g04300	rsgI6	0.25	0.12	0.05	0.87	1.61	1.26	0.43	0.5	0.49	0.36	0.14	0.28	0.83	0.85	1.21	0.38	0.53	0.59	0.44	0.13	0.24	0.33	0.28	0.12	0.14	1.2467	0.4733	0.26	0.9633	0.5	0.27	0.2433	3.15458	3.77e-07	3.28e-06	-0.864345	0.0793772	0.1808	-0.946107	0.00269944	0.0135629	-0.150025	0.560695	0.73622	PREDICTED: endo-1,4-beta-xylanase A [Oryza sativa Japonica Group]	-	-	-
LOC_Os01g04324	--	0	0.14	0.05	0.24	0.07	0.19	0.76	0.28	0.7	0.68	0.8	0.6	0.05	0	0	0	0.05	0.05	0	0.06	0	0	0.08	0	0.0633	0.1667	0.58	0.6933	0.0167	0.0333	0.02	0.0267	1.39593	0.328679	0.482961	0.257496	0.80987	0.891095	1	0.766862	0.877313	0.415037	0.899151	1	-	-	-	-
LOC_Os01g04330	CML16	11.03	5.33	3.85	7.14	4.92	7.34	90.93	19.41	139.55	24.95	27.33	36.88	50.35	59.29	63.24	20.12	27.94	20.08	38.3	43.94	34.51	34.94	59.8	72.79	6.7367	6.4667	83.2967	29.72	57.6267	22.7133	38.9167	55.8433	-0.0590127	0.51533	0.660973	-1.48682	0.00204981	0.00889477	-1.3432	3.29e-18	2.3e-16	0.520997	0.507994	0.696764	PREDICTED: probable calcium-binding protein CML16 [Oryza sativa Japonica Group]	ko04626//Plant-pathogen interaction	-	-
LOC_Os01g04340	HSP16.6	0	0	0	0	0	0	0	0.12	0.1	0	0.05	0.13	0.99	16.94	1.45	0.49	0.15	0.54	1.48	2.23	1.13	0.9	1.01	1.19	0	0	0.0733	0.06	6.46	0.3933	1.6133	1.0333	0	1	1	-0.289507	0.822905	0.898722	-4.03771	0.00088783	0.00517189	-0.642739	0.039722	0.120808	PREDICTED: 16.6 kDa heat shock protein [Oryza sativa Japonica Group]	ko04141//Protein processing in endoplasmic reticulum	-	-
LOC_Os01g04350	HSP17.9B	101.01	68.41	72.38	87	87.97	77.02	38.42	50.65	52	59.87	61.24	79.21	10.88	11.38	15.79	11.63	18.91	11.37	8.97	22.37	10.76	6.21	6.62	7.97	80.6	83.9967	47.0233	66.7733	12.6833	13.97	14.0333	6.9333	0.0595522	0.52087	0.665164	0.505895	0.0766148	0.176116	0.139398	0.408167	0.606659	-1.01724	8.99e-06	9.45e-05	PREDICTED: 17.9 kDa heat shock protein 2 [Oryza sativa Japonica Group]	ko04141//Protein processing in endoplasmic reticulum	-	-
LOC_Os01g04360	HSP16.9C	1.28	0.46	0.39	0.65	0.53	0.34	0.3	0.35	0.67	0.64	0.93	1.63	39.78	150.99	63.27	13.4	16.75	24.08	12.89	43.94	16.29	16.88	33.85	48.41	0.71	0.5067	0.44	1.0667	84.68	18.0767	24.3733	33.0467	-0.486782	0.411793	0.566679	1.27753	0.110813	0.23213	-2.22789	7.12e-05	0.00055329	0.439201	0.780365	0.885884	PREDICTED: 16.9 kDa class I heat shock protein 3 [Oryza sativa Japonica Group]	ko04141//Protein processing in endoplasmic reticulum	-	-
LOC_Os01g04370	HSP16.9A	1.12	1.08	1.37	0.74	1.15	0.25	0.62	0.39	1.04	1.05	0.81	1.02	428.37	715.06	736.15	513.91	634.86	702.8	1312.94	1727.36	1421.7	1732.05	1706.26	2778.32	1.19	0.7133	0.6833	0.96	626.527	617.19	1487.33	2072.21	-0.738313	0.158561	0.284005	0.490445	0.549518	0.706139	-0.0216612	0.117544	0.268771	0.478442	0.517433	0.703947	PREDICTED: 16.9 kDa class I heat shock protein 1 [Oryza sativa Japonica Group]	ko04141//Protein processing in endoplasmic reticulum	-	-
LOC_Os01g04380	HSP16.9B	0.07	0.06	0	0.23	0.06	0.06	0	0	0.18	0	0	0	33.31	87.14	59.43	29.65	41.48	50.69	165.51	261.24	184.87	185.24	214.78	282.66	0.0433	0.1167	0.06	0	59.96	40.6067	203.873	227.56	1.42884	0.460804	0.613773	-5.90689	0.562599	1	-0.562284	0.00363682	0.0175423	0.158574	0.263455	0.462922	PREDICTED: 16.9 kDa class I heat shock protein 2 [Phoenix dactylifera]	ko04141//Protein processing in endoplasmic reticulum	-	-
LOC_Os01g04390	--	0.07	0.71	0.78	0.3	0.36	0.48	3.2	2.42	1.95	1.07	2.72	1.43	1.48	1.61	0.81	0.99	1.6	0.94	0.14	0.16	0.27	0.14	0.28	0.79	0.52	0.38	2.5233	1.74	1.3	1.1767	0.19	0.4033	-0.452512	0.459049	0.612136	-0.536243	0.17953	0.329886	-0.143806	0.360087	0.560976	1.08597	0.584846	0.754165	PREDICTED: uncharacterized protein LOC4325699 [Oryza sativa Japonica Group]	-	-	-
LOC_Os01g04409	LRK10L-1.2	17.11	16.57	18.52	11.62	11.72	8.61	13.03	11.96	14.24	8.65	9.21	9.82	0.71	0.69	1.15	0.85	0.9	1.19	1.59	1.84	1.48	2.13	1.64	2.46	17.4	10.65	13.0767	9.2267	0.85	0.98	1.6367	2.0767	-0.708234	2.9e-06	2.18e-05	-0.503113	2.9e-06	2.51e-05	0.205319	0.71368	0.844685	0.343509	0.926037	0.963874	PREDICTED: probable serine/threonine-protein kinase At1g18390 isoform X1 [Oryza sativa Japonica Group]	-	-	-
LOC_Os01g04440	--	0	0	0	0.1	0.03	0.1	0.21	0.1	0.39	0.14	0.06	0.38	0.06	0.03	0	0	0	0.14	0	0.04	0.03	0.03	0	0.04	0	0.0767	0.2333	0.1933	0.03	0.0467	0.0233	0.0233	6.26053	0.12511	0.237549	-0.271302	0.652162	0.784313	0.63743	0.843202	0.920384	0	0.882569	1	Os01g0136700, partial [Oryza sativa Japonica Group]	-	GO:0043231//intracellular membrane-bounded organelle	-
LOC_Os01g04450	LRK10L-1.2	3.8	3.21	2.9	2.2	2.35	2.94	7.65	6.74	7.77	5.87	6.28	6.29	1.05	0.93	1.2	1.67	1.91	1.8	8.5	12.95	8.66	7.57	7.53	7.49	3.3033	2.4967	7.3867	6.1467	1.06	1.7933	10.0367	7.53	-0.403919	0.00451335	0.0157228	-0.265119	0.00959353	0.0333057	0.758579	0.141345	0.305268	-0.414558	0.000259054	0.0018504	PREDICTED: probable serine/threonine-protein kinase At1g18390 [Oryza sativa Japonica Group]	-	-	-
LOC_Os01g04460	LRK10L-2.5	0.86	0.66	0.56	0.21	0.25	0.34	0.1	0.12	0.18	0.38	0.24	0.39	0.34	0.27	0.17	0.05	0.51	0.31	0.17	0.07	0.11	0.35	0.23	0.36	0.6933	0.2667	0.1333	0.3367	0.26	0.29	0.1167	0.3133	-1.37851	0.00200938	0.00784176	1.33628	0.0986402	0.213024	0.157541	0.866982	0.932944	1.42531	0.225035	0.417462	PREDICTED: probable receptor-like protein kinase At1g67000 [Oryza sativa Japonica Group]	-	-	-
LOC_Os01g04470	--	0	0.4	0.22	0.09	0	0.23	0.83	0.9	0.53	0.84	0.55	0.73	0	0	0.15	0.17	0.05	0.1	0	0	0	0	0	0	0.2067	0.1067	0.7533	0.7067	0.05	0.1067	0	0	-0.954196	0.428726	0.583394	-0.0922585	0.660608	0.790771	1.09311	0.715247	0.845929	0	1	1	Os01g0137100 [Oryza sativa Japonica Group]	-	-	-
LOC_Os01g04480	LRK10L-2.6	0.12	0.15	0.19	0.21	0.29	0.51	0.93	0.47	0.51	0.61	0.41	0.36	0	0.03	0.02	0.03	0.07	0.02	0.03	0	0.03	0.03	0.03	0.19	0.1533	0.3367	0.6367	0.46	0.0167	0.04	0.02	0.0833	1.13465	0.20285	0.340908	-0.468904	0.245957	0.409585	1.26303	0.641256	0.797814	2.05889	0.400351	0.60509	Os01g0137200 [Oryza sativa Japonica Group]	-	-	GO:0016772//transferase activity, transferring phosphorus-containing groups
LOC_Os01g04500	--	1.24	1.53	0.56	1.23	0.95	1.48	1.59	0.71	2.07	2.46	2.62	2.27	1.1	0.65	0.5	1.41	2.04	2.27	1.93	3.25	2.43	1.54	2.95	5.9	1.11	1.22	1.4567	2.45	0.75	1.9067	2.5367	3.4633	0.136321	0.926729	0.957659	0.750111	0.226657	0.387937	1.34609	0.0822134	0.207735	0.449227	0.921783	0.961939	hypothetical protein OsI_00304 [Oryza sativa Indica Group]	-	-	-
LOC_Os01g04520	LRK10L-2.5	0.48	0.47	0.43	0.67	0.35	0.28	3.71	1.74	3.61	2.58	1.64	2.52	0.12	0.13	0.02	0	0.1	0.07	0.09	0.17	0	0	0	0.13	0.46	0.4333	3.02	2.2467	0.09	0.0567	0.0867	0.0433	-0.0861566	0.680882	0.792055	-0.426762	0.107791	0.227564	-0.667425	0.45611	0.649025	-1	0.466846	0.661477	Os01g0137500, partial [Oryza sativa Japonica Group]	-	-	-
LOC_Os01g04540	--	0.03	0.02	0	0	0	0.07	0.15	0.05	0.2	0.03	0.08	0	0	0	0	0	0	0	0	0	0	0	0	0.03	0.0167	0.0233	0.1333	0.0367	0	0	0	0.01	0.485427	0.896956	1	-1.8625	0.140674	0.275766	0	1	1	3.32193	0.878648	1	Os01g0137700 [Oryza sativa Japonica Group]	-	GO:0043231//intracellular membrane-bounded organelle	-
LOC_Os01g04570	LRK10L-2.1	1.2	0.94	1.6	0.91	1.01	0.78	1.29	1.16	1.89	0.96	0.86	0.93	0.14	0.02	0.12	0.16	0.16	0.32	0.12	0.22	0.09	0.25	0.1	0.16	1.2467	0.9	1.4467	0.9167	0.0933	0.2133	0.1433	0.17	-0.470079	0.0710093	0.153136	-0.658263	0.0114069	0.0384667	1.19265	0.32725	0.528943	0.246161	0.901463	0.951306	PREDICTED: probable receptor-like protein kinase At1g67000 [Oryza sativa Japonica Group]	-	-	-
LOC_Os01g04580	LRK10L-2.7	0.02	0.12	0.04	0.03	0.08	0	0.15	0.02	0.09	0.1	0.08	0.11	1	0.96	0.82	0.94	2.15	1.21	0.34	0.19	0.18	0.9	0.39	0.67	0.06	0.0367	0.0867	0.0967	0.9267	1.4333	0.2367	0.6533	-0.710493	0.568987	0.705405	0.157541	0.992888	0.996487	0.629252	0.423475	0.620446	1.46496	0.0700457	0.182824	PREDICTED: probable receptor-like protein kinase At1g67000 [Oryza sativa Japonica Group]	-	-	-
LOC_Os01g04590	--	2.35	1.44	2.81	3.06	2.39	3.79	7.82	16.17	5.19	9.63	11.38	11.32	1.15	1.49	1.37	0.35	2.05	0.8	0.67	0.68	0.75	0.53	0.48	1.29	2.2	3.08	9.7267	10.7767	1.3367	1.0667	0.7	0.7667	0.485427	0.36578	0.521474	0.147894	0.910097	0.948621	-0.32553	0.199695	0.385534	0.131245	0.579599	0.75011	DUF789 family protein [Zea mays]	-	-	-
LOC_Os01g04600	--	0.87	0.96	0.63	0.55	0.49	0.9	0.62	0.68	0.74	0.63	0.56	0.84	0.9	0.61	1.58	1.36	1.08	2.34	1.96	2.4	1.81	1.73	1.75	2.76	0.82	0.6467	0.68	0.6767	1.03	1.5933	2.0567	2.08	-0.342602	0.196009	0.331841	-0.00708942	0.827715	0.901445	0.629404	0.502056	0.689387	0.0162755	0.351911	0.558359	Os06g0245600, partial [Oryza sativa Japonica Group]	-	-	-
LOC_Os01g04620	--	0.78	0.53	0.38	0.35	0.3	0.24	1.5	1.27	2.41	0.92	0.52	0.59	0.15	0.06	0.28	0.1	0.18	0.06	1.3	1.96	1.05	2.08	2.67	5.52	0.5633	0.2967	1.7267	0.6767	0.1633	0.1133	1.4367	3.4233	-0.925146	0.0662129	0.144948	-1.35147	0.000418365	0.00221807	-0.527247	0.363691	0.564849	1.25268	0.0252551	0.0847177	PREDICTED: protein NtpR isoform X2 [Oryza sativa Japonica Group]	-	-	GO:0003824//catalytic activity
LOC_Os01g04630	POPTR_0012s05040g	36.38	38.32	30.49	29.35	25.55	27.98	5.37	6	7.09	13.34	12.81	10.38	4.82	5.71	4.53	2.99	4.67	4.47	8.92	11.46	6.98	7.21	6.93	10.87	35.0633	27.6267	6.1533	12.1767	5.02	4.0433	9.12	8.3367	-0.343902	0.00010153	0.000552874	0.984679	1.71e-05	0.000126484	-0.312142	0.00722785	0.0310976	-0.129563	0.0149571	0.0559914	PREDICTED: L-Ala-D/L-amino acid epimerase [Oryza sativa Japonica Group]	-	-	-
LOC_Os01g04640	RTNLB8	2.41	2.35	2.35	1.6	1.95	1.39	0.27	0.44	0.06	0.5	0.41	0.07	0	0	0	0	0.16	0	0	0	0	0	0	0	2.37	1.6467	0.2567	0.3267	0	0.0533	0	0	-0.525339	0.0573216	0.129309	0.347923	0.864674	0.922405	5.73697	0.61128	1	0	1	1	PREDICTED: reticulon-like protein B9 [Oryza sativa Japonica Group]	-	-	-
LOC_Os01g04660	LPP2	0	0	0	0	0	0	0	0	0	0	0	0	3.49	3.08	3.76	3.47	2.06	4.32	15.79	21.84	14.63	16.26	20.62	26.99	0	0	0	0	3.4433	3.2833	17.42	21.29	0	1	1	0	1	1	-0.0686446	0.206044	0.393837	0.289431	0.713935	0.844575	lipid phosphate phosphatase 2-like [Aegilops tauschii subsp. tauschii] [Aegilops tauschii]	ko01110//Biosynthesis of secondary metabolites;ko00564//Glycerophospholipid metabolism;ko00561//Glycerolipid metabolism	-	-
LOC_Os01g04670	--	2.39	2.66	1.72	1.09	1.34	1.54	2.63	2.43	2.08	1.53	1.03	1.39	1.15	0.44	1.41	0.58	1.5	0.97	0.34	0.32	0.2	0.49	0.07	0.31	2.2567	1.3233	2.38	1.3167	1	1.0167	0.2867	0.29	-0.770017	0.0186996	0.052186	-0.854071	0.014796	0.0475292	0.0238467	0.602104	0.767846	0.0166787	0.741591	0.862598	PREDICTED: uncharacterized protein LOC9270987 [Oryza sativa Japonica Group]	-	-	-
LOC_Os01g04710	ASPG1	0.51	0.44	0.56	1.87	2.51	1.24	0.31	0.53	0.07	0.17	0.28	0.22	11.14	11.4	10.46	18.2	39.05	18.79	0.64	0.73	0.61	1.35	0.58	1.02	0.5033	1.8733	0.3033	0.2233	11	25.3467	0.66	0.9833	1.89602	3.27e-05	0.000198626	-0.441705	0.441757	0.613304	1.20429	0.000767075	0.00454926	0.575215	0.633106	0.789091	PREDICTED: protein ASPARTIC PROTEASE IN GUARD CELL 1 [Oryza sativa Japonica Group]	-	-	-
LOC_Os01g04720	At1g51880	0.16	0.19	0.26	0.36	0.33	0.36	0.31	0.3	0.12	0.12	0.17	0.02	1.49	1.32	0.94	2.11	2.25	1.78	0.44	0.66	0.35	0.53	0.42	0.61	0.2033	0.35	0.2433	0.1033	1.25	2.0467	0.4833	0.52	0.783508	0.251394	0.398723	-1.23563	0.110315	0.231395	0.711348	0.114375	0.263448	0.105493	0.574158	0.746192	PREDICTED: probable LRR receptor-like serine/threonine-protein kinase PAM74 [Oryza sativa Japonica Group]	-	GO:0016020//membrane;GO:0031984//organelle subcompartment;GO:0043231//intracellular membrane-bounded organelle	-
LOC_Os01g04730	RPL26A	16.16	15.2	16.57	21.13	15.02	15.63	15.54	14.31	23.24	17.94	19.22	23.26	30.48	30.92	33.04	28.91	42.12	32.36	76.74	106.23	69.43	87.52	106.19	139.35	15.9767	17.26	17.6967	20.14	31.48	34.4633	84.1333	111.02	0.111466	0.759033	0.848962	0.186586	0.820037	0.897315	0.130627	0.258415	0.456971	0.40007	0.798868	0.896134	PREDICTED: 60S ribosomal protein L26-1 [Oryza sativa Japonica Group]	ko03010//Ribosome	GO:0044391//ribosomal subunit	-
LOC_Os01g04750	Os01g0141000	0.57	0.39	0.33	0.07	0.11	0.13	0	0	0	0	0	0	0	0	0	0	0	0	0	0	0	0	0	0	0.43	0.1033	0	0	0	0	0	0	-2.05703	0.00297183	0.0109893	0	1	1	0	1	1	0	1	1	AP2/ERF and B3 domain-containing protein Os01g0141000-like isoform X2 [Aegilops tauschii subsp. tauschii] [Aegilops tauschii]	-	-	-
LOC_Os01g04800	Os01g0141000	25.23	20.8	17.3	11.45	15.25	17.02	0.12	0	0	0.14	0.09	0	0.26	0.03	0.14	0.03	0.46	0.2	0	0.24	0.2	0.17	0.21	0.39	21.11	14.5733	0.04	0.0767	0.1433	0.23	0.1467	0.2567	-0.534596	8.22e-05	0.000457822	0.938599	0.745794	0.849744	0.68226	0.734181	0.857201	0.807355	0.671317	0.816441	PREDICTED: AP2/ERF and B3 domain-containing protein Os01g0141000 [Oryza sativa Japonica Group]	-	-	-
LOC_Os01g04860	RUS5	3.1	2.11	3.55	2.8	3.21	2.75	3.02	1.88	2.35	3.08	2.67	3.58	0.29	0.31	0.1	0.06	0.29	0.21	0.75	0.71	0.42	0.41	0.19	0.31	2.92	2.92	2.4167	3.11	0.2333	0.1867	0.6267	0.3033	0	0.515574	0.661145	0.363896	0.476238	0.643825	-0.321928	0.43957	0.634626	-1.04679	0.0192664	0.0683463	PREDICTED: protein root UVB sensitive 5 isoform X1 [Oryza sativa Japonica Group]	-	-	-
LOC_Os01g04870	DDB2	5.03	4.73	5.59	5.18	4.49	5.51	4.97	4.76	4.59	4.81	4.25	5.41	1.33	0.88	0.66	2.38	1.77	2.25	1.98	3.01	2.6	2.54	2.07	3.97	5.1167	5.06	4.7733	4.8233	0.9567	2.1333	2.53	2.86	-0.0160669	0.250853	0.398064	0.0150334	0.479746	0.646833	1.15702	0.00950509	0.038709	0.176878	0.439315	0.638899	PREDICTED: protein DAMAGED DNA-BINDING 2 [Oryza sativa Japonica Group]	ko04120//Ubiquitin mediated proteolysis;ko03420//Nucleotide excision repair	-	-
LOC_Os01g04880	--	2.02	1.57	1.44	1.9	2.09	2.17	1.97	1.74	1.79	3.15	2.85	2.22	3.96	4.19	3.44	3.7	4.54	4.6	2.23	3.79	2.35	2.44	3.45	4.25	1.6767	2.0533	1.8333	2.74	3.8633	4.28	2.79	3.38	0.292372	0.637656	0.758562	0.579707	0.0813017	0.184218	0.147765	0.277402	0.475643	0.276758	0.696112	0.832887	PREDICTED: mucin-5AC [Oryza sativa Japonica Group]	-	-	-
LOC_Os01g04900	EGY2	38.34	37.6	32.82	36.42	36.49	31.65	35.1	32.04	41.35	35.23	32.17	34.19	0.48	0.39	0.36	1.08	0.63	0.97	0.47	0.39	0.47	0.53	0.39	0.56	36.2533	34.8533	36.1633	33.8633	0.41	0.8933	0.4433	0.4933	-0.056817	0.0900984	0.184586	-0.0948037	0.0368227	0.0991887	1.12357	0.0528061	0.149959	0.154171	0.682044	0.82399	PREDICTED: probable zinc metalloprotease EGY2, chloroplastic isoform X1 [Oryza sativa Japonica Group]	-	GO:0031224//intrinsic component of membrane;GO:0042170//plastid membrane;GO:0044434//chloroplast part	GO:0004175//endopeptidase activity
LOC_Os01g04910	CGI121	7.38	7.87	6.1	6.9	8.34	9.52	7.15	5.09	6.99	5.96	5.34	5.89	2.79	1.94	1.79	2.08	2.79	3.28	5.78	7.14	5.49	5.48	5.33	7.4	7.1167	8.2533	6.41	5.73	2.1733	2.7167	6.1367	6.07	0.213775	0.913381	0.949582	-0.161789	0.171034	0.318762	0.321928	0.977881	0.989881	-0.0157587	0.0943926	0.227015	PREDICTED: EKC/KEOPS complex subunit TPRKB [Oryza sativa Japonica Group]	-	GO:0044444//cytoplasmic part	-
LOC_Os01g04920	SQD2	38.69	40.41	26.96	20.5	21.72	21.97	30.09	29.07	34.01	21.08	23.23	33.27	1.56	1.62	2	2.46	2.1	1.88	0.88	1.2	0.75	0.65	0.21	0.4	35.3533	21.3967	31.0567	25.86	1.7267	2.1467	0.9433	0.42	-0.72446	4.2e-08	4.24e-07	-0.264181	0.0439483	0.114101	0.314109	0.938197	0.970104	-1.16738	0.00348931	0.0170431	PREDICTED: sulfoquinovosyl transferase SQD2-like [Oryza brachyantha]	ko01100//Metabolic pathways;ko00561//Glycerolipid metabolism	-	-
LOC_Os01g04950	NPF8.1	8.23	6.65	8.32	7.05	7.3	8.68	9.79	10.71	17.23	17.17	20.37	22.95	7.67	6.72	9.57	9.34	9.57	10.88	13.63	26.62	17.02	19.36	23.64	32.09	7.7333	7.6767	12.5767	20.1633	7.9867	9.93	19.09	25.03	-0.0106104	0.214734	0.355062	0.680985	0.0170853	0.0535916	0.3142	0.855054	0.926831	0.390841	0.848816	0.922851	PREDICTED: protein NRT1/ PTR FAMILY 8.2 isoform X2 [Oryza sativa Japonica Group]	-	GO:0031224//intrinsic component of membrane	-
LOC_Os01g04990	mcfB	8.87	8.11	8.86	10.99	8.78	9.74	9.7	7.77	8.48	6.95	7.23	5.93	1.32	1.17	1.2	2.29	1.78	3.13	2.83	4.11	2.74	2.42	1.92	4.21	8.6133	9.8367	8.65	6.7033	1.23	2.4	3.2267	2.85	0.191598	0.94289	0.96719	-0.367821	0.0134345	0.0439322	0.964376	0.0619226	0.169172	-0.179083	0.0567944	0.157682	PREDICTED: mitochondrial substrate carrier family protein B isoform X1 [Oryza sativa Japonica Group]	-	GO:0031224//intrinsic component of membrane	-
LOC_Os01g05010	At2g39795	1.04	0.9	0.69	1.46	1.02	1.17	0.61	1.36	1.12	1.13	1.59	1.67	2.99	2.24	2.92	3.76	3.7	2.77	5.16	6.27	4.1	5.04	5.09	7.65	0.8767	1.2167	1.03	1.4633	2.7167	3.41	5.1767	5.9267	0.472834	0.48053	0.63185	0.506614	0.441952	0.613507	0.327934	0.98002	0.990644	0.195197	0.479407	0.672921	mitochondrial glycoprotein [Zea mays]	-	-	-
LOC_Os01g05060	--	8	6.12	7.42	9.44	7.09	12.63	2.96	2.21	4.94	5.15	4.41	5.86	7.03	7.61	6.34	10.26	11.51	11.04	3.46	3.58	2.37	3.03	3.61	4.08	7.18	9.72	3.37	5.14	6.9933	10.9367	3.1367	3.5733	0.436972	0.291482	0.442821	0.60902	0.128549	0.258163	0.645121	0.0941122	0.229618	0.188038	0.584366	0.753983	mitochondrial glycoprotein [Zea mays]	-	-	-
LOC_Os01g05064	--	2.47	1.19	1.7	1.32	1.84	0.41	0.22	0	0.22	0.25	0.14	0.09	2.3	2.51	2.05	3.19	2.8	3.67	2.17	4.77	2.8	2.11	2.43	2.06	1.7867	1.19	0.1467	0.16	2.2867	3.22	3.2467	2.2	-0.586309	0.247057	0.393674	0.125531	0.994079	0.997105	0.493815	0.644587	0.799675	-0.561456	0.0452141	0.132772	unknown protein [Oryza sativa Japonica Group]	-	-	-
LOC_Os01g05070	CGR2	6.4	8.31	6.5	6.54	6.24	5.81	5.14	4.75	6.12	5.61	6.29	5.44	11.3	10.09	8.85	11.43	10.08	10.84	13.92	17.86	15.35	13.25	15.64	20.05	7.07	6.1967	5.3367	5.78	10.08	10.7833	15.71	16.3133	-0.190218	0.0669797	0.146233	0.115131	0.897224	0.941508	0.0973076	0.189323	0.372764	0.0543684	0.0828288	0.207079	Os01g0144000, partial [Oryza sativa Japonica Group]	-	-	-
LOC_Os01g05080	At2g44920	71.56	57.42	52.27	40.72	46.15	48.87	15.66	14.75	14.93	17.9	11.56	12.1	1.8	1.58	1.7	1.28	2.35	1.28	0.22	0.25	0.05	0.11	0.22	0.43	60.4167	45.2467	15.1133	13.8533	1.6933	1.6367	0.1733	0.2533	-0.417135	2.15e-05	0.000136255	-0.125589	0.228889	0.390059	-0.0491055	0.306422	0.50758	0.547488	0.882524	0.94136	PREDICTED: thylakoid lumenal 15 kDa protein 1, chloroplastic [Oryza sativa Japonica Group]	-	-	-
LOC_Os01g05105	--	0.08	0.12	0.15	0.02	0.07	0.11	0.02	0.03	0.05	0.08	0.06	0.1	0.12	0.07	0.07	0.05	0.08	0.06	0.02	0	0.02	0.01	0	0.03	0.1167	0.0667	0.0333	0.08	0.0867	0.0633	0.0133	0.0133	-0.807355	0.174441	0.3044	1.26303	0.247162	0.411077	-0.452512	0.292236	0.492506	0	0.690296	1	Os01g0144380 [Oryza sativa Japonica Group]	-	-	-
LOC_Os01g05130	--	4.64	4.9	5.14	5.72	4.95	5.05	4.61	6.05	8.24	7.59	7.2	7.8	5.38	3.81	4.47	5.19	4.58	5.29	10.29	14.83	12.38	10.85	14.96	20.7	4.8933	5.24	6.3	7.53	4.5533	5.02	12.5	15.5033	0.0987492	0.720886	0.821203	0.257298	0.629779	0.768977	0.140764	0.464955	0.656718	0.31065	0.798138	0.895632	M-phase phosphoprotein 6, partial [Anthurium amnicola]	ko03018//RNA degradation	-	-
LOC_Os01g05140	--	0.94	0.42	0.85	1.26	1.07	0.57	1.53	0.93	0.97	2.04	1.75	1.97	2.66	1.91	1.37	3.43	3.44	3.12	4.1	4.6	5.46	4.16	4.71	5.63	0.7367	0.9667	1.1433	1.92	1.98	3.33	4.72	4.8333	0.392007	0.720161	0.820722	0.74786	0.235859	0.398407	0.750022	0.255678	0.453459	0.0342316	0.292186	0.495118	PREDICTED: uncharacterized protein LOC4325470 [Oryza sativa Japonica Group]	-	GO:0009536//plastid	-
LOC_Os01g05150	--	0	0.12	0.19	0.15	0.12	0	0.18	0.14	0.18	0.35	0.4	1.84	2.29	2.12	2.75	2.43	1.95	2.56	0.14	0	0.13	0.14	0.07	0.23	0.1033	0.09	0.1667	0.8633	2.3867	2.3133	0.09	0.1467	-0.199309	0.848376	0.909427	2.37295	0.0306711	0.0859454	-0.0450239	0.301337	0.502108	0.704544	0.901796	0.951562	Os01g0146000 [Oryza sativa Japonica Group]	-	-	-
LOC_Os01g05180	--	0	0.04	0	0	0.04	0	0	0	0	0.05	0	0	0	0	0.04	0.23	0.08	0.24	0.49	0.62	0	0.3	0.79	0.22	0.0133	0.0133	0	0.0167	0.0133	0.1833	0.37	0.4367	0	0.936557	1	4.05889	0.824735	1	3.78136	0.0649003	0.175077	0.239007	0.975984	0.98911	Os01g0146000 [Oryza sativa Japonica Group]	-	-	-
LOC_Os01g05400	Os04g0650300	0	0	0	0	0	0	0	0	0	0	0.08	0	0.25	0.09	0	0.09	0	0.08	0.4	0.34	0.57	0	0	0.22	0	0	0	0.0267	0.1133	0.0567	0.4367	0.0733	0	1	1	4.73697	0.824735	1	-1	0.588599	0.757118	-2.57399	0.0552561	0.154457	Os01g0147001 [Oryza sativa Japonica Group]	-	-	GO:0015020//glucuronosyltransferase activity
LOC_Os01g05420	IWS1	20.06	20.12	18.07	16.61	17.33	21.34	23.9	20.71	29.97	26.26	23.35	23.54	11.62	10.72	8.5	14.02	11.27	11.91	14.17	20.01	14.72	14.53	19.13	27.44	19.4167	18.4267	24.86	24.3833	10.28	12.4	16.3	20.3667	-0.0755004	0.0281828	0.0733613	-0.0279309	0.250181	0.414447	0.2705	0.777911	0.883986	0.321338	0.816654	0.906407	PREDICTED: transcription factor IWS1 [Oryza sativa Japonica Group]	-	GO:0043231//intracellular membrane-bounded organelle	-
LOC_Os01g05470	FDM2	1.33	1.82	1.5	2.06	2.07	2.65	3.34	3.43	5.93	5.53	4.22	5.43	8.64	6.77	6.15	9.44	9.41	7.36	7.85	8.56	7.95	7.47	5.83	11.48	1.55	2.26	4.2333	5.06	7.1867	8.7367	8.12	8.26	0.544055	0.158416	0.28387	0.257343	0.617883	0.759734	0.28176	0.813103	0.904712	0.0246621	0.0592848	0.162622	PREDICTED: factor of DNA methylation 1 [Oryza sativa Japonica Group]	-	-	-
LOC_Os01g05510	--	4.71	4.56	4.97	4.59	4.55	5.74	3.51	2.63	4.32	5.46	4.46	5.01	2.41	2.19	1.34	4.35	3.47	3.14	1.35	1.96	1.49	2.1	1.67	1.62	4.7467	4.96	3.4867	4.9767	1.98	3.6533	1.6	1.7967	0.0634254	0.524479	0.668163	0.513331	0.112584	0.234902	0.883713	0.0632592	0.171819	0.167251	0.72674	0.852669	FK506-binding protein 2-1 [Aegilops tauschii]	-	-	-
LOC_Os01g05540	--	1.05	1.15	1.24	0.79	0.55	0.73	2.54	2.11	2.56	1.36	1.32	1	4.16	4.38	4.94	5.21	4.37	5.52	8.27	11.66	8.16	8.24	12.79	18.99	1.1467	0.69	2.4033	1.2267	4.4933	5.0333	9.3633	13.34	-0.732778	0.0207852	0.0568866	-0.970293	0.000258379	0.00144811	0.163728	0.467235	0.658569	0.510665	0.590143	0.75838	Os10g0338000 [Oryza sativa Japonica Group]	-	-	-
LOC_Os01g05560	--	6.66	4.5	4.92	6.4	6.61	9.82	9.91	9.96	13.87	11.94	13.08	11.66	13.72	15.23	12.52	18.49	18.72	19.49	12.53	15.82	13.94	20.88	19.63	25.77	5.36	7.61	11.2467	12.2267	13.8233	18.9	14.0967	22.0933	0.505663	0.162867	0.289259	0.120534	0.921801	0.955675	0.451281	0.44485	0.639268	0.648257	0.0655507	0.174621	Os04g0220501 [Oryza sativa Japonica Group]	-	-	-
LOC_Os01g05585	--	0	0	0	0	0	0	0	0	0	0	0	0	0.71	0	0	0	0.47	0.49	1.15	0.97	0.81	0	0.28	0.66	0	0	0	0	0.2367	0.32	0.9767	0.3133	0	1	1	0	1	1	0.435215	0.943633	0.972551	-1.64017	0.160832	0.330832	Os01g0149200 [Oryza sativa Japonica Group]	-	GO:0044391//ribosomal subunit	GO:0005198//structural molecule activity
LOC_Os01g05590	--	0	0	0	0	0	0	0.04	0	0.08	0	0	0	0	0.08	0.11	0	0.15	0	0.14	0.21	0.09	0.32	0.09	0.2	0	0	0.04	0	0.0633	0.05	0.1467	0.2033	0	1	1	-5.32193	0.532396	1	-0.341037	0.714982	0.845727	0.471306	0.869227	0.933652	Os11g0573700 [Oryza sativa Japonica Group]	-	-	-
LOC_Os01g05600	RGA2	0	0	0	0	0	0	0	0	0	0	0	0	0.03	0	0	0.09	0	0.05	0.11	0.04	0.04	0.06	0.09	0.06	0	0	0	0	0.01	0.0467	0.0633	0.07	0	1	1	0	1	1	2.22239	0.384644	0.584986	0.14439	0.869639	0.933658	NBS-LRR disease resistance protein [Oryza nivara]	-	-	-
LOC_Os01g05610	H2B.3	14.37	16.17	17.12	17.26	11.97	11.41	10.2	9.49	17.24	14.61	13.38	18.08	5.49	4.56	5.33	5.61	7.65	6.17	7.62	14.01	5.59	7.43	12.05	18.34	15.8867	13.5467	12.31	15.3567	5.1267	6.4767	9.0733	12.6067	-0.229879	0.0734548	0.157366	0.319034	0.452814	0.623208	0.33723	0.984836	0.992741	0.474482	0.70929	0.841609	PREDICTED: histone H2B.3 [Oryza sativa Japonica Group]	-	GO:0000785//chromatin;GO:0043231//intracellular membrane-bounded organelle	GO:0003676//nucleic acid binding;GO:0046983//protein dimerization activity
LOC_Os01g05620	RGA2	0	0.02	0.03	0.07	0.03	0.07	0.03	0	0	0.15	0.05	0.08	0.09	0.03	0.05	0.1	0.05	0.09	0.24	0.28	0.16	0.53	0.26	0.44	0.0167	0.0567	0.01	0.0933	0.0567	0.08	0.2267	0.41	1.76553	0.316295	0.469615	3.22239	0.0757011	0.174541	0.4975	0.856653	0.927754	0.855052	0.372411	0.578667	NBS-LRR disease resistance protein [Oryza sativa Japonica Group]	-	-	-
LOC_Os01g05630	H2B.3	17.47	21.77	27.49	24.63	21.96	24.62	17.99	16.89	23.88	21.79	24.7	27.89	30.8	29.03	24.1	35.32	38.25	35.1	11.84	14.94	14.06	24.34	20.36	32.44	22.2433	23.7367	19.5867	24.7933	27.9767	36.2233	13.6133	25.7133	0.0937443	0.619966	0.745317	0.34008	0.264878	0.430982	0.372695	0.745697	0.863868	0.917496	0.00310431	0.0154735	PREDICTED: histone H2B.4 [Oryza sativa Japonica Group]	-	GO:0000785//chromatin;GO:0043231//intracellular membrane-bounded organelle	GO:0003676//nucleic acid binding;GO:0046983//protein dimerization activity
LOC_Os01g05640	At3g47570	0.07	0.04	0.15	0.15	0.11	0.13	0.14	0.08	0.04	0.08	0.08	0.11	0.07	0.05	0.12	0.11	0.06	0.21	0.4	0.51	0.29	0.57	0.65	0.84	0.0867	0.13	0.0867	0.09	0.08	0.1267	0.4	0.6867	0.584963	0.6202	0.745422	0.0544478	0.863973	0.921937	0.662965	0.723011	0.850786	0.77961	0.286095	0.488575	PREDICTED: probable LRR receptor-like serine/threonine-protein kinase At3g47570 [Oryza sativa Japonica Group]	-	GO:0016020//membrane	GO:0016772//transferase activity, transferring phosphorus-containing groups
LOC_Os01g05650	MT2A	279.45	252.99	219.7	332.68	308.25	239.39	194.97	205.54	195.34	246.46	254.66	330.85	90.68	96.9	127.25	154.17	184.38	198.21	270.02	442.78	299.98	333.83	396.18	553.28	250.713	293.44	198.617	277.323	104.943	178.92	337.593	427.763	0.227027	0.742863	0.837222	0.481582	0.0748959	0.173215	0.769704	0.0313322	0.100685	0.341526	0.932989	0.967818	PREDICTED: metallothionein-like protein 2A isoform X3 [Oryza sativa Japonica Group]	-	GO:0030529//intracellular ribonucleoprotein complex	-
LOC_Os01g05660	--	6.35	7.24	4.64	4.99	5.48	7.58	17.1	12.85	24.74	11.42	12.18	14.29	0.27	0.22	0.17	0.29	0.32	0.37	0.19	0.07	0.22	0.35	0.27	0.49	6.0767	6.0167	18.23	12.63	0.22	0.3267	0.16	0.37	-0.0143157	0.304381	0.456998	-0.52946	0.00306478	0.0125674	0.570316	0.682448	0.825988	1.20945	0.242516	0.437573	PREDICTED: protein TRM32 isoform X1 [Oryza brachyantha]	-	-	-
LOC_Os01g05670	ECR	75.13	70.6	58.37	70.04	72.95	71.52	62.61	66.72	66.07	62.12	68.15	71.64	9.69	9.34	7.23	9.62	10.29	9.93	12.51	19.28	14.8	12.75	17.04	18.84	68.0333	71.5033	65.1333	67.3033	8.7533	9.9467	15.53	16.21	0.0717687	0.403817	0.558569	0.0472819	0.456924	0.62714	0.184381	0.432798	0.628557	0.0618263	0.177143	0.354071	PREDICTED: very-long-chain enoyl-CoA reductase [Oryza sativa Japonica Group]	ko01100//Metabolic pathways;ko01110//Biosynthesis of secondary metabolites;ko00062//Fatty acid elongation;ko01212//Fatty acid metabolism;ko01040//Biosynthesis of unsaturated fatty acids	-	-
LOC_Os01g05694	PAS2B	5.56	5.23	4.86	4.7	3.45	4.63	4.22	3.8	5.47	3.81	4.22	4.09	1.66	0.63	1.13	1.66	1.66	2.71	2.18	1.53	0.38	2.21	1.89	1.44	5.2167	4.26	4.4967	4.04	1.14	2.01	1.3633	1.8467	-0.292275	0.112688	0.219343	-0.154501	0.3519	0.524075	0.818162	0.366106	0.567178	0.437785	0.82793	0.912092	PREDICTED: very-long-chain (3R)-3-hydroxyacyl-CoA dehydratase PASTICCINO 2A [Oryza sativa Japonica Group]	-	-	-
LOC_Os01g05744	PAS2A	0.04	0	0.2	0.22	0.33	0.21	0.08	0.09	0.04	0	0.07	0.05	0.36	0.24	0.14	0.2	0.18	0.18	0.04	0	0.13	0.31	0.04	0.05	0.08	0.2533	0.07	0.04	0.2467	0.1867	0.0567	0.1333	1.66297	0.234497	0.378707	-0.807355	0.617241	0.759389	-0.402098	0.420066	0.617074	1.23447	0.618205	0.77827	PREDICTED: very-long-chain (3R)-3-hydroxyacyl-CoA dehydratase PASTICCINO 2A-like [Oryza sativa Japonica Group]	ko01100//Metabolic pathways;ko01110//Biosynthesis of secondary metabolites;ko00062//Fatty acid elongation;ko01212//Fatty acid metabolism;ko01040//Biosynthesis of unsaturated fatty acids	-	-
LOC_Os01g05800	ALB3	121.39	124.47	125.79	128.88	124.59	117.61	140.34	140.13	128.04	121.55	129.36	138.71	6.22	5.5	4.99	5.41	6.69	6.41	4.53	5.08	3.76	3.79	3.28	4.8	123.883	123.693	136.17	129.873	5.57	6.17	4.4567	3.9567	-0.00221436	0.134293	0.250981	-0.0683037	0.154214	0.295233	0.147593	0.30723	0.508475	-0.17168	0.00640814	0.0281049	PREDICTED: inner membrane protein PPF-1, chloroplastic isoform X1 [Oryza sativa Japonica Group]	ko03060//Protein export	GO:0031224//intrinsic component of membrane	-
LOC_Os01g05810	GGT3	9.43	11.56	36.65	19.57	10.69	23.13	3.99	5.12	2.91	4.13	5.78	4.19	8.33	7.77	10.34	7.08	10.45	7.85	0.33	0.15	0.41	1.31	0.25	0.35	19.2133	17.7967	4.0067	4.7	8.8133	8.46	0.2967	0.6367	-0.110501	0.627736	0.75108	0.230258	0.855099	0.916856	-0.0590301	0.0540835	0.152709	1.1017	0.333719	0.540919	PREDICTED: gamma-glutamyltranspeptidase 3 [Oryza sativa Japonica Group]	ko01100//Metabolic pathways;ko00480//Glutathione metabolism;ko00460//Cyanoamino acid metabolism;ko00430//Taurine and hypotaurine metabolism;ko00590//Arachidonic acid metabolism	-	-
LOC_Os01g05820	GGT3	0.27	0.35	0.72	0.42	0.73	0.7	0.4	0.69	0.55	0.33	0.35	0.22	2.61	2.07	2.66	3.19	5.94	3.61	0.03	0	0.06	0.16	0.07	0.04	0.4467	0.6167	0.5467	0.3	2.4467	4.2467	0.03	0.09	0.465292	0.674273	0.787275	-0.865699	0.0903536	0.199175	0.795513	0.110813	0.257219	1.58496	0.519898	0.705674	PREDICTED: gamma-glutamyltranspeptidase 3 [Oryza sativa Japonica Group]	ko01100//Metabolic pathways;ko00480//Glutathione metabolism;ko00460//Cyanoamino acid metabolism;ko00430//Taurine and hypotaurine metabolism	-	-
LOC_Os01g05830	--	3.26	3.97	3.92	4.52	3.65	3.63	5.56	4.73	5.47	7.2	3.97	6.03	4.22	3.46	4.1	4.51	3.51	5.53	8.58	12.55	10	17.29	19.39	24.04	3.7167	3.9333	5.2533	5.7333	3.9267	4.5167	10.3767	20.24	0.0817431	0.667331	0.781959	0.126141	0.905441	0.946504	0.201953	0.62235	0.78276	0.963866	0.00065486	0.00415242	PREDICTED: uncharacterized protein LOC4324527 [Oryza sativa Japonica Group]	-	-	-
LOC_Os01g05840	TIC32	10.59	12.15	13.75	12.67	13.42	8.05	19	21.62	16.9	17.91	18.44	18.25	18.18	16.01	9.41	8.9	18.57	10.32	0.12	0.85	0.67	0.91	0.39	0.57	12.1633	11.38	19.1733	18.2	14.5333	12.5967	0.5467	0.6233	-0.0960381	0.290932	0.442198	-0.0751627	0.244007	0.407664	-0.206324	0.055907	0.156605	0.189342	0.852821	0.92542	PREDICTED: short-chain dehydrogenase TIC 32, chloroplastic isoform X1 [Oryza sativa Japonica Group]	-	-	GO:0003824//catalytic activity
LOC_Os01g05860	--	0.07	0.1	0.06	0.13	0	0.18	0.1	0.05	0.1	0.19	0.06	0.05	1.19	1	0.42	0.8	0.86	1.51	3.75	4.02	4.22	4.77	3.39	7.2	0.0767	0.1033	0.0833	0.1	0.87	1.0567	3.9967	5.12	0.430634	0.865631	0.920611	0.263034	0.924914	0.957601	0.280433	0.97693	0.989145	0.357347	0.840014	0.918153	GTP binding protein [Zea mays]	-	-	-
LOC_Os01g05870	At3g47570	0.05	0.08	0.01	0.04	0.02	0.04	1.12	0.67	0.98	1.14	1.42	1.51	0.04	0.01	0.02	0.03	0.05	0.05	0	0	0.01	0.05	0	0.03	0.0467	0.0333	0.9233	1.3567	0.0233	0.0433	0.0033	0.0267	-0.485427	0.543363	0.684466	0.555143	0.152561	0.292767	0.893085	0.608173	0.772266	3	0.387272	1	PREDICTED: probable LRR receptor-like serine/threonine-protein kinase At3g47570 [Oryza brachyantha]	-	-	-
LOC_Os01g05940	At3g47570	0.46	0.47	0.46	0.55	0.63	0.57	0.87	0.72	0.54	0.74	1.01	1	0.34	0.24	0.62	0.56	0.42	0.67	1.96	2.32	1.6	2.17	2.69	3.6	0.4633	0.5833	0.71	0.9167	0.4	0.55	1.96	2.82	0.33227	0.64429	0.76404	0.368578	0.560546	0.715638	0.459432	0.773223	0.880867	0.524842	0.470409	0.665042	Os01g0152600 [Oryza sativa Japonica Group]	-	GO:0031224//intrinsic component of membrane	GO:0004672//protein kinase activity;GO:0032550//purine ribonucleoside binding
LOC_Os01g05960	XA21	0.92	1.01	1.58	1.31	0.94	1.39	2.22	1.81	2.01	1.95	1.89	2.01	0.42	0.41	0.45	0.61	0.47	0.73	2.81	4.7	2.35	2.4	3.13	4.08	1.17	1.2133	2.0133	1.95	0.4267	0.6033	3.2867	3.2033	0.0524674	0.637266	0.758334	-0.0461119	0.351741	0.524036	0.499846	0.626538	0.786062	-0.0370512	0.148825	0.313361	PREDICTED: probable LRR receptor-like serine/threonine-protein kinase At3g47570 [Oryza sativa Japonica Group]	-	GO:0016020//membrane	GO:0016772//transferase activity, transferring phosphorus-containing groups
LOC_Os01g05970	H2B.6	61.35	75.35	83.63	68.84	71.54	89.08	59.03	46.67	100.9	74.32	73.77	87.57	26.01	25.27	25.07	30	36.06	30.8	34.41	51.89	35.1	42.3	62.54	101.47	73.4433	76.4867	68.8667	78.5533	25.45	32.2867	40.4667	68.77	0.0585767	0.386638	0.541542	0.189867	0.783668	0.873909	0.343273	0.94096	0.971232	0.765045	0.117011	0.26445	PREDICTED: histone H2B.6 [Oryza sativa Japonica Group]	-	GO:0000785//chromatin;GO:0043231//intracellular membrane-bounded organelle	GO:0003676//nucleic acid binding;GO:0046983//protein dimerization activity
LOC_Os01g05980	XA21	0.74	0.63	0.7	0.26	0.63	0.53	1.42	1.33	0.98	1.26	1.09	1.36	0.24	0.22	0.47	0.15	0.44	0.52	1.95	2.84	1.79	2.64	3.34	5.3	0.69	0.4733	1.2433	1.2367	0.31	0.37	2.1933	3.76	-0.54374	0.0744626	0.158953	-0.00775644	0.564992	0.719055	0.255257	0.871623	0.935763	0.777608	0.115385	0.261997	PREDICTED: probable LRR receptor-like serine/threonine-protein kinase At3g47570 [Oryza sativa Japonica Group]	-	GO:0016020//membrane	GO:0016772//transferase activity, transferring phosphorus-containing groups
LOC_Os01g06000	RPS15A	0.21	0.32	0.08	0.35	0.27	0.48	0.4	0.4	0.53	0.6	0.61	0.31	0.47	0.67	0.32	0.78	0.51	0.52	0.72	0.55	0.47	0.55	0.51	0.86	0.2033	0.3667	0.4433	0.5067	0.4867	0.6033	0.58	0.64	0.850622	0.245603	0.392002	0.192645	0.876561	0.9288	0.310021	0.987215	0.993843	0.142019	0.539434	0.720825	Os01g0153200 [Oryza sativa Japonica Group]	ko03010//Ribosome	-	-
LOC_Os01g06010	H2B.5	75.73	90.01	100.24	76.37	91.15	100.94	88.44	66.35	120.4	91.6	97.6	103.17	22.69	14.08	16.53	29.56	30.45	37.75	71.98	84.93	70.75	114.17	108.09	217.74	88.66	89.4867	91.73	97.4567	17.7667	32.5867	75.8867	146.667	0.0133894	0.254052	0.401752	0.0873672	0.822366	0.898508	0.875109	0.00577336	0.0257196	0.950623	0.00520336	0.0236797	PREDICTED: histone H2B.5 [Oryza sativa Japonica Group]	-	GO:0000785//chromatin;GO:0043231//intracellular membrane-bounded organelle	GO:0003676//nucleic acid binding;GO:0046983//protein dimerization activity
LOC_Os01g06020	At4g33760	4.06	4.92	4.86	5.46	6.09	5.09	5.47	4.67	5.73	5.44	5.13	6.52	2.03	1.64	1.54	2.78	1.7	2.6	2.54	2.78	1.91	2.46	2.7	4.46	4.6133	5.5467	5.29	5.6967	1.7367	2.36	2.41	3.2067	0.265811	0.695223	0.802271	0.10685	0.818797	0.896554	0.442466	0.702706	0.838495	0.412041	0.910615	0.95645	PREDICTED: aspartate--tRNA ligase, chloroplastic/mitochondrial [Oryza sativa Japonica Group]	ko00970//Aminoacyl-tRNA biosynthesis	GO:0009536//plastid	GO:0016876//ligase activity, forming aminoacyl-tRNA and related compounds;GO:0032550//purine ribonucleoside binding
LOC_Os01g06140	--	0.17	0.24	0.11	0.09	0	0.08	0.18	0.16	0.04	0.41	0.14	0.41	0.03	0	0	0.08	0.14	0.1	0	0	0	0.04	0	0.09	0.1733	0.0567	0.1267	0.32	0.01	0.1067	0	0.0433	-1.61298	0.155778	0.280418	1.33703	0.252653	0.417235	3.41504	0.160925	0.333774	5.43741	0.586644	1	Os01g0154300 [Oryza sativa Japonica Group]	-	-	-
LOC_Os01g06150	--	1.51	1.86	3.27	2.61	1.75	1.9	1.56	2.66	2.21	2.78	3.22	4.2	0.09	0	0.04	0	0	0	0	0	0	0.05	0	0	2.2133	2.0867	2.1433	3.4	0.0433	0	0	0.0167	-0.0850206	0.511208	0.657625	0.665679	0.156749	0.298962	-5.43741	0.423291	1	4.05889	0.878648	1	Os01g0154300 [Oryza sativa Japonica Group]	-	-	-
LOC_Os01g06210	CXE15	0	0.15	0.05	0.17	0	0	0.66	0.76	1.81	1.18	0.83	0.98	0	0	0	0	0	0	0	0	0	0	0	0	0.0667	0.0567	1.0767	0.9967	0	0	0	0	-0.234465	0.869166	0.922582	-0.111389	0.670022	0.797192	0	1	1	0	1	1	Os01g0154900 [Oryza sativa Japonica Group]	-	-	GO:0003824//catalytic activity
LOC_Os01g06230	SAUR71	0	0	0	0	0	0	1.73	0.4	0.89	1.82	2.16	2.01	0	0	0	0	0	0	0	0	0	0	0	0	0	0	1.0067	1.9967	0	0	0	0	0	1	1	0.988007	0.29809	0.467164	0	1	1	0	1	1	PREDICTED: auxin-responsive protein SAUR71-like [Oryza sativa Japonica Group]	ko04075//Plant hormone signal transduction	-	-
LOC_Os01g06240	At2g19130	0.04	0.02	0.02	0.08	0.06	0.06	2.4	1.71	2.67	4.51	4.47	6.52	1.03	0.66	0.68	1.19	0.81	2.32	10.63	15.3	11.45	11.41	12.86	17.61	0.0267	0.0667	2.26	5.1667	0.79	1.44	12.46	13.96	1.32193	0.416149	0.570489	1.19291	4e-05	0.000271343	0.866144	0.185018	0.367454	0.163995	0.25999	0.459014	PREDICTED: G-type lectin S-receptor-like serine/threonine-protein kinase At2g19130 [Oryza sativa Japonica Group]	-	-	-
LOC_Os01g06280	HERK1	9.35	8.12	9.91	11.09	9.06	14.57	29.16	17.47	46.32	21.66	23.44	21.24	0.6	0.36	0.32	0.81	0.96	0.82	0.02	0.08	0.18	0.14	0.1	0.04	9.1267	11.5733	30.9833	22.1133	0.4267	0.8633	0.0933	0.0933	0.342645	0.3555	0.510975	-0.486576	0.0357172	0.0967589	1.01681	0.0559546	0.156691	0	0.776116	0.88328	Os01g0155500, partial [Oryza sativa Japonica Group]	-	-	-
LOC_Os01g06300	MAIL3	0	0	0	0	0	0	0	0	0	0	0	0	0.09	0.04	0.02	0.03	0	0	0	0	0	0	0	0.06	0	0	0	0	0.05	0.01	0	0.02	0	1	1	0	1	1	-2.32193	0.0950087	0.231178	4.32193	0.550034	1	OSJNBa0089N06.23 [Oryza sativa Japonica Group]	-	-	-
LOC_Os01g06310	--	0	0	0	0.26	0	0.64	0	0	0	0.15	0	0	0.55	0.2	1.08	0.07	0.12	0.3	0.44	0.59	1.19	0	0.07	0.49	0	0.3	0	0.05	0.61	0.1633	0.74	0.1867	8.22882	0.0540772	0.123648	5.64386	0.649623	1	-1.90099	0.0286983	0.0939396	-1.98706	0.0232912	0.0792232	PREDICTED: holotricin-3 [Oryza sativa Japonica Group]	-	-	-
LOC_Os01g06340	--	0	0.05	0.12	0.23	0	0.06	0.22	0.19	0	0.19	0.11	0.07	1.71	1.22	2.35	1.49	4.99	1.96	0.38	1.98	1.59	2.01	0.96	2.01	0.0567	0.0967	0.1367	0.1233	1.76	2.8133	1.3167	1.66	0.770518	0.776324	0.860559	-0.148099	0.814363	0.894015	0.676705	0.520187	0.703328	0.334293	0.967015	0.98471	Os01g0157100 [Oryza sativa Japonica Group]	-	-	-
LOC_Os01g06430	--	0	0	0	0	0	0	0	0	0	0	0	0	0.06	0.37	0.16	0	0	0	0	0	0	0	0	0	0	0	0	0	0.1967	0	0	0	0	1	1	0	1	1	-7.61961	0.0213387	0.0741477	0	1	1	Os01g0157500 [Oryza sativa Japonica Group]	-	-	-
LOC_Os01g06454	TIM14-1	0.86	0.77	0.72	0.81	1.26	1.3	1.04	0.57	1.19	1	1.06	1.19	2.19	1.35	1.04	2.37	1.78	2.11	3.18	2.91	3.25	3.29	2.41	5.7	0.7833	1.1233	0.9333	1.0833	1.5267	2.0867	3.1133	3.8	0.520088	0.551351	0.691175	0.215013	0.901054	0.944072	0.450815	0.743462	0.862577	0.287539	0.722542	0.8501	PREDICTED: mitochondrial import inner membrane translocase subunit TIM14-1 [Oryza sativa Japonica Group]	-	-	-
LOC_Os01g06460	CNR8	18.05	14.56	15.56	14.28	12.58	14.73	24.01	18.46	30.4	21.36	24.07	35.75	10.69	10.3	15.09	10.73	15.1	12.16	7.33	11.91	7.46	13.58	17.1	14.12	16.0567	13.8633	24.29	27.06	12.0267	12.6633	8.9	14.9333	-0.211898	0.00982281	0.0303129	0.155799	0.947337	0.971258	0.0744204	0.238102	0.433082	0.746659	0.0830785	0.20744	PREDICTED: cell number regulator 8 [Oryza sativa Japonica Group]	-	GO:0044424//intracellular part	GO:0046914//transition metal ion binding
LOC_Os01g06470	Os01g0158000	3.78	4.27	2.95	3.54	4.19	3.57	3.82	3.18	6.01	4.27	4.34	4.72	3.64	3.97	3.92	6.19	5.78	5.99	9.23	9.06	7.1	9.71	6.82	11.43	3.6667	3.7667	4.3367	4.4433	3.8433	5.9867	8.4633	9.32	0.0388192	0.565988	0.703068	0.0350558	0.704939	0.822423	0.639395	0.150955	0.319234	0.139104	0.251525	0.448708	PREDICTED: importin subunit alpha-2 [Oryza sativa Japonica Group]	-	GO:0043231//intracellular membrane-bounded organelle;GO:0044444//cytoplasmic part	GO:0022892//substrate-specific transporter activity
LOC_Os01g06490	CBP2	5.98	6.07	8.14	10.94	9.04	10	10.97	11.84	11.56	15.84	17.81	21.09	1.64	1.22	0.92	2.12	1.78	2.02	0.16	0.08	0.12	0.19	0.06	0.04	6.73	9.9933	11.4567	18.2467	1.26	1.9733	0.12	0.0967	0.570359	0.0543293	0.124112	0.671446	0.00546946	0.0206779	0.647211	0.296381	0.497072	-0.311944	0.607351	0.770628	PREDICTED: serine carboxypeptidase II-1 [Oryza sativa Japonica Group]	-	-	-
LOC_Os01g06500	PP2A1	3.44	4.7	3.64	5.33	3.44	4.45	4.42	5.3	3.25	4.05	6.39	6.73	0.29	0.05	0.42	0.11	0.67	0.33	0.06	0	0	0	0	0	3.9267	4.4067	4.3233	5.7233	0.2533	0.37	0.02	0	0.166383	0.947424	0.969835	0.404712	0.512367	0.674359	0.546488	0.851433	0.9243	-4.32193	0.749938	1	PREDICTED: protein PHLOEM PROTEIN 2-LIKE A1 isoform X1 [Oryza sativa Japonica Group]	-	-	-
LOC_Os01g06550	NFXL2	2.58	2.02	2.79	2.36	1.95	2.52	1.48	1.05	2.78	2.07	1.91	1.83	3.18	3.11	2.65	4.16	4.58	3.96	3.46	4.31	3.14	4.39	2.96	4.43	2.4633	2.2767	1.77	1.9367	2.98	4.2333	3.6367	3.9267	-0.113689	0.168174	0.296327	0.129826	0.962761	0.97949	0.506482	0.317007	0.518213	0.110688	0.229929	0.422927	PREDICTED: NF-X1-type zinc finger protein NFXL2 [Oryza sativa Japonica Group]	-	-	-
LOC_Os01g06560	DOGL2	0.07	0.22	0.46	0.4	0.31	0.32	0.03	0.13	0	0	0.08	0.07	0.63	1.36	1.7	1.5	3.38	4.54	0.33	0.38	0.51	0.6	1.92	1.44	0.25	0.3433	0.0533	0.05	1.23	3.14	0.4067	1.32	0.457682	0.731878	0.828728	-0.0931094	0.899396	0.942767	1.35211	0.0300842	0.0972574	1.69862	0.0194958	0.0689921	PREDICTED: transcription factor TGA6 [Oryza sativa Japonica Group]	-	-	GO:0003677//DNA binding
LOC_Os01g06580	FLA11	0.28	0.08	0.26	1.57	2.41	2.08	0.08	0	0.17	0.09	0.08	0.16	7.01	6.7	6.24	2.08	6.12	3.16	0	0.21	0	0.14	0.14	0.68	0.2067	2.02	0.0833	0.11	6.65	3.7867	0.07	0.32	3.28898	6.97e-08	6.79e-07	0.400538	0.846172	0.911435	-0.812426	0.000419416	0.00267093	2.19265	0.21739	0.407944	PREDICTED: fasciclin-like arabinogalactan protein 11 [Oryza sativa Japonica Group]	-	-	-
LOC_Os01g06590	RHG1A	14.57	14.22	14.36	14.6	13.17	13.21	23.14	13.09	38.76	12.02	11.73	14.31	11.2	9.8	9.35	7.57	7.12	7.09	5.94	5.98	4.21	6.03	6.95	7.31	14.3833	13.66	24.9967	12.6867	10.1167	7.26	5.3767	6.7633	-0.0744406	0.0511154	0.118194	-0.978423	0.000500928	0.00259679	-0.478693	1.61e-07	2.22e-06	0.331022	0.978549	0.989906	PREDICTED: E3 ubiquitin-protein ligase MBR1 [Oryza sativa Japonica Group]	-	-	-
LOC_Os01g06630	EMP1	0.39	0.75	0.41	0.64	0.92	0	0	0	0	0	0	0	29.75	31.06	73.27	64.21	23.99	147.39	835.25	1072.5	1007.3	1261.29	1456.15	2107.57	0.5167	0.52	0	0	44.6933	78.53	971.683	1608.34	0.00927781	0.90573	0.945249	0	1	1	0.813184	0.567901	0.741145	0.727011	0.0410738	0.124007	PREDICTED: em-like protein [Oryza sativa Japonica Group]	-	-	-
LOC_Os01g06660	PDC1	1.89	1.94	2.24	3.04	1.88	3.4	3.35	4.63	3.07	4.17	3.46	4.03	13	11.06	12.55	11.66	12.23	11.98	2.31	2.1	3.2	2.12	1.43	1.79	2.0233	2.7733	3.6833	3.8867	12.2033	11.9567	2.5367	1.78	0.454887	0.338367	0.493233	0.0775214	0.737742	0.844777	-0.02946	0.0171288	0.0622604	-0.511057	0.00584069	0.0260119	PREDICTED: pyruvate decarboxylase 2 [Oryza sativa Japonica Group]	ko01100//Metabolic pathways;ko01110//Biosynthesis of secondary metabolites;ko00010//Glycolysis / Gluconeogenesis	-	GO:0016831//carboxy-lyase activity;GO:0019842//vitamin binding;GO:0043169//cation binding
LOC_Os01g06760	--	0.03	0	0	0.02	0.06	0.02	0.45	0.2	0.59	2.16	2.17	6.63	0	0	0	0	0	0	0	0	0	0	0	0	0.01	0.0333	0.4133	3.6533	0	0	0	0	1.73697	0.399884	1	3.14384	7.75e-08	8.89e-07	0	1	1	0	1	1	Os01g0161000 [Oryza sativa Japonica Group]	-	-	-
LOC_Os01g06790	RLP6	1.69	2.34	2.44	1.02	0.63	0.66	4.33	5.65	3.79	5.57	4.3	3.89	0.03	0.02	0	0.02	0	0.05	0	0.13	0	0.04	0.02	0.06	2.1567	0.77	4.59	4.5867	0.0167	0.0233	0.0433	0.04	-1.48587	8.71e-08	8.34e-07	-0.00104809	0.542554	0.70019	0.485427	0.940665	0.97118	-0.115477	0.844545	0.920913	Os01g0161300 [Oryza sativa Japonica Group]	-	-	-
LOC_Os01g06890	RLP41	0	0	0	0.05	0	0.07	0.02	0.02	0.06	0.24	0.22	0.27	0.1	0.09	0.37	0.29	0.06	0.12	0.07	0.03	0.02	0.17	0.1	0.08	0	0.04	0.0333	0.2433	0.1867	0.1567	0.04	0.1167	5.32193	0.286702	1	2.8679	0.00794296	0.0284658	-0.252766	0.490191	0.678778	1.54432	0.35664	0.562802	Os01g0162500, partial [Oryza sativa Japonica Group]	-	-	-
LOC_Os01g06920	RLP35	0.02	0.01	0	0.03	0.08	0.09	0.1	0.23	0.26	0.25	0.38	0.64	0.1	0.07	0.12	0.42	0.2	0.49	0.03	0.02	0.02	0.13	0.07	0.07	0.01	0.0667	0.1967	0.4233	0.0967	0.37	0.0233	0.09	2.73697	0.0902369	0.184735	1.10604	0.112379	0.234619	1.93643	0.0100788	0.0406535	1.94753	0.186473	0.36701	PREDICTED: receptor-like protein 12 [Oryza sativa Japonica Group]	-	-	-
LOC_Os01g07080	Os01g0164500	2.12	1.51	1.61	2.4	1.97	2.79	1.15	1.12	1.97	1.44	1.62	2.45	3.58	1.92	2.23	3.37	3.23	2.78	7.45	7.47	4.99	6.95	7.46	11.69	1.7467	2.3867	1.4133	1.8367	2.5767	3.1267	6.6367	8.7	0.450393	0.671964	0.785452	0.377988	0.588629	0.738358	0.27912	0.941517	0.971301	0.390557	0.702318	0.836619	PREDICTED: DEAD-box ATP-dependent RNA helicase 18 [Oryza sativa Japonica Group]	-	-	-
LOC_Os01g07090	Os01g0164600	78.97	86.06	78.03	88.64	90.99	75.04	64.89	68.43	50.45	56.67	59.98	58.56	1.71	1.86	1.32	1.83	2.77	1.63	1.34	1.21	0.72	0.96	0.79	1.67	81.02	84.89	61.2567	58.4033	1.63	2.0767	1.09	1.14	0.0673165	0.469292	0.621366	-0.0688162	0.269579	0.436577	0.349398	0.957595	0.979921	0.0647057	0.472844	0.667419	PREDICTED: probable protein phosphatase 2C 1 isoform X1 [Oryza sativa Japonica Group]	-	GO:0009532//plastid stroma	GO:0016791//phosphatase activity;GO:0043169//cation binding
LOC_Os01g07110	BRCA2B	0.04	0.08	0.1	0.07	0.01	0.09	0.06	0.02	0.03	0.06	0.01	0.04	0.43	0.29	0.17	0.17	0.13	0.18	0.08	0.14	0.1	0.27	0.24	0.35	0.0733	0.0567	0.0367	0.0367	0.2967	0.16	0.1067	0.2867	-0.371969	0.559121	0.697566	0	0.804079	0.887884	-0.890771	0.0195111	0.0689353	1.42626	0.0632776	0.170242	PREDICTED: protein BREAST CANCER SUSCEPTIBILITY 2 homolog B isoform X1 [Oryza sativa Japonica Group]	ko03440//Homologous recombination	-	-
LOC_Os01g07120	DREB2A	4.76	3.43	3.8	3.11	2.8	3.87	6.29	4.35	8.71	4.14	5.36	4.52	10.33	7.38	13.73	12.11	10.04	10.9	18.33	28.98	20.18	28.67	32.1	41.94	3.9967	3.26	6.45	4.6733	10.48	11.0167	22.4967	34.2367	-0.293925	0.415846	0.570266	-0.464847	0.0856482	0.191483	0.0720491	0.194961	0.379522	0.605831	0.151219	0.31684	DREB1 [Oryza sativa]	-	GO:0043231//intracellular membrane-bounded organelle	GO:0001071//nucleic acid binding transcription factor activity;GO:0003676//nucleic acid binding
LOC_Os01g07130	--	0	0	0	0	0	0	0	0	0	0	0	0	0.16	0.11	0.46	0.08	0.16	0.21	0.06	0.06	0.09	0.06	0.11	0.17	0	0	0	0	0.2433	0.15	0.07	0.1133	0	1	1	0	1	1	-0.697971	0.229521	0.422493	0.695145	0.898556	0.949572	Thymidine kinase, partial [Anthurium amnicola]	-	-	-
LOC_Os01g07140	--	0.11	0.05	0.06	0.14	0.05	0.04	0.12	0.22	0.34	0.19	0.12	0.11	1.91	1.34	1.3	1.72	2.59	1.78	0.36	0.39	0.5	0.6	0.68	0.78	0.0733	0.0767	0.2267	0.14	1.5167	2.03	0.4167	0.6867	0.0641303	0.967251	0.982159	-0.695145	0.226985	0.388311	0.420576	0.72386	0.851385	0.720716	0.410588	0.614235	KEAP1 [Oryza sativa Japonica Group]	-	-	-
LOC_Os01g07150	--	0	0	0	0	0	0	0	0	0	0.36	0	0	0.45	0.41	0.22	0.17	0.6	0.74	0.36	0.62	0.26	0.18	0.09	0	0	0	0	0.12	0.36	0.5033	0.4133	0.09	0	1	1	6.90689	0.475309	1	0.483517	0.847346	0.922597	-2.19931	0.0865711	0.213274	Os04g0630700, partial [Oryza sativa Japonica Group]	-	-	-
LOC_Os01g07170	PAIR2	5.82	6.29	4.65	6.91	5.82	5	6.2	1.77	1.68	4.94	4.76	4.53	1.19	0.72	0.68	0.99	0.83	1.15	2.22	1.56	2.16	1.68	1.8	2.71	5.5867	5.91	3.2167	4.7433	0.8633	0.99	1.98	2.0633	0.0811704	0.693808	0.801224	0.560335	0.455688	0.625919	0.197511	0.784438	0.887345	0.0594765	0.307726	0.512648	Os01g0165800, partial [Oryza sativa Japonica Group]	-	-	-
LOC_Os01g07200	Os01g0166100	9.13	8.69	8.17	8.78	8.78	9.78	17.71	14.01	17.03	18.77	16.15	14.76	4.88	3.94	5.28	6.25	4.37	4.81	0.7	0.5	0.42	2.6	1.11	1.73	8.6633	9.1133	16.25	16.56	4.7	5.1433	0.54	1.8133	0.0730566	0.458459	0.611553	0.027263	0.498481	0.662519	0.130043	0.41286	0.61093	1.74761	0.00552945	0.024858	PREDICTED: probable staphylococcal-like nuclease CAN1 [Oryza sativa Japonica Group]	-	-	GO:0016788//hydrolase activity, acting on ester bonds
LOC_Os01g07212	Os01g0166100	0.44	0.47	0.27	0.24	0.34	0.32	0.2	0.13	0.15	0.07	0.17	0.15	0.33	0.33	0.22	0.28	0.19	0.38	0.4	0.6	0.32	0.54	0.33	0.37	0.3933	0.3	0.16	0.13	0.2933	0.2833	0.44	0.4133	-0.39079	0.336005	0.490499	-0.29956	0.602671	0.749183	-0.0500407	0.605541	0.770432	-0.0901978	0.504236	0.693412	PREDICTED: probable staphylococcal-like nuclease CAN1 isoform X2 [Oryza sativa Japonica Group]	ko01100//Metabolic pathways;ko00563//Glycosylphosphatidylinositol(GPI)-anchor biosynthesis	-	-
LOC_Os01g07240	--	0.25	0	0.23	0.39	0.63	0.08	0	0.04	0	0	0	0	0.42	0.6	0.61	0.54	0.8	1.58	16.78	24.74	17.04	15.82	14.89	18.52	0.16	0.3667	0.0133	0	0.5433	0.9733	19.52	16.41	1.1964	0.345198	0.499935	-3.73697	0.802629	1	0.841096	0.362245	0.563298	-0.250378	0.000559032	0.00360564	PREDICTED: trinucleotide repeat-containing gene 18 protein [Oryza brachyantha]	-	-	-
LOC_Os01g07250	--	8.28	7.68	5.96	6.28	7.35	9.54	9.56	8.28	13.98	10.49	9.82	11.71	2.65	2.42	2.14	2.38	2.55	2.23	1.69	2.23	1.62	1.39	1.35	2.54	7.3067	7.7233	10.6067	10.6733	2.4033	2.3867	1.8467	1.76	0.0800102	0.56128	0.699459	0.00903947	0.530591	0.689413	-0.0100397	0.176988	0.356617	-0.069348	0.160664	0.330596	PREDICTED: proactivator polypeptide-like 1 [Oryza sativa Japonica Group]	-	-	-
LOC_Os01g07260	ETG1	1.17	1.75	0.89	0.55	0.52	0.57	1.79	2.1	2.39	2.01	1.7	3.56	1.66	0.58	0.85	0.38	1.26	0.7	0.51	0.44	0.32	0.62	0.54	0.71	1.27	0.5467	2.0933	2.4233	1.03	0.78	0.4233	0.6233	-1.2161	0.000314398	0.00152304	0.211191	0.881102	0.931418	-0.401098	0.139629	0.302875	0.55821	0.681185	0.823569	PREDICTED: mini-chromosome maintenance complex-binding protein [Oryza sativa Japonica Group]	-	GO:0009526//plastid envelope;GO:0030894//replisome;GO:0043234//protein complex	-
LOC_Os01g07280	RLP35	1.05	1.33	1.02	1.28	1.56	1.59	4.31	4.58	7.74	11.13	8.09	24.49	0.26	0.31	0.26	0.24	0.55	0.4	0.78	0.7	0.86	0.94	0.73	0.98	1.1333	1.4767	5.5433	14.57	0.2767	0.3967	0.78	0.8833	0.381772	0.455415	0.608268	1.39418	0.00171547	0.00762115	0.519778	0.707404	0.841221	0.179484	0.570909	0.743766	PREDICTED: receptor-like protein 12 [Oryza sativa Japonica Group]	-	-	-
LOC_Os01g07300	--	3.59	4.14	3.93	3.71	3.64	2.14	2.73	2.27	3.96	3.53	3.23	4.19	0.43	0.19	0.45	0.44	0.75	1.59	5.91	18.43	7.79	6.29	12.3	17.77	3.8867	3.1633	2.9867	3.65	0.3567	0.9267	10.71	12.12	-0.297088	0.130546	0.245105	0.28936	0.60131	0.747971	1.37747	0.109259	0.254865	0.178431	0.682658	0.824231	-	-	-	-
LOC_Os01g07310	UXT3	29.98	30.25	27.08	27.16	27.84	31.25	21.89	21.88	31.44	29.63	21.7	28.18	8.4	8.5	7.29	11.73	13.02	10.48	21.53	31.18	20.36	17.82	22.8	33.57	29.1033	28.75	25.07	26.5033	8.0633	11.7433	24.3567	24.73	-0.0176224	0.0514706	0.118873	0.0802118	0.757528	0.857284	0.542394	0.196587	0.381396	0.0219455	0.0961044	0.230018	PREDICTED: uncharacterized membrane protein At1g06890 [Oryza sativa Japonica Group]	-	GO:0031224//intrinsic component of membrane	-
LOC_Os01g07330	--	0.11	0.29	0.15	0.33	0.16	0.16	0.17	0.27	0.25	0.78	0.25	0.28	0.31	0.2	0.22	0.19	0.13	0.22	0.49	0.55	0.73	0.33	0.43	0.52	0.1833	0.2167	0.23	0.4367	0.2433	0.18	0.59	0.4267	0.241008	0.887604	0.934253	0.924899	0.201134	0.358346	-0.434937	0.165268	0.340301	-0.467606	0.0404706	0.122619	P0028E10.10 [Oryza sativa Japonica Group]	-	-	-
LOC_Os01g07340	At5g66631	0.21	0.34	0.51	0.69	0.82	0.88	0.68	1.06	0.6	2.04	1.58	1.76	0.34	0.48	0.48	0.46	1	0.53	0.52	0.47	0.61	0.86	0.38	0.95	0.3533	0.7967	0.78	1.7933	0.4333	0.6633	0.5333	0.73	1.17295	0.0565036	0.127956	1.2011	0.00791344	0.0283681	0.614257	0.592985	0.760498	0.452859	0.949167	0.976055	PREDICTED: pentatricopeptide repeat-containing protein At5g66631 [Oryza sativa Japonica Group]	-	-	-
LOC_Os01g07350	MAIL3	0.84	0.9	0.63	0.83	1.04	0.87	1.71	1.11	1.97	2.1	1.27	1.62	1.91	1.75	1.9	2.06	2.36	1.66	1.27	1.31	0.79	1.28	1.02	1.26	0.79	0.9133	1.5967	1.6633	1.8533	2.0267	1.1233	1.1867	0.209289	0.90627	0.945657	0.0590142	0.777929	0.870183	0.128986	0.373119	0.573776	0.0791286	0.405047	0.609291	Os01g0167800, partial [Oryza sativa Japonica Group]	-	-	-
LOC_Os01g07360	NET4A	0.85	0.64	0.22	0.52	0.31	1.03	1.53	1.29	1.34	1.21	0.95	1.57	4.11	3.1	1.83	6.47	6.8	4.45	4.27	3.38	3.21	2.46	2.24	4.61	0.57	0.62	1.3867	1.2433	3.0133	5.9067	3.62	3.1033	0.121306	0.896915	0.939603	-0.157408	0.310313	0.480991	0.970984	0.0126133	0.0488281	-0.222171	0.0369541	0.113984	PREDICTED: protein NETWORKED 4A [Oryza sativa Japonica Group]	-	-	-
LOC_Os01g07370	NET4A	52.36	46.42	47.52	57.16	50.77	58.38	138.29	90.75	170.57	77.79	79.06	82.15	27.08	27.07	23.25	21.79	20.09	20.65	15.73	15.26	13.46	17.11	18.84	23.03	48.7667	55.4367	133.203	79.6667	25.8	20.8433	14.8167	19.66	0.184945	0.998538	0.999053	-0.741582	1.76e-05	0.000130184	-0.307785	6.4e-06	6.37e-05	0.408042	0.79791	0.895541	PREDICTED: protein NETWORKED 4B [Oryza sativa Japonica Group]	-	-	-
LOC_Os01g07376	Os01g0168200	16.62	16.19	11.71	12.16	12.86	16.23	21.37	21.81	33.93	25.23	23.2	22.74	5.09	5.7	5.34	4.83	5.76	5.14	0.79	1.55	0.54	0.69	0.51	1.14	14.84	13.75	25.7033	23.7233	5.3767	5.2433	0.96	0.78	-0.110059	0.105026	0.208171	-0.115649	0.196244	0.352207	-0.0362278	0.119125	0.271141	-0.29956	0.276993	0.478238	PREDICTED: thioredoxin H4-1 [Oryza sativa Japonica Group]	-	-	GO:0015036//disulfide oxidoreductase activity
LOC_Os01g07382	--	5.87	4.07	3.5	4.49	4.72	5.95	4.97	5.39	5.05	6.45	7.05	7.42	4.48	3.22	3.21	5.08	6.16	5.53	8.38	10.75	7.44	7.78	7.97	14.23	4.48	5.0533	5.1367	6.9733	3.6367	5.59	8.8567	9.9933	0.173737	0.966225	0.981472	0.441016	0.159429	0.302837	0.620232	0.173338	0.351519	0.174202	0.344022	0.550778	PREDICTED: uncharacterized protein LOC4325190 [Oryza sativa Japonica Group]	-	-	-
LOC_Os01g07390	RNFT2	0.85	0.79	1.84	2.5	2.61	3.21	1.06	1.14	1.31	1.6	1.94	1.37	5.37	4.34	3.83	8.38	8.87	8.06	12	15.15	12.01	12.71	13.19	17.75	1.16	2.7733	1.17	1.6367	4.5133	8.4367	13.0533	14.55	1.2575	0.00363734	0.0130694	0.484252	0.27318	0.440734	0.90248	0.00119976	0.00672349	0.156601	0.187248	0.367899	PREDICTED: RING finger and transmembrane domain-containing protein 2 [Oryza sativa Japonica Group]	-	-	GO:0043169//cation binding
LOC_Os01g07400	ATG18D	7.47	7.09	6.26	6.82	6.37	7.24	7.54	9.32	8.25	10.89	10.07	10.73	16.88	14.95	12.79	18.13	15.68	16.56	7.01	6.67	5.74	6.79	5.92	7.16	6.94	6.81	8.37	10.5633	14.8733	16.79	6.4733	6.6233	-0.0272809	0.170356	0.299231	0.335766	0.343868	0.516171	0.174874	0.349919	0.550456	0.0330487	0.0897505	0.218745	PREDICTED: autophagy-related protein 18d [Oryza sativa Japonica Group]	-	-	-
LOC_Os01g07410	OFUT3	2.21	1.99	1.77	2.18	2.46	3.43	1.34	1.75	1.66	1.35	1.56	1.52	2.4	2.48	1.59	4.29	3.21	4.28	0.53	0.98	0.92	0.92	0.46	0.9	1.99	2.69	1.5833	1.4767	2.1567	3.9267	0.81	0.76	0.434838	0.329555	0.483909	-0.100621	0.392107	0.56521	0.864502	0.0328753	0.104324	-0.0919225	0.298798	0.502139	Os01g0168600 [Oryza sativa Japonica Group]	-	-	-
LOC_Os01g07420	--	0	0.06	0.13	0.62	0.65	0.63	0.13	0.36	0.06	0.11	0.03	0	6.18	5.34	5.18	5.7	7.44	4.66	0.11	0.21	0.1	0.07	0.15	0.16	0.0633	0.6333	0.1833	0.0467	5.5667	5.9333	0.14	0.1267	3.32193	0.000441086	0.00205661	-1.974	0.127087	0.256272	0.0920291	0.268895	0.467498	-0.14439	0.663549	0.811012	PREDICTED: dihydrolipoyllysine-residue acetyltransferase component of acetoin cleaving system-like [Setaria italica]	-	-	-
LOC_Os01g07480	LOB	0.04	0	0.08	0	0.07	0	0	0	0	0	0	0	0.28	0.38	0.45	0.76	1.18	0.75	0.6	0.34	0.94	1.18	0.73	0.53	0.04	0.0233	0	0	0.37	0.8967	0.6267	0.8133	-0.777608	0.731164	1	0	1	1	1.27705	0.0910068	0.224041	0.376148	0.971971	0.987055	PREDICTED: protein LATERAL ORGAN BOUNDARIES [Oryza sativa Japonica Group]	-	-	-
LOC_Os01g07500	TAR2	8.58	9.25	7.44	8.93	10.19	9.1	1.66	2	1.79	2.07	2.76	2.17	1.37	1.54	1.6	3.23	4.19	2.92	0.97	0.58	0.26	0.49	1.08	1.02	8.4233	9.4067	1.8167	2.3333	1.5033	3.4467	0.6033	0.8633	0.159292	0.902174	0.942826	0.361099	0.457121	0.627237	1.19704	0.00112068	0.00634405	0.516962	0.765551	0.876444	PREDICTED: L-tryptophan--pyruvate aminotransferase 1 [Oryza sativa Japonica Group]	ko01100//Metabolic pathways;ko00380//Tryptophan metabolism	-	-
LOC_Os01g07530	RFS	18.74	18.45	19.6	36.22	39.61	46.76	13.91	14.95	20.54	17.53	15.61	25.12	14.98	32.28	25.23	10.93	14.66	19.54	75.11	120.81	71.88	89.08	174.18	252.27	18.93	40.8633	16.4667	19.42	24.1633	15.0433	89.2667	171.843	1.11013	4.22e-15	1.13e-13	0.237995	0.674405	0.800969	-0.683695	0.000395041	0.00254271	0.9449	0.0415676	0.125071	PREDICTED: galactinol--sucrose galactosyltransferase [Oryza sativa Japonica Group]	ko00052//Galactose metabolism	GO:0009536//plastid	GO:0008378//galactosyltransferase activity
LOC_Os01g07540	--	1.44	1.57	1.79	1.21	1.02	1.06	1.65	1.21	1.75	2.03	1.41	1.38	0.59	0.8	0.46	0.95	0.56	0.61	1.3	1.53	0.95	0.82	1.27	1.46	1.6	1.0967	1.5367	1.6067	0.6167	0.7067	1.26	1.1833	-0.544947	0.0316208	0.0804517	0.0642664	0.808252	0.889995	0.196539	0.799307	0.896299	-0.0905672	0.276291	0.477425	PREDICTED: angiogenic factor with G patch and FHA domains 1 isoform X1 [Oryza brachyantha]	-	-	-
LOC_Os01g07560	RGI3	0.06	0.09	0.09	0.65	1.04	0.94	0.07	0.17	0.07	0.1	0.11	0.06	0.57	0.36	0.39	0.32	0.38	0.36	0.57	0.52	0.54	0.75	0.27	0.84	0.08	0.8767	0.1033	0.09	0.44	0.3533	0.5433	0.62	3.45396	2.38e-11	3.9e-10	-0.199309	0.676504	0.802507	-0.316474	0.0955173	0.232011	0.190431	0.612828	0.774485	PREDICTED: probable LRR receptor-like serine/threonine-protein kinase At4g26540 [Oryza sativa Japonica Group]	-	-	-
LOC_Os01g07570	--	0	0.07	0.05	0	0.07	0.11	0	0.03	0	0.03	0.02	0	1.41	0.82	1.08	2.56	2.82	2.14	0.64	1.09	0.51	1.33	0.82	1.16	0.04	0.06	0.01	0.0167	1.1033	2.5067	0.7467	1.1033	0.584963	0.871275	0.924004	0.736966	0.799139	1	1.1839	0.00387785	0.0185001	0.563332	0.588671	0.757375	Carboxyl-terminal proteinase [Zea mays]	-	-	-
LOC_Os01g07590	--	26.04	27.95	19.77	24.5	23.48	27.94	43.66	47.94	30.12	45.84	48.23	65.67	2.97	2	2.25	4.13	3.42	4.27	2.44	3.24	2.34	4.25	3.25	4.34	24.5867	25.3067	40.5733	53.2467	2.4067	3.94	2.6733	3.9467	0.0416413	0.345269	0.499998	0.392159	0.443212	0.614641	0.711159	0.148597	0.316009	0.561995	0.432819	0.633576	PREDICTED: universal stress protein A-like protein [Brachypodium distachyon]	-	-	-
LOC_Os01g07600	--	0.41	0.44	0.55	0.53	0.28	0.74	0.16	0.31	0.32	0.65	0.22	0.35	0.12	0.09	0.12	0.24	0.16	0.24	0.09	0.16	0.14	0.14	0.1	0.05	0.4667	0.5167	0.2633	0.4067	0.11	0.2133	0.13	0.0967	0.146841	0.894075	0.938169	0.626957	0.477672	0.645072	0.955606	0.393475	0.593226	-0.427421	0.450812	0.648205	expressed protein [Oryza sativa Japonica Group]	-	-	-
LOC_Os01g07610	--	0.59	0.6	0.48	0.78	0.51	0.73	0.75	0.72	0.89	1.05	1.39	0.97	0.31	0.29	0.38	0.4	0.77	0.48	3.54	4.44	3.06	3.9	3.09	3.35	0.5567	0.6733	0.7867	1.1367	0.3267	0.55	3.68	3.4467	0.274507	0.829311	0.897233	0.530985	0.295379	0.464211	0.751612	0.444529	0.639109	-0.094504	0.0828311	0.207079	PREDICTED: pentatricopeptide repeat-containing protein At1g66345, mitochondrial [Oryza sativa Japonica Group]	-	-	-
LOC_Os01g07620	--	7.71	8.46	6.27	9.65	9.94	9.26	6	6.62	3.94	5.32	6.26	6.38	0.18	0.05	0.13	0.1	0.32	0.14	0	0	0.05	0.06	0	0	7.48	9.6167	5.52	5.9867	0.12	0.1867	0.0167	0.02	0.362499	0.360442	0.515729	0.117085	0.863755	0.921743	0.63743	0.820759	0.909226	0.263034	0.933758	1	Protein NSP-INTERACTING KINASE 3 [Dichanthelium oligosanthes]	-	-	-
LOC_Os01g07630	NIK3	1.72	1.16	1.52	4.66	4.75	4.9	5.31	5.2	3.44	6.69	6.92	4.49	13.51	12.78	11.68	17.11	17.81	14.61	3	3.68	2.69	2.97	3.01	4.14	1.4667	4.77	4.65	6.0333	12.6567	16.51	3.1233	3.3733	1.70145	3.37e-12	6.18e-11	0.375725	0.506613	0.669434	0.383443	0.706166	0.840824	0.111088	0.240639	0.435487	PREDICTED: protein NSP-INTERACTING KINASE 3 [Oryza sativa Japonica Group]	-	GO:0031224//intrinsic component of membrane	GO:0004672//protein kinase activity;GO:0032550//purine ribonucleoside binding
LOC_Os01g07700	--	33.36	35.72	37.63	33.92	28.6	28.3	45.54	41.16	39.92	38.64	40.6	44.1	5.81	6.58	5.56	3.73	4.62	4.33	5.76	7.17	4.6	4.98	7.05	8.23	35.57	30.2733	42.2067	41.1133	5.9833	4.2267	5.8433	6.7533	-0.232613	0.00631742	0.0209342	-0.0378645	0.228768	0.389959	-0.501429	5.91e-05	0.000466664	0.208808	0.545564	0.72568	PREDICTED: uncharacterized protein LOC4327642 [Oryza sativa Japonica Group]	-	-	-
LOC_Os01g07730	PPT3	37.84	41.56	158.24	67.45	35.64	65.59	22.52	22.21	21.91	17.2	17.38	19.25	3.95	3.67	7.98	2.91	2.62	4.69	2.8	4.23	2.91	6.11	9.53	10.11	79.2133	56.2267	22.2133	17.9433	5.2	3.4067	3.3133	8.5833	-0.494489	0.329646	0.483959	-0.307978	0.00272344	0.0113638	-0.610151	0.00798444	0.0336976	1.37325	0.000104796	0.000832222	PREDICTED: phosphoenolpyruvate/phosphate translocator 3, chloroplastic [Oryza sativa Japonica Group]	-	-	-
LOC_Os01g07740	Os01g0172200	1.99	2.26	2.39	2.89	3.83	3.15	2.46	2.64	2.63	3.49	2.67	2.9	9.74	8.61	7.95	15.71	19.15	15.3	4.63	4.72	4.57	9.19	7.29	8.38	2.2133	3.29	2.5767	3.02	8.7667	16.72	4.64	8.2867	0.571867	0.0849898	0.176528	0.229043	0.714705	0.828884	0.931475	4.04e-05	0.000333834	0.836667	0.0145099	0.0546639	PREDICTED: DEAD-box ATP-dependent RNA helicase 14 isoform X1 [Oryza sativa Japonica Group]	ko03040//Spliceosome	-	GO:0016787//hydrolase activity;GO:0097159//organic cyclic compound binding;GO:1901363//heterocyclic compound binding
LOC_Os01g07760	PLD1	74.43	65.75	62.02	53.29	53.87	60.91	83.39	71.73	117.05	63.31	55.29	68.14	23.88	21.75	26.84	19.34	20.65	25.78	91.81	105.05	88.83	80.67	79.13	106.27	67.4	56.0233	90.7233	62.2467	24.1567	21.9233	95.23	88.69	-0.266721	0.000353489	0.00169066	-0.543477	0.00034893	0.00188607	-0.139954	0.0198109	0.0697911	-0.102645	0.000529452	0.00343541	PREDICTED: phospholipase D alpha 1 [Oryza sativa Japonica Group]	ko01100//Metabolic pathways;ko01110//Biosynthesis of secondary metabolites;ko04144//Endocytosis;ko00564//Glycerophospholipid metabolism;ko00565//Ether lipid metabolism	-	GO:0004620//phospholipase activity;GO:0046872//metal ion binding
LOC_Os01g07770	PER25	5.73	6.5	4.92	3.9	3.35	3.18	11.46	7.85	8.2	5.22	5.45	3.72	0.24	0.05	0.19	0.32	0.29	0.19	0.29	0.72	0.33	0.46	0.75	0.58	5.7167	3.4767	9.17	4.7967	0.16	0.2667	0.4467	0.5967	-0.717469	0.000529321	0.00242017	-0.93489	0.000250003	0.00140626	0.736966	0.700386	0.837052	0.417727	0.863654	0.93064	PREDICTED: peroxidase 25 [Oryza sativa Japonica Group]	ko01100//Metabolic pathways;ko01110//Biosynthesis of secondary metabolites;ko00940//Phenylpropanoid biosynthesis	-	-
LOC_Os01g07780	ATS3B	14.42	14.88	11.94	21.92	24.4	23.27	22.91	28.6	24.65	29.53	30.27	32.67	1.61	1.3	0.94	1.59	2.58	1.37	0.66	0.5	0.69	0.45	0.22	0.62	13.7467	23.1967	25.3867	30.8233	1.2833	1.8467	0.6167	0.43	0.754836	0.000303705	0.00147606	0.279952	0.524351	0.683915	0.525028	0.64023	0.797213	-0.520154	0.182457	0.361719	lipase/lipooxygenase, PLAT/LH2 [Zea mays]	-	-	-
LOC_Os01g07800	At1g52590	13.86	12.62	15.12	16.36	17.73	21.8	13.2	15.45	9.21	23.82	33.07	35.2	0.91	0.89	0.9	1.48	1.43	1.61	2.38	2.51	2.54	2.47	2.8	3.77	13.8667	18.63	12.62	30.6967	0.9	1.5067	2.4767	3.0133	0.426007	0.0946165	0.191848	1.28237	0.000153071	0.000907193	0.743363	0.103001	0.245484	0.282961	0.670611	0.815972	PREDICTED: DCC family protein At1g52590, chloroplastic [Oryza sativa Japonica Group]	-	-	-
LOC_Os01g07820	--	0	0.08	0.02	0.1	0.02	0	0.02	0	0	0.05	0	0.08	0	0	0	0.19	0.21	0.3	0	0	0.03	0.06	0.09	0.04	0.0333	0.04	0.0067	0.0433	0	0.2333	0.01	0.0633	0.263034	0.996155	0.997935	2.70044	0.244833	0.408681	7.86625	1.4e-05	0.000128275	2.66297	0.261507	0.460838	OSIGBa0092J07.4 [Oryza sativa Indica Group]	-	-	-
LOC_Os01g07840	--	0.01	0.02	0.02	0.02	0.03	0.04	0	0	0	0.03	0.1	0.03	0	0	0	0	0.01	0.02	0	0	0	0.02	0.02	0.01	0.0167	0.03	0	0.0533	0	0.01	0	0.0167	0.847997	0.511054	0.657553	5.73697	0.00639178	0.0237059	3.32193	0.43623	1	4.05889	0.268796	1	hydroxyproline-rich glycoprotein -like [Oryza sativa Japonica Group]	-	-	-
LOC_Os01g07870	ABCC3	12.99	13.14	17.21	16.05	13.09	21.18	9.49	9.56	12.7	14.02	14.87	12.6	1.44	0.91	1.04	1.26	1.26	1.27	2.79	1.99	2.37	4.54	3.35	5.13	14.4467	16.7733	10.5833	13.83	1.13	1.2633	2.3833	4.34	0.215433	0.946163	0.969132	0.386007	0.106913	0.226383	0.160913	0.488258	0.676888	0.864714	0.0371	0.114349	PREDICTED: ABC transporter C family member 3 [Oryza sativa Japonica Group]	-	-	-
LOC_Os01g07880	HY5	6.11	8.34	15.38	30.73	21.19	41.43	10.67	12.74	8.19	26.93	29.65	29.47	7.21	7.52	12.6	23.6	31.23	22.6	6.94	9.78	4.41	11.92	17.9	11.62	9.9433	31.1167	10.5333	28.6833	9.11	25.81	7.0433	13.8133	1.64589	1.3e-05	8.63e-05	1.44525	1.03e-06	9.75e-06	1.50241	1.72e-05	0.000154873	0.971731	0.0440931	0.13036	PREDICTED: transcription factor HY5 [Oryza sativa Japonica Group]	ko04712//Circadian rhythm - plant	-	GO:0003677//DNA binding
LOC_Os01g07890	At1g80180	3.23	2.28	3.07	18.92	21.19	24.81	0.92	1.75	0.94	8.02	7.06	6.6	0.19	0.21	0.25	2.04	2.02	4.63	0.15	0.69	0.14	1.53	1.14	1.94	2.86	21.64	1.2033	7.2267	0.2167	2.8967	0.3267	1.5367	2.91961	7.79e-33	7.68e-31	2.58629	5.12e-10	8.2e-09	3.74084	5.05e-07	6.33e-06	2.23391	0.0118451	0.0465265	unknown protein [Oryza sativa Japonica Group]	-	-	-
LOC_Os01g07900	--	0	0	0	0.22	0.33	0.45	0	0	0	1.63	1.48	0.17	0	0	0	1.22	1.29	1.66	0	0.09	0	1.95	1.54	2.24	0	0.3333	0	1.0933	0	1.39	0.03	1.91	8.38082	0.0140681	0.0410542	10.0945	0.000136976	0.000821464	10.4409	1.54e-06	1.74e-05	5.99247	1.76e-05	0.000171787	unknown protein [Oryza sativa Japonica Group]	-	-	-
LOC_Os01g07910	CBR2	1.42	1.53	1	1.97	1.97	2.33	2.76	2.5	2.75	2.16	2.13	3.04	3.76	3.91	3.45	4.32	6	5.39	11.62	10.01	8.95	10.12	7.39	10.28	1.3167	2.09	2.67	2.4433	3.7067	5.2367	10.1933	9.2633	0.666613	0.136429	0.253994	-0.127989	0.311315	0.482218	0.498526	0.459275	0.651401	-0.138023	0.0167686	0.0613824	PREDICTED: NADH-cytochrome b5 reductase-like protein [Oryza sativa Japonica Group]	ko00520//Amino sugar and nucleotide sugar metabolism	-	-
LOC_Os01g07920	P4H7	0.38	0.27	0.26	1.33	0.74	1.26	0.36	0.14	0.45	2.43	1.7	2.38	0.62	0.8	0.42	1.81	1.32	2.3	0.09	0.37	0.18	0.61	0.46	0.52	0.3033	1.11	0.3167	2.17	0.6133	1.81	0.2133	0.53	1.87158	0.00334852	0.0121841	2.77666	3.58e-07	3.67e-06	1.56125	0.00712638	0.0307369	1.31288	0.218377	0.409084	prolyl 4-hydroxylase -like [Oryza sativa Japonica Group]	ko01100//Metabolic pathways;ko00330//Arginine and proline metabolism	-	-
LOC_Os01g07930	Os01g0174600	0	0	0	0	0	0	0	0	0	0	0	0	2.43	1.82	1.3	19.82	25.95	15.24	0.09	0.16	0	0.46	0.59	0.46	0	0	0	0	1.85	20.3367	0.0833	0.5033	0	1	1	0	1	1	3.45849	1.46e-33	3.22e-31	2.59455	0.0264779	0.0879981	PREDICTED: zinc finger CCCH domain-containing protein 1 [Oryza sativa Japonica Group]	-	-	-
LOC_Os01g07940	PID2	0.24	0.2	0.24	0.87	1.1	0.76	0.28	0.65	0.42	2.3	2.06	2.55	0.22	0.32	0.34	1.27	1.8	2.26	0.24	0.42	0.25	2.65	1.98	1.43	0.2267	0.91	0.45	2.3033	0.2933	1.7767	0.3033	2.02	2.00529	5.93e-05	0.000340827	2.35573	8.61e-09	1.15e-07	2.59856	1.34e-08	2.25e-07	2.73538	5.8e-08	9.59e-07	PREDICTED: protein kinase PINOID 2 [Oryza sativa Japonica Group]	-	-	GO:0004672//protein kinase activity;GO:0032550//purine ribonucleoside binding
LOC_Os01g07950	GRXS1	1.26	0.9	0.99	10.57	8	11.99	0.98	1.03	1.1	9.99	8.68	11.54	1.21	0.44	0.31	11.28	10.56	17.47	3.75	5.15	3.86	67.58	74.1	109.02	1.05	10.1867	1.0367	10.07	0.6533	13.1033	4.2533	83.5667	3.27822	1.87e-26	1.29e-24	3.28004	1.22e-26	1.07e-24	4.32597	1.17e-24	1.55e-22	4.29626	2.4e-89	5.95e-86	PREDICTED: monothiol glutaredoxin-S1, mitochondrial [Oryza sativa Japonica Group]	-	-	GO:0015036//disulfide oxidoreductase activity
LOC_Os01g07960	--	14.53	14.7	12.9	44.89	47.41	53.09	20.24	20.38	18.02	46.82	49.31	48.54	2.99	3.98	2.98	9.11	10.73	10.65	8.6	9.52	7.83	27.41	23.84	35.96	14.0433	48.4633	19.5467	48.2233	3.3167	10.1633	8.65	29.07	1.78701	4.94e-43	7.65e-41	1.30281	6.57e-12	1.38e-10	1.61557	6.16e-10	1.27e-08	1.74876	6.16e-20	5.81e-18	PREDICTED: acyl-protein thioesterase 1 homolog 1 [Oryza sativa Japonica Group]	ko00564//Glycerophospholipid metabolism	-	GO:0003824//catalytic activity
LOC_Os01g07970	--	4.26	3.23	1.25	2.72	5.52	1.84	10.79	3.55	12.19	3.68	3.39	4.86	7.75	6.96	11.56	6.31	12.31	11.33	3.52	2.91	2.65	5.11	2.45	3.34	2.9133	3.36	8.8433	3.9767	8.7567	9.9833	3.0267	3.6333	0.20579	0.897006	0.939603	-1.15303	0.00265912	0.0111442	0.18914	0.595396	0.762325	0.263564	0.792211	0.892277	PREDICTED: homeobox even-skipped homolog protein 2 [Oryza sativa Japonica Group]	-	-	-
LOC_Os01g07980	Ttc3	0.13	0.16	0.24	0.05	0.06	0	0	0.13	0.12	0	0.05	0.22	0.6	0.24	0.27	0.97	0.65	1.56	0.39	0.82	0.69	1.52	1.89	0.87	0.1767	0.0367	0.0833	0.09	0.37	1.06	0.6333	1.4267	-2.26849	0.133278	0.249473	0.111031	0.991996	0.996041	1.51847	0.0766011	0.197836	1.17161	0.164141	0.335522	Os01g0175200 [Oryza sativa Japonica Group]	-	-	-
LOC_Os01g07990	PIF1	0.59	0.5	0.62	0.01	0	0.04	0.15	0.2	0.61	0.01	0	0	0	0	0	0.11	0	0.06	0.03	0	0	0.03	0.08	0.17	0.57	0.0167	0.32	0.0033	0	0.0567	0.01	0.0933	-5.09592	3.98e-11	6.27e-10	-6.58496	8.53e-06	6.72e-05	5.82443	0.0293673	0.0955044	3.22239	0.0653677	0.174231	helicase-like protein [Oryza sativa Japonica Group]	-	GO:0043231//intracellular membrane-bounded organelle	-
LOC_Os01g08000	--	0.42	0.31	0.73	0.33	0.64	0.57	0.18	0.25	0.37	0.51	0.56	0.19	0.42	0.38	0.71	2.56	2.27	1.55	0.54	1.24	0.64	1.77	2.01	2.24	0.4867	0.5133	0.2667	0.42	0.5033	2.1267	0.8067	2.0067	0.076962	0.824128	0.893992	0.655352	0.494604	0.658793	2.07901	0.000116485	0.000861431	1.31476	0.021569	0.0745621	PREDICTED: ankyrin repeat, SAM and basic leucine zipper domain-containing protein 1 [Oryza sativa Japonica Group]	-	-	-
LOC_Os01g08010	--	0.78	0.59	0.23	0.65	0.79	0.77	0.69	0.6	0.83	1.49	1.56	1.36	1.91	1.78	1.25	5.74	5.11	4.92	0.99	1.58	1.68	4.64	3.86	6.71	0.5333	0.7367	0.7067	1.47	1.6467	5.2567	1.4167	5.07	0.465974	0.565669	0.702933	1.05671	0.00665676	0.0245262	1.6746	1.27e-08	2.13e-07	1.83949	5.16e-07	7.05e-06	Os01g0188800 [Oryza sativa Japonica Group]	-	-	-
LOC_Os01g08020	BOR4	10.11	10.02	10.95	71.86	61.16	100.38	150.45	140.77	118.1	101.06	108.52	108.09	2.56	2.58	2.15	8.34	9.59	8.49	0.09	0.03	0.11	0.55	0.32	0.56	10.36	77.8	136.44	105.89	2.43	8.8067	0.0767	0.4767	2.90875	8.52e-63	3.21e-60	-0.3657	0.00538595	0.0203958	1.85764	2.83e-17	1.73e-15	2.63631	0.00388256	0.0185508	PREDICTED: boron transporter 4-like [Oryza sativa Japonica Group]	-	GO:0031224//intrinsic component of membrane	-
LOC_Os01g08090	UGT73C6	0.46	0.3	0.36	0.9	0.38	1.87	0.99	0.51	2.32	3.59	3.48	6.83	0.65	0.3	0.25	0.61	0.91	0.57	0.57	0.65	0.58	0.64	0.66	1.21	0.3733	1.05	1.2733	4.6333	0.4	0.6967	0.6	0.8367	1.49185	0.0312462	0.0796858	1.86344	0.000450792	0.00236462	0.800469	0.349817	0.550352	0.47969	0.846283	0.921816	PREDICTED: UDP-glycosyltransferase 73C6 [Oryza sativa Japonica Group]	ko00908//Zeatin biosynthesis	-	GO:0008194//UDP-glycosyltransferase activity
LOC_Os01g08100	UGT73C6	0.19	0.09	0.17	0.26	0.06	0.14	0.57	0.63	0.91	0.41	0.79	0.57	0.4	0.5	0.6	0.54	0.61	0.42	0.11	0.17	0.07	0.15	0.11	0.08	0.15	0.1533	0.7033	0.59	0.5	0.5233	0.1167	0.1133	0.0317089	0.923873	0.955843	-0.253494	0.466028	0.635101	0.0658021	0.624745	0.784694	-0.0418202	0.782505	0.887171	PREDICTED: UDP-glycosyltransferase 73C6 [Oryza sativa Japonica Group]	ko00908//Zeatin biosynthesis	-	GO:0008194//UDP-glycosyltransferase activity
LOC_Os01g08110	UGT73C6	0.5	0.32	0.48	0.58	0.46	0.53	0.8	0.74	1.6	1.1	1.43	1.34	1.11	0.99	1.91	1.52	1.23	1.58	2.04	1.77	2.01	1.98	1.86	3.66	0.4333	0.5233	1.0467	1.29	1.3367	1.4433	1.94	2.5	0.272253	0.826148	0.895221	0.301569	0.641037	0.776418	0.110765	0.516693	0.700434	0.365871	0.87764	0.938874	PREDICTED: UDP-glycosyltransferase 73C6 [Oryza sativa Japonica Group]	ko00944//Flavone and flavonol biosynthesis	-	GO:0008194//UDP-glycosyltransferase activity
LOC_Os01g08120	PCMP-H33	0.31	0.09	0.1	0.12	0.09	0.19	0.48	0.19	0.98	0.78	0.51	0.34	0.02	0.05	0.02	0.15	0.39	0.16	0.72	1.04	0.58	0.59	0.75	1.02	0.1667	0.1333	0.55	0.5433	0.03	0.2333	0.78	0.7867	-0.321928	0.567536	0.704405	-0.0175941	0.847274	0.911998	2.95936	0.0235754	0.0803033	0.0122783	0.42534	0.627109	PREDICTED: pentatricopeptide repeat-containing protein At3g62890 [Oryza sativa Japonica Group]	-	-	-
LOC_Os01g08130	NPY2	5.48	4.33	2.68	2.81	4.01	3.87	2.99	4.71	1.19	1.14	2.02	0.9	0.54	1.03	0.57	0.4	0.63	0.36	0.86	0.43	0.31	0.65	0.27	0.48	4.1633	3.5633	2.9633	1.3533	0.7133	0.4633	0.5333	0.4667	-0.224512	0.203115	0.341299	-1.1307	0.0319718	0.0886331	-0.622526	0.126882	0.283975	-0.192645	0.461169	0.656701	non-phototropic hypocotyl 3 -like [Oryza sativa Japonica Group]	-	-	-
LOC_Os01g08140	NPY5	2.93	2.64	0.77	2.59	1.73	1.62	0.97	1.87	0.66	0.28	1.47	0.1	0.31	0.42	0.76	0	0.7	0.15	0.09	0.42	0	0.19	0.19	0.1	2.1133	1.98	1.1667	0.6167	0.4967	0.2833	0.17	0.16	-0.0940199	0.651786	0.770339	-0.91983	0.295584	0.464448	-0.809778	0.302355	0.503349	-0.0874628	0.858042	0.927958	Os01g0176400, partial [Oryza sativa Japonica Group]	-	-	-
LOC_Os01g08150	--	0.1	0.13	0.14	0.06	0.07	0.06	0.05	0.04	0.02	0.08	0.05	0	0.23	0.2	0.32	0.33	0.23	0.24	0	0	0	0.02	0	0.02	0.1233	0.0633	0.0367	0.0433	0.25	0.2667	0	0.0133	-0.961526	0.160982	0.286657	0.241008	0.949567	0.972772	0.0931094	0.67266	0.818803	3.73697	0.717797	1	Os01g0176500, partial [Oryza sativa Japonica Group]	-	-	-
LOC_Os01g08160	NHO1	1.56	1.22	1.51	1.15	1.05	1.13	1.97	1.28	1.53	1.28	1.96	2.34	0.13	0.02	0.04	0.34	0.22	0.11	0	0.09	0.03	0.05	0.08	0.09	1.43	1.11	1.5933	1.86	0.0633	0.2233	0.04	0.0733	-0.365455	0.0712972	0.153613	0.223255	0.84632	0.911477	1.81816	0.142472	0.30668	0.874469	0.66799	0.813872	PREDICTED: probable transcription factor GLK2 isoform X2 [Oryza sativa Japonica Group]	-	-	-
LOC_Os01g08190	LUG	0.14	0.28	0.19	0.11	0.09	0.13	0.11	0.22	0.02	0.14	0.03	0.06	0.53	0.52	0.5	0.74	0.24	0.82	0.19	0.03	0.08	0.35	0.21	0.19	0.2033	0.11	0.1167	0.0767	0.5167	0.6	0.1	0.25	-0.886343	0.100121	0.20064	-0.605721	0.273356	0.440893	0.215729	0.758147	0.871835	1.32193	0.233164	0.42704	PREDICTED: transcriptional corepressor LEUNIG [Oryza sativa Japonica Group]	-	-	-
LOC_Os01g08220	GA3ox2-2	3.04	4.85	5.38	1.17	2.01	1.04	1.62	2.63	0.5	0.33	0.08	0.47	0.66	0.55	0.46	0	0.27	0.12	0.28	0.16	0.18	0	0	0.05	4.4233	1.4067	1.5833	0.2933	0.5567	0.13	0.2067	0.0167	-1.65285	1.34e-06	1.07e-05	-2.43235	0.00135074	0.00619073	-2.0983	0.00527656	0.0238583	-3.63227	0.0209752	0.0730802	PREDICTED: gibberellin 3-beta-dioxygenase 2-3 [Oryza sativa Japonica Group]	ko01110//Biosynthesis of secondary metabolites;ko00904//Diterpenoid biosynthesis	-	GO:0016705//oxidoreductase activity, acting on paired donors, with incorporation or reduction of molecular oxygen;GO:0043169//cation binding
LOC_Os01g08260	ABCG31	0.05	0.13	0.36	0.33	0.27	0.2	0.7	1.16	0.52	0.49	0.82	0.71	16.24	16.1	11.57	15.75	25.75	15.11	1.36	2.4	1.86	1.41	1.46	1.24	0.18	0.2667	0.7933	0.6733	14.6367	18.87	1.8733	1.37	0.567041	0.625967	0.749711	-0.236606	0.576027	0.728134	0.366507	0.978369	0.99001	-0.451432	0.0191657	0.0680572	PREDICTED: ABC transporter G family member 31 [Oryza sativa Japonica Group]	-	GO:0016020//membrane	GO:0017111//nucleoside-triphosphatase activity;GO:0036094//small molecule binding;GO:0097159//organic cyclic compound binding;GO:1901363//heterocyclic compound binding
LOC_Os01g08270	ISS1	2.51	2.77	2.77	2.65	2.3	2.49	10.89	9.77	20.13	8.05	8.39	7.55	8.64	6.78	6.41	11.66	12.16	12.88	11.35	13.72	12.25	19.89	22	28.74	2.6833	2.48	13.5967	7.9967	7.2767	12.2333	12.44	23.5433	-0.113686	0.345537	0.500261	-0.765782	0.0019724	0.00859586	0.749468	0.00248131	0.0126009	0.920332	0.000253304	0.00181613	PREDICTED: aspartate aminotransferase [Oryza sativa Japonica Group]	-	-	GO:0043168//anion binding
LOC_Os01g08280	--	6.73	6.55	6.09	6.33	6.55	7.18	7.86	8.29	7.11	9.19	7.78	6.81	3.45	3.25	2.57	4.81	4.15	4.09	5.76	7.21	5.49	4.71	4.38	8.03	6.4567	6.6867	7.7533	7.9267	3.09	4.35	6.1533	5.7067	0.0504977	0.402033	0.556862	0.0318976	0.768126	0.863589	0.493409	0.32265	0.523938	-0.10872	0.0393308	0.11975	PREDICTED: tudor domain-containing protein 3 isoform X2 [Oryza sativa Japonica Group]	-	-	-
LOC_Os01g08290	PGR	1.51	2.19	1.93	1.78	1.91	2.73	2.52	2.4	2.55	4.53	4.65	4.94	0.84	0.47	0.79	4.44	4.24	3.39	0.64	1.33	0.71	1.34	1.2	1.8	1.8767	2.14	2.49	4.7067	0.7	4.0233	0.8933	1.4467	0.189438	0.945654	0.968766	0.91856	0.0003818	0.00204313	2.52296	3.59e-12	1.06e-10	0.695462	0.381305	0.587156	PREDICTED: transmembrane protein 19 [Oryza sativa Japonica Group]	-	-	-
LOC_Os01g08310	B'GAMMA	19.59	18.53	12.8	3.66	3.15	2.54	5.97	6.92	7.68	4.37	2.84	4.02	2.08	2.6	1.54	2.38	3.72	3.08	0.43	0.63	0.93	1.11	0.92	0.54	16.9733	3.1167	6.8567	3.7433	2.0733	3.06	0.6633	0.8567	-2.44519	3.11e-25	2e-23	-0.873184	0.000158923	0.000937466	0.56158	0.510005	0.695473	0.369	0.951902	0.977406	Os01g0178400, partial [Oryza sativa Japonica Group]	ko03015//mRNA surveillance pathway	-	GO:0019888//protein phosphatase regulator activity
LOC_Os01g08320	IAA1	13.84	15.31	12.38	23.4	23.81	21.67	20.39	18	35.41	42.62	34.7	30.59	9.49	9.74	10.86	14.22	11.48	14.18	24.84	42.36	29.05	33.7	37.31	58.18	13.8433	22.96	24.6	35.97	10.03	13.2933	32.0833	43.0633	0.729931	0.000444397	0.00207037	0.548136	0.0934033	0.204353	0.406381	0.708654	0.842133	0.424636	0.771618	0.880343	PREDICTED: auxin-responsive protein IAA1 [Oryza sativa Japonica Group]	ko04075//Plant hormone signal transduction	-	GO:0005515//protein binding
LOC_Os01g08330	CDR1	0	0	0	0	0	0	0	0	0	0	0	0	0	0	0.07	0.98	1.35	0.87	0	0	0	0	0.08	0	0	0	0	0	0.0233	1.0667	0	0.0267	0	1	1	0	1	1	5.51457	7.68e-06	7.51e-05	4.73697	0.68396	1	PREDICTED: aspartic proteinase CDR1 [Oryza sativa Japonica Group]	-	-	-
LOC_Os01g08370	--	0.43	0.49	0.74	0.46	0.27	0.31	1.34	1.33	1.14	1.89	1.53	2.59	0.35	0.32	0.26	0.39	0.24	0.27	0.29	0.29	0.34	0.2	0.13	0.22	0.5533	0.3467	1.27	2.0033	0.31	0.3	0.3067	0.1833	-0.6746	0.139991	0.259307	0.657574	0.161237	0.305157	-0.0473057	0.550421	0.727481	-0.742202	0.130839	0.286487	Os01g0178900, partial [Oryza sativa Japonica Group]	-	-	-
LOC_Os01g08380	AT7	0.16	0.03	0.03	0.16	0.24	0.55	0.11	0.1	0.17	0.19	0	0	1.32	0.97	1.62	0.73	1.24	1.1	0.22	0.07	0.42	0.41	0.13	0.25	0.0733	0.3167	0.1267	0.0633	1.3033	1.0233	0.2367	0.2633	2.11042	0.0576715	0.129913	-1	0.488972	0.654239	-0.34893	0.0703816	0.185977	0.154034	0.745514	0.864726	PREDICTED: 3'-N-debenzoyl-2'-deoxytaxol N-benzoyltransferase [Oryza sativa Japonica Group]	-	-	GO:0016746//transferase activity, transferring acyl groups
LOC_Os01g08410	--	15.68	15.22	13.81	28.56	32.16	35.72	21.93	14.94	34.33	26.48	27.92	27.83	27.48	19.33	23.54	41.15	43	47.56	35.85	36.28	32.86	86.54	93.94	137.51	14.9033	32.1467	23.7333	27.41	23.45	43.9033	34.9967	105.997	1.10903	1.78e-13	3.89e-12	0.207788	0.732007	0.840918	0.904743	0.000336217	0.00220975	1.59873	1.31e-14	6.54e-13	BRI1-KD interacting protein 128, partial [Oryza sativa Japonica Group]	-	-	-
LOC_Os01g08420	--	4.67	4.82	4.93	3.91	4.09	4.34	6.78	5.77	6.51	6.01	5.81	5.33	7.27	5.98	5.05	7.94	6.98	7.29	1.98	2.38	2.41	3.24	3.06	3.54	4.8067	4.1133	6.3533	5.7167	6.1	7.4033	2.2567	3.28	-0.224729	0.00585619	0.0196222	-0.15234	0.0657325	0.15672	0.279366	0.815125	0.90594	0.539502	0.405852	0.610242	embryo defective 2410 [Zea mays]	-	-	-
LOC_Os01g08430	--	6.42	5.67	5.86	6.53	6.45	7.38	9.43	10.35	10.81	11.95	11.9	9.31	10.12	9.69	8.31	12.96	13.62	10.23	3.56	4.34	3.36	4.11	4.02	4.79	5.9833	6.7867	10.1967	11.0533	9.3733	12.27	3.7533	4.3067	0.181754	0.96824	0.982728	0.116384	0.846908	0.911839	0.388501	0.696786	0.834976	0.198399	0.345315	0.55217	Enhancer of polycomb-like transcription factor protein, partial [Zea mays]	-	-	-
LOC_Os01g08440	UGT75L6	92.71	103.57	170.9	177.39	125.73	201.41	180.88	227.49	106.61	160.66	247.89	279.61	4.41	3.39	2.9	14.12	16.6	13.16	3.24	10.74	4.76	1.96	1.25	4.99	122.393	168.177	171.66	229.387	3.5667	14.6267	6.2467	2.7333	0.458453	0.288703	0.439924	0.418228	0.515108	0.676659	2.03595	8.83e-20	7.16e-18	-1.19243	0.000298226	0.00209757	PREDICTED: crocetin glucosyltransferase, chloroplastic [Oryza sativa Japonica Group]	ko01110//Biosynthesis of secondary metabolites	-	-
LOC_Os01g08460	--	140.98	154.01	133.34	100.45	85.17	76.13	47.58	47.9	47.12	37.43	36.35	36.57	1.99	1.47	2.25	2.9	4.81	3.42	2.18	2.73	2.67	3.15	3.45	2.53	142.777	87.25	47.5333	36.7833	1.9033	3.71	2.5267	3.0433	-0.710533	2.38e-08	2.46e-07	-0.369887	0.000215116	0.00122755	0.962891	0.0446452	0.132127	0.268417	0.857553	0.927712	PREDICTED: probable serine incorporator [Oryza sativa Japonica Group]	-	-	-
LOC_Os01g08464	--	0.06	0	0.17	0.17	0.26	0	0	0.06	0	0.06	0	0	0.2	0	0.1	0.11	0.3	0.25	0.06	0.28	0.46	0.31	0.06	0.07	0.0767	0.1433	0.02	0.02	0.1	0.22	0.2667	0.1467	0.902703	0.660259	0.776373	0	0.988637	1	1.1375	0.52931	0.710777	-0.862496	0.342503	0.549338	Os01g0179901 [Oryza sativa Japonica Group]	-	-	-
LOC_Os01g08470	LRX5	0.25	0.16	0.07	0.5	0.14	0.33	0.84	1.66	0.71	0.56	0.75	0.46	69.94	75.01	105.14	57.29	65.9	53.88	23.84	26.21	23.41	39.99	44.6	42.08	0.16	0.3233	1.07	0.59	83.3633	59.0233	24.4867	42.2233	1.01495	0.252915	0.40053	-0.858824	0.0447454	0.11567	-0.498128	2.76e-05	0.000236348	0.786044	0.0121287	0.0473815	PREDICTED: leucine-rich repeat extensin-like protein 3 [Oryza sativa Japonica Group]	-	-	-
LOC_Os01g08510	--	1.07	1.16	2.08	2.81	4.98	3.11	3.93	3.75	2.57	4.41	3.45	3.2	2.57	1.64	1.9	1.47	1.65	1.86	1.28	1.69	1.03	1.01	0.67	1.63	1.4367	3.6333	3.4167	3.6867	2.0367	1.66	1.3333	1.1033	1.33857	0.000776218	0.00339699	0.109727	0.832785	0.904062	-0.295027	0.016395	0.0601041	-0.273169	0.0528545	0.149275	PREDICTED: MAR-binding filament-like protein 1 isoform X2 [Oryza sativa Japonica Group]	-	-	-
LOC_Os01g08520	MARD1	0.34	0.11	0.71	0.6	0.51	0.81	0.73	0.71	0.53	1.89	1.37	1.38	1.73	1.19	1.28	2.64	3.13	2.27	0.9	1.76	0.99	1.29	0.77	2.28	0.3867	0.64	0.6567	1.5467	1.4	2.68	1.2167	1.4467	0.726982	0.435994	0.590103	1.23593	0.00740882	0.0268225	0.936806	0.0365591	0.113214	0.249799	0.746762	0.86577	Os01g0180400, partial [Oryza sativa Japonica Group]	-	-	-
LOC_Os01g08540	MSH7	0.33	0.46	0.4	0.85	0.98	0.61	0.48	0.52	0.6	1.1	1	0.85	0.26	0.25	0.25	0.44	0.48	0.38	0.2	0.36	0.22	0.43	0.25	0.62	0.3967	0.8133	0.5333	0.9833	0.2533	0.4333	0.26	0.4333	1.03592	0.0176354	0.0496442	0.882643	0.0127749	0.0421628	0.77444	0.281148	0.479597	0.736966	0.470085	0.664698	PREDICTED: DNA mismatch repair protein MSH7 [Oryza sativa Japonica Group]	ko03430//Mismatch repair	GO:0043231//intracellular membrane-bounded organelle	GO:0003690//double-stranded DNA binding;GO:0032550//purine ribonucleoside binding
LOC_Os01g08550	DDR4	0.23	0.23	0.15	0.6	0.55	0.65	0.56	0.62	0.99	0.76	1	1.35	0.61	0.56	0.39	0.57	0.47	0.65	0.95	1.95	1.05	1.67	2.25	3.35	0.2033	0.6	0.7233	1.0367	0.52	0.5633	1.3167	2.4233	1.56112	0.0142798	0.0415949	0.51922	0.364672	0.536624	0.115477	0.674836	0.820265	0.880103	0.13589	0.294143	PREDICTED: DDT domain-containing protein DDR4 [Oryza sativa Japonica Group]	-	-	-
LOC_Os01g08560	HSP70-14	20.08	17.87	16.81	23.07	22.26	26.57	69.81	61.05	80.59	84.74	77.38	72.92	54.81	82.31	53.22	39.29	39.2	38.62	31.71	38.59	30.86	37.9	49.95	76.52	18.2533	23.9667	70.4833	78.3467	63.4467	39.0367	33.72	54.79	0.392869	0.0637937	0.14085	0.15259	0.947364	0.971258	-0.700715	1.03e-07	1.47e-06	0.700308	0.105704	0.246864	PREDICTED: heat shock 70 kDa protein 15 [Oryza sativa Japonica Group]	-	-	GO:0032550//purine ribonucleoside binding
LOC_Os01g08570	At1g22950	0	0	0.03	0	0.03	0	0	0	0	0	0	0	9.68	6.97	8.1	11.25	12.67	11.34	0.92	0.97	0.57	2.58	2.27	1.99	0.01	0.01	0	0	8.25	11.7533	0.82	2.28	0	0.936557	1	0	1	1	0.510604	0.295183	0.496082	1.47534	0.00443519	0.0207357	PREDICTED: uncharacterized PKHD-type hydroxylase At1g22950 isoform X1 [Oryza sativa Japonica Group]	-	-	-
LOC_Os01g08580	FRL4A	2.52	3.12	3.19	3.13	2.64	3.25	2.93	3.2	3.93	4.62	3.93	4.54	2.18	1.55	1.71	2.3	2.97	2.12	4.14	5.67	4.86	4.02	4.64	8.26	2.9433	3.0067	3.3533	4.3633	1.8133	2.4633	4.89	5.64	0.030714	0.483956	0.634792	0.379835	0.261791	0.427312	0.441968	0.679277	0.823545	0.205861	0.454704	0.650971	PREDICTED: FRIGIDA-like protein 4a [Oryza sativa Japonica Group]	-	-	-
LOC_Os01g08600	--	0.76	1.13	0.31	0.19	0.51	0.85	0.41	0.27	0.78	0.27	0.79	0.08	1.13	0.98	1.16	0.31	0.45	0.61	1.08	1.54	1.23	0.41	0.54	0.6	0.7333	0.5167	0.4867	0.38	1.09	0.4567	1.2833	0.5167	-0.505235	0.355297	0.5108	-0.356935	0.659793	0.790252	-1.25511	0.00939659	0.0383624	-1.31259	0.00572373	0.0255921	Os12g0528801, partial [Oryza sativa Japonica Group]	-	-	-
LOC_Os01g08650	--	0.38	0.54	0.46	1.86	2.34	2.13	0.71	0.51	1.28	5.65	6.28	6.67	5.66	4.23	4.51	6.77	9.99	6.73	4.26	4.48	3.04	2.57	3.12	3.69	0.46	2.11	0.8333	6.2	4.8	7.83	3.9267	3.1267	2.19754	5.2e-08	5.15e-07	2.8953	2.86e-18	1.26e-16	0.705978	0.0791967	0.202588	-0.32868	0.00741504	0.0316913	PREDICTED: uncharacterized protein LOC4325360 [Oryza sativa Japonica Group]	-	-	-
LOC_Os01g08660	SIP1-1	31.08	28.16	29.2	33.18	36.88	41.16	30.6	29.16	31.99	39.58	40.17	46.08	36.17	40.03	29.49	38.54	51.97	38.59	4.91	5.03	6.3	11.26	8.42	11.67	29.48	37.0733	30.5833	41.9433	35.23	43.0333	5.4133	10.45	0.330645	0.245959	0.392402	0.455696	0.0304559	0.0855163	0.28865	0.801085	0.897283	0.948914	0.0191838	0.0681118	PREDICTED: aquaporin SIP1-1 [Oryza sativa Japonica Group]	-	-	-
LOC_Os01g08670	--	0.35	0.34	0.76	1.81	2.31	2.12	0.18	0.27	0.18	1.24	0.46	1.07	0.23	0.43	0.06	1.08	1.09	0.96	0	0	0.13	0.21	0.21	0.61	0.4833	2.08	0.21	0.9233	0.24	1.0433	0.0433	0.3433	2.10549	0.000474599	0.00219341	2.13646	0.0176189	0.054863	2.12009	0.0185487	0.0662488	2.98606	0.148769	0.313326	PREDICTED: uncharacterized protein LOC4325362 [Oryza sativa Japonica Group]	-	-	-
LOC_Os01g08680	TKI1	0.74	1.17	0.84	1.06	1.26	1.47	1.62	1.6	1.46	2.75	2.54	2.32	0.72	1.17	0.92	1.27	0.93	1.32	1.29	1.79	0.96	2.21	3.84	5.76	0.9167	1.2633	1.56	2.5367	0.9367	1.1733	1.3467	3.9367	0.462766	0.343524	0.498103	0.701388	0.0382199	0.102176	0.325005	0.933338	0.968056	1.54758	0.000809479	0.00496277	Os01g0182400, partial [Oryza sativa Japonica Group]	-	-	-
LOC_Os01g08690	--	1.43	1.83	1.18	1.56	1.54	2.77	6.05	3.82	9.42	3.63	3.17	3	11.54	11.41	9.53	12.51	12.12	10.53	5.65	10.94	6.88	9.44	12.29	13.2	1.48	1.9567	6.43	3.2667	10.8267	11.72	7.8233	11.6433	0.402801	0.600194	0.729753	-0.976999	0.000674688	0.00337666	0.114383	0.215087	0.404249	0.573649	0.333498	0.540702	Os01g0182500 [Oryza sativa Japonica Group]	-	-	-
LOC_Os01g08700	GI	119.04	135.18	150.97	94.18	87.91	99.5	38.01	38.82	47.65	50.07	51.11	52.64	25.16	21.94	21	33.76	37.06	33.83	14.04	13.33	12.01	33.39	19.71	23.61	135.063	93.8633	41.4933	51.2733	22.7	34.8833	13.1267	25.57	-0.525002	1.03e-07	9.74e-07	0.305329	0.140266	0.275179	0.619846	0.012863	0.0495674	0.961952	0.00650441	0.0284416	PREDICTED: protein GIGANTEA [Oryza sativa Japonica Group]	ko04712//Circadian rhythm - plant	-	-
LOC_Os01g08760	At1g74320	0.91	1.27	0.53	1.8	1.68	2.39	1.59	2.63	2.55	3.23	3.58	3.69	5.29	5.81	4.27	9.68	12.04	9.44	3.45	5.74	5.26	7.3	10.44	11.88	0.9033	1.9567	2.2567	3.5	5.1233	10.3867	4.8167	9.8733	1.11507	0.0375082	0.092484	0.633162	0.136	0.269604	1.01958	0.00143402	0.00784086	1.0355	0.0156423	0.0580741	PREDICTED: probable choline kinase 1 [Oryza sativa Japonica Group]	ko01100//Metabolic pathways;ko00564//Glycerophospholipid metabolism	-	GO:0016740//transferase activity
LOC_Os01g08770	utp7	2.18	1.94	1.97	3.4	3.09	5.06	1.33	1.62	2.03	1.83	1.78	1.83	5.84	3.55	4.27	6.15	4.42	6.67	10.28	12.01	10.57	11.73	10.02	18.94	2.03	3.85	1.66	1.8133	4.5533	5.7467	10.9533	13.5633	0.923379	0.0020563	0.0079964	0.127461	0.95594	0.976118	0.335802	0.921619	0.961378	0.308342	0.649628	0.801265	PREDICTED: probable U3 small nucleolar RNA-associated protein 7 [Oryza sativa Japonica Group]	-	GO:0031461//cullin-RING ubiquitin ligase complex	-
LOC_Os01g08780	IP5P3	0.29	0.38	0.61	0.59	0.5	0.57	1.04	0.95	1.17	1.29	0.69	0.9	0.22	0.21	0.5	0.18	0.3	0.25	0.78	1.21	1.01	0.26	0.28	0.37	0.4267	0.5533	1.0533	0.96	0.31	0.2433	1	0.3033	0.375039	0.689093	0.79786	-0.133856	0.415155	0.587926	-0.349334	0.259453	0.458168	-1.72102	3.28e-06	3.77e-05	PREDICTED: type IV inositol polyphosphate 5-phosphatase 3 [Oryza sativa Japonica Group]	-	-	-
LOC_Os01g08790	--	0	0	0	0	0	0	0	0	0	0	0	0	0	0	0.31	0	0	0.06	0.15	0.35	0.22	0	0.23	0.17	0	0	0	0	0.1033	0.02	0.24	0.1333	0	1	1	0	1	1	-2.36923	0.346088	0.546342	-0.847997	0.412982	0.61609	PREDICTED: tropomyosin [Oryza sativa Japonica Group]	ko01100//Metabolic pathways;ko00230//Purine metabolism;ko00240//Pyrimidine metabolism;ko03020//RNA polymerase	-	-
LOC_Os01g08800	Cyp96T1	0.03	0	0.06	0	0	0	0.08	0.06	0.08	0	0	0	0	0.03	0	0	0.03	0.03	0.75	0.39	0.42	0.35	0.34	0.45	0.03	0	0.0733	0	0.01	0.02	0.52	0.38	-4.90689	0.401722	1	-6.1964	0.0656206	0.156513	1	0.863954	1	-0.452512	0.16262	0.33333	PREDICTED: cytochrome P450 86B1 [Oryza sativa Japonica Group]	-	-	GO:0005488//binding
LOC_Os01g08810	CYP96A15	0.28	0.21	0.34	0.9	0.63	0.54	0.53	0.84	0.49	0.5	0.62	0.48	0.44	0.64	0.7	0.63	1.06	0.89	1.69	1.13	1.12	0.65	0.22	0.28	0.2767	0.69	0.62	0.5333	0.5933	0.86	1.3133	0.3833	1.31845	0.0391752	0.0955764	-0.217231	0.457067	0.627232	0.535494	0.680105	0.824119	-1.77656	6.95e-05	0.000578589	PREDICTED: alkane hydroxylase MAH1 [Oryza sativa Japonica Group]	-	-	-
LOC_Os01g08830	--	12.55	12.87	10.01	9.21	9.11	9.94	16.13	16.49	23.11	21.92	20.22	20.02	10.8	9.89	7.91	13.41	14.42	15.81	45.31	61.75	44.84	52.34	52.37	73.36	11.81	9.42	18.5767	20.72	9.5333	14.5467	50.6333	59.3567	-0.32621	0.000843855	0.00364558	0.157532	0.907095	0.947414	0.609636	0.0905925	0.223344	0.229323	0.355641	0.561976	PREDICTED: F-box protein At2g05970 isoform X1 [Oryza sativa Japonica Group]	-	-	-
LOC_Os01g08850	At5g11010	1.06	1.24	1.05	1.65	1.35	1.46	1.31	1.05	1.26	1.71	1.05	1.38	2.08	2.24	1.91	2.71	2.47	3.03	8.08	11.45	8.6	6.94	7.49	10.39	1.1167	1.4867	1.2067	1.38	2.0767	2.7367	9.3767	8.2733	0.412883	0.465682	0.6181	0.193641	0.917274	0.952864	0.39815	0.772066	0.880345	-0.180606	0.00403666	0.0191983	PREDICTED: polynucleotide 5'-hydroxyl-kinase NOL9 [Oryza sativa Japonica Group]	-	GO:0043231//intracellular membrane-bounded organelle;GO:0043232//intracellular non-membrane-bounded organelle	GO:0016773//phosphotransferase activity, alcohol group as acceptor;GO:0032550//purine ribonucleoside binding
LOC_Os01g08860	HSP18.0	0.2	0.11	0.24	3.41	1.93	2.79	0.79	1.05	0.69	50.57	44.14	44.5	33.21	101.04	47.43	398.71	510.64	448.47	24.03	61.22	25.41	237.77	358.45	429.66	0.1833	2.71	0.8433	46.4033	60.56	452.607	36.8867	341.96	3.88575	1.24e-08	1.35e-07	5.78198	1.43e-84	1.45e-81	2.90182	7.24e-07	8.83e-06	3.21266	1.97e-22	2.31e-20	PREDICTED: 18.0 kDa class II heat shock protein [Oryza sativa Japonica Group]	ko04141//Protein processing in endoplasmic reticulum	-	-
LOC_Os01g08870	--	0	0	0	0.55	0.49	1.67	0	0	0	0.58	0.64	0.86	0	0	0	0.71	1.12	0.63	0	0	0	1.74	1.53	3.64	0	0.9033	0	0.6933	0	0.82	0	2.3033	9.81911	0.0127874	0.0379218	9.43741	0.0271817	0.0779878	9.67948	0.0140746	0.0531819	11.1695	0.000221651	0.00161629	hypothetical protein OsJ_00657 [Oryza sativa Japonica Group]	-	-	-
LOC_Os01g08880	ftsH	0	0	0	0.94	1.19	1.04	0.14	0	0	1	0.69	1.01	0	0	0	0.92	1.1	0.61	0	0	0	3.17	2.31	4.24	0	1.0567	0.0467	0.9	0	0.8767	0	3.24	10.0453	1.92e-05	0.000122368	4.26946	0.00256426	0.0107871	9.77588	9.09e-05	0.000688933	11.6618	1.36e-08	2.57e-07	PREDICTED: CDT1-like protein a, chloroplastic [Brachypodium distachyon]	-	GO:0044439//peroxisomal part	GO:0016887//ATPase activity
LOC_Os01g08890	--	0.06	0.02	0.22	26.31	27.58	26.72	0.03	0.06	0.07	33.33	28.78	28.6	0.03	0	0	3.14	2.66	3.88	0	0	0.02	7.78	10.41	9.81	0.1	26.87	0.0533	30.2367	0.01	3.2267	0.0067	9.3333	8.06985	1.48e-25	9.61e-24	9.14705	8.91e-69	5.34e-66	8.3339	1.49e-13	5.41e-12	10.4512	1.24e-16	7.71e-15	Os12g0454300 [Oryza sativa Japonica Group]	-	-	-
LOC_Os01g08930	Os01g0184500	0.99	1	1.13	8.58	7.63	12.83	1.92	1.51	2.28	9.04	8.83	9.31	1.06	0.95	1.1	4.64	4.92	4.79	4.07	5	2.83	10.2	11.39	18.34	1.04	9.68	1.9033	9.06	1.0367	4.7833	3.9667	13.31	3.21842	3.29e-36	4.01e-34	2.25098	2.15e-27	1.97e-25	2.20606	5.16e-15	2.34e-13	1.74651	2.54e-09	5.43e-08	PREDICTED: DEAD-box ATP-dependent RNA helicase 39 isoform X1 [Oryza sativa Japonica Group]	-	GO:0009536//plastid	GO:0019843//rRNA binding;GO:0032550//purine ribonucleoside binding;GO:0042623//ATPase activity, coupled
LOC_Os01g08950	--	0	0.18	0.16	0.38	0.39	0.31	0.04	0.26	0.08	0.77	0.5	1.12	0.07	0.08	0	0.25	0.35	0.31	0.34	0.05	0.08	0.23	0.28	0.31	0.1133	0.36	0.1267	0.7967	0.05	0.3033	0.1567	0.2733	1.66742	0.134522	0.251205	2.65294	0.00345796	0.0139637	2.6009	0.0472839	0.137866	0.802963	0.724451	0.851226	Os01g0184700 [Oryza sativa Japonica Group]	-	-	-
LOC_Os01g08960	PDCL3	10.28	7.51	5.7	8.23	7.67	9.39	11.42	10.2	16.73	10.66	11.21	13.87	6.69	6.84	6.54	9.55	11.81	9.79	13.14	20.39	11.93	17.44	22.74	35.94	7.83	8.43	12.7833	11.9133	6.69	10.3833	15.1533	25.3733	0.10652	0.749219	0.841849	-0.101687	0.275079	0.442861	0.634192	0.122748	0.277124	0.743678	0.117848	0.265813	PREDICTED: phosducin-like protein 3 [Oryza sativa Japonica Group]	-	-	-
LOC_Os01g08970	SSRP1-A	21.72	21.65	19.2	21.03	23.1	23.92	27.2	23.5	41.65	34.56	30.12	31.19	14.11	10.92	10.09	14.51	12.74	14.11	41.39	45.62	42.39	39.7	36	57.54	20.8567	22.6833	30.7833	31.9567	11.7067	13.7867	43.1333	44.4133	0.121124	0.586267	0.719216	0.0539675	0.699322	0.818675	0.235943	0.617976	0.779622	0.0421896	0.0179224	0.0646515	PREDICTED: FACT complex subunit SSRP1-A [Oryza sativa Japonica Group]	-	GO:0043231//intracellular membrane-bounded organelle	-
LOC_Os01g09000	OVA9	24.19	27.94	27.57	20.34	20	28.08	13.92	15.59	15.01	20.7	21.55	21.57	54.75	57.66	30.67	39.72	29.14	37.03	12	13.54	11.9	12.91	11.73	17.32	26.5667	22.8067	14.84	21.2733	47.6933	35.2967	12.48	13.9867	-0.220162	0.00348348	0.0126007	0.519555	0.0151037	0.0483696	-0.434256	0.000915298	0.00531082	0.164434	0.144462	0.307015	PREDICTED: glutamine--tRNA ligase [Oryza sativa Japonica Group]	ko01100//Metabolic pathways;ko00970//Aminoacyl-tRNA biosynthesis	-	-
LOC_Os01g09010	AT9	10.49	7.23	9.06	15.45	21.82	18.37	10.14	7.04	13.84	8.63	11.94	12.31	38.88	41.09	45.59	34.91	39.88	33.47	21.83	29.13	22.76	35.47	27.52	40.87	8.9267	18.5467	10.34	10.96	41.8533	36.0867	24.5733	34.62	1.05497	1.23e-05	8.18e-05	0.0840116	0.861877	0.920597	-0.213877	0.000455078	0.00286855	0.494512	0.375121	0.581419	PREDICTED: 3'-N-debenzoyl-2'-deoxytaxol N-benzoyltransferase [Oryza sativa Japonica Group]	-	-	GO:0016746//transferase activity, transferring acyl groups
LOC_Os01g09020	nudF	8.18	7.68	6.1	5.61	5.74	6.74	11.19	10.15	14.77	9.45	9.46	8.17	11.01	8.16	9.26	14.89	11.75	15.06	19.62	32.18	20.44	21.33	22	25.03	7.32	6.03	12.0367	9.0267	9.4767	13.9	24.08	22.7867	-0.279686	0.00344283	0.0124768	-0.415171	0.00104209	0.00493503	0.552633	0.200858	0.387056	-0.0796455	0.0229054	0.0782213	PREDICTED: pleiotropic regulator 1 [Oryza sativa Japonica Group]	-	-	-
LOC_Os01g09030	PCO2	1.02	0.73	1.06	1.44	1.68	1.25	0.52	0.75	0.34	1.43	1.45	1.24	2.9	2.33	1.97	3.68	3.77	4.83	0.54	0.37	0.28	0.51	0.24	0.43	0.9367	1.4567	0.5367	1.3733	2.4	4.0933	0.3967	0.3933	0.637063	0.119	0.22877	1.35558	0.00346704	0.0139959	0.770242	0.0379478	0.116582	-0.0121747	0.448758	0.646793	PREDICTED: plant cysteine oxidase 2 [Oryza sativa Japonica Group]	ko01100//Metabolic pathways;ko00430//Taurine and hypotaurine metabolism	-	-
LOC_Os01g09060	--	0	0.05	0	1.14	2.13	1.64	0	0	0	2.64	1.61	1.7	0	0	0	0	0	0.05	0.06	0	0	0.11	0.05	0.16	0.0167	1.6367	0	1.9833	0	0.0167	0.02	0.1067	6.61765	1.94e-06	1.49e-05	10.9537	8.18e-09	1.1e-07	4.05889	0.873295	1	2.41504	0.410952	1	H0211A12.10 [Oryza sativa Indica Group]	-	-	-
LOC_Os01g09100	WRKY50	1.75	0.53	0.48	1.02	2.28	2.11	0.05	0.12	0.15	0.12	0.24	0.45	0.05	0.52	0.05	0.05	0.29	0.24	0	0	0.16	0.23	0.11	0.06	0.92	1.8033	0.1067	0.27	0.2067	0.1933	0.0533	0.1333	0.97096	0.171999	0.301265	1.33985	0.308643	0.47911	-0.0962153	0.736226	0.858362	1.32193	0.634885	0.790434	PREDICTED: probable WRKY transcription factor 50 [Oryza sativa Japonica Group]	-	-	-
LOC_Os01g09120	TLP1	32.2	31.49	30.03	20.32	18.47	27.97	7.38	6.66	7.91	7.55	7.58	8.15	14.27	12.2	16.5	13.59	16.78	17.52	14.68	12.36	11.84	7.93	8.95	8.55	31.24	22.2533	7.3167	7.76	14.3233	15.9633	12.96	8.4767	-0.489373	1.61e-06	1.27e-05	0.0848701	0.68515	0.808492	0.156395	0.3553	0.556203	-0.612497	8.43e-06	8.92e-05	PREDICTED: protein TWIN LOV 1 [Oryza sativa Japonica Group]	-	-	GO:0004673//protein histidine kinase activity;GO:0038023//signaling receptor activity
LOC_Os01g09150	--	0	0	0	0	0.12	0.21	0	0	0.13	0.67	1.59	4.75	0	0	0	0	0	0	0	0	0	0	0	0	0	0.11	0.0433	2.3367	0	0	0	0	6.78136	0.329807	1	5.75283	3.78e-05	0.000257896	0	1	1	0	1	1	Os07g0187000, partial [Oryza sativa Japonica Group]	-	-	-
LOC_Os01g09190	--	0.06	0.15	0	0.29	0.54	0.45	0.3	0.23	0.62	4.77	5.63	15.57	0.05	0	0	0	0	0.05	0	0	0	0	0.12	0	0.07	0.4267	0.3833	8.6567	0.0167	0.0167	0	0.04	2.60768	0.0410731	0.0992568	4.49714	5.4e-13	1.3e-11	0	0.939239	1	5.32193	0.68396	1	Os07g0187000, partial [Oryza sativa Japonica Group]	-	-	-
LOC_Os01g09220	--	15.42	8.57	0.58	4.34	1.12	2.54	600.13	29.14	676.25	49.63	56.63	89.57	76.81	85.4	100.26	27.53	32.96	21.69	18.91	11.91	14.09	32.15	25.85	22.82	8.19	2.6667	435.173	65.2767	87.49	27.3933	14.97	26.94	-1.61883	0.123721	0.235656	-2.73695	0.00732844	0.0265735	-1.67529	2.4e-25	3.35e-23	0.847676	0.0695542	0.181866	Os01g0186900, partial [Oryza sativa Japonica Group]	-	-	-
LOC_Os01g09230	--	0.55	0.32	0.25	0.11	0.16	0.33	0.8	0.5	0.78	0.23	0.41	0.56	3.23	1.84	2.19	1.85	2.08	1.49	3.17	2.93	3.81	3.29	4.72	5.61	0.3733	0.2	0.6933	0.4	2.42	1.8067	3.3033	4.54	-0.900464	0.159206	0.284802	-0.793549	0.101586	0.217836	-0.421677	0.0172262	0.062502	0.45877	0.800079	0.896923	Os12g0619700 [Oryza sativa Japonica Group]	-	-	-
LOC_Os01g09246	--	11.67	12.5	11.91	11.49	13.09	16.29	17.78	18.79	20.18	19.79	17.43	14.9	19.43	16.56	15.71	36.69	28	29.05	6.7	7.07	5.21	10.79	8.64	11.64	12.0267	13.6233	18.9167	17.3733	17.2333	31.2467	6.3267	10.3567	0.179843	0.911214	0.947924	-0.122783	0.0993889	0.214347	0.858501	0.000738528	0.00440714	0.711042	0.0289035	0.0941663	PREDICTED: uncharacterized protein LOC4325666 [Oryza sativa Japonica Group]	-	-	-
LOC_Os01g09252	Os02g0677700	4.96	6.71	6.7	7.99	7.13	9.49	5.88	5.51	7.17	11.95	11.31	9.5	2.92	2.64	2.24	6.85	5.88	5.92	1.97	2.77	2.22	3.49	3.68	4.58	6.1233	8.2033	6.1867	10.92	2.6	6.2167	2.32	3.9167	0.421893	0.229027	0.372447	0.819739	0.000128585	0.000776129	1.25763	3.73e-06	3.91e-05	0.755502	0.0862696	0.212753	PREDICTED: zinc finger CCCH domain-containing protein 17-like [Oryza sativa Japonica Group]	-	-	-
LOC_Os01g09260	CKX1	0	0	0	0.22	0.15	0.1	0	0	0	0.1	0.09	0	1.58	1.54	2.87	1.57	2.74	2.03	4.34	2.28	4.06	3.9	2.9	1.97	0	0.1567	0	0.0633	1.9967	2.1133	3.56	2.9233	7.29155	0.0108275	0.0328864	5.98489	0.271686	1	0.0819268	0.453062	0.646118	-0.284263	0.11794	0.265971	PREDICTED: cytokinin dehydrogenase 1 [Oryza sativa Japonica Group]	ko00908//Zeatin biosynthesis	-	-
LOC_Os01g09280	MYBS3	6.99	8.16	9.36	4.7	3.5	7.39	6.69	5.1	6.53	2.27	2.39	3.6	6.63	5.83	9.05	8.13	8.93	9.32	19.62	30.02	20.77	21.91	22.37	38.02	8.17	5.1967	6.1067	2.7533	7.17	8.7933	23.47	27.4333	-0.65275	0.000617826	0.00277307	-1.14921	6.46e-07	6.35e-06	0.294437	0.840977	0.918711	0.225112	0.441748	0.640633	PREDICTED: transcription factor MYB1R1 [Oryza sativa Japonica Group]	-	-	GO:0001071//nucleic acid binding transcription factor activity;GO:0003676//nucleic acid binding;GO:0046914//transition metal ion binding
LOC_Os01g09290	YSL10	0	0	0	0.2	1.29	0.46	0	0	0	0.48	0.63	0.53	0	0.09	0	0.09	0.24	0.47	0	0	0	0	0	0.11	0	0.65	0	0.5467	0.03	0.2667	0	0.0367	9.3443	0.00271541	0.0101738	9.09452	0.00341032	0.0138068	3.152	0.139447	0.302764	5.1964	0.878648	1	PREDICTED: probable metal-nicotianamine transporter YSL17 [Brachypodium distachyon]	-	-	-
LOC_Os01g09300	hxnY	7.64	6.94	8.13	14.55	13.75	18.66	22.09	25.5	21.41	22.61	23.81	33.26	17.93	14.56	15.31	22.87	20.29	26.62	46.32	76.89	52.7	49.67	66.42	102.34	7.57	15.6533	23	26.56	15.9333	23.26	58.6367	72.81	1.0481	9.8e-08	9.32e-07	0.207621	0.85346	0.915694	0.545803	0.197001	0.381818	0.312334	0.801931	0.897928	PREDICTED: probable 2-oxoglutarate-dependent dioxygenase At3g49630 isoform X1 [Oryza sativa Japonica Group]	-	-	GO:0016705//oxidoreductase activity, acting on paired donors, with incorporation or reduction of molecular oxygen;GO:0043169//cation binding
LOC_Os01g09305	--	22.18	21.55	19.62	15.38	14.35	13	17.98	19.41	14.47	14.97	10.15	15.45	2.32	2.59	1.39	2.32	2.74	2.59	1.56	2.68	2.11	2.45	3.28	2.95	21.1167	14.2433	17.2867	13.5233	2.1	2.55	2.1167	2.8933	-0.568095	1.92e-05	0.000122469	-0.354209	0.0539565	0.134048	0.280108	0.919261	0.960241	0.450938	0.772139	0.880734	ARM repeat superfamily protein [Zea mays]	-	-	-
LOC_Os01g09310	--	5.04	5.54	4.72	3.51	3.96	6.61	6.29	6.75	5.43	5.77	5.17	3.28	0.98	0.75	0.71	0.65	0.72	0.69	0.95	0.74	0.52	0.65	0.8	1.17	5.1	4.6933	6.1567	4.74	0.8133	0.6867	0.7367	0.8733	-0.119884	0.131814	0.247135	-0.377262	0.0567646	0.139334	-0.244237	0.0705592	0.186296	0.24552	0.734118	0.857607	PREDICTED: integrator complex subunit 7-like isoform X2 [Zea mays]	-	-	-
LOC_Os01g09320	ME6	100.59	103.15	73.74	81.41	89.65	93.01	196	175.71	216.87	147.29	129.73	126.95	30.28	26.04	30.2	27.43	25.31	25.92	23.89	26.74	25.8	41.68	34.81	43.08	92.4933	88.0233	196.193	134.657	28.84	26.22	25.4767	39.8567	-0.0714634	0.0756268	0.161057	-0.54299	2.39e-08	2.99e-07	-0.137403	0.00127134	0.00706778	0.645645	0.0588514	0.161799	PREDICTED: NADP-dependent malic enzyme, chloroplastic [Oryza sativa Japonica Group]	ko01100//Metabolic pathways;ko01200//Carbon metabolism;ko00620//Pyruvate metabolism;ko00710//Carbon fixation in photosynthetic organisms	-	GO:0000166//nucleotide binding;GO:0004470//malic enzyme activity;GO:0043169//cation binding
LOC_Os01g09340	--	0.03	0	0.06	0.05	0	0.03	0.2	0.14	0.09	0.14	0.11	0.08	0.48	0.46	0.19	0.12	0.51	0.36	0.03	0.15	0.03	0	0.07	0	0.03	0.0267	0.1433	0.11	0.3767	0.33	0.07	0.0233	-0.169925	0.84626	1	-0.381871	0.571055	0.724161	-0.190822	0.476373	0.666463	-1.58496	0.365778	0.572457	Os01g0188800 [Oryza sativa Japonica Group]	-	-	-
LOC_Os01g09370	--	0.04	0	0	0.41	0.45	0.22	0	0	0	0.34	0.41	0.59	0	0	0.03	0.67	1.24	0.88	0.11	0	0	1.88	1.97	0.93	0.0133	0.36	0	0.4467	0.01	0.93	0.0367	1.5933	4.75489	0.00158186	0.00634807	8.80305	4.44e-05	0.000298274	6.53916	5.26e-06	5.35e-05	5.44144	9.47e-07	1.22e-05	PREDICTED: LOW QUALITY PROTEIN: ankyrin repeat and KH domain-containing protein 1, partial [Oryza sativa Japonica Group]	-	-	-
LOC_Os01g09384	--	0	0	0	0.14	0.08	0.23	0	0	0	0.11	0.11	0.1	0	0.02	0	1.59	0.99	1.3	0	0	0	0.54	0.38	0.47	0	0.15	0	0.1067	0.0067	1.2933	0	0.4633	7.22882	0.000631435	0.00283013	6.73697	0.0031549	0.0129054	7.59991	1.17e-09	2.33e-08	8.85591	5.21e-07	7.11e-06	PREDICTED: ankyrin repeat, SAM and basic leucine zipper domain-containing protein 1 [Oryza sativa Japonica Group]	-	-	-
LOC_Os01g09410	--	0	0	0	0.17	0.18	0.24	0	0	0	0.18	0.47	0.47	0	0	0	1.36	0.93	1.47	0	0	0	1.83	1.22	1.56	0	0.1967	0	0.3733	0	1.2533	0	1.5367	7.61961	0.00376179	0.0134626	8.54432	0.000161841	0.000952306	10.2916	4.37e-09	7.95e-08	10.5856	4.34e-09	8.93e-08	Os01g0189700 [Oryza sativa Japonica Group]	-	-	-
LOC_Os01g09420	--	1.96	1.59	2.96	7.38	5.28	8.97	1.39	1.61	2.77	9.99	10.43	11.87	1.27	1.7	1.21	13.2	15.66	15.47	0.58	0.7	0.59	22.06	28.53	42.95	2.17	7.21	1.9233	10.7633	1.3933	14.7767	0.6233	31.18	1.7323	5.18e-08	5.14e-07	2.48444	7.39e-20	3.84e-18	3.40671	8.71e-46	3.33e-43	5.64447	1.18e-76	1.96e-73	Os01g0188800 [Oryza sativa Japonica Group]	-	-	-
LOC_Os01g09430	At3g21360	109.76	127.47	290.39	89.64	44.29	100.17	29.09	31.28	46.43	25.36	26.81	36.82	16.08	15.56	12.86	24.7	19.31	21.27	2.23	1.65	2.72	4.67	2.57	4.17	175.873	78.0333	35.6	29.6633	14.8333	21.76	2.2	3.8033	-1.17237	0.015315	0.0440458	-0.263197	0.071027	0.166075	0.552836	0.196362	0.381113	0.789761	0.287422	0.490133	syringomycin biosynthesis enzyme -like [Oryza sativa Japonica Group]	-	-	-
LOC_Os01g09440	--	0	0	0	0.92	0.18	0.52	0	0	0	0.65	0.89	0.84	0	0	0	0.69	1.16	1.33	0	0	0	0	0	0.6	0	0.54	0	0.7933	0	1.06	0	0.2	9.07682	0.00930381	0.0289914	9.63178	0.000862239	0.00419206	10.0498	0.000148585	0.00107344	7.64386	0.469735	1	hypothetical protein [Oryza sativa Japonica Group]	-	-	-
LOC_Os01g09450	IAA2	3.95	4.11	2.9	6.19	6.43	7	7.97	5.48	8.47	5.06	5.18	4.12	1.1	0.76	1.24	0.2	0.67	0.59	0	0.04	0.03	0	0.03	0.03	3.6533	6.54	7.3067	4.7867	1.0333	0.4867	0.0233	0.02	0.840077	0.000965791	0.00410974	-0.610192	0.000897391	0.00433868	-1.0863	0.00329727	0.0161419	-0.222392	0.89539	1	PREDICTED: auxin-responsive protein IAA2 [Oryza sativa Japonica Group]	ko04075//Plant hormone signal transduction	-	-
LOC_Os01g09460	HXK8	0.09	0.41	0.16	0.12	0.05	0	0.92	0.72	1.48	0.09	0.1	0.03	5.25	4.28	2.91	6.46	7.11	6.42	6.54	6.76	5.25	6.62	7.34	10.18	0.22	0.0567	1.04	0.0733	4.1467	6.6633	6.1833	8.0467	-1.95693	0.0777677	0.164768	-3.82597	1.66e-08	2.12e-07	0.684292	0.0898387	0.222107	0.380006	0.958405	0.980432	PREDICTED: hexokinase-8 isoform X2 [Oryza sativa Japonica Group]	ko01100//Metabolic pathways;ko01110//Biosynthesis of secondary metabolites;ko01200//Carbon metabolism;ko00500//Starch and sucrose metabolism;ko00520//Amino sugar and nucleotide sugar metabolism;ko00010//Glycolysis / Gluconeogenesis;ko00052//Galactose metabolism;ko00051//Fructose and mannose metabolism	-	GO:0016773//phosphotransferase activity, alcohol group as acceptor;GO:0032550//purine ribonucleoside binding
LOC_Os01g09510	RPP2A	26.68	22.5	19.58	27.69	24.31	26.23	16.91	19.72	23.43	17.6	17.49	22.14	84.41	65.19	74.25	67.68	60.73	64.77	79.64	77.79	87.03	99.21	93.43	157.7	22.92	26.0767	20.02	19.0767	74.6167	64.3933	81.4867	116.78	0.186152	0.957541	0.976227	-0.0696329	0.254372	0.41913	-0.212587	0.000306056	0.00203551	0.519157	0.509216	0.697723	PREDICTED: 60S acidic ribosomal protein P2A [Oryza sativa Japonica Group]	ko03010//Ribosome	GO:0030529//intracellular ribonucleoprotein complex	-
LOC_Os01g09540	VSPA	29.08	29.45	24.58	37.69	45.23	31.6	42.9	51.05	53.56	98.23	66.41	66.6	0.44	0.59	0.49	0.34	0.98	0.43	0.12	0.64	0.39	0.45	0.4	0.18	27.7033	38.1733	49.17	77.08	0.5067	0.5833	0.3833	0.3433	0.462506	0.118381	0.228016	0.648578	0.0207621	0.0628056	0.203284	0.815727	0.906138	-0.15899	0.617812	0.778007	PREDICTED: stem 28 kDa glycoprotein [Oryza sativa Japonica Group]	-	-	-
LOC_Os01g09550	NAC075	3.71	2.47	3.15	4.96	5.39	6.48	3.29	3.23	4.77	3.91	4.29	3.08	1.78	1.82	1.95	2.05	3.47	2.33	0.39	0.13	0.19	0.97	0.67	0.93	3.11	5.61	3.7633	3.76	1.85	2.6167	0.2367	0.8567	0.851086	0.00105262	0.00443673	-0.00127842	0.544838	0.701915	0.500205	0.55498	0.731128	1.85588	0.00816161	0.0343317	PREDICTED: NAC domain-containing protein 73 isoform X4 [Oryza sativa Japonica Group]	-	-	-
LOC_Os01g09560	MPP	22.2	19.89	16.16	20.3	22.98	24.57	23.08	22.32	22.88	21.04	20.07	22.06	34.99	29.54	25.64	33.5	28.26	30.11	5.77	5.91	6.34	8.01	5.82	6.62	19.4167	22.6167	22.76	21.0567	30.0567	30.6233	6.0067	6.8167	0.220091	0.798876	0.876243	-0.112223	0.0556839	0.137324	0.0269463	0.0557648	0.156348	0.182502	0.441319	0.640288	PREDICTED: mitochondrial-processing peptidase subunit alpha [Oryza sativa Japonica Group]	-	-	GO:0043169//cation binding
LOC_Os01g09570	PFK3	57	48.76	40.59	37.64	36.18	35.74	152.44	114.7	219.5	98.69	102.72	118.47	10.84	13.03	15.86	9.79	12.64	13.65	16.27	23.38	16.59	21.59	22.68	32.63	48.7833	36.52	162.213	106.627	13.2433	12.0267	18.7467	25.6333	-0.417702	4.09e-05	0.000243675	-0.605324	0.000463961	0.00242461	-0.139029	0.0287041	0.0939396	0.451387	0.586314	0.755377	PREDICTED: ATP-dependent 6-phosphofructokinase 6 [Oryza sativa Japonica Group]	ko01100//Metabolic pathways;ko01110//Biosynthesis of secondary metabolites;ko01200//Carbon metabolism;ko01230//Biosynthesis of amino acids;ko00010//Glycolysis / Gluconeogenesis;ko03018//RNA degradation;ko00052//Galactose metabolism;ko00051//Fructose and mannose metabolism;ko00030//Pentose phosphate pathway	-	GO:0032550//purine ribonucleoside binding
LOC_Os01g09580	AUR1	0	0.1	0	0.03	0.03	0.04	0.03	0.04	0	0.04	0	0	0.84	0.25	0.46	0.37	0.44	0.63	0.04	0.14	0.08	0.28	0.08	0.13	0.0333	0.0333	0.0233	0.0133	0.5167	0.48	0.0867	0.1633	0	0.92434	1	-0.807355	0.733038	1	-0.106199	0.509166	0.694946	0.91427	0.599209	0.764995	Aurora kinase [Oryza sativa Japonica Group]	-	-	GO:0004672//protein kinase activity;GO:0032550//purine ribonucleoside binding
LOC_Os01g09590	RAX2	2.46	2.86	2.53	3.18	3.04	2.43	3.9	2.14	3.9	3.44	2.96	1.32	5.77	4.77	6.72	6.29	7.28	5.29	3.07	7.89	3.12	2.87	1.75	2.75	2.6167	2.8833	3.3133	2.5733	5.7533	6.2867	4.6933	2.4567	0.140007	0.918908	0.952855	-0.364645	0.252435	0.416966	0.127897	0.376267	0.576771	-0.933911	0.00107247	0.00634145	PREDICTED: transcription factor RAX2 [Oryza sativa Japonica Group]	ko04626//Plant-pathogen interaction	-	-
LOC_Os01g09620	Os01g0192000	5.15	4.62	3.29	3.74	5.18	5.54	42.49	40.01	35.08	65.93	47.65	30.29	41.68	71.95	46.38	28.87	26.7	27.47	157.43	186.27	123.9	123.07	141.42	178.13	4.3533	4.82	39.1933	47.9567	53.3367	27.68	155.867	147.54	0.146913	0.793092	0.872093	0.291123	0.668419	0.796051	-0.946284	5.37e-09	9.64e-08	-0.0792063	0.00672673	0.0292333	PREDICTED: zinc finger CCCH domain-containing protein 2 [Oryza sativa Japonica Group]	-	-	-
LOC_Os01g09640	KUA1	6.12	6.29	3.62	8.04	7.86	6.74	20.28	22.44	21.24	34.74	32.01	45.72	1.48	1.33	2.24	1.71	1.46	2.66	4.76	9.29	5.22	10.3	11.28	12.86	5.3433	7.5467	21.32	37.49	1.6833	1.9433	6.4233	11.48	0.4981	0.17159	0.300709	0.814298	0.000893583	0.00432193	0.207212	0.723843	0.851385	0.837729	0.0316369	0.100855	PREDICTED: transcription factor MYB1R1 [Oryza sativa Japonica Group]	-	-	-
LOC_Os01g09650	--	0.23	0.28	0.1	0	0	0	0.48	1.34	1.19	0	0	0	0.19	0.3	0.64	0	0	0	0	0.38	0	0	0	0	0.2033	0	1.0033	0	0.3767	0	0.1267	0	-7.6677	0.10812	0.212673	-9.97059	0.000203392	0.00116593	-8.55714	0.0101108	0.0407367	-6.98489	0.487702	1	hypothetical protein [Oryza sativa Japonica Group]	-	-	-
LOC_Os01g09660	--	0.14	0	0	0.51	0.18	0.35	0.19	0.29	0.06	1.01	0.77	1.59	1.96	0.91	1.92	0.99	1.73	1.3	0.21	0.49	0	2.95	1.78	2.87	0.0467	0.3467	0.18	1.1233	1.5967	1.34	0.2333	2.5333	2.89308	0.0827377	0.172646	2.64172	0.00348728	0.0140529	-0.25283	0.231376	0.424213	3.44057	2.09e-05	0.00020086	H0525G02.3 [Oryza sativa Indica Group]	-	-	-
LOC_Os01g09670	NDL2	1.22	0.94	1.67	1.69	2.43	1.62	0.76	2.7	0.74	0.77	0.94	1.18	14.92	23.34	27.75	12.23	14.62	13.81	11.8	8.12	12.49	9.57	10.25	3.81	1.2767	1.9133	1.4	0.9633	22.0033	13.5533	10.8033	7.8767	0.583706	0.284001	0.435309	-0.53932	0.243022	0.406554	-0.699074	2.45e-05	0.000212988	-0.455819	0.058563	0.161185	PREDICTED: pollen-specific protein SF21 [Oryza sativa Japonica Group]	-	-	-
LOC_Os01g09700	ACS7	1.03	1.26	0.35	0.8	1.12	0.67	0	0	0	0.03	0	0	0.07	0.05	0	0.08	0.05	0	0	0	0	0	0	0.06	0.88	0.8633	0	0.01	0.04	0.0433	0	0.02	-0.0275858	0.726531	0.824931	3.32193	0.824735	1	0.115477	0.887718	0.943336	4.32193	0.731775	1	Os01g0192900 [Oryza sativa Japonica Group]	ko01100//Metabolic pathways;ko01110//Biosynthesis of secondary metabolites;ko00270//Cysteine and methionine metabolism	-	GO:0005515//protein binding;GO:0016846//carbon-sulfur lyase activity;GO:0043168//anion binding
LOC_Os01g09740	At4g29420	2.72	3.16	2.78	2.36	2.5	1.77	2.89	2.69	3.29	2.99	2.78	3.76	0.73	0.41	0.57	1.34	1.28	0.94	2.17	2.15	1.69	1.43	1.01	2.17	2.8867	2.21	2.9567	3.1767	0.57	1.1867	2.0033	1.5367	-0.385358	0.0392329	0.0956625	0.103542	0.829873	0.902405	1.05788	0.0754037	0.195577	-0.382598	0.0189079	0.0673541	PREDICTED: F-box/LRR-repeat protein At4g29420 [Oryza sativa Japonica Group]	-	-	-
LOC_Os01g09750	BH0687	1.69	1.66	1.71	2.51	1.63	3.92	1.82	2.34	2.44	2.05	1.99	1.87	0.89	0.71	0.87	1.23	1.12	1.45	1.46	1.85	1.24	1.68	1.31	1.53	1.6867	2.6867	2.2	1.97	0.8233	1.2667	1.5167	1.5067	0.671642	0.16973	0.298548	-0.159308	0.506262	0.66905	0.621488	0.284478	0.483465	-0.00954377	0.226692	0.419071	PREDICTED: uncharacterized RNA methyltransferase BH0687 [Oryza sativa Japonica Group]	-	-	GO:0003676//nucleic acid binding;GO:0008168//methyltransferase activity
LOC_Os01g09770	--	5.45	4.98	4.86	7.06	7.54	7.29	29.99	9.39	39.01	12.41	14.41	13.97	12.97	15.43	23.65	10.25	10.52	11.66	6.75	4.63	6.65	12.55	14.38	7.83	5.0967	7.2967	26.13	13.5967	17.35	10.81	6.01	11.5867	0.517684	0.0390549	0.0953475	-0.942454	0.00946009	0.0329377	-0.682569	3.48e-05	0.000290716	0.947029	0.0653763	0.174231	Os01g0194000, partial [Oryza sativa Japonica Group]	-	-	-
LOC_Os01g09790	IQD1	0.3	0.23	0.36	0.64	0.38	0.52	0.29	0.24	0.21	0.51	0.6	0.57	0.65	0.27	0.39	0.19	0.45	0.45	0.66	0.41	0.54	0.67	0.21	0.57	0.2967	0.5133	0.2467	0.56	0.4367	0.3633	0.5367	0.4833	0.791053	0.275047	0.425461	1.18286	0.0624978	0.15072	-0.265239	0.333798	0.534941	-0.151008	0.341354	0.548222	PREDICTED: protein IQ-DOMAIN 1 isoform X1 [Oryza sativa Japonica Group]	-	-	-
LOC_Os01g09800	NPR1	5.11	4.22	3.9	1.62	1.78	1.49	6.01	4.66	9.72	4.09	4.55	5.74	0.26	0.22	0.19	0.13	0.2	0.2	0.26	0.57	0.5	1.58	1.59	2.78	4.41	1.63	6.7967	4.7933	0.2233	0.1767	0.4433	1.9833	-1.43591	4.19e-13	8.71e-12	-0.503798	0.0213364	0.0641551	-0.338169	0.325518	0.527091	2.16146	7.18e-06	7.69e-05	PREDICTED: regulatory protein NPR1 isoform X1 [Oryza sativa Japonica Group]	ko04075//Plant hormone signal transduction	-	-
LOC_Os01g09830	GRXS2	5.71	6.04	6.57	7.43	4.62	6.18	10.85	9.61	10.29	9.73	15.92	17.3	4.11	3.86	3.03	8.45	16.87	11.04	12.04	11.34	11.03	12.11	6.99	12.21	6.1067	6.0767	10.25	14.3167	3.6667	12.12	11.47	10.4367	-0.00710494	0.48546	0.636061	0.482072	0.241584	0.404792	1.72485	2.32e-06	2.52e-05	-0.136204	0.0400051	0.121461	PREDICTED: monothiol glutaredoxin-S2 [Oryza sativa Japonica Group]	-	-	GO:0015036//disulfide oxidoreductase activity
LOC_Os01g09850	IDD11	3.81	3.93	3.99	4.05	4.05	4.66	2.6	2.89	3.11	3.8	3.78	3.35	1.71	1.29	1.83	2.38	3.4	2.48	0.23	0.05	0.18	0.93	0.43	0.69	3.91	4.2533	2.8667	3.6433	1.61	2.7533	0.1533	0.6833	0.121425	0.671101	0.784807	0.345885	0.142346	0.278218	0.774119	0.0418705	0.125819	2.15592	0.00859174	0.0357828	PREDICTED: protein indeterminate-domain 7 [Oryza sativa Japonica Group]	-	-	-
LOC_Os01g09860	ALE2	0.4	0.37	0.35	0.51	0.33	0.36	0.21	0.18	0.2	0.22	0.24	0.11	2.55	2.22	1.84	4.26	5.11	4.02	0.88	0.92	0.75	1.06	1.41	1.63	0.3733	0.4	0.1967	0.19	2.2033	4.4633	0.85	1.3667	0.0995357	0.843731	0.90665	-0.049753	0.749146	0.851671	1.01843	0.000132032	0.000965022	0.685127	0.251959	0.449347	PREDICTED: receptor-like serine/threonine-protein kinase ALE2 isoform X2 [Oryza sativa Japonica Group]	-	-	-
LOC_Os01g09870	--	0.65	0.09	0.29	0.68	0.36	0.62	4.52	1.17	3.96	1.18	1.33	2.73	1.77	2.8	2.17	6.22	10.22	6.24	0.21	0	0	0.54	0.43	0.36	0.3433	0.5533	3.2167	1.7467	2.2467	7.56	0.07	0.4433	0.688539	0.606305	0.734357	-0.880962	0.0999109	0.215068	1.7506	0.00016486	0.00118096	2.66297	0.184828	0.364873	Envelope glycoprotein, partial [Anthurium amnicola]	-	-	-
LOC_Os01g09880	--	0.35	0.22	1.05	8.38	14.76	10.57	1.35	2.79	0.74	1.54	1.21	0.94	4.35	4.43	2.61	3.68	6.66	3.21	0.08	0	0.07	0	0	0.17	0.54	11.2367	1.6267	1.23	3.7967	4.5167	0.05	0.0567	4.37911	4.18e-22	2.2e-20	-0.40326	0.295485	0.46435	0.250525	0.795533	0.894045	0.180572	0.837075	1	NDR1/HIN1-like protein 2 [Aegilops tauschii subsp. tauschii] [Aegilops tauschii]	-	-	-
LOC_Os01g09890	tma22	13.85	14.38	10.92	21.5	18.25	24.52	15.32	14.03	20.55	28.87	32.39	32.33	15.45	14.46	11.71	32.3	32.09	30.39	20.58	24.73	22.45	27.21	27.02	52.23	13.05	21.4233	16.6333	31.1967	13.8733	31.5933	22.5867	35.4867	0.715133	0.00136419	0.00557653	0.907315	3.36e-06	2.87e-05	1.18731	2.89e-08	4.58e-07	0.651806	0.228344	0.421202	PREDICTED: translation machinery-associated protein 22 [Oryza sativa Japonica Group]	-	GO:0030529//intracellular ribonucleoprotein complex	-
LOC_Os01g09930	BHLH25	1.59	1.38	1.35	1.27	1.28	0.43	2.39	3	1.97	2.74	2.67	1.89	0.04	0	0.04	0.33	0.22	0.04	0	0.2	0	0	0	0	1.44	0.9933	2.4533	2.4333	0.0267	0.1967	0.0667	0	-0.535719	0.167263	0.29501	-0.0118093	0.632074	0.770341	2.88264	0.103978	0.247156	-6.05889	0.376822	1	basic helix-loop-helix protein-like [Oryza sativa Japonica Group]	-	-	-
LOC_Os01g09990	MYC4	0	0	0	0.15	0	0.06	0.16	0.06	0.22	0.34	0.36	0.72	0.15	0	0.1	0.03	0.18	0.13	0.24	0.21	0.29	0.56	0.12	0.24	0	0.07	0.1467	0.4733	0.0833	0.1133	0.2467	0.3067	6.12928	0.170101	0.29893	1.69032	0.0390253	0.103878	0.443607	0.948797	0.9754	0.314109	0.927805	0.964975	basic helix-loop-helix protein-like [Oryza sativa Japonica Group]	-	-	-
LOC_Os01g10020	ENPP1	2.96	3.13	2.46	3.61	3.24	5.53	3.4	3.22	4.43	3.9	4.8	3.82	6.79	7.85	4.43	10.89	10.65	9.85	1.66	1.15	1.96	1.98	1.58	1.76	2.85	4.1267	3.6833	4.1733	6.3567	10.4633	1.59	1.7733	0.534015	0.172697	0.302208	0.180188	0.849084	0.913099	0.719	0.0649287	0.17512	0.157437	0.53905	0.720545	PREDICTED: ectonucleotide pyrophosphatase/phosphodiesterase family member 1 [Oryza sativa Japonica Group]	ko01100//Metabolic pathways;ko00230//Purine metabolism;ko00240//Pyrimidine metabolism;ko00500//Starch and sucrose metabolism;ko00770//Pantothenate and CoA biosynthesis;ko00760//Nicotinate and nicotinamide metabolism;ko00740//Riboflavin metabolism	-	-
LOC_Os01g10040	CYP90D2	4.86	4.2	6.66	5.75	6.07	6.55	3.44	5.3	3.76	5.57	5.26	3.49	4.93	3.98	6.03	6	5.75	6.99	16.82	22.11	15.48	21.92	20.21	25.34	5.24	6.1233	4.1667	4.7733	4.98	6.2467	18.1367	22.49	0.22475	0.83727	0.902815	0.196103	0.891923	0.938003	0.326941	0.953004	0.9774	0.310374	0.807203	0.901014	PREDICTED: cytochrome P450 90D2 [Oryza sativa Japonica Group]	ko01100//Metabolic pathways;ko01110//Biosynthesis of secondary metabolites;ko00905//Brassinosteroid biosynthesis	-	GO:0016491//oxidoreductase activity;GO:0043169//cation binding;GO:0046906//tetrapyrrole binding
LOC_Os01g10070	--	1.01	1.11	1.62	1.02	0.93	0.75	0.38	0.66	0.59	0.33	0.83	1.35	0.09	0.3	0.45	0.41	1.29	0.73	1.98	2.39	1.79	0.22	0.99	4.55	1.2467	0.9	0.5433	0.8367	0.28	0.81	2.0533	1.92	-0.470079	0.315476	0.468885	0.622815	0.590019	0.739328	1.5325	0.24621	0.442232	-0.0968615	0.4577	0.653718	Os01g0197350 [Oryza sativa Japonica Group]	-	-	-
LOC_Os01g10080	--	4.74	5.58	3.86	2.3	2.84	2.4	2.39	2.91	3.51	2.02	2.02	2.61	47.1	47.61	36.27	62.55	59.6	56	14.38	24.52	19.71	24.88	27.79	36.94	4.7267	2.5133	2.9367	2.2167	43.66	59.3833	19.5367	29.87	-0.911221	4.61e-05	0.000270686	-0.405788	0.0660507	0.157226	0.443746	0.422356	0.6191	0.612513	0.212776	0.402208	Chaperone protein DnaK, partial [Anthurium amnicola]	-	-	-
LOC_Os01g10090	PCMP-H21	0	0.08	0.03	0	0.03	0.03	0.03	0	0.14	0	0.27	0.18	0.03	0.47	0.16	0	0.38	0.16	0.61	1.4	0.22	1.37	1.65	1.41	0.0367	0.02	0.0567	0.15	0.22	0.18	0.7433	1.4767	-0.874469	0.597555	1	1.40439	0.434297	0.606255	-0.289507	0.571879	0.744282	0.990263	0.187577	0.368247	Os01g0197500 [Oryza sativa Japonica Group]	-	-	-
LOC_Os01g10100	--	4.35	5.83	6.49	6.72	6.86	4.28	5.7	4.98	3.64	4.06	3.55	3.68	1.13	0.67	1.23	2.83	1.69	1.7	1.36	1.89	1.8	3.81	3.04	3	5.5567	5.9533	4.7733	3.7633	1.01	2.0733	1.6833	3.2833	0.099478	0.758174	0.848566	-0.342986	0.0866818	0.193142	1.0376	0.0872929	0.217491	0.96384	0.103534	0.243379	Os01g0197500 [Oryza sativa Japonica Group]	-	-	-
LOC_Os01g10110	CKX2	0.07	0.11	0.12	0.21	0.14	0.58	1.24	1.33	1.83	0.17	0.37	2.41	0.02	0	0	0.22	0.14	0.12	0	0	0	0	0.06	0	0.1	0.31	1.4667	0.9833	0.0067	0.16	0	0.02	1.63227	0.0673562	0.146865	-0.576789	0.350064	0.52233	4.58496	0.00497749	0.0227219	4.32193	0.576045	1	PREDICTED: cytokinin dehydrogenase 2 [Oryza sativa Japonica Group]	ko00908//Zeatin biosynthesis	-	GO:0016614//oxidoreductase activity, acting on CH-OH group of donors
LOC_Os01g10130	RDR3	0.1	0.16	0.06	0.35	0.22	0.25	0.11	0.06	0.29	0.46	0.81	0.87	0.08	0.06	0.18	0.27	0.19	0.48	0.03	0.11	0.09	0.78	1.07	1.08	0.1067	0.2733	0.1533	0.7133	0.1067	0.3133	0.0767	0.9767	1.35755	0.178719	0.310076	2.21791	0.00335112	0.0135999	1.55459	0.174203	0.352745	3.67119	1.46e-05	0.000145786	PREDICTED: probable RNA-dependent RNA polymerase 3 [Oryza sativa Japonica Group]	-	-	GO:0003676//nucleic acid binding;GO:0034062//RNA polymerase activity
LOC_Os01g10140	RDR4	0.18	0.43	0.13	0.07	0.44	0.28	0.15	0.32	0.18	1.18	1.09	1.25	1.9	1.22	1.1	1.89	1.29	1.5	0.57	0.47	0.57	0.97	0.66	1.24	0.2467	0.2633	0.2167	1.1733	1.4067	1.56	0.5367	0.9567	0.0943274	0.905135	0.944902	2.43706	1.45e-06	1.34e-05	0.149266	0.554848	0.73105	0.83399	0.383922	0.589604	PREDICTED: probable RNA-dependent RNA polymerase 4 isoform X1 [Oryza sativa Japonica Group]	-	-	GO:0003676//nucleic acid binding;GO:0034062//RNA polymerase activity
LOC_Os01g10180	--	0	0	0.08	0.03	0.41	0.13	0	0	0	0	0	0	0.15	0.24	0.8	0.41	1.3	0.22	0	0	0.04	0.18	0.09	0	0.0267	0.19	0	0	0.3967	0.6433	0.0133	0.09	2.83289	0.14089	0.260646	0	1	1	0.697639	0.719296	0.848235	2.75489	0.364412	1	PREDICTED: uncharacterized protein LOC4327339 [Oryza sativa Japonica Group]	-	-	-
LOC_Os01g10195	--	0.09	0.15	0.37	0.16	0	0.13	0.15	0.31	0.16	0.09	0.11	0.1	0.07	0.04	0.11	0.29	0.45	0.15	0.27	0.36	0.72	0.54	0.36	0.65	0.2033	0.0967	0.2067	0.1	0.0733	0.2967	0.45	0.5167	-1.07276	0.306542	0.459477	-1.04731	0.252044	0.416584	2.0163	0.13551	0.29674	0.199309	0.75908	0.872945	hypothetical protein OsI_00776 [Oryza sativa Indica Group]	-	-	-
LOC_Os01g10210	--	95.39	117.05	100.72	65.54	61.28	63.34	38.8	36.24	61.21	47.26	54.3	49.9	0.34	0.54	0.37	0.68	0.72	0.19	3.09	6.28	2.83	0.23	0.23	0	104.387	63.3867	45.4167	50.4867	0.4167	0.53	4.0667	0.1533	-0.719686	7.87e-12	1.37e-10	0.152681	0.905315	0.946504	0.347099	0.996447	0.998155	-4.7291	5.82e-16	3.36e-14	PREDICTED: lachrymatory-factor synthase [Oryza sativa Japonica Group]	-	-	-
LOC_Os01g10230	--	0	0.1	0	0	0	0.12	0.48	0.37	0.11	0.31	0.57	0.21	0.1	0.11	0.5	0.06	0.26	0.36	0.49	2.04	1.12	0.75	1.3	0.55	0.0333	0.04	0.32	0.3633	0.2367	0.2267	1.2167	0.8667	0.263034	0.968779	1	0.183222	0.99183	0.996021	-0.0622843	0.68385	0.826967	-0.489385	0.264641	0.464348	lachrymatory factor synthase [Zea mays]	-	-	-
LOC_Os01g10250	MGLL	12.8	11.73	11.56	16.76	14.92	14.09	36.44	33.84	47.51	27.03	29.5	30.17	3.88	4.23	2.97	5.46	5.14	4.17	1.6	1.95	1.3	2.19	1.53	1.85	12.03	15.2567	39.2633	28.9	3.6933	4.9233	1.6167	1.8567	0.342803	0.306968	0.459913	-0.442113	5.65e-05	0.000370924	0.414712	0.641721	0.797858	0.199693	0.643959	0.797527	PREDICTED: monoglyceride lipase [Oryza sativa Japonica Group]	-	-	-
LOC_Os01g10260	--	1.46	0.83	1.16	3.14	1.67	2.17	2.96	4.06	5.89	1.36	1.34	1.6	0	0	0	0	0	0	0	0	0	0	0	0	1.15	2.3267	4.3033	1.4333	0	0	0	0	1.01663	0.0946649	0.1919	-1.58608	4.48e-05	0.00030067	0	1	1	0	1	1	Os01g0199700 [Oryza sativa Japonica Group]	-	-	-
LOC_Os01g10280	PURKE	6.41	6.52	7.39	9.12	7.54	7.79	5.21	4.53	4.48	5.51	5.51	6.19	3.1	2.67	2.01	3.94	3.64	4.2	5.21	6.47	5.09	7.98	5.38	8.04	6.7733	8.15	4.74	5.7367	2.5933	3.9267	5.59	7.1333	0.266934	0.530527	0.673138	0.275326	0.476649	0.644229	0.598497	0.153796	0.323447	0.351728	0.922909	0.962451	PREDICTED: phosphoribosylaminoimidazole carboxylase, chloroplastic isoform X1 [Oryza sativa Japonica Group]	ko01100//Metabolic pathways;ko01110//Biosynthesis of secondary metabolites;ko00230//Purine metabolism	-	GO:0016831//carboxy-lyase activity;GO:0032550//purine ribonucleoside binding;GO:0043169//cation binding
LOC_Os01g10290	ATG3	10.78	10.37	11.3	9.94	10.99	10.5	9.19	10.3	9.95	10.83	11.05	11.53	7.57	9.03	7.25	9	11.71	9.31	2.71	3.41	3.42	3.88	2.67	4.45	10.8167	10.4767	9.8133	11.1367	7.95	10.0067	3.18	3.6667	-0.0460762	0.282109	0.433251	0.182502	0.572812	0.725647	0.331935	0.827485	0.912375	0.205442	0.656341	0.805896	PREDICTED: autophagy-related protein 3 [Oryza sativa Japonica Group]	ko04136//Autophagy - other eukaryotes	-	-
LOC_Os01g10300	--	1.55	1.9	2.36	1.23	1.75	1.77	1.15	2.43	2.62	2.34	1.56	0.77	0.78	0.31	0.24	0.14	1.11	0.53	0.74	0.34	0.61	0.8	0.49	0.28	1.9367	1.5833	2.0667	1.5567	0.4433	0.5933	0.5633	0.5233	-0.290611	0.182991	0.315474	-0.408846	0.300069	0.46957	0.420451	0.894385	0.946497	-0.106259	0.535809	0.718494	-	-	-	-
LOC_Os01g10320	HOX29	0.36	0.36	1.04	1.99	1.38	1.21	0.35	0.74	0.54	3.69	4.66	4.14	0.3	0.26	0.33	0.31	0.19	0.23	0.08	0.17	0.17	0.18	0.1	0.14	0.5867	1.5267	0.5433	4.1633	0.2967	0.2433	0.14	0.14	1.37977	0.0136908	0.040136	2.93783	4.9e-16	1.71e-14	-0.285909	0.317092	0.518232	0	0.707326	0.839963	PREDICTED: homeobox-leucine zipper protein HOX29 [Oryza sativa Japonica Group]	-	GO:0043231//intracellular membrane-bounded organelle	GO:0003676//nucleic acid binding
LOC_Os01g10340	--	1.58	1.3	1.56	1.72	1.47	1.87	1.76	2.46	2.17	2.81	1.37	2.05	3.85	4.24	3	3.63	3.43	3.39	1.17	1.77	1.08	1.57	1.79	2.95	1.48	1.6867	2.13	2.0767	3.6967	3.4833	1.34	2.1033	0.188578	0.994235	0.996982	-0.0365838	0.613657	0.756523	-0.0857564	0.11559	0.265458	0.650445	0.479131	0.672779	PREDICTED: thioredoxin-related transmembrane protein 2 [Oryza sativa Japonica Group]	-	-	-
LOC_Os01g10350	NUP35	3.14	3.12	3.08	4.87	3.56	5.78	4.03	4.94	6.24	6.47	5.05	6.03	6.77	5.14	5.46	6.74	8.71	5.76	5.09	10.11	7.26	4.66	6.15	10.4	3.1133	4.7367	5.07	5.85	5.79	7.07	7.4867	7.07	0.605412	0.0828589	0.17287	0.206451	0.788737	0.877347	0.288147	0.843374	0.9205	-0.0826133	0.115326	0.261911	PREDICTED: nuclear pore complex protein NUP35 [Oryza sativa Japonica Group]	ko03013//RNA transport	-	-
LOC_Os01g10370	TINY	0	0.04	0	0.03	0	0	0	0	0	0.15	0.28	0.05	0.16	0.35	0.2	0.09	0.2	0.16	0.44	0.61	0.74	0.64	1.21	0.87	0.0133	0.01	0	0.16	0.2367	0.15	0.5967	0.9067	-0.415037	0.936557	1	7.32193	0.0475238	0.121432	-0.657894	0.317024	0.518213	0.603647	0.6588	0.807716	PREDICTED: ethylene-responsive transcription factor TINY [Oryza sativa Japonica Group]	-	GO:0043231//intracellular membrane-bounded organelle	GO:0001071//nucleic acid binding transcription factor activity
LOC_Os01g10400	--	6788.83	7503.58	3664.23	3649.88	3321.23	2204.31	2709.75	2535.07	2848.16	2156.21	2239.35	3450.65	604.41	696.64	700.95	505.61	573.01	534.53	105.03	122.21	99.82	77.47	51.46	69.66	5985.55	3058.47	2697.66	2615.4	667.333	537.717	109.02	66.1967	-0.968671	3.44e-05	0.000207522	-0.0446751	0.2829	0.450886	-0.311561	1.74e-05	0.000156232	-0.719762	1.97e-10	5.11e-09	unknown, partial [Oryza sativa Indica Group]	-	-	-
LOC_Os01g10440	GLCAT14A	0.99	0.68	0.75	0.45	0.33	0.63	1.9	1.66	2.78	1.01	0.95	1.64	3.69	2.66	3.45	4.97	5.07	4.4	0.86	0.96	0.87	2.35	0.89	1.46	0.8067	0.47	2.1133	1.2	3.2667	4.8133	0.8967	1.5667	-0.779312	0.0174251	0.0491555	-0.816486	0.00348198	0.014038	0.559217	0.260984	0.459547	0.805055	0.27626	0.477425	PREDICTED: beta-glucuronosyltransferase GlcAT14B [Oryza sativa Japonica Group]	-	-	-
LOC_Os01g10450	HT1	58.28	66.3	65.02	27.89	25.31	29.52	60.5	64.63	52.18	42.66	44.7	44.69	3.23	2.7	1.43	2.88	2.74	3.29	9.01	8.51	7.83	5.42	6.04	7.72	63.2	27.5733	59.1033	44.0167	2.4533	2.97	8.45	6.3933	-1.19665	4.59e-32	4.38e-30	-0.42519	0.00166973	0.00744814	0.27572	0.913019	0.956891	-0.402383	2.67e-05	0.000249195	PREDICTED: serine/threonine-protein kinase HT1 [Oryza sativa Japonica Group]	-	-	GO:0004672//protein kinase activity;GO:0032550//purine ribonucleoside binding
LOC_Os01g10480	ENODL1	0	0	0	0	0	0	0	0	0	0	0	0	0.18	0.72	0.41	0.67	0.78	0.72	0	0.16	0	0.73	0	0.32	0	0	0	0	0.4367	0.7233	0.0533	0.35	0	1	1	0	1	1	0.728128	0.610242	0.773695	2.71425	0.212298	0.401733	PREDICTED: early nodulin-like protein 1 [Oryza sativa Japonica Group]	-	-	-
LOC_Os01g10490	--	0	0	0.21	0.06	0.23	0	0	0	0	0	0	0.05	3.18	2.97	2.81	3.54	6.03	2.89	0	0	0.13	0.28	0.23	0.46	0.07	0.0967	0	0.0167	2.9867	4.1533	0.0433	0.3233	0.465664	0.868666	0.922322	4.05889	0.824735	1	0.475733	0.654581	0.806653	2.89947	0.0941765	0.226669	PREDICTED: protodermal factor 1 [Oryza sativa Japonica Group]	-	-	-
LOC_Os01g10504	MADS3	0.12	0.19	0.09	0	0	0.05	3.02	2.35	1.8	0.44	0.51	0.05	26.98	23.51	20.74	17.18	29.03	16.16	0.42	0.21	0.22	1.42	0.15	0.88	0.1333	0.0167	2.39	0.3333	23.7433	20.79	0.2833	0.8167	-3	0.0545582	0.124545	-2.84197	3.22e-06	2.76e-05	-0.191633	0.0157796	0.0582389	1.52725	0.16155	0.331757	PREDICTED: MADS-box transcription factor 3 isoform X1 [Oryza sativa Japonica Group]	-	GO:0043231//intracellular membrane-bounded organelle	GO:0001071//nucleic acid binding transcription factor activity;GO:0005515//protein binding
LOC_Os01g10520	--	1.5	1.25	1.32	0	0	0.02	0.49	1.41	1.27	0	0	0	3.58	1.85	3.19	1.56	1.41	1.24	1.08	1.15	0.86	1.11	0.52	0.79	1.3567	0.0067	1.0567	0	2.8733	1.4033	1.03	0.8067	-7.66888	6.05e-11	9.35e-10	-10.0453	2.19e-10	3.71e-09	-1.03387	1.28e-06	1.46e-05	-0.3526	0.0613319	0.166436	Os01g0201800 [Oryza sativa Japonica Group]	-	-	-
LOC_Os01g10530	--	10.32	10.11	10.41	6.84	7.1	10.44	14.2	12.74	16.13	11.06	10.75	6.43	5.88	6.02	6.63	5.26	5.44	4.61	5.1	5.04	5.07	11.26	6.92	9.49	10.28	8.1267	14.3567	9.4133	6.1767	5.1033	5.07	9.2233	-0.339105	0.0136445	0.0400215	-0.608943	0.0129106	0.0425413	-0.275389	0.0140996	0.0532434	0.863302	0.00255899	0.0131629	Os01g0201900, partial [Oryza sativa Japonica Group]	-	-	-
LOC_Os01g10580	BBX22	4.12	4.24	4.33	4.29	4.16	4.73	0.72	0.22	0.64	0.91	1.32	0.97	1.33	1.41	2.77	3.56	5.11	5.98	35.06	62.81	36.64	29.59	32.15	43.58	4.23	4.3933	0.5267	1.0667	1.8367	4.8833	44.8367	35.1067	0.0546583	0.502551	0.650078	1.01815	0.100901	0.216624	1.41078	0.00286133	0.0142504	-0.352934	0.000537722	0.00348436	PREDICTED: B-box zinc finger protein 22 [Oryza sativa Japonica Group]	-	-	-
LOC_Os01g10590	HD3A	0	0	0	0	0	0	0.28	0	0.38	0	0.09	0	0	0	0.09	0.9	0.81	0.45	0.11	0.25	0.21	0.11	0	0.12	0	0	0.22	0.03	0.03	0.72	0.19	0.0767	0	1	1	-2.87447	0.264814	0.430947	4.58496	0.00879855	0.0364222	-1.30933	0.379504	1	PREDICTED: protein FLOWERING LOCUS T isoform X1 [Oryza sativa Japonica Group]	ko04712//Circadian rhythm - plant	-	-
LOC_Os01g10600	NIP1-2	0.15	0.17	0.14	1.38	0.92	0.63	0.95	1	0.84	1.61	1.41	1.72	0.08	0.18	0.28	0.78	0.84	0.95	0.1	0	0.05	1.1	1.54	0.89	0.1533	0.9767	0.93	1.58	0.18	0.8567	0.05	1.1767	2.67119	0.000697314	0.00309462	0.764622	0.139069	0.273684	2.25074	0.00894316	0.0369058	4.55663	7.25e-05	0.000599332	Os01g0202800 [Oryza sativa Japonica Group]	-	-	-
LOC_Os01g10610	BZR2	13.31	10.15	8.15	13.01	13.16	14.74	64.11	30.15	87.76	42.5	43.04	39.49	26.07	28.49	28.26	18.9	27.71	18.5	17.74	22.16	18.37	15.79	14.04	19.18	10.5367	13.6367	60.6733	41.6767	27.6067	21.7033	19.4233	16.3367	0.372073	0.302726	0.455054	-0.541823	0.0361452	0.0976559	-0.3471	0.000220904	0.00153624	-0.249677	4.05e-05	0.000360776	PREDICTED: protein BZR1 homolog 2 [Oryza sativa Japonica Group]	-	-	-
LOC_Os01g10630	--	0.53	0.63	0.57	0.62	1.13	0.7	0.48	0.58	0.63	1.33	0.91	1.18	0.31	0.49	0.47	0.88	0.93	0.68	0.82	1.1	0.82	1.36	1.67	0.98	0.5767	0.8167	0.5633	1.14	0.4233	0.83	0.9133	1.3367	0.50201	0.476322	0.628241	1.01697	0.0317346	0.0881707	0.971317	0.152552	0.321842	0.549426	0.553072	0.730869	PREDICTED: uncharacterized protein LOC4327077 [Oryza sativa Japonica Group]	-	-	-
LOC_Os01g10640	--	3.54	6.12	4.78	2.2	2.37	3.38	3.14	2.68	3.57	3.86	3.07	2.98	0.17	0	0.11	0.06	0.29	0.11	0	0	0	0	0	0	4.8133	2.65	3.13	3.3033	0.0933	0.1533	0	0	-0.861044	0.00116	0.00483504	0.0777599	0.824016	0.899336	0.716207	0.808424	0.901531	0	1	1	PREDICTED: uncharacterized protein LOC4327078 [Oryza sativa Japonica Group]	-	-	-
LOC_Os01g10680	--	6.33	7.48	7.54	17.03	13.4	16.88	18.22	16.01	22.64	30.2	32.69	34.95	4.6	5.05	5.02	4.54	7.02	4.5	4.39	4.65	4.32	3.91	3.41	5.35	7.1167	15.77	18.9567	32.6133	4.89	5.3533	4.4533	4.2233	1.14791	9.95e-10	1.29e-08	0.782757	3.74e-05	0.000255697	0.130603	0.375721	0.576442	-0.0765035	0.0411321	0.124137	PREDICTED: uncharacterized protein LOC4327079 [Oryza sativa Japonica Group]	-	-	-
LOC_Os01g10690	--	1.56	1.66	1.44	1.34	1.09	1.61	3	2.71	4.63	2.9	2.56	3.1	1.49	1.82	1.49	1.45	0.95	1	1.46	2.8	1.63	1.43	1.98	4.15	1.5533	1.3467	3.4467	2.8533	1.6	1.1333	1.9633	2.52	-0.205975	0.149498	0.272418	-0.272553	0.0923657	0.202617	-0.4975	0.00862382	0.0358798	0.360119	0.941507	0.972387	PREDICTED: protein IWS1 homolog A [Oryza sativa Japonica Group]	ko01100//Metabolic pathways;ko00230//Purine metabolism;ko00240//Pyrimidine metabolism;ko03420//Nucleotide excision repair;ko03440//Homologous recombination;ko03030//DNA replication;ko03430//Mismatch repair;ko03410//Base excision repair	-	-
LOC_Os01g10700	SD25	0.47	0.29	0.54	0.03	0.06	0	0.7	0.54	0.37	0.2	0.33	0.05	0.25	0.29	0.24	0.36	0.2	0.22	0.39	0.7	0.37	0.22	0.1	0.25	0.4333	0.03	0.5367	0.1933	0.26	0.26	0.4867	0.19	-3.85244	2.32e-05	0.00014572	-1.47294	0.0230924	0.0682851	0	0.626288	0.785819	-1.35693	0.00564653	0.0253063	PREDICTED: G-type lectin S-receptor-like serine/threonine-protein kinase SD2-5 [Setaria italica]	-	-	-
LOC_Os01g10710	At5g24080	0.4	0.33	0.58	0	0	0.06	2.24	2.27	0.79	0.15	0.02	0.07	0.31	0.2	0.3	0.1	0	0.02	0.13	0.32	0.15	0	0	0	0.4367	0.02	1.7667	0.08	0.27	0.04	0.2	0	-4.44846	6.69e-06	4.69e-05	-4.46489	2.35e-10	3.95e-09	-2.75489	0.00106995	0.00609527	-7.64386	0.000119786	0.00093627	PREDICTED: G-type lectin S-receptor-like serine/threonine-protein kinase SD2-5 [Oryza sativa Japonica Group]	-	-	-
LOC_Os01g10780	--	0	0	0	4.73	3.58	2.82	0	0	0	2.54	3.86	2.66	0	0	0	0.12	0.66	0.22	0	0	0	0.13	0.53	0.44	0	3.71	0	3.02	0	0.3333	0	0.3667	11.8572	3.77e-08	3.82e-07	11.5603	2.33e-07	2.47e-06	8.38082	0.0963339	0.233385	8.51833	0.115949	1	Os01g0205000 [Oryza sativa Japonica Group]	-	-	-
LOC_Os01g10790	--	2.59	2.05	1.86	13.26	12.94	9.81	1.5	1.54	1.97	11.33	11.9	9.22	1.5	0.83	0.69	2.6	1.25	2.32	2.6	3.35	3.12	4.52	4.57	5.94	2.1667	12.0033	1.67	10.8167	1.0067	2.0567	3.0233	5.01	2.46989	2.43e-22	1.31e-20	2.69534	4e-28	3.81e-26	1.03072	0.0701137	0.18548	0.728671	0.119937	0.26898	PREDICTED: WD repeat-containing protein 53 isoform X2 [Oryza sativa Japonica Group]	-	-	-
LOC_Os01g10800	DOT4	1.87	1.26	1.5	1.32	1.93	1.99	1.42	1.54	1.66	1.73	1.07	1.3	0.17	0.15	0.19	0.26	0.43	0.28	0.18	0.23	0.14	0.17	0.25	0.24	1.5433	1.7467	1.54	1.3667	0.17	0.3233	0.1833	0.22	0.178555	0.980231	0.989493	-0.172269	0.245833	0.409461	0.927488	0.273374	0.4712	0.263034	0.893	0.946727	PREDICTED: pentatricopeptide repeat-containing protein DOT4, chloroplastic [Oryza sativa Japonica Group]	-	-	-
LOC_Os01g10810	--	10.02	10.32	7.4	13.62	13.71	8.36	6.91	5.6	3.22	7.72	8.04	8.26	0.05	0.29	0.05	0	0.05	0	0.13	0.07	0	0	0	0	9.2467	11.8967	5.2433	8.0067	0.13	0.0167	0.0667	0	0.363552	0.455292	0.608262	0.610717	0.228525	0.389756	-2.96347	0.13593	0.297281	-6.05889	0.405356	1	rho termination factor, N-terminal domain containing protein [Zea mays]	-	-	-
LOC_Os01g10820	RPL11	28.62	23.23	20.45	23.48	17.93	17.83	20.65	24.23	23.34	19.99	18.16	24.93	51.54	39.43	54.23	38.62	50.14	40.89	41.1	72.45	43.43	41.93	45.69	66.12	24.1	19.7467	22.74	21.0267	48.4	43.2167	52.3267	51.2467	-0.287424	0.0306318	0.0784415	-0.113012	0.201178	0.358374	-0.163419	0.00746798	0.0318851	-0.0300882	0.0700142	0.182761	PREDICTED: 60S ribosomal protein L11-like [Oryza sativa Japonica Group]	ko03010//Ribosome	GO:0030529//intracellular ribonucleoprotein complex;GO:0043231//intracellular membrane-bounded organelle	-
LOC_Os01g10830	ECI2	1.13	0.88	1.19	0.88	1.41	0.9	2.2	1.12	1.81	2.18	2.78	2.83	2.22	1.68	3.07	1.15	0.77	0.72	1.6	1.83	1	1.44	1.55	3.38	1.0667	1.0633	1.71	2.5967	2.3233	0.88	1.4767	2.1233	-0.00451548	0.722128	0.822054	0.602665	0.250192	0.414447	-1.40062	0.000115734	0.000856558	0.523987	0.785021	0.888682	PREDICTED: enoyl-CoA delta isomerase 2, peroxisomal [Oryza sativa Japonica Group]	ko00071//Fatty acid degradation	-	-
LOC_Os01g10850	GSVIVT00023967001	0.1	0.11	0.09	0	0.03	0.26	0.03	0	0.15	0	0	0	113.89	123.07	130.95	68.93	78.59	68.05	20.99	18.07	23.75	30.01	29.02	17.55	0.1	0.0967	0.06	0	122.637	71.8567	20.9367	25.5267	-0.0489096	0.780181	0.862938	-5.90689	0.284769	1	-0.771196	1.23e-13	4.52e-12	0.285973	0.890104	0.94499	PREDICTED: peroxidase P7 [Oryza sativa Japonica Group]	ko01100//Metabolic pathways;ko01110//Biosynthesis of secondary metabolites;ko00940//Phenylpropanoid biosynthesis	-	GO:0003824//catalytic activity;GO:0043169//cation binding;GO:0046906//tetrapyrrole binding
LOC_Os01g10860	--	0.2	0.29	0.46	1.21	0.59	1.16	2.41	1.85	2.29	4.36	5.09	4.88	4.6	4.1	2.83	7.7	9.3	7.31	2.23	2.21	2.14	4.11	3.13	5.44	0.3167	0.9867	2.1833	4.7767	3.8433	8.1033	2.1933	4.2267	1.6396	0.0249495	0.0661666	1.12947	0.000307895	0.00169074	1.07616	0.00150369	0.00818578	0.946395	0.0645703	0.172826	PREDICTED: uncharacterized protein LOC4327091 [Oryza sativa Japonica Group]	-	-	-
LOC_Os01g10890	CIPK5	33.87	26.3	16.88	50.55	45.69	62.12	26.62	41.26	24.26	107.5	89.28	108.39	0.96	0.61	0.5	0.87	1.61	1.42	1.07	1.65	0.97	1.43	1.18	1.11	25.6833	52.7867	30.7133	101.723	0.69	1.3	1.23	1.24	1.03934	5.31e-05	0.000307973	1.72771	2.17e-08	2.72e-07	0.913843	0.128663	0.286712	0.0116818	0.400921	0.605619	PREDICTED: CBL-interacting protein kinase 5 [Oryza sativa Japonica Group]	-	-	-
LOC_Os01g10900	MDIS2	0.21	0.29	0.21	0.15	0.23	0.22	0.47	0.49	0.87	0.41	0.43	0.13	0.04	0.05	0.06	0	0.11	0.06	0.05	0	0.13	0.05	0.05	0	0.2367	0.2	0.61	0.3233	0.05	0.0567	0.06	0.0333	-0.242857	0.598407	0.728214	-0.915787	0.09986	0.215013	0.180572	0.954662	0.978115	-0.847997	0.460926	0.656578	PREDICTED: probable LRR receptor-like serine/threonine-protein kinase MRH1 isoform X1 [Oryza sativa Japonica Group]	-	-	-
LOC_Os01g10920	--	0.12	0.02	0.08	0.02	0.13	0	0.18	0.21	0.11	0.06	0.17	0.1	0.99	0.51	0.53	0.17	0.3	0.1	0.71	0.51	0.46	0.06	0.09	0.27	0.0733	0.05	0.1667	0.11	0.6767	0.19	0.56	0.14	-0.552541	0.628862	0.751841	-0.599462	0.449847	0.620331	-1.83245	0.000295723	0.00197905	-2	0.000769327	0.00475303	peptide-N4-(N-acetyl-beta-glucosaminyl)asparagine amidase A-like [Aegilops tauschii subsp. tauschii] [Aegilops tauschii]	-	-	-
LOC_Os01g10930	--	0.15	0.04	0.11	0.45	0.63	0.52	0.4	0.46	0.06	0.22	0.26	0.49	6.94	5.93	4.32	8.78	12.68	8.76	0.36	0.5	0.56	1.39	0.51	0.89	0.1	0.5333	0.3067	0.3233	5.73	10.0733	0.4733	0.93	2.41504	0.000773445	0.00338633	0.0763509	0.858757	0.91855	0.813934	0.0184397	0.0659685	0.974374	0.223423	0.415584	peptide-N4-(N-acetyl-beta-glucosaminyl)asparagine amidase A-like [Aegilops tauschii subsp. tauschii] [Aegilops tauschii]	-	-	-
LOC_Os01g10950	--	6.46	7.3	8.7	14.57	19.38	14.86	4.12	8.26	4.98	4.34	4.68	4.09	1.4	1.32	1.06	1.73	2.85	2.71	0.79	0.93	0.67	1.79	1.09	1.68	7.4867	16.27	5.7867	4.37	1.26	2.43	0.7967	1.52	1.11982	3.33e-06	2.46e-05	-0.405099	0.0798314	0.181605	0.947533	0.028437	0.0932294	0.932023	0.0994246	0.235935	PREDICTED: peptide-N4-(N-acetyl-beta-glucosaminyl)asparagine amidase A-like [Oryza brachyantha]	-	-	-
LOC_Os01g10960	--	0.03	0	0	0.17	0.18	0.23	0	0	0	0.06	0.02	0	0.05	0.05	0.1	0.06	0.18	0.32	0	0	0	0.06	0.03	0.13	0.01	0.1933	0	0.0267	0.0667	0.1867	0	0.0733	4.27302	0.00862946	0.0272297	4.73697	0.533604	1	1.48543	0.299792	0.501031	6.1964	0.168119	1	Os01g0207600 [Oryza sativa Japonica Group]	-	-	-
LOC_Os01g10980	At5g64700	0.39	0.24	0.18	0.17	0.16	0.09	0	0.05	0.04	0.19	0.4	0.27	0	0.13	0.04	0.09	0.08	0.24	0.1	0.54	0.23	1.45	1.15	1.44	0.27	0.14	0.03	0.2867	0.0567	0.1367	0.29	1.3467	-0.947533	0.267382	0.416978	3.25634	0.0283143	0.0805592	1.27009	0.536712	0.716438	2.21527	0.00333583	0.016426	Os01g0207900 [Oryza sativa Japonica Group]	-	GO:0043231//intracellular membrane-bounded organelle	-
LOC_Os01g10990	At5g64700	0.36	0.3	0.26	0.35	1.08	0.55	0.06	0	0	0	0	0	0	0	0	0	0	0.09	0.53	0.61	0.34	1	0.85	1.23	0.3067	0.66	0.02	0	0	0.03	0.4933	1.0267	1.10579	0.142638	0.263297	-4.32193	0.6415	1	4.90689	0.596706	1	1.05733	0.14828	0.312824	PREDICTED: WAT1-related protein At5g64700 [Oryza sativa Japonica Group]	-	GO:0043231//intracellular membrane-bounded organelle	-
LOC_Os01g11020	--	0	0	0	0	0	0	0	0	0	0	0.97	0	0	0	0	0.36	0.41	0.89	0	0	0	0	0.1	0	0	0	0	0.3233	0	0.5533	0	0.0333	0	1	1	8.33688	0.223766	0.384791	9.11201	0.00422791	0.0198377	5.05889	0.878648	1	PREDICTED: class E basic helix-loop-helix protein 22-like [Oryza sativa Japonica Group]	-	-	-
LOC_Os01g11040	Os01g0208600	5.27	4.16	5.02	4.47	4.24	5.95	10.15	10.79	10.42	9.61	8.44	6.87	6.64	5.76	4.42	5.97	4.41	4.36	3.36	4.46	3.04	4.52	4.54	6.48	4.8167	4.8867	10.4533	8.3067	5.6067	4.9133	3.62	5.18	0.0208156	0.290625	0.441918	-0.331621	0.0121527	0.0404994	-0.190441	0.0103588	0.0415604	0.516962	0.368318	0.574909	PREDICTED: SCAR-like protein 2 [Oryza sativa Japonica Group]	ko01100//Metabolic pathways;ko01200//Carbon metabolism;ko00620//Pyruvate metabolism;ko00710//Carbon fixation in photosynthetic organisms	-	-
LOC_Os01g11054	PPC3	61.34	65.69	29.1	55.68	64.02	44.74	153.83	178.9	127.74	145	156.99	143.81	4.18	3.6	4.2	3.65	4.04	3.91	5.36	7.67	5.36	9.06	7.35	8.17	52.0433	54.8133	153.49	148.6	3.9933	3.8667	6.13	8.1933	0.0748135	0.747299	0.840308	-0.0467106	0.270339	0.437439	-0.0465031	0.0148802	0.0555292	0.418563	0.461802	0.657221	PREDICTED: phosphoenolpyruvate carboxylase 1 [Oryza sativa Japonica Group]	ko01100//Metabolic pathways;ko01200//Carbon metabolism;ko00620//Pyruvate metabolism;ko00710//Carbon fixation in photosynthetic organisms	-	-
LOC_Os01g11070	ALG9	7.51	7.88	7.3	9.32	9.29	10.94	9.48	8.45	12.91	12.3	11.49	12.11	4.56	3.82	3.49	5.26	4.69	5.79	5.7	5.85	4.67	5.5	5.31	8.34	7.5633	9.85	10.28	11.9667	3.9567	5.2467	5.4067	6.3833	0.381102	0.156689	0.281576	0.219181	0.625533	0.766017	0.407116	0.659273	0.809786	0.239571	0.473619	0.66821	PREDICTED: dol-P-Man:Man(6)GlcNAc(2)-PP-Dol alpha-1,2-mannosyltransferase [Oryza sativa Japonica Group]	ko01100//Metabolic pathways;ko00510//N-Glycan biosynthesis	GO:0031090//organelle membrane;GO:0031224//intrinsic component of membrane;GO:0043231//intracellular membrane-bounded organelle	GO:0000026//alpha-1,2-mannosyltransferase activity;GO:0016772//transferase activity, transferring phosphorus-containing groups
LOC_Os01g11110	GF14G	0.92	1.04	0.68	3.09	2.44	3.76	1.54	1.03	2.52	3.12	2.68	3.31	1.68	1.27	1.28	4.47	7.16	5.45	1.19	2.07	1.3	2.37	2.1	2.53	0.88	3.0967	1.6967	3.0367	1.41	5.6933	1.52	2.3333	1.81514	1.87e-06	1.44e-05	0.839785	0.044649	0.115491	2.01358	3.57e-09	6.59e-08	0.618321	0.413816	0.616863	PREDICTED: 14-3-3-like protein GF14-G [Oryza sativa Japonica Group]	-	-	-
LOC_Os01g11120	CID9	7.86	7.24	7.18	9.82	9.65	11.1	13.27	13.46	14.95	13.74	13.81	15.16	6.97	6.5	6.18	9.04	10.07	8.56	3.39	4.45	3.46	4.87	3.55	4.51	7.4267	10.19	13.8933	14.2367	6.55	9.2233	3.7667	4.31	0.456367	0.072879	0.156327	0.0352186	0.422651	0.595142	0.493793	0.346185	0.546401	0.1944	0.528432	0.712304	PREDICTED: polyadenylate-binding protein-interacting protein 9 [Oryza sativa Japonica Group]	-	-	GO:0097159//organic cyclic compound binding
LOC_Os01g11130	Cnot4	0.02	0	0.02	0	0.05	0.02	0	0.02	0.02	0.02	0	0	6.49	6.28	7.53	3.06	5.59	4.14	0.89	0.73	0.63	2.09	2.04	1.18	0.0133	0.0233	0.0133	0.0067	6.7667	4.2633	0.75	1.77	0.807355	0.758993	0.848962	-1	0.74881	1	-0.666463	1.02e-05	9.69e-05	1.23879	0.0176864	0.0639863	PREDICTED: serine-rich adhesin for platelets-like isoform X2 [Brachypodium distachyon]	ko03018//RNA degradation	-	-
LOC_Os01g11150	GA2OX3	0.08	0	0.04	0	0	0	0.11	0	0.7	0	0.03	0.05	0.03	0	0.17	0.46	0.55	0.44	1.69	1.65	2.17	1.75	0.7	0.78	0.04	0	0.27	0.0267	0.0667	0.4833	1.8367	1.0767	-5.32193	0.396616	1	-3.33985	0.0700191	0.164236	2.85798	0.0139219	0.0527439	-0.770518	0.0190793	0.0678085	PREDICTED: gibberellin 2-beta-dioxygenase 1 [Oryza sativa Japonica Group]	ko01110//Biosynthesis of secondary metabolites;ko00904//Diterpenoid biosynthesis	-	GO:0016705//oxidoreductase activity, acting on paired donors, with incorporation or reduction of molecular oxygen;GO:0043169//cation binding
LOC_Os01g11160	CAT5	34.86	33.64	44.1	16.71	14.17	18.81	30.49	41.62	29.63	32.58	42.26	65.34	9.16	8.32	9.02	10.36	14.05	10.68	0.58	0.46	0.46	1.42	0.55	0.98	37.5333	16.5633	33.9133	46.7267	8.8333	11.6967	0.5	0.9833	-1.18018	1.29e-17	4.5e-16	0.462394	0.345453	0.517779	0.405068	0.684103	0.827202	0.975752	0.207429	0.395382	PREDICTED: cationic amino acid transporter 5 [Oryza sativa Japonica Group]	-	-	-
LOC_Os01g11220	--	0	0	0	0.02	0	0	0	0	0	0	0.03	0.04	0	0.03	0.03	0	0.03	0	0.1	0.08	0.29	0.13	0.03	0.41	0	0.0067	0	0.0233	0.02	0.01	0.1567	0.19	2.73697	0.875951	1	4.54432	0.657297	1	-1	0.678271	1	0.278301	0.843226	0.920122	Os01g0210400 [Oryza sativa Japonica Group]	-	-	-
LOC_Os01g11230	--	183.23	142.51	173.73	172.02	168.68	185.01	190.26	192.25	235.44	191.63	220.21	214.2	41.6	42.65	52.34	47.33	71.02	55.61	196.36	222.09	214.74	143.12	99.61	155.74	166.49	175.237	205.983	208.68	45.53	57.9867	211.063	132.823	0.0738692	0.384718	0.539782	0.0187647	0.322633	0.49402	0.348904	0.983385	0.992101	-0.668167	6.49e-11	1.83e-09	PREDICTED: heme-binding protein 2 [Oryza sativa Japonica Group]	-	-	-
LOC_Os01g11240	--	87.15	77.18	61.05	82.17	97.83	118.83	108.65	119.81	166.54	115.89	101.53	112.91	32.67	31	43.57	36.19	47.54	39.56	148.82	251.19	163.16	117.05	156.37	217.01	75.1267	99.61	131.667	110.11	35.7467	41.0967	187.723	163.477	0.406965	0.166696	0.294298	-0.257945	0.0149831	0.0480626	0.201213	0.469497	0.66069	-0.199523	0.00858089	0.0357496	PREDICTED: uncharacterized protein LOC4325559 [Oryza sativa Japonica Group]	-	-	-
LOC_Os01g11250	Os01g0210700	1	1.15	1.06	1.26	1.1	1.19	2.25	1.5	3.28	2.75	1.73	1.67	0.02	0.04	0.06	0.02	0	0.06	0.02	0	0	0	0.02	0	1.07	1.1833	2.3433	2.05	0.04	0.0267	0.0067	0.0067	0.145246	0.900783	0.941846	-0.192938	0.353885	0.525912	-0.584963	0.589188	0.757421	0	0.932785	1	PREDICTED: potassium channel KAT2 isoform X2 [Oryza sativa Japonica Group]	-	-	GO:0005267//potassium channel activity
LOC_Os01g11260	ATTRANS	0.66	0.7	0.63	0.55	0.63	0.54	0.8	0.87	0.66	0.59	0.51	0.83	1.68	1.49	1.06	1.64	1.58	1.53	1.2	0.63	0.68	1.25	0.77	1.49	0.6633	0.5733	0.7767	0.6433	1.41	1.5833	0.8367	1.17	-0.21036	0.38012	0.535384	-0.271729	0.329236	0.501104	0.16727	0.628525	0.787598	0.483784	0.86807	0.933024	PREDICTED: phospho-N-acetylmuramoyl-pentapeptide-transferase homolog isoform X1 [Oryza sativa Japonica Group]	ko01100//Metabolic pathways	GO:0031224//intrinsic component of membrane	GO:0016780//phosphotransferase activity, for other substituted phosphate groups
LOC_Os01g11280	CYP710A1	0	0	0.03	0	0	0	0	0	0.03	0	0	0	0.22	0.12	0.14	0	0	0	0.03	0	0	0	0	0.04	0.01	0	0.01	0	0.16	0	0.01	0.0133	-3.32193	0.752533	1	-3.32193	0.802629	1	-7.32193	0.00170194	0.00910332	0.415037	0.933837	1	PREDICTED: cytochrome P450 710A1 [Oryza sativa Japonica Group]	ko01100//Metabolic pathways;ko01110//Biosynthesis of secondary metabolites;ko00100//Steroid biosynthesis	-	-
LOC_Os01g11300	CYP710A1	0	0	0	0	0.03	0	0	0	0	0	0	0	0.22	0.15	0.24	0.17	0.08	0.19	0.23	0.3	0.28	0.8	0.46	0.48	0	0.01	0	0	0.2033	0.1467	0.27	0.58	3.32193	0.875951	1	0	1	1	-0.471306	0.379361	0.579697	1.10309	0.239064	0.433585	PREDICTED: cytochrome P450 710A1 [Oryza sativa Japonica Group]	ko01100//Metabolic pathways;ko01110//Biosynthesis of secondary metabolites;ko00100//Steroid biosynthesis	-	-
LOC_Os01g11340	CYP710A1	4.88	4.25	2.61	2.67	3.32	3.2	2.5	2.16	3.77	2.04	2.13	3.32	4.84	6.83	4.13	2.5	4.83	3.47	1.11	2.11	1.17	1.54	1.58	1.83	3.9133	3.0633	2.81	2.4967	5.2667	3.6	1.4633	1.65	-0.353296	0.0410723	0.0992568	-0.170567	0.308606	0.479082	-0.548893	0.00143229	0.007836	0.173208	0.634474	0.7902	PREDICTED: cytochrome P450 710A1 [Oryza sativa Japonica Group]	ko01100//Metabolic pathways;ko01110//Biosynthesis of secondary metabolites;ko00100//Steroid biosynthesis	-	GO:0016491//oxidoreductase activity;GO:0046906//tetrapyrrole binding;GO:0046914//transition metal ion binding
LOC_Os01g11350	BZIP02	0.19	0.06	0.14	0.24	0.13	0.07	0.29	0.22	0.1	0.08	0.34	0.21	0.06	0.17	0.09	0	0.25	0.12	0	0	0	0	0.04	0	0.13	0.1467	0.2033	0.21	0.1067	0.1233	0	0.0133	0.174029	0.965299	0.981098	0.0465426	0.888456	0.935891	0.209453	0.911918	0.956159	3.73697	0.878648	1	bZIP transcription factor RF2b -like [Oryza sativa Japonica Group]	ko04141//Protein processing in endoplasmic reticulum	-	-
LOC_Os01g11370	At4g18465	2.86	2.96	2.7	3.64	4.93	5.39	2.38	2.17	3.97	6.53	5.1	4.75	2.26	2.21	1.45	5.02	4.52	5.07	2.26	2.41	2.34	7.02	5.9	7.08	2.84	4.6533	2.84	5.46	1.9733	4.87	2.3367	6.6667	0.712374	0.00951121	0.0295208	0.94301	0.00192392	0.00842813	1.30329	1.03e-05	9.82e-05	1.51251	2.85e-08	5e-07	PREDICTED: probable pre-mRNA-splicing factor ATP-dependent RNA helicase DEAH9 [Oryza sativa Japonica Group]	-	-	-
LOC_Os01g11390	--	0.55	0.34	0.5	0	0	0	0.12	0.14	0.12	0	0	0	0	0	0	0	0	0	0.13	0.15	0	0	0	0.15	0.4633	0	0.1267	0	0	0	0.0933	0.05	-8.85591	0.0130902	0.0386744	-6.98489	0.396275	1	0	1	1	-0.900464	0.690832	1	hypothetical protein OsI_00871 [Oryza sativa Indica Group]	-	-	-
LOC_Os01g11414	NCL1	6.47	5.61	4.5	10.15	11.47	14.33	6.68	7.26	6.5	8.43	9.62	7.75	1.85	1.4	1.05	2.93	2.95	2.24	0.69	1.24	0.74	1.42	0.8	1.78	5.5267	11.9833	6.8133	8.6	1.4333	2.7067	0.89	1.3333	1.11655	8.2e-08	7.87e-07	0.335976	0.377574	0.549767	0.917143	0.036902	0.11401	0.58316	0.582174	0.752232	P20Sh148J07 [Saccharum hybrid cultivar R570]	-	-	-
LOC_Os01g11460	EL5.1	0	0	0	0.3	0	0.07	0.03	0.08	0	0.08	0.13	0.08	0.28	0.03	0.52	0.66	3.97	1.68	0.53	0.9	0.58	1.75	1.02	2.31	0	0.1233	0.0367	0.0967	0.2767	2.1033	0.67	1.6933	6.94642	0.0876766	0.180533	1.39855	0.431302	0.603411	2.92646	0.000346174	0.00226592	1.33763	0.0307017	0.0985227	PREDICTED: RING-H2 finger protein ATL39 [Oryza sativa Japonica Group]	-	-	-
LOC_Os01g11470	--	0	0.13	0	0	0	0	0	0	0	0	0.26	0	2.34	1.84	2.79	0	0	0.26	0	0.18	0.15	0	0	0.17	0.0433	0	0	0.0867	2.3233	0.0867	0.11	0.0567	-5.43741	0.752533	1	6.43741	0.689229	1	-4.74458	3.5e-05	0.000292297	-0.956931	0.691306	1	PREDICTED: pentatricopeptide repeat-containing protein At5g66520 [Oryza sativa Japonica Group]	-	-	-
LOC_Os01g11480	Os04g0590900	0	0	0	0	0	0	0.19	0	0	0	0	0	4.22	1.8	4.49	3.68	7.27	5.37	1.87	1.76	1.58	4.01	5.85	0.98	0	0	0.0633	0	3.5033	5.44	1.7367	3.6133	0	1	1	-5.98489	0.6415	1	0.634878	0.480462	0.670099	1.05701	0.230932	0.424143	PREDICTED: RING-H2 finger protein ATL39 [Oryza sativa Japonica Group]	-	-	-
LOC_Os01g11500	ATL39	0.88	0.33	1.37	0.95	1.4	0.53	0	0	0	0	0	0	0.07	0.07	0	0	0	0	0	0.09	0	0	0	0.09	0.86	0.96	0	0	0.0467	0	0.03	0.03	0.158698	0.997612	0.99868	0	1	1	-5.54432	0.572874	1	0	0.933837	1	PREDICTED: RING-H2 finger protein ATL39-like [Oryza sativa Japonica Group]	-	-	-
LOC_Os01g11520	ATL57	4.65	2.86	2.25	1.84	1.95	2.8	2.46	0.31	6.93	1.21	1.15	2.03	0.3	0.32	0.54	0.82	1.19	1.1	0	0.3	0.17	1.21	0.71	0.74	3.2533	2.1967	3.2333	1.4633	0.3867	1.0367	0.1567	0.8867	-0.566603	0.0245423	0.0652787	-1.14376	0.123577	0.250879	1.42279	0.0502256	0.144285	2.50069	0.00972317	0.0396687	PREDICTED: RING-H2 finger protein ATL46 [Oryza sativa Japonica Group]	-	-	-
LOC_Os01g11550	PCF5	0.23	0.07	0.35	0.43	0.34	0.17	0.23	0.16	0.02	0.79	0.91	0.45	0.43	0.59	0.64	0.77	1.25	0.61	0.09	0.23	0.13	0.29	0.16	0.5	0.2167	0.3133	0.1367	0.7167	0.5533	0.8767	0.15	0.3167	0.532221	0.596646	0.727402	2.39064	0.00361023	0.0144719	0.66388	0.452307	0.645558	1.078	0.342176	0.549055	PREDICTED: transcription factor PCF5 [Oryza sativa Japonica Group]	-	GO:0043231//intracellular membrane-bounded organelle	GO:0003676//nucleic acid binding
LOC_Os01g11570	At5g45920	2.64	1.43	2.12	2.8	1.86	2.42	4.12	4.03	10.29	5.44	4.65	4.32	10.74	10.76	10.26	14.77	16.41	14.61	11.87	11.17	15.21	25.92	18.53	24.06	2.0633	2.36	6.1467	4.8033	10.5867	15.2633	12.75	22.8367	0.19381	0.954894	0.974473	-0.355768	0.211156	0.370139	0.527822	0.240535	0.435575	0.840855	0.050115	0.143426	PREDICTED: GDSL esterase/lipase At5g45920 [Oryza sativa Japonica Group]	-	-	-
LOC_Os01g11580	GTE4	10.4	10.15	11.38	11.01	10.32	13.54	13.29	13.45	16.88	15.46	13.95	13.81	5.83	5.96	4.32	5.94	6.05	6.56	3.06	4.71	3.77	5.36	5.53	7.76	10.6433	11.6233	14.54	14.4067	5.37	6.1833	3.8467	6.2167	0.127074	0.931588	0.960232	-0.0132907	0.31664	0.488065	0.203463	0.438519	0.633557	0.692532	0.153352	0.319957	PREDICTED: transcription factor GTE3, chloroplastic isoform X1 [Oryza sativa Japonica Group]	-	-	-
LOC_Os01g11590	HI_0077	19.36	18.1	19.21	18.73	18.78	21.17	16.8	15.87	21.87	19.69	22.34	21.4	1.17	0.99	0.91	1.53	1.53	1.29	2.92	3.37	3.21	4.21	3.24	4.52	18.89	19.56	18.18	21.1433	1.0233	1.45	3.1667	3.99	0.0502837	0.250464	0.397601	0.217851	0.606656	0.751957	0.502777	0.592059	0.759798	0.333424	0.883725	0.941806	DUF455 family protein [Zea mays]	-	-	-
LOC_Os01g11620	At5g45910	1.76	1.33	3.71	10.48	19.38	7.6	1.32	3.13	0.28	0.32	0.66	0.28	56.61	73.67	46.34	93.18	120.57	79.6	23.65	19.72	23.9	27.82	20.81	20.71	2.2667	12.4867	1.5767	0.42	58.8733	97.7833	22.4233	23.1133	2.46174	0.000277825	0.00136367	-1.90842	0.011461	0.0386287	0.731974	0.0537105	0.151902	0.0437246	0.183362	0.362923	PREDICTED: GDSL esterase/lipase At5g45910 isoform X1 [Oryza sativa Japonica Group]	ko01110//Biosynthesis of secondary metabolites;ko00901//Indole alkaloid biosynthesis	-	-
LOC_Os01g11650	At5g45910	61.31	58.67	65.72	69.13	68.05	58.12	49.34	43.14	40.39	38.53	48.71	50.68	15.94	15.75	16.5	19.68	29.25	16.46	1.63	1.18	1.74	4.1	2.47	2.71	61.9	65.1	44.29	45.9733	16.0633	21.7967	1.5167	3.0933	0.0727181	0.481967	0.632875	0.0538163	0.605766	0.751493	0.440336	0.629648	0.788319	1.02826	0.0817488	0.205079	PREDICTED: GDSL esterase/lipase At5g45910 [Oryza sativa Japonica Group]	ko01110//Biosynthesis of secondary metabolites;ko00901//Indole alkaloid biosynthesis	-	GO:0016787//hydrolase activity
LOC_Os01g11660	At1g28590	0.43	0.29	0.55	0.88	1.12	0.54	0.15	0.21	0.3	0.26	0.25	0.29	0.18	0	0	0.12	0.14	0.07	0	0	0	0.04	0.09	0	0.4233	0.8467	0.22	0.2667	0.06	0.11	0	0.0433	1	0.152944	0.27664	0.277534	0.885232	0.933862	0.874469	0.699511	0.836752	5.43741	0.538151	1	Os01g0215000, partial [Oryza sativa Japonica Group]	ko01110//Biosynthesis of secondary metabolites;ko00901//Indole alkaloid biosynthesis	-	-
LOC_Os01g11670	SCPL50	2.17	2.15	2.8	3.89	3.35	3.08	8.82	7.95	9.44	9.22	9.88	9.29	0.06	0.21	0.25	0.19	0.31	0.25	0.03	0	0	0.07	0.03	0.11	2.3733	3.44	8.7367	9.4633	0.1733	0.25	0.01	0.07	0.535494	0.178102	0.30935	0.115265	0.840024	0.908142	0.528379	0.839602	0.918	2.80735	0.333053	1	PREDICTED: serine carboxypeptidase-like 50 [Oryza sativa Japonica Group]	-	-	-
LOC_Os01g11700	At2g27360	0	0.03	0.03	0.15	1.11	0.03	0.09	0.17	0.03	0	0	0	0.21	0.13	0.25	0.07	0.14	0.14	0	0	0	0.04	0	0.08	0.02	0.43	0.0967	0	0.1967	0.1167	0	0.04	4.42626	0.00656952	0.0216643	-6.59495	0.0513058	0.128886	-0.75336	0.255351	0.45299	5.32193	0.586644	1	PREDICTED: GDSL esterase/lipase At2g27360 [Oryza sativa Japonica Group]	ko01110//Biosynthesis of secondary metabolites;ko00901//Indole alkaloid biosynthesis	-	-
LOC_Os01g11710	At5g45910	0.03	0	0	0.15	0.2	0	0.03	0	0	0	0	0	3.62	3.42	3.95	2.92	6.48	2.73	4.32	3.79	3.12	1.68	1.25	1.92	0.01	0.1167	0.01	0	3.6633	4.0433	3.7433	1.6167	3.54432	0.0875524	0.180366	-3.32193	0.802629	1	0.142388	0.509107	0.694946	-1.2113	9.05e-09	1.75e-07	PREDICTED: GDSL esterase/lipase At5g45910 isoform X2 [Oryza sativa Japonica Group]	ko01110//Biosynthesis of secondary metabolites;ko00901//Indole alkaloid biosynthesis	-	-
LOC_Os01g11730	At5g45910	0	0	0	0.25	0.44	0.03	0	0	0	0	0	0	0	0	0	0	0	0.03	0	0	0	0	0	0	0	0.24	0	0	0	0.01	0	0	7.90689	0.00320426	0.0117166	0	1	1	3.32193	0.873295	1	0	1	1	PREDICTED: GDSL esterase/lipase At5g45910 [Oryza sativa Japonica Group]	ko01110//Biosynthesis of secondary metabolites;ko00901//Indole alkaloid biosynthesis	-	-
LOC_Os01g11810	TBL38	1.09	1.58	1.84	0.92	0.99	1.07	0.58	0.93	0.55	0.43	0.68	0.45	3.53	4.85	4.04	3.44	5.89	3.45	0.14	0	0.07	0.29	0.21	0.08	1.5033	0.9933	0.6867	0.52	4.14	4.26	0.07	0.1933	-0.597815	0.0310954	0.079379	-0.401098	0.291926	0.460362	0.0412227	0.272236	0.470599	1.46566	0.394403	0.599389	PREDICTED: protein trichome birefringence-like 41 isoform X2 [Oryza sativa Japonica Group]	-	-	-
LOC_Os01g11820	--	0.05	0	0	0	0	0.05	0	0	0	0	0.04	0	0.13	0.1	0.09	0.9	1.71	1.34	0.05	0.31	0.15	0.05	0.11	0	0.0167	0.0167	0	0.0133	0.1067	1.3167	0.17	0.0533	0	0.936142	1	3.73697	0.824735	1	3.62571	1.8e-05	0.000160798	-1.67243	0.243921	0.439182	PREDICTED: probable purine permease 11 isoform X1 [Oryza sativa Japonica Group]	-	-	-
LOC_Os01g11860	DJ1B	1.16	0.43	0.64	0.45	0.25	0.21	9.78	10.41	8.66	2.97	3.06	4.72	2.7	2.37	2.19	0.51	1.14	0.55	2.02	0.96	1.62	1.19	0.81	0.98	0.7433	0.3033	9.6167	3.5833	2.42	0.7333	1.5333	0.9933	-1.29311	0.0221667	0.0600038	-1.42423	5.37e-09	7.37e-08	-1.72247	2.98e-08	4.7e-07	-0.626322	0.026066	0.0868855	PREDICTED: protein DJ-1 homolog B [Oryza sativa Japonica Group]	-	-	-
LOC_Os01g11880	DJ1B	2.31	2.03	2.71	2.12	2.85	2.08	4.1	3.6	5.12	3.64	3.41	3.94	5.44	5.69	4.13	5.65	5.36	5.88	9.13	8.98	7.87	9.61	8.42	13.39	2.35	2.35	4.2733	3.6633	5.0867	5.63	8.66	10.4733	0	0.510369	0.656906	-0.222205	0.0608877	0.147499	0.146414	0.370605	0.571675	0.274282	0.538641	0.720255	PREDICTED: protein DJ-1 homolog A [Oryza sativa Japonica Group]	-	-	-
LOC_Os01g11900	DME	7.71	7.71	8.2	8.48	9.82	9.77	9.77	9.14	9.85	8.47	8.32	7.04	13.98	11.52	7.6	14.54	9.86	10.31	2.52	2.27	2.01	4.15	2.78	3.79	7.8733	9.3567	9.5867	7.9433	11.0333	11.57	2.2667	3.5733	0.24902	0.618731	0.744472	-0.271285	0.0063386	0.023533	0.0685201	0.274074	0.472114	0.656698	0.171654	0.346552	PREDICTED: protein ROS1 [Oryza sativa Japonica Group]	-	-	-
LOC_Os01g11910	BHLH51	0.6	0.56	0.61	1.87	0.71	2.21	2.35	2.65	2.45	3.98	4.88	5.61	1.09	0.79	0.94	3.02	1.78	2.75	0.61	1.49	0.91	3.13	2.44	2.6	0.59	1.5967	2.4833	4.8233	0.94	2.5167	1.0033	2.7233	1.43628	0.00501087	0.0172174	0.957753	0.0008819	0.00427281	1.42078	0.000663464	0.00401175	1.44057	0.0014132	0.00800774	PREDICTED: transcription factor bHLH30 [Oryza sativa Japonica Group]	-	-	-
LOC_Os01g11920	TTL1	0.07	0.03	0.03	0.1	0.06	0.12	0.15	0.22	0.22	0.21	0.37	0.19	3.91	3.79	4.95	2.27	2.01	2.18	1.44	1.67	1.64	1.37	1.63	1.52	0.0433	0.0933	0.1967	0.2567	4.2167	2.1533	1.5833	1.5067	1.10692	0.20688	0.345562	0.384143	0.571569	0.724534	-0.969531	2.14e-11	5.69e-10	-0.0716047	0.0638947	0.171518	PREDICTED: inactive TPR repeat-containing thioredoxin TTL3 [Oryza sativa Japonica Group]	-	-	-
LOC_Os01g11940	RFT1	0.09	0.04	0	0	0.04	0	1.5	2.77	4.38	1.44	1.41	0.35	11.13	10.22	10.12	13.59	11.19	11.81	0.71	0.86	1.28	0.94	0.45	1.04	0.0433	0.0133	2.8833	1.0667	10.49	12.1967	0.95	0.81	-1.70044	0.510971	1	-1.43463	0.00806621	0.0288296	0.217472	0.543584	0.722257	-0.230006	0.239209	0.433785	PREDICTED: protein HEADING DATE 3B-like [Oryza sativa Japonica Group]	ko04712//Circadian rhythm - plant	-	-
LOC_Os01g11946	ABCC2	32.69	31.5	33.91	29.89	30.28	29.55	36.7	36.28	37.21	33.48	29.87	30.46	2.19	2.16	2.36	2.75	1.52	2.35	2.81	3.29	2.54	3.53	3.34	4.42	32.7	29.9067	36.73	31.27	2.2367	2.2067	2.88	3.7633	-0.128824	0.00882638	0.027747	-0.23218	0.00441277	0.0172071	-0.0194815	0.20821	0.39618	0.385942	0.877807	0.938921	PREDICTED: ABC transporter D family member 2, chloroplastic isoform X1 [Oryza sativa Japonica Group]	-	-	-
LOC_Os01g11952	ATX4	3.17	3.31	2.86	4.28	4.74	5.64	3.74	4.21	4.99	5.47	5.62	4.46	1.81	1.67	1.33	1.72	1.63	1.7	2	1.58	1.3	2.22	1.34	2.43	3.1133	4.8867	4.3133	5.1833	1.6033	1.6833	1.6267	1.9967	0.650391	0.00413351	0.0145833	0.265077	0.516406	0.677691	0.0702465	0.2599	0.458413	0.295675	0.757436	0.872067	PREDICTED: histone-lysine N-methyltransferase ATX5 [Oryza sativa Japonica Group]	-	-	-
LOC_Os01g11960	ATX3	6.26	7.98	6.41	7.71	7.58	9.35	8.53	9.62	7.66	14.92	14.56	13.94	5.39	4.84	4.2	7.49	5.93	7.21	13.46	15.04	11.04	15.1	19.02	26.4	6.8833	8.2133	8.6033	14.4733	4.81	6.8767	13.18	20.1733	0.25486	0.653561	0.77177	0.75043	0.00358182	0.0143718	0.515673	0.346678	0.547056	0.614099	0.207412	0.395382	PREDICTED: histone-lysine N-methyltransferase ATX3 [Oryza sativa Japonica Group]	-	-	-
LOC_Os01g11970	--	0.91	0.52	0.88	1.48	1.09	2.61	0.34	0.56	0.45	1.36	0.89	1.94	0.47	0.51	0.5	1.25	1.64	1.44	1.96	1.66	1.93	1.98	1.74	2.76	0.77	1.7267	0.45	1.3967	0.4933	1.4433	1.85	2.16	1.16506	0.0572537	0.129202	1.63399	0.0119694	0.0399679	1.54877	0.0171305	0.0622604	0.223506	0.656533	0.806052	Proteasome assembly chaperone 1, partial [Anthurium amnicola]	-	-	-
LOC_Os01g11990	RMF	0.36	0.83	0.98	0.25	0.23	0.27	0.45	0.48	0.98	0.24	0.23	0.18	0.76	0.61	0.61	0.48	0.36	0.33	0.2	0.45	0.11	0.16	0.16	0.13	0.7233	0.25	0.6367	0.2167	0.66	0.39	0.2533	0.15	-1.53273	0.0071594	0.023272	-1.55506	0.0126878	0.0419423	-0.758992	0.0449385	0.132791	-0.756074	0.289474	0.492312	PREDICTED: probable F-box protein At3g61730 isoform X1 [Oryza sativa Japonica Group]	-	-	-
LOC_Os01g12000	--	2.28	2.41	2.27	2.92	3.38	2.44	2.06	5.46	3.62	1.99	1.91	2.91	0.56	0.29	0.33	0.71	2.36	1	3.99	2.97	1.93	2.27	1.17	3.56	2.32	2.9133	3.7133	2.27	0.3933	1.3567	2.9633	2.3333	0.328546	0.600468	0.729907	-0.710023	0.0442485	0.114738	1.78624	0.0138135	0.05244	-0.344828	0.0622398	0.168293	PREDICTED: uncharacterized protein LOC4324639 [Oryza sativa Japonica Group]	-	-	-
LOC_Os01g12020	--	0	0	0	0	0	0	0	0	0	0	0	0	0.19	0.03	0.06	0.08	0.27	0.21	0.87	0.83	1.07	0.51	1.37	1.47	0	0	0	0	0.0933	0.1867	0.9233	1.1167	0	1	1	0	1	1	1	0.517422	0.700891	0.274275	0.825021	0.91007	PREDICTED: non-specific lipid-transfer protein A [Oryza sativa Japonica Group]	-	-	-
LOC_Os01g12030	GLU7	0	0	0	0	0	0	0	0	0	0	0	0	0.64	0.18	0.1	0	0.33	0	0	0	0	0	0	0	0	0	0	0	0.3067	0.11	0	0	0	1	1	0	1	1	-1.47917	0.149314	0.317003	0	1	1	PREDICTED: endoglucanase 1 [Oryza sativa Japonica Group]	-	-	-
LOC_Os01g12060	--	0	0	0	1.08	0.96	1.56	0	0	0	4.11	4.04	4.46	0	0	0	1.95	3.82	1.74	0	0	0	2	3.03	4.27	0	1.2	0	4.2033	0	2.5033	0	3.1	10.2288	0.000170371	0.000877198	12.0373	4.61e-09	6.36e-08	11.2896	9.13e-07	1.09e-05	11.5981	7.52e-07	9.96e-06	Os01g0220000 [Oryza sativa Japonica Group]	-	-	-
LOC_Os01g12070	GLU5	0.05	0	0.02	0	0	0	0	0	0	0	0	0	0.14	0.11	0.04	0.07	0.1	0.02	0.09	0.08	0.09	0	0	0	0.0233	0	0	0	0.0967	0.0633	0.0867	0	-4.54432	0.396616	1	0	1	1	-0.610053	0.401928	0.600884	-6.43741	0.0123778	0.0481007	PREDICTED: endoglucanase 2 [Oryza sativa Japonica Group]	-	-	-
LOC_Os01g12080	--	64.31	70.27	58.02	75.83	75.91	69.66	59.61	44.29	70.14	63.28	51.38	76.5	5.05	5.05	3.66	7.41	6.01	7.46	4.45	6.68	4.33	6.6	6.33	7.68	64.2	73.8	58.0133	63.72	4.5867	6.96	5.1533	6.87	0.201048	0.896997	0.939603	0.135362	0.971167	0.984651	0.601641	0.188515	0.371742	0.414804	0.726762	0.852669	Ectonucleotide pyrophosphatase/phosphodiesterase family member 3 [Zea mays]	-	-	-
LOC_Os01g12090	--	1.72	1.34	1.39	1.78	2.86	2.67	1.85	3.39	3.23	3.23	3.62	4.47	3.78	4.68	3.62	4.29	7.43	6.83	3.01	3.55	5.1	12.3	10.05	15.09	1.4833	2.4367	2.8233	3.7733	4.0267	6.1833	3.8867	12.48	0.716066	0.237763	0.38261	0.41844	0.492702	0.657162	0.618799	0.371223	0.57225	1.68301	3.08e-05	0.000283109	PREDICTED: 30S ribosomal protein S6 [Oryza sativa Japonica Group]	ko03010//Ribosome	-	-
LOC_Os01g12100	--	0.81	0.67	0.74	4.81	2.8	3.66	1.98	0.92	1.82	8.3	6.18	11.87	0.38	0.52	0.56	1.48	2.77	1.98	2.96	1.04	1.09	1.73	1.26	0.89	0.74	3.7567	1.5733	8.7833	0.4867	2.0767	1.6967	1.2933	2.34386	5.82e-05	0.000334815	2.48094	1.61e-07	1.76e-06	2.09326	0.00924502	0.0378571	-0.391609	0.291728	0.494754	Os01g0220400, partial [Oryza sativa Japonica Group]	-	-	-
LOC_Os01g12110	--	0	0	0	0	0	0	0	0	0	0	0	0	0.4	0.11	0.19	0	0	0.15	0	0	0	0	0.19	0	0	0	0	0	0.2333	0.05	0	0.0633	0	1	1	0	1	1	-2.22239	0.103495	0.246365	5.98489	0.576045	1	PREDICTED: uncharacterized protein LOC4324647 isoform X1 [Oryza sativa Japonica Group]	-	-	-
LOC_Os01g12130	SWEET3B	2.61	4.54	3.65	6.4	5.82	5.19	4.22	7.75	4.13	8.21	10.35	10.71	0.12	0	0	0.06	0.12	0.06	0	0	0	0	0	0	3.6	5.8033	5.3667	9.7567	0.04	0.08	0	0	0.688885	0.0990411	0.19903	0.862362	0.0557669	0.137448	1	0.737681	0.859015	0	1	1	PREDICTED: bidirectional sugar transporter SWEET3b [Oryza sativa Japonica Group]	-	-	-
LOC_Os01g12160	GH3.3	17.67	14.25	7.16	5.9	7.07	7.84	6.3	5.87	8.26	1.38	1.91	0.97	13.96	14.3	12.86	11.16	16.55	11.32	41	48.4	42.03	30.4	25.31	34.59	13.0267	6.9367	6.81	1.42	13.7067	13.01	43.81	30.1	-0.909154	8.9e-05	0.000491701	-2.26176	7.02e-16	2.41e-14	-0.0752568	0.0259079	0.0865282	-0.541497	1.48e-11	4.65e-10	PREDICTED: jasmonic acid-amido synthetase JAR2 isoform X3 [Oryza sativa Japonica Group]	ko04075//Plant hormone signal transduction	-	-
LOC_Os01g12180	--	2.21	1.16	1.97	1.72	2.62	2.7	2.81	3.32	3.65	4.53	4.46	3.49	3.7	4.02	2.74	4.7	6.15	4.55	5.14	5.42	5.68	3.95	4.21	6.83	1.78	2.3467	3.26	4.16	3.4867	5.1333	5.4133	4.9967	0.398736	0.522849	0.666814	0.351712	0.368505	0.540547	0.558047	0.306614	0.507715	-0.115551	0.0254458	0.0852075	Os01g0221300, partial [Oryza sativa Japonica Group]	-	-	-
LOC_Os01g12190	--	16.89	13.41	16.06	24.54	17.42	15.23	60.34	61.4	54.31	52.83	48.62	47.28	3.82	6.28	6.37	4.12	5.03	6.09	7.05	4.72	6.32	6.15	6.25	4.45	15.4533	19.0633	58.6833	49.5767	5.49	5.08	6.03	5.6167	0.302882	0.575722	0.710961	-0.24329	0.023085	0.0682834	-0.111978	0.161827	0.335164	-0.102444	0.205957	0.393488	PREDICTED: uncharacterized protein LOC9272458 [Oryza sativa Japonica Group]	-	-	-
LOC_Os01g12200	--	32.76	40.59	38.49	30.68	26.78	38.88	20.89	22.71	20.16	25.48	25.53	32.49	6.72	5.18	4.58	6.31	5.03	6.37	10.66	15.45	8.06	10.71	17.15	21.56	37.28	32.1133	21.2533	27.8333	5.4933	5.9033	11.39	16.4733	-0.215229	0.00815918	0.026019	0.389125	0.244688	0.408473	0.103848	0.361938	0.563042	0.532365	0.489641	0.681277	PREDICTED: uncharacterized protein LOC4324652 [Oryza sativa Japonica Group]	-	-	-
LOC_Os01g12210	ALMT9	28.16	32.14	24.81	19.33	23.12	26.13	12.3	18.14	7.14	25.53	25.1	19.69	0	0.1	0.05	0.08	0.07	0.02	0.03	0.07	0.03	0.2	0.29	0.16	28.37	22.86	12.5267	23.44	0.05	0.0567	0.0433	0.2167	-0.311541	0.000661839	0.00294911	0.90397	0.0553219	0.136659	0.180572	0.922249	0.961733	2.32193	0.0671007	0.177416	PREDICTED: aluminum-activated malate transporter 9 [Oryza sativa Japonica Group]	-	-	-
LOC_Os01g12220	Os01g0221700	6.37	5.48	9.7	9.74	9.61	12.56	9.91	9.55	6.35	7.72	6.65	6.39	0.34	0.31	0.28	0	0.06	0.06	0.21	0.16	0.07	0	0.07	0.31	7.1833	10.6367	8.6033	6.92	0.31	0.04	0.1467	0.1267	0.566321	0.165813	0.293232	-0.314124	0.113603	0.236362	-2.9542	0.0234703	0.0800429	-0.211504	0.685725	0.826022	PREDICTED: GDT1-like protein 1, chloroplastic [Oryza sativa Japonica Group]	-	GO:0031224//intrinsic component of membrane;GO:0042170//plastid membrane	-
LOC_Os01g12230	--	0.12	0.3	0.33	0.47	0.5	0.35	0.57	0.78	0.48	0.72	0.6	0.53	0	0.11	0	0.11	0.35	0.05	0	0	0	0.12	0	0	0.25	0.44	0.61	0.6167	0.0367	0.17	0	0.04	0.815575	0.458747	0.611873	0.0156816	0.828006	0.901542	2.21299	0.307949	0.509082	5.32193	0.70439	1	PREDICTED: peptidase C45, acyl-coenzyme A/6-aminopenicillanic acid acyl-transferase isoform X1 [Zea mays]	-	-	-
LOC_Os01g12250	--	0	0	0	0	0	0	0.03	0	0	0	0.03	0	0.16	0.2	0.12	0.03	0.12	0.03	0.3	0.3	0.18	0.15	0.07	0.04	0	0	0.01	0.01	0.16	0.06	0.26	0.0867	0	1	1	0	0.988637	1	-1.41504	0.15287	0.322327	-1.58496	0.0754946	0.193461	V-type proton ATPase subunit E [Zea mays]	-	-	-
LOC_Os01g12260	VATE	1.77	2.21	0.91	1.24	1.85	1.76	0.93	1.2	2.27	1.59	0.65	1.2	2.34	2.14	2.02	2.19	2.62	2.36	0.58	0.85	0.71	0.79	0.54	0.55	1.63	1.6167	1.4667	1.1467	2.1667	2.39	0.7133	0.6267	-0.0118497	0.626364	0.750044	-0.355095	0.328391	0.500206	0.141533	0.509123	0.694946	-0.186878	0.344145	0.550912	PREDICTED: V-type proton ATPase subunit E [Oryza sativa Japonica Group]	ko01100//Metabolic pathways;ko00190//Oxidative phosphorylation;ko04145//Phagosome	-	-
LOC_Os01g12270	--	23.17	32.55	10.2	8.06	5.83	5.88	9.24	11.76	7.78	9.92	5.57	6.54	0.35	1.33	0.51	0.39	0	1.38	0.21	0.24	0.4	1.06	0.42	0.47	21.9733	6.59	9.5933	7.3433	0.73	0.59	0.2833	0.65	-1.7374	4.06e-06	2.96e-05	-0.385597	0.174196	0.323197	-0.307182	0.639653	0.796744	1.19794	0.561786	0.736989	PREDICTED: uncharacterized protein LOC4326700 [Oryza sativa Japonica Group]	-	-	-
LOC_Os01g12280	--	2.41	3.05	2.06	1.62	2	1.66	2.41	2.48	3.59	3.94	2.48	2.65	5.1	5.02	4.09	6.69	5.39	4.82	1.35	2.21	2.31	2.78	1.91	2.28	2.5067	1.76	2.8267	3.0233	4.7367	5.6333	1.9567	2.3233	-0.510195	0.00940869	0.0292568	0.0970383	0.873114	0.926628	0.250117	0.712945	0.844196	0.247798	0.744588	0.864056	hAT dimerisation domain-containing protein -like [Oryza sativa Japonica Group]	-	-	-
LOC_Os01g12290	At2g19130	0.07	0.22	0.07	0	0.1	0.02	0.1	0.12	0.15	0.02	0.04	0.05	0.02	0.06	0	0.07	0.12	0.1	0.28	0.46	0.23	0.72	0.43	0.4	0.12	0.04	0.1233	0.0367	0.0267	0.0967	0.3233	0.5167	-1.58496	0.196731	0.33275	-1.75002	0.0963948	0.209308	1.85798	0.29441	0.495217	0.676212	0.522971	0.707907	PREDICTED: G-type lectin S-receptor-like serine/threonine-protein kinase At2g19130 isoform X1 [Oryza sativa Japonica Group]	-	-	-
LOC_Os01g12304	At2g27360	1.78	2.86	1.66	1.28	1.64	2.32	2.32	2.36	3.06	2.51	2.07	2.21	0.27	0.08	0.11	0.51	0.62	0.19	0.37	0.53	0.97	0.47	0.6	0.72	2.1	1.7467	2.58	2.2633	0.1533	0.44	0.6233	0.5967	-0.265785	0.205998	0.344432	-0.188922	0.248466	0.412293	1.52083	0.183063	0.364973	-0.0630787	0.482978	0.675995	Os01g0223000, partial [Oryza sativa Japonica Group]	ko01110//Biosynthesis of secondary metabolites;ko00901//Indole alkaloid biosynthesis	-	GO:0016787//hydrolase activity
LOC_Os01g12320	At1g28600	31.23	32.6	28.19	32.09	32.11	33.56	26.41	33.98	28.66	26.9	27.06	33.46	2.57	1.88	2.35	3.23	5.45	2.74	0.71	0.22	0.39	0.23	0.32	0.32	30.6733	32.5867	29.6833	29.14	2.2667	3.8067	0.44	0.29	0.0872968	0.353298	0.508738	-0.0266522	0.329954	0.501778	0.747956	0.180621	0.361527	-0.601451	0.131775	0.287817	PREDICTED: GDSL esterase/lipase At5g45910 isoform X1 [Oryza sativa Japonica Group]	ko01110//Biosynthesis of secondary metabolites;ko00901//Indole alkaloid biosynthesis	-	GO:0016787//hydrolase activity
LOC_Os01g12330	--	0	0	0	0.02	0	0	0	0	0	0.02	0.1	0	0.02	0	0.08	0.44	1.12	0.51	0.02	0	0.02	0	0.05	0.14	0	0.0067	0	0.04	0.0333	0.69	0.0133	0.0633	2.73697	0.875951	1	5.32193	0.305875	1	4.37156	9.59e-06	9.2e-05	2.24793	0.493096	0.684237	Os01g0223300, partial [Oryza sativa Japonica Group]	-	-	-
LOC_Os01g12340	PIF1	0.02	0.01	0	4.33	4.05	3.29	0	0.05	0.01	5.13	4.43	4.44	0	0.01	0.02	0.78	0.83	0.78	0.02	0.06	0.02	1.05	1.3	1.08	0.01	3.89	0.02	4.6667	0.01	0.7967	0.0333	1.1433	8.60363	3.84e-24	2.31e-22	7.86625	2.24e-40	4.11e-38	6.3159	2.97e-14	1.18e-12	5.10014	7.46e-18	5.49e-16	Os01g0244200 [Oryza sativa Japonica Group]	-	GO:0043231//intracellular membrane-bounded organelle	GO:0004386//helicase activity
LOC_Os01g12350	--	0	0	0	0.74	0.94	1.17	0	0	0	1.31	0.88	0.58	0	0	0	0.1	0.27	0.06	0	0.02	0.02	0.29	0.07	0.28	0	0.95	0	0.9233	0	0.1433	0.0133	0.2133	9.89178	8.06e-11	1.23e-09	9.85071	3.28e-10	5.4e-09	7.16323	0.000877434	0.00512418	4	0.00657914	0.0287177	OSJNBa0096F01.6 [Oryza sativa Japonica Group]	-	-	-
LOC_Os01g12360	TY3B-I	0	0	0	0.39	0.57	0.53	0.01	0	0	0.65	0.58	0.06	0	0	0	0.06	0.12	0.07	0	0.02	0	0.08	0.04	0.3	0	0.4967	0.0033	0.43	0	0.0833	0.0067	0.14	8.95613	6.59e-11	1.02e-09	7.01123	1.6e-06	1.47e-05	6.38082	0.000283011	0.0019045	4.39232	0.00521803	0.0237334	OSJNBa0016O02.22 [Oryza sativa Japonica Group]	-	-	-
LOC_Os01g12374	--	0	0	0	2.18	2.31	0.98	0	0	0	1.66	2.11	0.75	0	0	0	0.27	0.48	0.14	0	0	0	0.06	0.11	0.32	0	1.8233	0	1.5067	0	0.2967	0	0.1633	10.8324	1.82e-08	1.93e-07	10.5571	1.62e-07	1.77e-06	8.2127	0.00737599	0.0315824	7.35168	0.129914	1	helicase-like protein [Oryza sativa Japonica Group]	-	GO:0043231//intracellular membrane-bounded organelle	-
LOC_Os01g12381	At1g31550	0.18	0.1	0.22	0.69	0.56	0.53	0.89	0.36	1.71	1.89	1.91	1.89	0.75	0.55	0.54	0.84	1.97	1.4	0.72	0.28	0.92	1.22	0.48	1.68	0.1667	0.5933	0.9867	1.8967	0.6133	1.4033	0.64	1.1267	1.83188	0.0541822	0.12381	0.942831	0.131629	0.262736	1.19411	0.111851	0.258983	0.815917	0.615252	0.776014	PREDICTED: GDSL esterase/lipase At1g31550-like [Oryza sativa Japonica Group]	ko01110//Biosynthesis of secondary metabolites;ko00901//Indole alkaloid biosynthesis	-	-
LOC_Os01g12390	At4g23740	4.67	3.67	4.51	10.35	9.65	10.48	4.24	5.22	4.14	8.91	11.5	10.01	6.8	6.69	6.87	8.49	8.84	6.38	5.67	4.58	5.39	3.48	3.01	3.17	4.2833	10.16	4.5333	10.14	6.7867	7.9033	5.2133	3.22	1.24609	9.03e-11	1.36e-09	1.16141	1.43e-05	0.000107856	0.219758	0.525164	0.707371	-0.695145	1.51e-05	0.000150415	PREDICTED: probable inactive receptor kinase At4g23740 [Oryza sativa Japonica Group]	-	GO:0031224//intrinsic component of membrane	GO:0016772//transferase activity, transferring phosphorus-containing groups;GO:0032550//purine ribonucleoside binding
LOC_Os01g12400	At2g19130	4.65	5.34	6.45	3.84	3.8	4.05	4.83	5.25	5.09	4.59	4.4	4.95	1.25	0.93	0.99	1.41	1.01	0.76	3.52	3.44	3.96	3.31	2.73	2.68	5.48	3.8967	5.0567	4.6467	1.0567	1.06	3.64	2.9067	-0.491935	0.000412211	0.00193773	-0.121991	0.122159	0.248963	0.00454392	0.332804	0.533927	-0.324573	0.00791374	0.0334821	Os01g0223700 [Oryza sativa Japonica Group]	-	-	GO:0004672//protein kinase activity;GO:0032550//purine ribonucleoside binding
LOC_Os01g12410	At2g19130	0.17	0.1	0.07	0.15	0.04	0.16	0.17	0	0	0.05	0.08	0	0.2	0.11	0.22	0.4	0.36	0.4	1.49	1.4	1.57	1.24	0.87	1.16	0.1133	0.1167	0.0567	0.0433	0.1767	0.3867	1.4867	1.09	0.0418202	0.917808	0.95218	-0.387023	0.807792	0.889722	1.13006	0.182732	0.364498	-0.447753	0.0124515	0.048304	Os01g0223800 [Oryza sativa Japonica Group]	-	-	GO:0004672//protein kinase activity;GO:0032550//purine ribonucleoside binding
LOC_Os01g12420	At2g19130	0.06	0.05	0.06	0.15	0.07	0.04	0.02	0	0.02	0	0	0.02	0.45	0.4	0.2	0.56	1.08	0.6	0.35	0.26	0.5	0.27	0.08	0.19	0.0567	0.0867	0.0133	0.0067	0.35	0.7467	0.37	0.18	0.612977	0.679303	0.79088	-1	0.77828	1	1.09311	0.0970676	0.234815	-1.03953	0.0319735	0.101613	PREDICTED: G-type lectin S-receptor-like serine/threonine-protein kinase At2g19130 [Oryza sativa Japonica Group]	-	-	-
LOC_Os01g12430	At2g19130	0	0	0	0.09	0	0.08	0	0	0	0.1	0.05	0	1.64	1.23	1.19	1.64	1.46	2.1	0.29	0.68	0.24	1.37	1.21	2.27	0	0.0567	0	0.05	1.3533	1.7333	0.4033	1.6167	5.82443	0.12612	0.238713	5.64386	0.175985	0.325294	0.357032	0.882249	0.940472	2.00298	8.49e-05	0.000685706	PREDICTED: G-type lectin S-receptor-like serine/threonine-protein kinase At2g19130 [Oryza sativa Japonica Group]	-	-	-
LOC_Os01g12440	CRF3	0.09	0.05	0.08	0.17	0.08	0.26	0.16	0	0	0.03	0.23	0.37	0.78	0.87	1.18	1.15	1.74	1.72	2.37	3.54	2.94	3.8	2.26	8.07	0.0733	0.17	0.0533	0.21	0.9433	1.5367	2.95	4.71	1.21299	0.34418	0.498797	1.97728	0.275982	0.443806	0.703965	0.330012	0.530964	0.675012	0.484915	0.677439	PREDICTED: ethylene-responsive transcription factor CRF2 [Oryza sativa Japonica Group]	-	-	-
LOC_Os01g12460	PDV1	0	0	0	0	0	0	0	0	0.05	0	0.14	0	1.13	2.96	2.29	0.52	0.71	0.84	1.85	4.04	2.69	1.42	2.42	4.84	0	0	0.0167	0.0467	2.1267	0.69	2.86	2.8933	0	1	1	1.48543	0.73482	1	-1.62393	9.39e-05	0.000708398	0.0167174	0.395875	0.60089	PREDICTED: plastid division protein PDV1 [Oryza sativa Japonica Group]	-	-	-
LOC_Os01g12464	--	0.15	0.37	0.27	0.26	0.12	0.35	0.19	0.29	0.97	0.37	0.67	1.06	5.17	5.77	4.76	10.43	9.21	14.42	2.18	2.58	1.95	2.21	2.34	3.51	0.2633	0.2433	0.4833	0.7	5.2333	11.3533	2.2367	2.6867	-0.113956	0.769226	0.8562	0.534336	0.629743	0.768977	1.11731	0.00297518	0.0147358	0.264467	0.775477	0.882917	CHCH domain containing protein [Zea mays]	-	-	-
LOC_Os01g12470	MTM1	2.07	2.69	2.02	2.07	2.35	2.31	3.15	3.26	4.16	4.38	4.75	4.85	1.99	1.67	2.58	3.23	2.45	3.01	6.51	9.54	8.37	10.71	11	13.98	2.26	2.2433	3.5233	4.66	2.08	2.8967	8.14	11.8967	-0.0106788	0.488881	0.638868	0.403389	0.238364	0.401034	0.47781	0.647936	0.801568	0.547457	0.347477	0.554055	PREDICTED: mitochondrial carrier protein MTM1 isoform X2 [Oryza sativa Japonica Group]	-	GO:0031224//intrinsic component of membrane	-
LOC_Os01g12490	YUC2	3.22	2.47	2.25	1.66	2.41	2.01	0.82	0.43	1.15	1.34	0.98	1.51	0.12	0.05	0	0	0.04	0	0	0	0	0	0	0	2.6467	2.0267	0.8	1.2767	0.0567	0.0133	0	0	-0.385068	0.0309107	0.0789795	0.67431	0.200036	0.356971	-2.08746	0.269408	0.46808	0	1	1	PREDICTED: indole-3-pyruvate monooxygenase YUCCA2 [Oryza sativa Japonica Group]	ko01100//Metabolic pathways;ko00380//Tryptophan metabolism	-	GO:0000166//nucleotide binding;GO:0016491//oxidoreductase activity
LOC_Os01g12520	BAC2	0.29	0.62	0.84	2.07	0.58	0.94	2.81	3.32	2.17	3.97	8.15	6.04	8.74	10.08	10.02	2.48	7.61	4	3.69	5.65	2.5	3.85	3.82	5.28	0.5833	1.1967	2.7667	6.0533	9.6133	4.6967	3.9467	4.3167	1.03663	0.205302	0.343585	1.12958	0.0131592	0.0432134	-1.0334	3.23e-05	0.00027205	0.129283	0.510266	0.698296	PREDICTED: mitochondrial arginine transporter BAC2 [Oryza sativa Japonica Group]	-	-	-
LOC_Os01g12530	PIPC	32.8	34.63	34.65	29.34	32.42	35.38	36.11	33.75	34.08	34.18	33.79	35.18	8.25	5.71	6.55	9.43	8.19	8.33	9.37	9.23	7.89	12.11	11.58	17.81	34.0267	32.38	34.6467	34.3833	6.8367	8.65	8.83	13.8333	-0.0715628	0.0320467	0.0812566	-0.0110071	0.146874	0.284555	0.339407	0.905523	0.952766	0.647663	0.145273	0.30829	PREDICTED: SMR domain-containing protein At5g58720 [Oryza sativa Japonica Group]	-	-	-
LOC_Os01g12540	der	2.2	2.01	1.47	2.62	2.2	3.31	3.53	3.66	4.61	5.31	4.9	5.24	3.89	3.01	2.39	4.17	3.49	4.2	6.02	7.6	6.25	9.33	5.94	9.4	1.8933	2.71	3.9333	5.15	3.0967	3.9533	6.6233	8.2233	0.517364	0.178979	0.310359	0.38882	0.172711	0.32112	0.352354	0.87002	0.934582	0.312166	0.847858	0.922454	PREDICTED: GTPase Der [Oryza sativa Japonica Group]	-	-	-
LOC_Os01g12550	--	5.21	6.81	5.75	4.93	5.03	5	8.09	8.44	8.2	7.1	6.74	8.11	2.18	2.38	1.58	3.62	2.07	2.98	1.61	2.05	2.16	2.29	2.27	3.35	5.9233	4.9867	8.2433	7.3167	2.0467	2.89	1.94	2.6367	-0.248334	0.0197897	0.0547079	-0.172041	0.0659754	0.157195	0.497793	0.541854	0.721092	0.442659	0.828292	0.912218	GTP binding [Zea mays]	-	-	-
LOC_Os01g12560	KPHMT1	14.31	11.08	10.04	13.89	11.73	15.2	1.88	1.57	4.05	1.7	1.37	2.02	2.88	4.26	3.33	3.39	4.22	3.38	4.28	3.57	4.14	3.48	1.69	2.82	11.81	13.6067	2.5	1.6967	3.49	3.6633	3.9967	2.6633	0.204305	0.90541	0.945006	-0.559225	0.0965694	0.209558	0.0699299	0.317721	0.519017	-0.585564	0.00300421	0.0150745	PREDICTED: 3-methyl-2-oxobutanoate hydroxymethyltransferase 1, mitochondrial [Oryza sativa Japonica Group]	ko01100//Metabolic pathways;ko01110//Biosynthesis of secondary metabolites;ko00770//Pantothenate and CoA biosynthesis	-	-
LOC_Os01g12580	LEA14-A	1.03	1.18	0.89	1.48	0.97	0.94	0.23	0.18	0.16	0.27	1.24	0.88	31.64	39.01	69.55	42.36	29.03	89.83	687.37	990.64	782.65	709.17	1064.1	1301.46	1.0333	1.13	0.19	0.7967	46.7333	53.74	820.22	1024.91	0.129017	0.924995	0.956651	2.06798	0.0163933	0.0517494	0.201544	0.825581	0.911415	0.321414	0.857101	0.927518	PREDICTED: late embryogenesis abundant protein Lea14-A [Oryza sativa Japonica Group]	-	-	-
LOC_Os01g12590	TY3B-I	0	0	0	0.08	0.08	0.05	0	0.01	0	0.04	0.01	0.04	0	0	0	0.03	0.02	0	0	0	0	0.15	0.12	0.18	0	0.07	0.0033	0.03	0	0.0167	0	0.15	6.12928	0.000788419	0.00344442	3.16993	0.11153	0.233205	4.05889	0.242997	0.438269	7.22882	1.46e-05	0.000145523	OSJNBb0026I12.10 [Oryza sativa Japonica Group]	-	GO:0043231//intracellular membrane-bounded organelle	-
LOC_Os01g12600	--	0	0.03	0.09	0.05	0.11	0.1	0.11	0.03	0.09	0.02	0.03	0.02	0.01	0	0.01	0.06	0.01	0.01	0.02	0.02	0.03	0.18	0.16	0.2	0.04	0.0867	0.0767	0.0233	0.0067	0.0267	0.0233	0.18	1.11548	0.467849	0.620015	-1.71621	0.0988124	0.213323	2	0.48711	0.675821	2.94753	0.0125008	0.0484725	OSJNBb0085F13.9 [Oryza sativa Japonica Group]	-	-	-
LOC_Os01g12640	--	0.17	0.48	0.22	0.29	0.37	0.16	0.18	0.03	0.48	0.03	0	0.08	3.93	3.43	3.74	6.79	8.02	6.16	3.43	5.19	2.77	4.87	7.09	9.56	0.29	0.2733	0.23	0.0367	3.7	6.99	3.7967	7.1733	-0.0853915	0.744857	0.838645	-2.64909	0.0554437	0.136933	0.917767	0.00406489	0.0192279	0.91791	0.0429495	0.127987	Os01g0226200 [Oryza sativa Japonica Group]	-	-	-
LOC_Os01g12650	RTNLB1	1.9	1.07	1.29	2.76	2.65	2.34	3.01	3.37	2.97	3.08	2.37	2.98	25.28	19.1	16	30.47	31.61	21.5	0.72	0.58	1.5	0.77	0.85	1.37	1.42	2.5833	3.1167	2.81	20.1267	27.86	0.9333	0.9967	0.863343	0.0392878	0.0957585	-0.149434	0.266674	0.433075	0.469087	0.446855	0.64091	0.0947187	0.544498	0.724754	PREDICTED: reticulon-like protein B1 [Oryza sativa Japonica Group]	-	GO:0031090//organelle membrane;GO:0031224//intrinsic component of membrane;GO:0043231//intracellular membrane-bounded organelle	-
LOC_Os01g12660	spast	0	0.02	0.05	0.19	0.14	0.27	0.06	0.02	0.05	0.04	0.08	0.08	2.71	3.01	3.71	3.16	2.05	6.12	46.02	49.1	41.33	48.52	57.69	99.62	0.0233	0.2	0.0433	0.0667	3.1433	3.7767	45.4833	68.61	3.09954	0.00728831	0.0236331	0.621488	0.708301	0.824952	0.264818	0.864374	0.931532	0.593081	0.319218	0.525417	P-loop containing nucleoside triphosphate hydrolase superfamily protein [Zea mays]	-	-	-
LOC_Os01g12670	SNRNP59	2.91	3.96	4.01	3.15	3	2.55	3.71	2.58	4.78	3.71	2.74	3.07	1.9	2.03	1.77	2.59	2.3	3.31	9.2	11.7	8.81	8.55	9.58	13.82	3.6267	2.9	3.69	3.1733	1.9	2.7333	9.9033	10.65	-0.322591	0.0451683	0.107324	-0.217622	0.171629	0.319564	0.524662	0.444027	0.638632	0.104867	0.173718	0.349508	PREDICTED: U11/U12 small nuclear ribonucleoprotein 59 kDa protein [Oryza sativa Japonica Group]	-	-	-
LOC_Os01g12680	SLAH3	16.5	15.83	17.05	9.46	8.55	10.99	24.49	38.71	18.28	22.78	23.6	25.32	0.13	0.12	0.34	0.16	0.16	0.12	0.02	0.18	0.06	0.09	0.09	0.13	16.46	9.6667	27.16	23.9	0.1967	0.1467	0.0867	0.1033	-0.767874	3.35e-14	8.07e-13	-0.184473	0.252987	0.417548	-0.423211	0.329489	0.530604	0.253757	0.929574	0.965518	PREDICTED: S-type anion channel SLAH3 isoform X2 [Oryza sativa Japonica Group]	-	GO:0031224//intrinsic component of membrane	GO:0005244//voltage-gated ion channel activity
LOC_Os01g12690	OFP7	0	0.06	0.07	0.08	0	0	0.19	0.04	0.7	0	0	0	2.31	1.87	2.53	0.17	0.28	0.12	0.11	0.21	0	0	0.15	0	0.0433	0.0267	0.31	0	2.2367	0.19	0.1067	0.05	-0.70044	0.72695	0.825222	-8.27612	0.00247018	0.0104489	-3.55728	1.4e-15	6.86e-14	-1.09311	0.535433	0.718253	transcription repressor OFP3-like [Aegilops tauschii subsp. tauschii] [Aegilops tauschii]	-	-	-
LOC_Os01g12710	NYC1	24.07	25.22	23.02	39.71	43.06	46.68	22.65	29.98	20.21	35.59	37.74	40.67	13.18	13.38	19.79	18.16	11.86	15.33	6.54	6.95	6.12	16.35	7	10.44	24.1033	43.15	24.28	38	15.45	15.1167	6.5367	11.2633	0.840128	2.3e-09	2.83e-08	0.646231	0.0456764	0.117748	-0.0314668	0.129521	0.287861	0.785007	0.138306	0.297838	PREDICTED: probable chlorophyll(ide) b reductase NYC1, chloroplastic [Oryza sativa Japonica Group]	ko01100//Metabolic pathways;ko01110//Biosynthesis of secondary metabolites;ko00860//Porphyrin and chlorophyll metabolism	-	-
LOC_Os01g12720	PERK1	9.22	9.22	10.44	17.01	12.87	15.59	17.4	19.86	15.57	15.75	19.7	19.51	4.97	4.11	6.65	7.51	7.62	6.88	0.53	0.76	0.75	1.55	1.27	1.1	9.6267	15.1567	17.61	18.32	5.2433	7.3367	0.68	1.3067	0.654844	0.00377109	0.0134863	0.0570246	0.620526	0.761831	0.48464	0.523246	0.705923	0.942285	0.129797	0.28499	PREDICTED: proline-rich receptor-like protein kinase PERK1 [Oryza sativa Japonica Group]	-	-	-
LOC_Os01g12730	RAB7	33.98	36.65	41.17	35.92	35.28	43.92	43.81	43.97	48.37	35.95	37.5	37.32	15.67	13.99	14.19	33.09	30.62	30.01	8.98	8.68	8.67	24.75	23.27	22	37.2667	38.3733	45.3833	36.9233	14.6167	31.24	8.7767	23.34	0.0422183	0.268121	0.417743	-0.29763	0.000292763	0.00161645	1.09578	2.48e-07	3.31e-06	1.41106	6.48e-07	8.7e-06	PREDICTED: ras-related protein Rab7 [Oryza sativa Japonica Group]	ko04144//Endocytosis;ko04145//Phagosome	-	GO:0003824//catalytic activity;GO:0032550//purine ribonucleoside binding
LOC_Os01g12740	CYP71A4	20.68	23.09	23.49	19.35	18.9	22.87	48.18	64.39	44.62	61.85	71.61	73.88	1.06	1.27	1.5	2.45	3.2	2.23	1.21	1.44	1.79	2.42	1.74	1.84	22.42	20.3733	52.3967	69.1133	1.2767	2.6267	1.48	2	-0.138104	0.0095205	0.0295389	0.399489	0.328848	0.500694	1.04085	0.0196296	0.0692753	0.434403	0.823094	0.909239	PREDICTED: cytochrome P450 71A1 [Oryza sativa Japonica Group]	-	-	-
LOC_Os01g12750	CYP71A1	6.41	8.82	8.09	12.62	10.74	17.41	11.41	15.1	12.94	23.14	23.14	27.43	0.83	1.11	1.33	1.65	2.24	1.13	0.26	0.5	0.5	0.35	0.09	0.39	7.7733	13.59	13.15	24.57	1.09	1.6733	0.42	0.2767	0.80594	0.00254754	0.00962921	0.901835	0.00020952	0.00119806	0.618397	0.473822	0.664529	-0.60224	0.150534	0.31584	PREDICTED: cytochrome P450 71A1 [Oryza sativa Japonica Group]	-	-	-
LOC_Os01g12760	CYP71A6	1.13	1.01	0.41	2.25	2.07	2	0.11	0.13	0.23	1.89	1.35	0.82	1.09	0.95	2.98	1.48	1.04	1.21	1.3	0.98	1.73	0.93	0.19	0.57	0.85	2.1067	0.1567	1.3533	1.6733	1.2433	1.3367	0.5633	1.30943	0.00330457	0.0120398	3.11075	8.81e-07	8.49e-06	-0.428512	0.0891174	0.220835	-1.24658	0.00303104	0.0151815	PREDICTED: cytochrome P450 71A1 [Oryza sativa Japonica Group]	-	GO:0043231//intracellular membrane-bounded organelle	GO:0016491//oxidoreductase activity;GO:0046872//metal ion binding
LOC_Os01g12770	CYP71A26	28.54	26.37	20.84	13.96	14.48	17.21	25.88	35.9	27.92	25.24	28.68	35.52	0.1	0.16	0.44	0.86	1.67	1.36	0.33	0.1	0.29	0.03	0	0.13	25.25	15.2167	29.9	29.8133	0.2333	1.2967	0.24	0.0533	-0.730631	2.86e-10	4.01e-09	-0.0041878	0.471388	0.639534	2.47434	0.000236826	0.00162949	-2.16993	0.0250649	0.0841746	PREDICTED: cytochrome P450 71A1 [Oryza sativa Japonica Group]	-	-	GO:0016491//oxidoreductase activity;GO:0046872//metal ion binding
LOC_Os01g12790	At3g47570	0.09	0.07	0.12	0.33	0.31	0.63	0.03	0.04	0.01	0.88	0.83	0.28	0	0	0.02	0.05	0.18	0.1	0.03	0	0.04	0.01	0.07	0.07	0.0933	0.4233	0.0267	0.6633	0.0067	0.11	0.0233	0.05	2.18133	0.000778224	0.00340459	4.63662	1.1e-07	1.23e-06	4.04439	0.0190668	0.0677348	1.09954	0.651736	0.803119	Os01g0228200 [Oryza sativa Japonica Group]	-	-	-
LOC_Os01g12800	mpv17	12.2	12.57	14.01	15.59	13.72	13.17	13.51	14.6	13.03	14.14	15.22	17.83	5.82	5.18	5.34	5	5.96	4.98	8.86	8.62	9.35	9.5	10.48	14.99	12.9267	14.16	13.7133	15.73	5.4467	5.3133	8.9433	11.6567	0.131471	0.791725	0.871164	0.197939	0.850911	0.91419	-0.0357564	0.10252	0.244814	0.382271	0.988161	0.994486	PREDICTED: protein Mpv17 [Oryza sativa Japonica Group]	ko04146//Peroxisome	-	-
LOC_Os01g12810	At5g25630	42.55	39.05	43.05	69.57	67.62	65.67	167.18	198.14	122.2	111.45	135.91	120.47	3.11	2.67	2.54	2.34	2.47	2.18	4.05	4.03	3.51	6.61	5	7.21	41.55	67.62	162.507	122.61	2.7733	2.33	3.8633	6.2733	0.702602	1.37e-05	9.03e-05	-0.406422	0.0316777	0.0880698	-0.251291	0.00832125	0.0348395	0.699386	0.0798118	0.201648	PREDICTED: pentatricopeptide repeat-containing protein At5g25630 [Oryza sativa Japonica Group]	-	-	-
LOC_Os01g12820	--	0.15	0.05	0	0.16	0	0.08	0	0.03	0	0.12	0.22	0.13	10.79	13.46	12.92	40.05	50.86	46.53	2.36	3.45	3.2	10.98	11.26	11.79	0.0667	0.08	0.01	0.1567	12.39	45.8133	3.0033	11.3433	0.263034	0.895036	0.938787	3.96963	0.0179267	0.0557036	1.88659	2.02e-18	1.44e-16	1.91721	1.91e-12	6.78e-11	PREDICTED: uncharacterized protein LOC4327188 [Oryza sativa Japonica Group]	-	-	-
LOC_Os01g12830	HPPR	165.67	154.44	167.46	163.18	167.43	155.08	121.27	137.32	104.71	84.43	104.93	97.51	18.6	17.86	18.6	9.77	18.35	11.03	7.78	13.54	7.9	4.9	5.43	8.06	162.523	161.897	121.1	95.6233	18.3533	13.05	9.74	6.13	-0.00557358	0.132179	0.24769	-0.340764	0.0182626	0.0565406	-0.491992	0.000184285	0.00130502	-0.668035	1.99e-05	0.000191781	PREDICTED: hydroxyphenylpyruvate reductase isoform X1 [Oryza sativa Japonica Group]	ko01100//Metabolic pathways;ko01110//Biosynthesis of secondary metabolites;ko01200//Carbon metabolism;ko00630//Glyoxylate and dicarboxylate metabolism;ko00260//Glycine, serine and threonine metabolism	-	-
LOC_Os01g12840	--	2.54	2.06	1.94	2	1.6	2.01	4.63	6.4	4.88	5.56	5.29	5.32	0.69	0.71	0.76	0.57	0.5	0.63	2.63	3.69	3.18	1.41	2	2.77	2.18	1.87	5.3033	5.39	0.72	0.5667	3.1667	2.06	-0.22129	0.065132	0.143128	0.0233858	0.53946	0.697698	-0.345497	0.0525853	0.149508	-0.620321	0.000116734	0.000915882	glyoxylate reductase [Zea mays]	-	-	-
LOC_Os01g12870	v1g169424	8.92	8.18	6.38	7.3	8.95	10.24	8.64	8.33	12.98	10.2	9.4	11.48	13.35	10.05	12.11	10.43	12.33	10.82	21.32	21.43	20.06	27.27	19.41	34.37	7.8267	8.83	9.9833	10.36	11.8367	11.1933	20.9367	27.0167	0.174015	0.940817	0.96581	0.0534305	0.664363	0.793645	-0.0806231	0.0135054	0.0515091	0.367818	0.908516	0.955079	PREDICTED: eukaryotic translation initiation factor 3 subunit L [Oryza sativa Japonica Group]	-	GO:0043234//protein complex;GO:0070993//translation preinitiation complex	GO:0008135//translation factor activity, RNA binding
LOC_Os01g12900	RAC1	1.02	1.23	1.05	1.16	1.82	0.97	1.23	1.67	2.45	2.31	2.05	1.71	2.13	1.86	0.97	1.98	1.94	1.72	2.08	2.51	3.5	3.5	2.1	2.12	1.1	1.3167	1.7833	2.0233	1.6533	1.88	2.6967	2.5733	0.259387	0.85222	0.911998	0.182158	0.869574	0.924702	0.185355	0.722245	0.850346	-0.0675389	0.289216	0.492076	PREDICTED: rac-like GTP-binding protein 1 [Oryza sativa Japonica Group]	ko04145//Phagosome	-	-
LOC_Os01g12910	--	2.4	2.73	1.6	3.37	2.23	1.82	1.93	2.3	2.65	4.48	5.14	5.12	0.87	0.69	0.57	0.97	1.74	1.72	0.97	0.24	0.6	3.23	1.67	1.32	2.2433	2.4733	2.2933	4.9133	0.71	1.4767	0.6033	2.0733	0.140813	0.964517	0.980712	1.09926	0.00155076	0.00698673	1.05645	0.169525	0.346482	1.78092	0.0376213	0.115539	PREDICTED: acyl-coenzyme A thioesterase 13 [Oryza sativa Japonica Group]	-	-	-
LOC_Os01g12920	--	10.99	13.26	11.14	5.17	4.38	4.13	10.55	11.39	14.71	15.45	15.14	13.52	0.57	0.28	0.56	0.71	0.57	0.76	1.37	1.3	1.31	1.38	1.45	0.51	11.7967	4.56	12.2167	14.7033	0.47	0.68	1.3267	1.1133	-1.37127	4.96e-11	7.74e-10	0.267293	0.521144	0.681395	0.532874	0.779704	0.885167	-0.25292	0.374116	0.580344	PREDICTED: acyl-coenzyme A thioesterase 13 [Oryza sativa Japonica Group]	-	-	-
LOC_Os01g12950	UBC25	1.71	2.23	1.33	0.54	0.9	1.02	1.04	1.44	2.22	0.79	0.73	0.64	2.85	2.3	1.74	1.31	2.19	1.68	2.29	2.88	2.06	1.27	1.64	1.62	1.7567	0.82	1.5667	0.72	2.2967	1.7267	2.41	1.51	-1.09914	8.05e-06	5.54e-05	-1.12163	0.000674462	0.00337619	-0.411552	0.00437325	0.0204197	-0.674485	0.000348729	0.00239237	PREDICTED: probable ubiquitin-conjugating enzyme E2 25 isoform X1 [Oryza sativa Japonica Group]	ko04120//Ubiquitin mediated proteolysis	-	-
LOC_Os01g13000	BHLH68	2.59	2.41	2.18	2.63	2.28	3.48	4.7	4.94	5.57	3.17	2.99	3.41	1.31	1.37	1.14	2.59	1.71	1.81	0.27	0.03	0.11	0.45	0.03	0.3	2.3933	2.7967	5.07	3.19	1.2733	2.0367	0.1367	0.26	0.224687	0.907296	0.94614	-0.668429	3.11e-05	0.000216131	0.6776	0.263391	0.461686	0.92785	0.677096	0.820371	PREDICTED: transcription factor bHLH68 isoform X2 [Oryza sativa Japonica Group]	-	-	-
LOC_Os01g13024	--	0.11	0	0	0.04	0.14	0.16	0	0.43	0.14	0.16	0.31	0.48	0.18	0.05	0	0.15	0.68	0.18	0.38	0.31	0.52	0.22	0.65	0.66	0.0367	0.1133	0.19	0.3167	0.0767	0.3367	0.4033	0.51	1.62803	0.458013	0.611152	0.736966	0.653154	0.784944	2.13465	0.155672	0.326008	0.338525	0.957955	0.980239	Os01g0563700 [Oryza sativa Japonica Group]	-	-	-
LOC_Os01g13030	IAA3	16.13	14.32	11.51	23.77	25.35	29.54	22.3	22.98	24.65	31.25	31.95	27.35	11.48	7.2	8.18	12.28	15	11.41	9.37	9.59	7.94	14.19	11.29	18.29	13.9867	26.22	23.31	30.1833	8.9533	12.8967	8.9667	14.59	0.906616	1.11e-05	7.44e-05	0.372803	0.0813209	0.184231	0.526501	0.289596	0.489169	0.702336	0.0884667	0.216628	PREDICTED: auxin-responsive protein IAA3 [Oryza sativa Japonica Group]	ko04075//Plant hormone signal transduction	-	GO:0005515//protein binding
LOC_Os01g13060	CKL3	17.27	18.91	22.51	18.97	17.3	23.04	13.51	12.93	12.59	13.56	14.11	13.41	7.2	6.51	5.43	6.82	5.99	5.77	5.74	5.3	4.45	6.71	4.69	6	19.5633	19.77	13.01	13.6933	6.38	6.1933	5.1633	5.8	0.0151607	0.247853	0.394495	0.0738527	0.664617	0.793798	-0.0428403	0.0424548	0.127205	0.16775	0.429045	0.630126	PREDICTED: casein kinase I isoform alpha [Oryza sativa Japonica Group]	-	-	-
LOC_Os01g13070	VAB	0.04	0	0.04	0	0	0.08	0	0	0	0.13	0.03	0.05	0.38	0.38	0.68	0.73	0.76	0.45	0.29	0.09	0.08	0.25	0.12	0.42	0.0267	0.0267	0	0.07	0.48	0.6467	0.1533	0.2633	0	0.913314	1	6.12928	0.223221	1	0.429988	0.888068	0.9435	0.780219	0.747	0.865923	PREDICTED: VAN3-binding protein-like isoform X1 [Oryza sativa Japonica Group]	-	-	-
LOC_Os01g13080	RPP3A	13.82	11.32	9.76	24.38	22.29	25.05	9.25	8.55	10.86	23.29	25.73	34.87	28.95	21.7	22.58	62.92	72.94	64.94	18.32	26.66	23.48	56.27	52.64	76.73	11.6333	23.9067	9.5533	27.9633	24.41	66.9333	22.82	61.88	1.03915	1.24e-06	9.91e-06	1.54946	3.28e-10	5.4e-09	1.45525	8.55e-14	3.22e-12	1.43917	1.05e-09	2.41e-08	PREDICTED: 60S acidic ribosomal protein P3-like [Oryza sativa Japonica Group]	ko03010//Ribosome	GO:0030529//intracellular ribonucleoprotein complex	-
LOC_Os01g13090	--	0.76	0.73	0.36	2.85	1.37	1.95	1.37	0.75	1.33	3.38	3.71	3.57	3.68	3.29	2.99	7.54	9.62	9.46	1.46	2.07	1.73	4.94	3.91	4.85	0.6167	2.0567	1.15	3.5533	3.32	8.8733	1.7533	4.5667	1.73775	0.000647464	0.00288863	1.62754	3.42e-06	2.91e-05	1.41829	2.65e-07	3.51e-06	1.38104	0.000332683	0.00229889	Os01g0231800, partial [Oryza sativa Japonica Group]	-	-	-
LOC_Os01g13100	--	13.45	16.02	13.16	10.86	10.38	13.06	12.6	11.43	13.28	11.63	10.65	9.6	5.05	4.5	3.78	6	5.97	5.67	7.56	8.36	8.32	9.43	9.36	12.48	14.21	11.4333	12.4367	10.6267	4.4433	5.88	8.08	10.4233	-0.31366	0.000447121	0.0020809	-0.226911	0.0179968	0.0558801	0.404174	0.659989	0.810201	0.36739	0.984113	0.992423	PREDICTED: activating signal cointegrator 1 complex subunit 1 isoform X4 [Oryza sativa Japonica Group]	-	-	-
LOC_Os01g13120	TIP4-3	60.45	60.06	25.88	8.03	13.19	12.18	12.18	24	10.97	9.61	7.81	8.71	0.26	0.37	0.07	0	0.15	0.04	0	0	0	0.05	0	0	48.7967	11.1333	15.7167	8.71	0.2333	0.0633	0	0.0167	-2.1319	2.01e-15	5.6e-14	-0.851551	0.00476964	0.0183881	-1.88136	0.0820631	0.20754	4.05889	0.878648	1	PREDICTED: probable aquaporin TIP4-3 [Oryza sativa Japonica Group]	-	GO:0016020//membrane	-
LOC_Os01g13130	TIP4-2	0.04	0	0.08	0.12	0.29	0.17	0.11	0.35	0.04	0.09	0.43	0.15	1.6	1.62	1.31	4.76	4.25	2.84	0	0	0	0.18	0.09	0	0.04	0.1933	0.1667	0.2233	1.51	3.95	0	0.09	2.27302	0.138927	0.25762	0.422233	0.83365	0.904445	1.3873	0.000735617	0.00439353	6.49185	0.262061	1	PREDICTED: probable aquaporin TIP4-2 [Oryza sativa Japonica Group]	-	GO:0031090//organelle membrane;GO:0031224//intrinsic component of membrane;GO:0043231//intracellular membrane-bounded organelle	-
LOC_Os01g13150	TRZ3	3.83	2.98	3.31	4	3.26	3.69	5.23	4.27	6.81	5.6	4.91	5.38	3	2.11	2.13	3.17	2.84	2.74	3.98	4.93	4.06	4.51	4.78	6.77	3.3733	3.65	5.4367	5.2967	2.4133	2.9167	4.3233	5.3533	0.113722	0.713614	0.815668	-0.0376377	0.338347	0.510072	0.273293	0.828262	0.912717	0.308293	0.72883	0.853825	PREDICTED: zinc phosphodiesterase ELAC protein 2 isoform X1 [Oryza brachyantha]	ko03013//RNA transport	-	-
LOC_Os01g13160	At3g16270	12.58	11.38	10.12	10.74	11.47	13.27	24.01	20.92	28.74	22.41	21.85	19.29	10.92	11.3	10.49	10.9	10.29	11.52	21.14	23.8	19.96	15.21	15.52	26.14	11.36	11.8267	24.5567	21.1833	10.9033	10.9033	21.6333	18.9567	0.0580807	0.327929	0.482186	-0.213185	0.014691	0.047252	0	0.0341904	0.107418	-0.190551	0.000687368	0.00432621	PREDICTED: VHS domain-containing protein At3g16270 [Oryza brachyantha]	ko03013//RNA transport	-	-
LOC_Os01g13180	--	0	0	0	0	0	0	0.03	0.04	0	0	0	0.04	11.1	9.74	9.71	11.72	15.07	11.76	1.23	0.72	0.99	0.52	1.35	0.75	0	0	0.0233	0.0133	10.1833	12.85	0.98	0.8733	0	1	1	-0.807355	0.731128	1	0.335558	0.976941	0.989145	-0.166249	0.370933	0.577382	Os01g0232600 [Oryza sativa Japonica Group]	-	-	-
LOC_Os01g13200	ELD1	7.83	7.57	6.98	8.55	10.19	10.59	12.77	11.09	17.53	15.12	15.16	16.15	31.9	30.86	23.37	43.66	43.25	43.24	32.8	38.88	31.28	35.79	31.37	42.45	7.46	9.7767	13.7967	15.4767	28.71	43.3833	34.32	36.5367	0.390167	0.180262	0.312027	0.165775	0.863685	0.921707	0.595588	0.0611982	0.167604	0.0902955	0.0331043	0.104382	PREDICTED: glycosyltransferase-like KOBITO 1 [Oryza sativa Japonica Group]	-	-	-
LOC_Os01g13210	Os01g0233000	15.39	17.42	33.84	50.35	55.4	67.52	10.9	13.52	16.54	13.11	15.99	13.32	12.48	10.35	10.03	16.48	10.34	17.73	2.86	1.4	1.59	5.83	2.41	4.3	22.2167	57.7567	13.6533	14.14	10.9533	14.85	1.95	4.18	1.37835	1.42e-05	9.32e-05	0.0505289	0.658438	0.789281	0.439093	0.595111	0.762069	1.10003	0.0963235	0.230361	PREDICTED: salt stress root protein RS1 [Oryza sativa Japonica Group]	-	-	-
LOC_Os01g13260	CYCA1-1	0.22	0.46	0.2	0.44	0.39	0.66	0.6	0.82	0.63	0.21	0.46	0.6	0.5	0.19	0.48	0.46	0.35	0.33	0.21	0.25	0.18	0.26	0.16	0.06	0.2933	0.4967	0.6833	0.4233	0.39	0.38	0.2133	0.16	0.759737	0.34833	0.503365	-0.690795	0.105567	0.22418	-0.0374747	0.520136	0.703328	-0.415037	0.439473	0.639049	PREDICTED: cyclin-A1-1 [Oryza sativa Japonica Group]	-	GO:0043231//intracellular membrane-bounded organelle	GO:0019900//kinase binding
LOC_Os01g13270	AGC1-5	0	0	0	0.04	0.16	0.14	0	0	0	0	0	0	0.07	0	0	0.2	0.3	0.22	0.03	0.29	0.08	0.22	0.06	0.28	0	0.1133	0	0	0.0233	0.24	0.1333	0.1867	6.82443	0.0209353	0.0572414	0	1	1	3.36257	0.013611	0.051855	0.485427	0.867197	0.93257	PREDICTED: serine/threonine-protein kinase AGC1-7 [Oryza sativa Japonica Group]	-	-	-
LOC_Os01g13280	UBC25	0.52	0.16	0.41	1.58	0.65	1.06	0.69	0.42	0.51	1.97	2.7	1.54	10.1	7.63	7.63	8.3	8.84	8.32	6.68	8.96	6.13	5.28	6.84	5.98	0.3633	1.0967	0.54	2.07	8.4533	8.4867	7.2567	6.0333	1.59376	0.0123619	0.036833	1.9386	2.6e-05	0.000184571	0.00567767	0.0647147	0.174712	-0.266352	0.0122331	0.0476905	Os01g0233900, partial [Oryza sativa Japonica Group]	ko04120//Ubiquitin mediated proteolysis	-	-
LOC_Os01g13300	Os01g0234100	0.56	0.23	0.53	0.75	0.61	1.49	0.39	0.17	0.24	2.26	1.98	1.86	0.46	0.25	0.24	0.99	0.6	0.66	0.07	0.14	0.19	0.65	0.75	0.8	0.44	0.95	0.2667	2.0333	0.3167	0.75	0.1333	0.7333	1.11042	0.0712886	0.153607	2.93074	1.63e-11	3.2e-10	1.24393	0.0559673	0.156711	2.45943	0.00083774	0.00511579	PREDICTED: B3 domain-containing protein Os01g0234100 [Oryza sativa Japonica Group]	-	-	-
LOC_Os01g13320	PME34	3.34	3.69	5.57	3.19	3.82	2.39	3.2	3.44	2.64	1.63	1.64	1.71	0.18	0.07	0	0.13	0.25	0.07	0	0	0	0	0.03	0	4.2	3.1333	3.0933	1.66	0.0833	0.15	0	0.01	-0.422691	0.0448645	0.106712	-0.897979	0.000145632	0.00086858	0.847997	0.660473	0.810475	3.32193	0.878648	1	PREDICTED: pectinesterase [Oryza sativa Japonica Group]	-	-	-
LOC_Os01g13350	SEC22	2.31	2.78	2.98	2.97	2.58	2.77	3.98	3.65	4.74	4.19	3.56	3.35	3.9	3.31	3.23	3.14	4.05	3.18	5.73	8.26	6.17	3.37	2.81	4.69	2.69	2.7733	4.1233	3.7	3.48	3.4567	6.72	3.6233	0.0440149	0.507289	0.654478	-0.156286	0.118385	0.243556	-0.00970582	0.0823939	0.208072	-0.891144	1.57e-10	4.18e-09	PREDICTED: 25.3 kDa vesicle transport protein isoform X2 [Oryza sativa Japonica Group]	ko04145//Phagosome;ko04130//SNARE interactions in vesicular transport	-	-
LOC_Os01g13360	PI4KG4	0.08	0.09	0	0.02	0.05	0.16	0.05	0.11	0.02	0.08	0	0.09	107.15	127.55	76.55	149.9	130.18	123.16	7.19	3.16	5.65	4.7	5.18	3.61	0.0567	0.0767	0.06	0.0567	103.75	134.413	5.3333	4.4967	0.436099	0.938328	0.964122	-0.0824622	0.973491	0.985827	0.373565	0.609934	0.773426	-0.246182	0.10885	0.252026	Os01g0234850, partial [Oryza sativa Japonica Group]	-	-	GO:0016772//transferase activity, transferring phosphorus-containing groups
LOC_Os01g13370	SINAT3	9.13	7.7	9.29	6.04	6.52	4.95	27.92	16.57	28.75	14.34	12.73	19.64	17.03	16.44	17.58	17.84	20.3	21.19	20.71	25.41	19.29	20.13	21.75	21.81	8.7067	5.8367	24.4133	15.57	17.0167	19.7767	21.8033	21.23	-0.576976	0.000234928	0.00117366	-0.6489	0.00194605	0.00849865	0.216851	0.465274	0.656968	-0.0384443	0.0285809	0.0934117	PREDICTED: E3 ubiquitin-protein ligase SINAT5 [Oryza sativa Japonica Group]	ko04120//Ubiquitin mediated proteolysis	GO:0043231//intracellular membrane-bounded organelle	GO:0003824//catalytic activity;GO:0046914//transition metal ion binding
LOC_Os01g13390	--	72.29	87.49	96.15	247.29	209.58	225.44	132.12	136.22	103.62	263.05	269.01	237.4	1.11	1.39	0.33	3.83	4.52	3.33	0.25	0.47	0.2	1.34	1.99	1.82	85.31	227.437	123.987	256.487	0.9433	3.8933	0.3067	1.7167	1.41468	4.33e-15	1.16e-13	1.0487	2.96e-05	0.000206974	2.04517	3.92e-05	0.000324268	2.48487	0.000274831	0.00195072	Os01g0235100 [Oryza sativa Japonica Group]	-	-	-
LOC_Os01g13404	DMS3	0.99	2.02	1.73	2.33	2.25	2.37	2.27	1.78	1.78	1.92	1.48	1.54	1.4	0.98	0.74	1.86	1.25	1.67	0.62	0.65	0.45	1	0.78	0.72	1.58	2.3167	1.9433	1.6467	1.04	1.5933	0.5733	0.8333	0.552126	0.298243	0.450543	-0.238985	0.28053	0.448314	0.615465	0.278575	0.47701	0.53952	0.55437	0.731752	PREDICTED: protein DEFECTIVE IN MERISTEM SILENCING 3 isoform X1 [Oryza sativa Japonica Group]	-	-	-
LOC_Os01g13420	--	8.02	7.72	8.04	7.83	7.03	10.42	7.21	7.82	10.37	14.38	14.5	15.32	17.93	21.16	21.15	23.98	35.22	30.52	19.01	24.46	19.29	27.98	29.43	31.23	7.9267	8.4267	8.4667	14.7333	20.08	29.9067	20.92	29.5467	0.0882477	0.576804	0.71167	0.799218	0.000361527	0.0019458	0.574708	0.232025	0.425162	0.498113	0.369671	0.575961	PREDICTED: heme-binding protein 2 [Oryza sativa Japonica Group]	-	-	-
LOC_Os01g13430	CAS	1.87	2.08	1.51	3.12	3.08	4.38	2.09	2.86	3.19	5.01	4.08	4.69	14.62	11.71	9.11	14.28	13.61	12.01	4.86	6.28	5.9	7.2	7.35	10.03	1.82	3.5267	2.7133	4.5933	11.8133	13.3	5.68	8.1933	0.954367	0.000211492	0.00106608	0.759475	0.00438248	0.0171076	0.17101	0.389694	0.589477	0.52856	0.357584	0.563559	PREDICTED: exportin-2 [Oryza sativa Japonica Group]	-	-	-
LOC_Os01g13450	--	0	0	0	0	0	0	0.2	0	0.27	0.23	0.13	0.09	0.26	0	0	0.14	0.51	0	0	0	0	0.86	0.92	1.12	0	0	0.1567	0.15	0.0867	0.2167	0	0.9667	0	1	1	-0.0627358	0.893822	0.939034	1.32193	0.580319	0.750954	9.91687	0.00011044	0.000872577	Os01g0235566 [Oryza sativa Japonica Group]	-	-	-
LOC_Os01g13460	BHLH13	12.06	12.34	9.97	12.41	11.25	14.02	32.57	21.85	36.8	23.68	21.44	22.22	76.01	68.83	59.37	76.73	83.85	72.76	25.35	31.34	27.73	31.35	39.95	48.15	11.4567	12.56	30.4067	22.4467	68.07	77.78	28.14	39.8167	0.132649	0.686435	0.795806	-0.437886	0.00227536	0.00972112	0.19238	0.281539	0.48008	0.50075	0.419518	0.621559	PREDICTED: transcription factor bHLH13 [Oryza sativa Japonica Group]	-	-	GO:0005515//protein binding
LOC_Os01g13470	At4g18375	7.8	8.04	6.61	6.28	6.43	8.19	12.4	10.81	14.48	10.25	9.6	9.55	7.67	6.98	5.31	15.56	12.96	12.3	4.65	4.01	5.17	8.2	6.44	9.39	7.4833	6.9667	12.5633	9.8	6.6533	13.6067	4.61	8.01	-0.103213	0.049764	0.11579	-0.358366	0.000304147	0.00167198	1.03216	7.13e-05	0.000554107	0.797035	0.0602638	0.164424	PREDICTED: KH domain-containing protein At4g18375 isoform X1 [Oryza sativa Japonica Group]	-	-	-
LOC_Os01g13480	--	82.12	84.53	90.92	136.75	105.87	154.79	105.08	110.14	108.24	188.26	209.9	200.34	1.05	1.21	1.5	1.24	1.63	1.58	0.18	0.37	0.21	0.51	0.83	1.21	85.8567	132.47	107.82	199.5	1.2533	1.4833	0.2533	0.85	0.625664	0.00209377	0.00812707	0.887764	2.63e-07	2.76e-06	0.243073	0.780866	0.885774	1.74643	0.0284319	0.0930208	PREDICTED: glutaredoxin domain-containing cysteine-rich protein CG12206 [Brachypodium distachyon]	-	-	-
LOC_Os01g13490	--	1.48	1.18	2.38	2.33	2.34	1.63	1.93	1.41	1.77	1.15	1.81	1.88	1.89	1.61	1.29	2.78	2.16	1.95	0.36	0.57	0.61	0.41	0.68	0.91	1.68	2.1	1.7033	1.6133	1.5967	2.2967	0.5133	0.6667	0.321928	0.705329	0.809786	-0.0783162	0.542182	0.699818	0.524478	0.548236	0.725532	0.37707	0.996742	0.998253	PREDICTED: phytolongin Phyl1.2-like [Musa acuminata subsp. malaccensis] [Musa acuminata]	-	-	-
LOC_Os01g13520	ARF1	0.54	0.64	0.43	1.06	1.27	1.27	2.34	2.2	2.34	4.36	3.5	2.95	10.77	8.82	5.89	18.83	14.42	11.17	4.83	3.37	3.44	2.51	2.11	3.1	0.5367	1.2	2.2933	3.6033	8.4933	14.8067	3.88	2.5733	1.16094	0.0029447	0.010905	0.651886	0.0434955	0.113247	0.801844	0.0359949	0.111827	-0.592418	0.000110061	0.00087041	PREDICTED: auxin response factor 1 isoform X1 [Oryza sativa Japonica Group]	-	-	-
LOC_Os01g13530	Os01g0236400	0.03	0.08	0.06	0.16	0.11	0.15	0.52	0.48	0.11	0.06	0.16	0.25	0.82	0.55	0.49	0.8	0.82	0.58	0.63	1.01	0.42	0.9	0.67	1.06	0.0567	0.14	0.37	0.1567	0.62	0.7333	0.6867	0.8767	1.30485	0.335706	0.490119	-1.23983	0.112844	0.235359	0.242201	0.853891	0.926105	0.352418	0.993487	0.997227	PREDICTED: probable protein ABIL3 [Oryza sativa Japonica Group]	-	-	-
LOC_Os01g13540	NLP3	69.61	81.2	58.69	79.14	84.16	80.4	83.2	74.88	103.46	97.34	84.74	68.54	2.62	2.1	2.61	2.21	2.32	2.96	2.31	2.75	1.95	2.57	2.2	2.97	69.8333	81.2333	87.18	83.54	2.4433	2.4967	2.3367	2.58	0.218156	0.784776	0.866085	-0.0615301	0.266504	0.432891	0.0311525	0.193452	0.377877	0.142919	0.316918	0.522708	PREDICTED: protein NLP3 [Oryza sativa Japonica Group]	-	-	-
LOC_Os01g13550	BAM1	23.66	26.5	22.56	10.78	11.43	10.57	29.87	29.77	26.53	13.37	12.7	12.88	3.36	1.88	2.42	2.34	2.5	2.84	4.05	6.39	3.65	3.65	5.58	6.72	24.24	10.9267	28.7233	12.9833	2.5533	2.56	4.6967	5.3167	-1.14954	1.09e-20	5.03e-19	-1.14556	1.07e-13	2.83e-12	0.00376192	0.249136	0.445451	0.178885	0.544444	0.724754	PREDICTED: beta-amylase 3, chloroplastic [Oryza sativa Japonica Group]	-	-	GO:0016160//amylase activity
LOC_Os01g13570	phoE	35.56	40.13	31.07	19.42	20.07	18.49	11.43	9.56	18.11	17.01	16.52	12.91	0.94	1.28	0.59	0.84	0.53	0.64	1.58	1.45	0.87	0.73	0.95	0.66	35.5867	19.3267	13.0333	15.48	0.9367	0.67	1.3	0.78	-0.880744	3.84e-12	6.98e-11	0.248199	0.620434	0.761793	-0.483375	0.116436	0.266851	-0.736966	0.0348518	0.108799	PREDICTED: probable 2-carboxy-D-arabinitol-1-phosphatase [Oryza sativa Japonica Group]	-	-	GO:0003824//catalytic activity
LOC_Os01g13610	IRL	0.08	0.17	0.08	0.56	0.11	0.36	0.07	0.21	0	0.04	0.07	0.09	0.86	0.38	0.27	0.5	0.97	0.65	0.21	0.09	0.32	0.59	0.04	0.28	0.11	0.3433	0.0933	0.0667	0.5033	0.7067	0.2067	0.3033	1.64211	0.152902	0.27664	-0.485427	0.67352	0.800264	0.489516	0.755032	0.870279	0.553598	0.908758	0.955143	PREDICTED: isoflavone reductase homolog IRL [Oryza sativa Japonica Group]	-	-	-
LOC_Os01g13660	--	11.69	14.97	12.36	8.42	9.97	9.6	22.81	22.14	33.26	21.95	21.01	15.89	14.15	13.55	9.29	7.3	7.67	7.15	15.06	15.7	13.88	10.55	7.79	11.04	13.0067	9.33	26.07	19.6167	12.33	7.3733	14.88	9.7933	-0.479302	0.000243728	0.00121378	-0.410311	0.00994574	0.0343108	-0.741784	1.21e-07	1.7e-06	-0.603503	2.74e-07	3.97e-06	uncharacterized LOC100276552 precursor [Zea mays]	-	-	-
LOC_Os01g13690	--	920.63	822.74	1419.44	632.05	466.62	664.63	358.53	427.84	347.89	363.35	218.67	231.7	17.9	16.38	15.86	11.46	12.34	10.33	9.89	11.75	11.61	11.12	7.03	6.77	1054.27	587.767	378.087	271.24	16.7133	11.3767	11.0833	8.3067	-0.842929	1.38e-06	1.1e-05	-0.479147	0.0116512	0.0391335	-0.554922	1.11e-09	2.21e-08	-0.41605	0.00462915	0.0215006	D-amino-acid transaminase chloroplastic [Zea mays]	-	-	-
LOC_Os01g13700	At4g28440	10.02	11.38	9.47	14.21	14.34	19.47	13.62	15.41	17.63	26.5	24.08	27.3	44.14	43.6	35.37	61.57	65.49	53.77	15.73	20.34	17.11	26.7	26.85	41.23	10.29	16.0067	15.5533	25.96	41.0367	60.2767	17.7267	31.5933	0.63743	0.0145673	0.0422762	0.739067	0.00028266	0.00156754	0.554686	0.122359	0.276449	0.833699	0.00958657	0.0392082	PREDICTED: probable metal-nicotianamine transporter YSL1 [Setaria italica]	ko03420//Nucleotide excision repair;ko03440//Homologous recombination;ko03030//DNA replication;ko03430//Mismatch repair	-	-
LOC_Os01g13710	YSL1	0	0	0	0.05	0	0	0	0	0	0.05	0.17	0.03	0.04	0.02	0.02	0.04	0.06	0.06	0.07	0.16	0.04	0.23	0.12	0.23	0	0.0167	0	0.0833	0.0267	0.0533	0.09	0.1933	4.05889	0.625227	1	6.38082	0.0456557	0.117721	1	0.63447	0.792286	1.10309	0.400225	0.60501	PREDICTED: probable metal-nicotianamine transporter YSL1 [Oryza sativa Japonica Group]	-	-	-
LOC_Os01g13720	NFD6	1.5	1.03	3.14	4.4	4.11	5.7	0.81	0.88	1.05	5.04	3.27	4.93	3.62	3.05	2.35	7.95	8.28	7.6	2.65	4.74	1.99	7.68	8.09	8.86	1.89	4.7367	0.9133	4.4133	3.0067	7.9433	3.1267	8.21	1.32549	0.0111244	0.0336507	2.27266	2.33e-06	2.07e-05	1.40158	0.000219236	0.00152655	1.39276	0.00213194	0.0113257	PREDICTED: protein NUCLEAR FUSION DEFECTIVE 6, chloroplastic/mitochondrial isoform X1 [Oryza sativa Japonica Group]	-	-	-
LOC_Os01g13730	dcaf13	8.21	8.7	6.21	7.85	7.62	10.16	12.64	10.84	20.19	13.13	10.89	12.53	10.34	9.31	8.47	11.59	10.08	11.55	26.05	25.72	29.19	30.84	25.36	43.5	7.7067	8.5433	14.5567	12.1833	9.3733	11.0733	26.9867	33.2333	0.148692	0.810701	0.884292	-0.256771	0.0825919	0.186303	0.240455	0.621464	0.782122	0.300384	0.596216	0.76298	PREDICTED: DDB1- and CUL4-associated factor 13 [Oryza sativa Japonica Group]	-	GO:0031461//cullin-RING ubiquitin ligase complex	-
LOC_Os01g13740	GLK2	155.15	149.69	126.95	75.95	67.77	80.99	172.74	162.75	210.89	111.02	100.57	82.94	3.99	4.13	4.32	3.12	3.26	2.53	0.34	0.24	0.35	0.86	0.45	0.45	143.93	74.9033	182.127	98.1767	4.1467	2.97	0.31	0.5867	-0.942266	6.87e-20	2.98e-18	-0.89149	6.27e-09	8.56e-08	-0.481489	0.00033846	0.00222393	0.920273	0.23449	0.428449	PREDICTED: probable transcription factor GLK2 isoform X1 [Oryza sativa Japonica Group]	-	-	-
LOC_Os01g13760	DNAJB4	3.16	3.02	2.45	3.33	3.12	3.08	6.51	5.47	7.52	6.23	5.96	6.24	6.6	6.93	4.71	7.13	7.23	7.52	4.08	4.82	3.82	3.51	3.91	5.87	2.8767	3.1767	6.5	6.1433	6.08	7.2933	4.24	4.43	0.143116	0.841128	0.905118	-0.0814181	0.104297	0.22223	0.262507	0.730098	0.855283	0.0632424	0.0852159	0.210959	PREDICTED: dnaJ homolog subfamily B member 1 [Oryza sativa Japonica Group]	-	-	GO:0005515//protein binding
LOC_Os01g13770	TPT	426.62	432.76	438.19	410.57	442.79	287.69	293.13	304.22	188.78	271.11	269.26	291.59	19.81	18.64	17.21	20.99	27.98	21.97	1.17	1.26	1.28	3.67	1.67	1.71	432.523	380.35	262.043	277.32	18.5533	23.6467	1.2367	2.35	-0.18545	0.0672238	0.146648	0.0817463	0.854093	0.916128	0.349958	0.654494	0.806581	0.926204	0.187365	0.368065	PREDICTED: triose phosphate/phosphate translocator TPT, chloroplastic [Oryza sativa Japonica Group]	-	GO:0031224//intrinsic component of membrane	-
LOC_Os01g13780	--	0.09	0.33	0	0.13	0.3	0	0.23	0.31	0.2	0.49	0.55	0.84	0.04	0	0.07	0.2	0.26	0.18	0	0	0	0	0.04	0	0.14	0.1433	0.2467	0.6267	0.0367	0.2133	0	0.0133	0.0339473	0.940368	0.965585	1.34514	0.0783292	0.178931	2.54057	0.108708	0.253877	3.73697	0.878648	1	Os12g0590400 [Oryza sativa Japonica Group]	-	-	-
LOC_Os01g13800	HSL1	25.48	24.02	17.07	17.57	18.22	25.45	9.23	10.69	12.04	16.98	15.36	12.08	1.42	1.29	1.38	2.18	2.13	1.75	2.56	2.18	1.82	3.57	2.25	3.18	22.19	20.4133	10.6533	14.8067	1.3633	2.02	2.1867	3	-0.120398	0.0689281	0.149581	0.474942	0.0908134	0.199961	0.567217	0.290272	0.489879	0.456229	0.71902	0.84788	PREDICTED: receptor-like protein kinase HSL1 [Oryza sativa Japonica Group]	-	-	-
LOC_Os01g13930	--	3.47	3.35	3.27	3.28	2.42	3.68	2.66	4.16	5.54	5.4	5.52	6.86	0.6	0.66	0.84	0.54	1.15	0.6	0.41	0.51	0.4	0.24	0.48	0.42	3.3633	3.1267	4.12	5.9267	0.7	0.7633	0.44	0.38	-0.105266	0.203525	0.341654	0.524577	0.181397	0.332445	0.124958	0.642515	0.798383	-0.211504	0.395367	0.600266	PREDICTED: serine/arginine repetitive matrix protein 1-like [Setaria italica]	-	-	-
LOC_Os01g13950	GRXS3	0	0	0	0.06	0	0	0	0.08	0.21	0.08	0.13	0.27	0.67	1.09	1.11	1.19	2.07	1.58	0	0	0.08	0.16	0.16	0	0	0.02	0.0967	0.16	0.9567	1.6133	0.0267	0.1067	4.32193	0.875951	1	0.726982	0.716241	0.829883	0.753956	0.438493	0.633557	2	0.538391	1	PREDICTED: monothiol glutaredoxin-S3 [Oryza sativa Japonica Group]	-	GO:0005623//cell	GO:0005488//binding
LOC_Os01g14020	SPBC1703.11	3.71	3.52	3.64	6.25	6.77	5.07	3.78	3.15	3.64	3.01	3.12	4.12	1.73	1.82	1.13	1.48	1.37	1.19	0.18	0.21	0.05	0.12	0.12	0.2	3.6233	6.03	3.5233	3.4167	1.56	1.3467	0.1467	0.1467	0.73484	0.0293824	0.0758115	-0.0443515	0.450606	0.621174	-0.212153	0.178655	0.358881	0	0.791195	0.891867	PREDICTED: optic atrophy 3 protein homolog [Oryza sativa Japonica Group]	-	-	-
LOC_Os01g14050	NTMC2T6.1	5.26	4.75	4.39	3.97	4.18	5.9	5.03	4.25	8.18	7.65	6.45	7.77	5.34	4.11	4.87	5.02	4.78	5.08	1.35	1.35	1.01	0.94	1.17	2.19	4.8	4.6833	5.82	7.29	4.7733	4.96	1.2367	1.4333	-0.0354987	0.203794	0.342032	0.3249	0.414117	0.58712	0.055343	0.142233	0.306332	0.212917	0.582806	0.752627	PREDICTED: C2 domain-containing protein At1g53590 isoform X1 [Oryza sativa Japonica Group]	-	-	-
LOC_Os01g14070	At1g29970	12.05	10.72	13	10.62	13	12.13	6.5	7.39	7.24	10.47	7.96	9.37	16.5	14.9	11.87	14.48	16.6	17.88	11.3	9.82	8.23	9.81	11.05	17.42	11.9233	11.9167	7.0433	9.2667	14.4233	16.32	9.7833	12.76	-0.000806876	0.352053	0.507437	0.395792	0.308131	0.47858	0.178236	0.464632	0.656461	0.38323	0.98574	0.993514	PREDICTED: 60S ribosomal protein L18a-like protein [Oryza sativa Japonica Group]	-	GO:0005623//cell	GO:0005488//binding
LOC_Os01g14080	--	1.42	0.36	0.56	0.49	0.36	0.59	4.63	1.87	7.31	1.56	1.22	1.8	1.88	1.27	1.14	1.26	1.32	1.07	0.54	0.41	0.31	0.36	0.43	0.8	0.78	0.48	4.6033	1.5267	1.43	1.2167	0.42	0.53	-0.70044	0.14853	0.271065	-1.59229	0.000157039	0.000928308	-0.233081	0.11441	0.263508	0.335603	0.930159	0.965923	PREDICTED: GDSL esterase/lipase At4g10955 [Oryza sativa Japonica Group]	-	-	-
LOC_Os01g14090	KIN14A	0.61	0.68	0.99	0.6	0.88	0.41	1.92	2.22	1.72	2.41	1.59	2.1	0.52	0.41	0.34	1	0.5	0.62	0.18	0.34	0.2	0.09	0.24	0.23	0.76	0.63	1.9533	2.0333	0.4233	0.7067	0.24	0.1867	-0.270648	0.373539	0.529069	0.0579086	0.735653	0.843146	0.739236	0.408623	0.607012	-0.36257	0.404562	0.608746	RecName: Full=Kinesin-like protein KIN-14A	-	GO:0005875//microtubule associated complex;GO:0043231//intracellular membrane-bounded organelle	GO:0003774//motor activity;GO:0015631//tubulin binding;GO:0032550//purine ribonucleoside binding
LOC_Os01g14100	At5g54860	2.23	2.1	1.9	1.77	1.81	1.98	4.02	3.17	4.79	3.62	3.84	5.05	3.11	2.9	2.69	3.07	2.43	3.16	5.47	6.69	4.88	5.37	5.1	7.44	2.0767	1.8533	3.9933	4.17	2.9	2.8867	5.68	5.97	-0.164147	0.175024	0.305158	0.0624539	0.787192	0.875879	-0.00664838	0.16615	0.341635	0.07184	0.116165	0.263117	PREDICTED: probable folate-biopterin transporter 4 [Oryza sativa Japonica Group]	-	GO:0031224//intrinsic component of membrane	-
LOC_Os01g14130	--	0.06	0	0	0.04	0.05	0	0.25	0.17	0.3	0.06	0	0.26	0.52	0.88	0.33	0.85	0.29	0.28	0.23	0.2	0.38	0.29	0	0.57	0.02	0.03	0.24	0.1067	0.5767	0.4733	0.27	0.2867	0.584963	0.864524	1	-1.16993	0.289013	0.457546	-0.284881	0.409282	0.607668	0.0864148	0.723024	0.850406	uncharacterized LOC100274944 [Zea mays]	-	-	-
LOC_Os01g14140	OLE9	0.07	0.12	0	0.26	0.24	0	0	0.07	0.06	0	0	0	7.93	4.58	3.29	7.82	10.05	7.74	0.86	1.4	1.38	0.87	1.23	1.45	0.0633	0.1667	0.0433	0	5.2667	8.5367	1.2133	1.1833	1.39593	0.496827	0.645237	-5.43741	0.629778	1	0.696783	0.194284	0.378787	-0.0361194	0.463425	0.658656	PREDICTED: glucan endo-1,3-beta-D-glucosidase [Oryza sativa Japonica Group]	-	-	-
LOC_Os01g14210	--	0	0	0	0	0	0	0	0	0	0	0	0	0.05	0.28	0.45	0	0	0.26	0	0	0	0	0.12	0	0	0	0	0	0.26	0.0867	0	0.04	0	1	1	0	1	1	-1.58496	0.194129	0.37859	5.32193	0.68396	1	hypothetical protein BRADI_2g10471 [Brachypodium distachyon]	-	-	-
LOC_Os01g14220	--	0	0	0	0	0	0	0	0	0	0	0	0.04	6.18	5.44	5.43	4.02	6.87	4.76	0.81	0.31	0.61	0.79	0.95	0.42	0	0	0	0.0133	5.6833	5.2167	0.5767	0.72	0	1	1	3.73697	0.824735	1	-0.123609	0.0455129	0.134105	0.320259	0.966794	0.984585	Os01g0244400, partial [Oryza sativa Japonica Group]	-	-	-
LOC_Os01g14310	--	0	0	0	0	0	0	0	0	0	0	0	0	0.15	1.13	0.11	0	0.27	0.15	0.92	0.26	0.62	0.19	0.41	0.31	0	0	0	0	0.4633	0.14	0.6	0.3033	0	1	1	0	1	1	-1.72662	0.0647459	0.174779	-0.984058	0.081326	0.204287	Os01g0245499 [Oryza sativa Japonica Group]	-	-	-
LOC_Os01g14370	Os01g0246100	7.61	7.17	6.41	7.5	7.4	8.3	11.82	9.93	13.19	11.25	10.41	8.95	6.67	6.89	5.64	6.45	6.25	5.56	3.66	3.6	3.1	4.04	3.56	4.46	7.0633	7.7333	11.6467	10.2033	6.4	6.0867	3.4533	4.02	0.130741	0.674667	0.787553	-0.190877	0.0377326	0.101174	-0.0724195	0.00971226	0.03942	0.219206	0.433943	0.634622	PREDICTED: probable histone acetyltransferase HAC-like 3 [Oryza sativa Japonica Group]	-	-	-
LOC_Os01g14410	ELIP1	74.97	62.79	131.08	216.59	187.03	226.47	96.15	200.95	108.4	295.01	338	1159.9	23.68	39.33	33.28	21.65	36.92	21.81	8.45	8.41	5.51	4.31	3.98	5.08	89.6133	210.03	135.167	597.637	32.0967	26.7933	7.4567	4.4567	1.22881	2.83e-05	0.000174221	2.14453	0.00662359	0.0244254	-0.260549	0.0167865	0.0612679	-0.742566	2.81e-05	0.00026054	PREDICTED: high molecular mass early light-inducible protein HV58, chloroplastic [Oryza sativa Japonica Group]	-	-	-
LOC_Os01g14420	NLP1	4.68	4.29	5.12	2.78	3.63	3.16	3.27	2.67	3.2	4.01	3.11	4.75	0.96	0.9	1.16	1.58	1.92	1.71	1.82	3.17	2.43	1.96	2.38	4.35	4.6967	3.19	3.0467	3.9567	1.0067	1.7367	2.4733	2.8967	-0.558081	0.00171744	0.006827	0.377054	0.419707	0.592404	0.786735	0.216236	0.405877	0.227937	0.647936	0.800241	PREDICTED: protein NLP2-like [Oryza brachyantha]	-	-	-
LOC_Os01g14440	WRKY6	3.05	1.77	1.61	1.83	1.43	1.87	24.71	9.07	57.34	7.35	9.6	11.55	2.83	2.7	4.49	1.33	1.24	1.42	3.85	3.6	2.12	3.48	1.88	4.17	2.1433	1.71	30.3733	9.5	3.34	1.33	3.19	3.1767	-0.32586	0.103863	0.206221	-1.67681	0.000356932	0.00192436	-1.32842	3.89e-08	5.98e-07	-0.00604271	0.208803	0.397151	PREDICTED: probable WRKY transcription factor 31 isoform X1 [Oryza sativa Japonica Group]	-	-	GO:0003677//DNA binding
LOC_Os01g14450	ORF	0	0	0	0.02	0.04	0.01	0	0	0	0.08	0.06	0.08	0	0	0	0.04	0.05	0.11	0	0	0	0	0	0	0	0.0233	0	0.0733	0	0.0667	0	0	4.54432	0.208224	1	6.1964	0.0073846	0.02676	6.05889	0.0118733	0.046408	0	1	1	Os12g0499932 [Oryza sativa Japonica Group]	-	-	-
LOC_Os01g14510	At1g78530	1.3	1.49	1.9	2.38	1.56	2.27	5.87	4.89	9.26	7.94	7.97	7.46	1.07	1.1	1.5	1.71	1.93	1.57	1.56	1.74	1.04	2.21	1.31	1.71	1.5633	2.07	6.6733	7.79	1.2233	1.7367	1.4467	1.7433	0.405005	0.493935	0.643068	0.223216	0.685199	0.808492	0.505503	0.62149	0.782122	0.269116	0.837078	0.916884	PREDICTED: receptor-like serine/threonine-protein kinase At1g78530 [Oryza sativa Japonica Group]	-	GO:0031224//intrinsic component of membrane	GO:0004672//protein kinase activity;GO:0032550//purine ribonucleoside binding
LOC_Os01g14514	--	0	0	0	7.21	9.57	9.12	0	0.08	0	7.58	6.11	4.9	0	0	0	1.44	2.39	3.66	0	0	0	3.45	3.07	4.2	0	8.6333	0.0267	6.1967	0	2.4967	0	3.5733	13.0757	1.31e-14	3.3e-13	7.86031	1.71e-10	2.94e-09	11.2858	8.29e-09	1.43e-07	11.8031	1.92e-09	4.18e-08	Os01g0247600 [Oryza sativa Japonica Group]	-	-	-
LOC_Os01g14520	SLAH1	0.57	0.45	0.04	0	0.07	0.04	0.07	0.04	0	0.04	0.02	0	1.08	1.05	0.47	0.52	0.74	0.45	0.38	0.14	0.36	0.85	0.44	0.29	0.3533	0.0367	0.0367	0.02	0.8667	0.57	0.2933	0.5267	-3.26849	0.00155191	0.00624178	-0.874469	0.564231	0.718595	-0.604515	0.0216263	0.0748809	0.844349	0.456747	0.652914	Os01g0247700, partial [Oryza sativa Japonica Group]	-	-	-
LOC_Os01g14550	--	1.56	0.4	0.49	0.49	0.54	0.56	0	0.21	0.05	0.21	0	0	0.09	0.1	0.09	0.05	0.44	0.22	0	0	0	0	0	0	0.8167	0.53	0.0867	0.07	0.0933	0.2367	0	0	-0.623755	0.248189	0.394975	-0.308122	0.839547	0.907949	1.34239	0.392593	0.592321	0	1	1	PREDICTED: pathogen-related protein [Oryza sativa Japonica Group]	-	-	-
LOC_Os01g14580	CICDH	9.24	8.96	8.35	7.98	9.64	10.99	8.18	8.34	11.73	10.26	9.71	12.23	4.14	3.28	3.88	4.02	3.53	3	5.06	5.4	5.73	6.07	5.32	6.81	8.85	9.5367	9.4167	10.7333	3.7667	3.5167	5.3967	6.0667	0.107808	0.582992	0.716371	0.18881	0.794469	0.88129	-0.0990798	0.0441121	0.130946	0.168835	0.299693	0.503134	PREDICTED: cytosolic isocitrate dehydrogenase [NADP] [Oryza sativa Japonica Group]	ko01100//Metabolic pathways;ko01110//Biosynthesis of secondary metabolites;ko01200//Carbon metabolism;ko01230//Biosynthesis of amino acids;ko00480//Glutathione metabolism;ko04146//Peroxisome;ko01210//2-Oxocarboxylic acid metabolism;ko00020//Citrate cycle (TCA cycle)	-	-
LOC_Os01g14590	--	2.25	2.05	2.36	2.17	1.56	2.23	2.33	3.03	2.85	3.04	3.05	3.6	0.37	0.39	0.38	0.07	0.29	0.29	2.26	2.59	1.67	1.56	0.96	1.5	2.22	1.9867	2.7367	3.23	0.38	0.2167	2.1733	1.34	-0.16021	0.21174	0.351288	0.239114	0.742078	0.847349	-0.810522	0.134522	0.295103	-0.697676	0.00245918	0.0127447	PREDICTED: pathogen-related protein [Oryza sativa Japonica Group]	-	-	-
LOC_Os01g14610	GINS2	4.17	4.01	2.13	3.95	4.23	5.36	4.79	3.96	9.47	6.23	4.12	5.9	7.35	5.83	5.03	8.82	7.9	7.29	9.49	10.57	10.57	13.54	11.77	16.57	3.4367	4.5133	6.0733	5.4167	6.07	8.0033	10.21	13.96	0.393183	0.471975	0.624204	-0.165083	0.397773	0.570765	0.398904	0.697156	0.835233	0.451316	0.665424	0.812102	PREDICTED: DNA replication complex GINS protein PSF2 [Oryza sativa Japonica Group]	-	-	-
LOC_Os01g14630	GGPPS1	2.43	3.07	2.68	0.6	0.84	0.73	0.41	0.56	1.84	0.44	0.27	0.89	0.07	0.04	0.03	0.04	0.07	0.03	0	0	0.04	0.04	0	0.04	2.7267	0.7233	0.9367	0.5333	0.0467	0.0467	0.0133	0.0267	-1.91441	9.54e-10	1.24e-08	-0.812498	0.203529	0.360904	0	0.859918	0.929219	1	0.873103	1	Os01g0248701 [Oryza sativa Japonica Group]	ko01100//Metabolic pathways;ko01110//Biosynthesis of secondary metabolites;ko00900//Terpenoid backbone biosynthesis	-	GO:0016628//oxidoreductase activity, acting on the CH-CH group of donors, NAD or NADP as acceptor
LOC_Os01g14640	--	1.05	1.16	1.91	1.91	1.24	0.92	0.9	1.04	0.31	0.09	0.65	0.58	0.43	0.31	0.14	0.08	0.29	0.14	0.09	0.3	0.17	0.17	0	0.29	1.3733	1.3567	0.75	0.44	0.2933	0.17	0.1867	0.1533	-0.0176155	0.749951	0.842239	-0.769387	0.323841	0.495436	-0.787006	0.361924	0.563042	-0.283793	0.682543	0.824191	Os01g0248800 [Oryza sativa Japonica Group]	-	-	-
LOC_Os01g14660	EXPA9	0.42	0.06	0.32	0.49	1.22	1.66	0	0.14	0.36	0.07	0.23	0.15	0	0	0	0	0.06	0	0	0	0	0	0	0	0.2667	1.1233	0.1667	0.15	0	0.02	0	0	2.07468	0.0218995	0.0594078	-0.152003	0.877706	0.929427	4.32193	0.873295	1	0	1	1	PREDICTED: expansin-A9 [Oryza sativa Japonica Group]	-	-	-
LOC_Os01g14670	Os05g0277500	2.74	2.46	3.31	13.97	26.37	18.19	1.43	2.86	1.24	3.83	3.07	3.01	34.28	29.86	30.98	12.73	40.48	13.2	0.05	0.06	0.19	0.05	0.35	0.22	2.8367	19.51	1.8433	3.3033	31.7067	22.1367	0.1	0.2067	2.78195	3.75e-20	1.67e-18	0.841606	0.13079	0.261725	-0.518348	0.0947498	0.230789	1.04731	0.607917	0.770991	PREDICTED: germin-like protein 5-1 [Oryza sativa Japonica Group]	-	-	GO:0046914//transition metal ion binding
LOC_Os01g14690	--	58.84	61.45	57.96	62.68	55.6	66.08	58.48	64.58	61.4	65.2	66.73	80.28	14.63	15.19	13.05	18.82	19.42	16.12	5.38	5.73	5.53	7.03	5.86	9.62	59.4167	61.4533	61.4867	70.7367	14.29	18.12	5.5467	7.5033	0.0486236	0.209838	0.349048	0.202185	0.800376	0.885386	0.342577	0.940103	0.97106	0.435911	0.833216	0.914391	negatively light-regulated protein [Zea mays]	-	-	-
LOC_Os01g14720	At5g28040	0	0.08	0	0.2	0.12	0.35	0	0	0	0.05	0.04	0	0.61	0.29	0.26	0.59	0.76	0.72	1.05	1.15	1.05	1.75	0.78	1.78	0.0267	0.2233	0	0.03	0.3867	0.69	1.0833	1.4367	3.06609	0.0784866	0.166013	4.90689	0.668794	1	0.835506	0.385315	0.58545	0.407248	0.955012	0.978692	probable transcription factor At3g04930 [Aegilops tauschii subsp. tauschii] [Aegilops tauschii]	-	-	-
LOC_Os01g14770	pif1	0.06	0.03	0.06	22.82	25.32	24.02	0.06	0.04	0.12	35.71	30.4	23.7	0.03	0.09	0.08	4.02	3.79	3.85	0.03	0.05	0.11	6.32	4.29	6.31	0.05	24.0533	0.0733	29.9367	0.0667	3.8867	0.0633	5.64	8.91009	1.54e-142	4.32e-139	8.67323	1.21e-128	3.4e-125	5.86542	6.11e-65	5.01e-62	6.47659	2.85e-60	2.08e-57	Os04g0300175 [Oryza sativa Japonica Group]	-	GO:0043231//intracellular membrane-bounded organelle	GO:0004386//helicase activity;GO:0032550//purine ribonucleoside binding
LOC_Os01g14790	--	8.07	7.79	6.99	8.11	6.37	11.07	7.02	6.19	10.52	6.91	6.46	7.84	5.66	4.77	5.44	7.78	6.1	6.51	19.18	21.93	18.66	18.68	19.71	25.24	7.6167	8.5167	7.91	7.07	5.29	6.7967	19.9233	21.21	0.161129	0.865521	0.92061	-0.161967	0.211122	0.370139	0.36156	0.887813	0.943368	0.0902856	0.0977173	0.232818	PREDICTED: uncharacterized protein LOC4327100 [Oryza sativa Japonica Group]	-	-	-
LOC_Os01g14810	NT5DC3	20.78	22.68	18.82	19.71	21.7	23.63	21.81	20.6	26.07	21.83	19.3	19.39	4.19	4.22	3.59	4.27	5.09	4.89	3.19	2.94	2.33	2.92	2.29	3.84	20.76	21.68	22.8267	20.1733	4	4.75	2.82	3.0167	0.0625583	0.310951	0.464304	-0.178271	0.0137419	0.0447593	0.247928	0.68354	0.826737	0.0972601	0.23194	0.425675	PREDICTED: 5'-nucleotidase domain-containing protein 4 isoform X1 [Oryza sativa Japonica Group]	-	GO:0009532//plastid stroma	GO:0003824//catalytic activity;GO:0043169//cation binding
LOC_Os01g14820	TGD4	1.81	2.66	1.84	2.45	2.48	2.87	3.61	2.59	4.35	3.68	3.53	3.46	3.52	3.48	2.9	5.51	4.28	4.96	7.59	9.68	7.12	8.02	8.58	13.86	2.1033	2.6	3.5167	3.5567	3.3	4.9167	8.13	10.1533	0.305834	0.663871	0.779023	0.0163172	0.596176	0.744046	0.575215	0.243561	0.438973	0.320626	0.774519	0.88235	Os01g0251000 [Oryza sativa Japonica Group]	-	GO:0009527//plastid outer membrane	GO:0005543//phospholipid binding;GO:0046983//protein dimerization activity
LOC_Os01g14830	RPL3B	1.63	1.09	1.72	2.13	2	2.74	2.39	2.19	3.46	2.39	2.2	2.18	5.45	3.85	3.65	5.61	4.22	5.88	5.95	7.72	5.37	7.65	8.04	11.36	1.48	2.29	2.68	2.2567	4.3167	5.2367	6.3467	9.0167	0.62975	0.173634	0.303448	-0.24804	0.16546	0.311122	0.278731	0.888322	0.943554	0.506595	0.475328	0.669515	PREDICTED: 50S ribosomal protein L3-2, chloroplastic [Oryza sativa Japonica Group]	ko03010//Ribosome	GO:0009536//plastid;GO:0030529//intracellular ribonucleoprotein complex	GO:0003723//RNA binding;GO:0005198//structural molecule activity
LOC_Os01g14850	--	0	0	0	0.04	0.09	0	0	0	0	0	0	0	10.53	8.69	8.29	5.84	6.63	3.66	1.85	1.62	2.35	4.25	2.68	8.73	0	0.0433	0	0	9.17	5.3767	1.94	5.22	5.43741	0.566328	1	0	1	1	-0.77021	6.96e-06	6.88e-05	1.42799	0.01794	0.0646924	PREDICTED: MFS18 protein [Oryza sativa Japonica Group]	-	-	-
LOC_Os01g14870	Os01g0252200	1.82	2.23	2.15	1.92	2.03	1.96	1.8	1.29	2.87	2.17	1.55	1.97	4.22	3.37	1.7	3.69	3.37	3.92	4.41	3.91	4.53	4.85	4.36	6.65	2.0667	1.97	1.9867	1.8967	3.0967	3.66	4.2833	5.2867	-0.0691101	0.341113	0.495589	-0.0668837	0.560727	0.715833	0.241128	0.834347	0.915739	0.303624	0.712142	0.843329	PREDICTED: zinc finger CCCH domain-containing protein 3 [Oryza sativa Japonica Group]	-	-	-
LOC_Os01g14890	--	10.03	10.44	13.56	11.24	11.82	9.48	14.15	11.8	9.71	17.37	22.81	21.52	0.17	0	0.24	0.35	0.28	0.24	0	0	0	0.13	0	0	11.3433	10.8467	11.8867	20.5667	0.1367	0.29	0	0.0433	-0.0645929	0.252362	0.399856	0.790964	0.0122878	0.0408361	1.08539	0.470366	0.661448	5.43741	0.596078	1	PREDICTED: uncharacterized protein LOC4327111 isoform X2 [Oryza sativa Japonica Group]	-	-	-
LOC_Os01g14926	ANX1	0	0.03	0	0.02	0	0	0.06	0	0	0.07	0.14	0.11	0.03	0.27	0.14	0.12	0.06	0.71	0.76	0.68	0.16	0.6	0.77	0.82	0.01	0.0067	0.02	0.1067	0.1467	0.2967	0.5333	0.73	-0.584963	0.936557	1	2.41504	0.201321	0.358425	1.0163	0.506976	0.693187	0.452859	0.844044	0.920732	PREDICTED: receptor-like protein kinase ANXUR1 [Oryza sativa Japonica Group]	-	GO:0043231//intracellular membrane-bounded organelle	GO:0004672//protein kinase activity;GO:0032550//purine ribonucleoside binding
LOC_Os01g14932	ALE2	6.67	7.99	8.13	8.99	8.85	8.65	12.62	12.72	13.41	11.31	11.68	11.76	7.27	7.22	6.02	8.13	7.08	7.66	4.1	4.65	3.46	5.88	4.55	8.41	7.5967	8.83	12.9167	11.5833	6.8367	7.6233	4.07	6.28	0.217047	0.863236	0.91942	-0.157183	0.0216651	0.0648717	0.157129	0.301027	0.502108	0.625736	0.233991	0.427954	PREDICTED: receptor-like protein kinase ANXUR1 [Oryza sativa Japonica Group]	-	GO:0016020//membrane	GO:0004672//protein kinase activity;GO:0032550//purine ribonucleoside binding
LOC_Os01g14950	Os01g0253300	32.16	31.69	24.69	31.13	31.04	40.35	70.88	51.97	135.01	76.21	63.99	54.25	41.75	32.4	31.44	45.28	35.76	51.74	258.6	286.83	261.82	256.24	212.9	322.68	29.5133	34.1733	85.9533	64.8167	35.1967	44.26	269.083	263.94	0.211504	0.874901	0.926681	-0.407189	0.0881459	0.195609	0.330565	0.927693	0.964992	-0.027843	0.00149564	0.00837241	PREDICTED: importin subunit alpha-1a [Oryza sativa Japonica Group]	-	-	-
LOC_Os01g15000	--	3.83	3.12	2.36	2.89	2.39	3.79	6.08	3.58	14.42	4.21	4.06	4.62	23.83	23.09	29.3	17.04	17.43	18.33	36.5	27.21	30.13	42	40.99	28.02	3.1033	3.0233	8.0267	4.2967	25.4067	17.6	31.28	37.0033	-0.0376786	0.330429	0.4849	-0.901583	0.0146815	0.0472291	-0.529632	5.34e-07	6.65e-06	0.242415	0.741941	0.862802	Lipase [Triticum urartu]	-	-	-
LOC_Os01g15010	SAR1A	38.73	31.4	31.02	28.9	25.58	28.81	79.21	77.32	84.14	93.44	105.13	111.09	69.85	77.17	73.31	74.3	85.93	77.15	59.28	87.03	65.97	74.86	84.42	115.91	33.7167	27.7633	80.2233	103.22	73.4433	79.1267	70.76	91.73	-0.280281	0.00082493	0.00357668	0.363629	0.119331	0.245002	0.107532	0.110179	0.256307	0.37446	0.938136	0.970387	PREDICTED: GTP-binding protein SAR1A [Oryza sativa Japonica Group]	ko04141//Protein processing in endoplasmic reticulum	-	-
LOC_Os01g15020	TPR1	18.55	16.96	15.61	18.8	19.55	23.85	38.85	34.96	44.56	45.36	43.68	31.95	44.76	42.22	28.07	57.02	39.08	47.18	10.18	9.06	9.89	14.51	9.48	13.81	17.04	20.7333	39.4567	40.33	38.35	47.76	9.71	12.6	0.283027	0.412566	0.567464	0.0315843	0.547606	0.704462	0.316576	0.985138	0.992938	0.375881	0.996496	0.998194	PREDICTED: topless-related protein 2 isoform X1 [Oryza sativa Japonica Group]	-	-	-
LOC_Os01g15029	--	32.79	26.93	23.97	24.55	19.6	24.06	51.36	28.04	64.98	38.82	33.91	44.5	34.78	42.84	38.25	38.94	30.42	29.02	13.43	19.08	15.45	20.61	24.27	25.07	27.8967	22.7367	48.1267	39.0767	38.6233	32.7933	15.9867	23.3167	-0.295072	0.005973	0.019958	-0.300529	0.12131	0.247673	-0.23607	0.00363838	0.0175438	0.544492	0.338356	0.545316	uncharacterized LOC100381381 [Zea mays]	-	-	-
LOC_Os01g15039	PME32	0	0	0	0	0	0	0	0	0	0	0	0	0.23	0.14	0.12	0.3	0.87	0.65	0.1	0.17	0.05	0	0	0	0	0	0	0	0.1633	0.6067	0.1067	0	0	1	1	0	1	1	1.89308	0.0114955	0.0452465	-6.73697	0.00994883	0.0403635	PREDICTED: pectinesterase [Setaria italica]	ko01100//Metabolic pathways;ko00040//Pentose and glucuronate interconversions	GO:0030312//external encapsulating structure	GO:0052689//carboxylic ester hydrolase activity
LOC_Os01g15100	--	0.21	0	0	0	0	0.31	2.55	0.11	1.21	0.96	0.79	1.17	0	0	0	0.2	0	0	0	0	0	0	0	0	0.07	0.1033	1.29	0.9733	0	0.0667	0	0	0.561879	0.932622	1	-0.406365	0.549159	0.705767	6.05889	0.680526	1	0	1	1	Os01g0254850, partial [Oryza sativa Japonica Group]	-	-	-
LOC_Os01g15120	ephA	33.49	46.65	39.86	33.35	35.51	31.54	27.2	25.67	25.98	25.84	27.21	34.2	8.03	9.08	6.65	5	5.22	8.23	24.22	30.02	29.22	35.25	33.92	49.37	40	33.4667	26.2833	29.0833	7.92	6.15	27.82	39.5133	-0.257275	0.0100994	0.0310375	0.146044	0.946542	0.970622	-0.364914	0.00744235	0.031824	0.506217	0.422223	0.623774	PREDICTED: bifunctional epoxide hydrolase 2 [Oryza sativa Japonica Group]	-	-	-
LOC_Os01g15130	ephA	0	0.03	0.04	0.06	0	0	0.03	0	0.07	0	0	0.18	0	0	0	0.07	0.07	0.13	0.52	0.64	0.31	0.65	0.24	0.49	0.0233	0.02	0.0333	0.06	0	0.09	0.49	0.46	-0.222392	0.885858	1	0.847997	0.80844	0.890069	6.49185	0.107279	0.251849	-0.0911479	0.514727	0.701885	PREDICTED: bifunctional epoxide hydrolase 2 [Oryza sativa Japonica Group]	-	-	-
LOC_Os01g15220	--	0.65	0.46	0.59	0	0	0	0.71	0.46	0.16	0.09	0	0.2	0.15	0.33	0.15	0.08	0	0	0.27	0.1	0.09	0.18	0	0.1	0.5667	0	0.4433	0.0967	0.21	0.0267	0.1533	0.0933	-9.14636	0.000568695	0.00257548	-2.1973	0.0875597	0.194582	-2.97728	0.0921601	0.226042	-0.716207	0.546991	0.726694	Os01g0255700, partial [Oryza sativa Japonica Group]	-	-	-
LOC_Os01g15240	--	0.63	0.13	0.57	0.56	0.07	0	0.14	0.08	0	0	0	0	0	0.07	0	0	0	0	0	0	0	0	0	0	0.4433	0.21	0.0733	0	0.0233	0	0	0	-1.078	0.355352	0.510821	-6.1964	0.484956	1	-4.54432	0.755094	1	0	1	1	Os05g0225100, partial [Oryza sativa Japonica Group]	-	-	-
LOC_Os01g15250	--	0.04	0.1	0.04	0.03	0.07	0.12	1.15	0.53	2.07	1.02	0.74	1.22	0.03	0.04	0	0	0.03	0.17	0.64	2.21	0.39	1.51	2.71	3.65	0.06	0.0733	1.25	0.9933	0.0233	0.0667	1.08	2.6233	0.289507	0.995989	0.997848	-0.331578	0.39197	0.565162	1.51457	0.558258	0.733677	1.28037	0.0763154	0.19488	Os01g0256300, partial [Oryza sativa Japonica Group]	-	-	-
LOC_Os01g15270	--	412.78	374.36	318.31	207.58	178.85	212.83	442	193.89	650.33	240.02	215.59	275.4	120.81	127.61	222.9	177.47	158.71	466.12	5230.46	6362.54	5138.23	5982.32	5833.04	8729.22	368.483	199.753	428.74	243.67	157.107	267.433	5577.08	6848.19	-0.88338	4.37e-18	1.6e-16	-0.815174	0.00696684	0.0254972	0.767435	0.481571	0.671008	0.296214	0.54992	0.729044	Zn-induced protein [Oryza sativa]	-	-	-
LOC_Os01g15280	HAT	0.36	0.12	0.78	0.34	0.08	0.06	0.3	0.48	0.29	0.26	0	0.13	0	0.07	0	0	0	0	0.06	0.05	0	0.03	0	0	0.42	0.16	0.3567	0.13	0.0233	0	0.0367	0.01	-1.39232	0.0882028	0.181394	-1.45606	0.0928662	0.203382	-4.54432	0.432573	1	-1.87447	0.382124	1	hAT family dimerisation domain containing protein [Oryza sativa Japonica Group]	-	-	-
LOC_Os01g15290	rplR	11.76	13.16	10.64	9.46	8.54	13.06	14.27	15.21	18.23	10.93	11.88	12.83	15.25	12.22	11.87	18.54	15.1	14.88	25.39	26.87	24.18	28.96	23.78	34.97	11.8533	10.3533	15.9033	11.88	13.1133	16.1733	25.48	29.2367	-0.195197	0.0549012	0.125079	-0.420794	0.00209926	0.00907182	0.302583	0.917821	0.95939	0.198414	0.288362	0.491092	PREDICTED: 50S ribosomal protein L18 [Oryza sativa Japonica Group]	-	GO:0030529//intracellular ribonucleoprotein complex	-
LOC_Os01g15300	Os01g0256800	0.24	0.18	0.21	0.29	0.43	0.52	1.05	0.82	0.64	1.46	1.47	0.95	1.41	1.16	1.36	2.25	1.76	1.8	0	0.05	0.03	0.08	0.08	0.18	0.21	0.4133	0.8367	1.2933	1.31	1.9367	0.0267	0.1133	0.976916	0.100255	0.200876	0.628369	0.198808	0.355487	0.564009	0.328863	0.530167	2.08746	0.174142	0.350021	PREDICTED: zinc finger CCCH domain-containing protein 4 [Oryza sativa Japonica Group]	-	-	-
LOC_Os01g15320	RALF	1.3	2.13	1.93	9.32	8.88	8.51	1.49	4.82	0.4	2.12	1.5	1.93	2.38	2.11	2.2	2.02	5.33	3.04	0.15	0	0	0.3	0.23	0.17	1.7867	8.9033	2.2367	1.85	2.23	3.4633	0.05	0.2333	2.31708	2.95e-12	5.44e-11	-0.273825	0.53345	0.692127	0.635118	0.466662	0.658072	2.22239	0.314629	0.52049	PREDICTED: rapid alkalinization factor [Oryza sativa Japonica Group]	-	-	-
LOC_Os01g15340	RAA1	0.25	0.05	0	0	0.31	0.06	0	0	0.38	0.06	0	0	0.93	0.95	1.16	0.75	1.14	0.61	0.06	0	0.12	0.44	0	0.14	0.1	0.1233	0.1267	0.02	1.0133	0.8333	0.06	0.1933	0.302563	0.920418	0.95382	-2.66297	0.400612	0.573583	-0.282143	0.233786	0.427575	1.68806	0.512234	0.699791	PREDICTED: flowering-promoting factor 1-like protein 1 [Oryza sativa Japonica Group]	-	-	-
LOC_Os01g15350	Os01g0257400	3.09	2.17	1.95	3.75	4.82	3.94	2.37	2.31	2.36	2.81	2.55	2.49	6.44	6.34	7.55	5.56	6.09	5.44	3.58	5.82	3.61	5.9	6.33	7.14	2.4033	4.17	2.3467	2.6167	6.7767	5.6967	4.3367	6.4567	0.795011	0.0108561	0.0329537	0.157117	0.982858	0.991198	-0.250458	0.00165766	0.00889961	0.574203	0.272591	0.473671	PREDICTED: zinc finger CCCH domain-containing protein 5 [Oryza sativa Japonica Group]	-	-	-
LOC_Os01g15380	Os03g0733400	0.12	0.06	0	0.06	0	0.14	0.1	0.29	0.13	0	0	0	0	0	0	0	0	0	0	0	0	0	0	0	0.06	0.0667	0.1733	0	0	0	0	0	0.152003	0.920444	0.95382	-7.43741	0.000815344	0.00399102	0	1	1	0	1	1	Os01g0143500 [Oryza sativa Japonica Group]	-	-	GO:0003676//nucleic acid binding;GO:0005515//protein binding
LOC_Os01g15399	--	0	0.02	0	0.06	0.26	0.42	0	0	0	0.32	0.2	0.47	0.11	0.04	0.1	0.83	0.55	0.45	0.24	0.3	0.44	2.85	1.64	2.12	0.0067	0.2467	0	0.33	0.0833	0.61	0.3267	2.2033	5.20945	0.00114369	0.00477496	8.36632	7.11e-06	5.7e-05	2.87184	6.22e-05	0.000489046	2.7538	9.58e-09	1.85e-07	-	-	-	-
LOC_Os01g15460	Os01g0258700	16.34	14.91	13.21	16.2	15.38	17.14	16.42	16.19	18.38	19.42	17.82	16.83	45.35	36.12	32.16	36.58	33.59	32.31	19.08	16.24	16.16	14.1	13.04	14.97	14.82	16.24	16.9967	18.0233	37.8767	34.16	17.16	14.0367	0.132006	0.687321	0.79665	0.084614	0.666882	0.795183	-0.149001	0.00129228	0.00716706	-0.289849	0.000345293	0.00237255	PREDICTED: zinc finger CCCH domain-containing protein 6 [Oryza sativa Japonica Group]	-	-	-
LOC_Os01g15470	PBL27	15.91	17.29	16.6	12.39	12.74	15.6	18.21	21.82	16.34	22.25	22.34	21.28	3.89	3.01	2.05	4.78	3.3	4.31	5.29	4.78	5.23	3.48	2.66	4.43	16.6	13.5767	18.79	21.9567	2.9833	4.13	5.1	3.5233	-0.290054	0.000192629	0.000980396	0.224694	0.78422	0.87427	0.469217	0.484485	0.673306	-0.533556	3.52e-05	0.000318081	PREDICTED: serine/threonine-protein kinase CDL1 isoform X1 [Oryza sativa Japonica Group]	-	-	-
LOC_Os01g15490	FLAD1	27.22	30.26	27.85	26.54	29.58	28.34	40.16	37.74	36.28	32.01	30.59	30.34	9.12	9.48	8.43	6.23	6.48	7.61	13.76	11.22	12.31	7.52	7.06	7.5	28.4433	28.1533	38.06	30.98	9.01	6.7733	12.43	7.36	-0.0147848	0.111428	0.217512	-0.296938	0.00317452	0.0129674	-0.411661	2.81e-05	0.000240201	-0.756049	8.52e-08	1.36e-06	PREDICTED: FAD synthase [Oryza sativa Japonica Group]	-	-	-
LOC_Os01g15510	--	0	0.04	0.23	0.28	0.13	0.77	0	0.05	0.09	0.85	0.66	0.44	0.17	0.05	0.08	0.09	0.42	0.37	0.2	0.34	0.24	0.45	0.45	0.44	0.09	0.3933	0.0467	0.65	0.1	0.2933	0.26	0.4467	2.12776	0.135721	0.253014	3.79998	0.000986822	0.00471854	1.55254	0.255104	0.452752	0.780687	0.563821	0.738448	Os12g0621400 [Oryza sativa Japonica Group]	-	-	-
LOC_Os01g15520	At5g64680	0.17	0	0.08	0.24	0.42	0.16	0.14	0	0.22	0.25	0.62	0.93	0.14	0.15	0	0.08	0.07	0	0.59	0.95	0.16	0.33	0.41	0.09	0.0833	0.2733	0.12	0.6	0.0967	0.05	0.5667	0.2767	1.7137	0.280389	0.431502	2.32193	0.0720554	0.167887	-0.95109	0.557144	0.7328	-1.03435	0.252583	0.450168	PREDICTED: mediator-associated protein 2 isoform X2 [Oryza sativa Japonica Group]	-	GO:0043231//intracellular membrane-bounded organelle;GO:0043232//intracellular non-membrane-bounded organelle;GO:0043234//protein complex	-
LOC_Os01g15580	RGA2	1.23	1.19	0.95	0.88	0.85	1.06	1.61	1.49	1.25	1.88	1.43	1.1	0.16	0.21	0.09	0.15	0.25	0.15	0.13	0.17	0.1	0.09	0.11	0.18	1.1233	0.93	1.45	1.47	0.1533	0.1833	0.1333	0.1267	-0.272483	0.0547598	0.124836	0.0197633	0.641033	0.776418	0.257798	0.927641	0.964988	-0.0740006	0.552787	0.730794	Os01g0260500, partial [Oryza sativa Japonica Group]	-	-	-
LOC_Os01g15610	--	4.73	1.78	1.96	4.43	2.62	1.5	3.69	3.89	1.03	3.32	2.26	3.68	0.65	0.35	0.16	0.72	0.65	0.8	0	1.32	0	0	0.19	0.65	2.8233	2.85	2.87	3.0867	0.3867	0.7233	0.44	0.28	0.0135625	0.859436	0.917089	0.104999	0.888066	0.9356	0.90357	0.603226	0.768856	-0.652077	0.658184	0.80716	PREDICTED: uncharacterized protein LOC4325117 [Oryza sativa Japonica Group]	-	-	-
LOC_Os01g15630	--	17.14	19.3	17.35	19.18	17.43	22.5	31.17	28.75	41.83	26.39	25.88	26.82	18.91	16.26	13.1	21.24	15.41	17.52	17.06	23.12	18.17	20.57	22.3	28.33	17.93	19.7033	33.9167	26.3633	16.09	18.0567	19.45	23.7333	0.136064	0.657899	0.7749	-0.363462	0.000355687	0.00191847	0.166367	0.415184	0.612759	0.287145	0.645531	0.798885	C3H2C3 RING-finger protein [Zea mays]	-	-	GO:0043169//cation binding
LOC_Os01g15640	NAC074	11.11	9.86	8.69	11.19	11.19	14.12	76.19	30.41	115.76	33.12	29.87	37.23	20.01	23.34	30.88	16.27	15.34	17.63	9	6.43	8.5	18.46	16.29	13.68	9.8867	12.1667	74.12	33.4067	24.7433	16.4133	7.9767	16.1433	0.299378	0.453265	0.606194	-1.14973	0.000723236	0.00359039	-0.592172	1.44e-05	0.000131363	1.01708	0.0131979	0.0506389	PREDICTED: NAC domain-containing protein 74 [Oryza sativa Japonica Group]	-	-	-
LOC_Os01g15650	--	0	0.02	0.04	0.03	0.07	0.03	0	0.02	0	0.35	0.09	0.42	0.02	0	0	0	0	0.12	0.07	0.03	0	0	0	0.06	0.02	0.0433	0.0067	0.2867	0.0067	0.04	0.0333	0.02	1.11548	0.496628	0.645077	5.42626	0.000358097	0.0019294	2.58496	0.371548	0.57256	-0.736966	0.601689	0.767015	Os09g0562400 [Oryza sativa Japonica Group]	-	-	GO:0016798//hydrolase activity, acting on glycosyl bonds;GO:0046914//transition metal ion binding
LOC_Os01g15660	--	1.83	1.8	1.85	3.49	2.8	3.25	1.56	1.49	1.67	3.78	3.49	3.46	1.49	0.94	0.85	1.87	1.97	1.69	1.11	1.89	2.02	2.96	2.2	3.74	1.8267	3.18	1.5733	3.5767	1.0933	1.8433	1.6733	2.9667	0.799813	0.0289256	0.0749305	1.18479	0.000345757	0.00187092	0.753584	0.345071	0.545607	0.826118	0.182636	0.361922	PREDICTED: protein YeeZ isoform X2 [Brachypodium distachyon]	-	-	-
LOC_Os01g15770	--	28.43	30.22	22.88	25.33	24.13	29.55	23.89	32.07	24.78	23.48	25.89	28.3	2.63	3.52	3.67	3.82	6.11	5.01	35.27	23.98	33.85	12.53	14.5	5.57	27.1767	26.3367	26.9133	25.89	3.2733	4.98	31.0333	10.8667	-0.0452958	0.104964	0.208064	-0.0559261	0.31937	0.490711	0.605385	0.366173	0.567178	-1.51391	1.62e-06	2e-05	PREDICTED: transmembrane protein 136 [Oryza sativa Japonica Group]	-	GO:0031224//intrinsic component of membrane	-
LOC_Os01g15780	--	2.4	2.42	2.31	6.52	7.44	7.4	3.17	3.14	4.95	10.43	8.65	7.78	3.98	2.97	2.51	5.55	6.68	5.45	6.58	9.44	7.37	8.38	6.31	7.61	2.3767	7.12	3.7533	8.9533	3.1533	5.8933	7.7967	7.4333	1.58294	1.42e-13	3.11e-12	1.25425	7.58e-07	7.38e-06	0.902206	0.0094297	0.0384694	-0.0688482	0.0334526	0.105359	Lipopolysaccharide core biosynthesis mannosyltransferase lpsB [Aegilops tauschii]	-	-	-
LOC_Os01g15790	--	0.13	0.24	0.34	3.83	3.7	4.93	0.08	0.29	0.36	5.19	4.79	4.68	5.26	4.71	2.99	7.23	6.53	7.45	3.43	4.26	3.36	9.8	9.4	9.04	0.2367	4.1533	0.2433	4.8867	4.32	7.07	3.6833	9.4133	4.13334	2.28e-23	1.3e-21	4.32784	2.13e-24	1.58e-22	0.710679	0.0844097	0.212032	1.35369	7.19e-06	7.7e-05	PREDICTED: uncharacterized protein LOC4325126 isoform X1 [Oryza sativa Japonica Group]	-	-	-
LOC_Os01g15830	PER72	0.07	0.03	0.03	0.92	1.21	0.29	0	0	0.07	0.04	0.03	0.16	0.31	0.23	0.3	0.61	2.8	0.64	0.15	0	0	0.41	0.15	0.33	0.0433	0.8067	0.0233	0.0767	0.28	1.35	0.05	0.2967	4.21842	7.06e-05	0.000399579	1.71621	0.410134	0.583245	2.26946	0.0035195	0.0170473	2.56884	0.112014	0.256908	PREDICTED: peroxidase 72 [Oryza sativa Japonica Group]	ko01100//Metabolic pathways;ko01110//Biosynthesis of secondary metabolites;ko00940//Phenylpropanoid biosynthesis	-	GO:0003824//catalytic activity;GO:0043169//cation binding;GO:0046906//tetrapyrrole binding
LOC_Os01g15860	STA1	1.57	1.25	1.79	1.63	1.58	2.05	2.75	2.33	3.06	3.67	3.39	2.71	0.91	0.8	0.85	0.93	0.97	1.26	3.09	3.67	2.55	2.38	3.09	3.78	1.5367	1.7533	2.7133	3.2567	0.8533	1.0533	3.1033	3.0833	0.190296	0.995485	0.99762	0.26333	0.571651	0.724602	0.303781	0.949955	0.975715	-0.0093278	0.103633	0.243474	PREDICTED: LOW QUALITY PROTEIN: protein STABILIZED1 [Oryza sativa Japonica Group]	ko03040//Spliceosome	GO:0043231//intracellular membrane-bounded organelle	-
LOC_Os01g15890	--	0.09	0.11	0.06	0.13	0.14	0.16	0.31	0.27	0.13	0.42	0.33	0.09	0.17	0.02	0.03	0.1	0.07	0.05	0.17	0.29	0.38	0.38	0.27	0.47	0.0867	0.1433	0.2367	0.28	0.0733	0.0733	0.28	0.3733	0.725825	0.452479	0.605602	0.24257	0.908605	0.948014	0	0.764301	0.875928	0.415037	0.951085	0.977066	OSJNBb0050O03.13 [Oryza sativa Japonica Group]	-	-	-
LOC_Os01g15900	CDF2	2.97	2.55	1.94	3.64	3.08	4.61	17.73	20.48	22.15	27.35	20.1	20.36	2.25	2.65	1.8	1.91	0.95	1.68	2.67	4.89	2.15	1.98	2.78	3.76	2.4867	3.7767	20.12	22.6033	2.2333	1.5133	3.2367	2.84	0.6029	0.0747601	0.159467	0.167905	0.928127	0.959312	-0.561469	0.00657078	0.0286687	-0.188618	0.0936749	0.225747	PREDICTED: cyclic dof factor 2 [Oryza sativa Japonica Group]	-	-	-
LOC_Os01g15910	UGP2	0.77	0.61	0.47	0.03	0	0.07	0.36	0.56	0.82	0.02	0.02	0.05	0.12	0.4	0.52	0.18	0.33	0.14	0.22	0.14	0.09	0.12	0.02	0.08	0.6167	0.0333	0.58	0.03	0.3467	0.2167	0.15	0.0733	-4.20945	1.94e-07	1.77e-06	-4.27302	2.82e-06	2.45e-05	-0.678072	0.132375	0.291763	-1.03242	0.190742	0.372778	Os01g0264100 [Oryza sativa Japonica Group]	ko01100//Metabolic pathways;ko00500//Starch and sucrose metabolism;ko00520//Amino sugar and nucleotide sugar metabolism;ko00040//Pentose and glucuronate interconversions;ko00052//Galactose metabolism	-	-
LOC_Os01g15970	--	0.06	0.15	0.17	0.64	0.61	0.64	0.36	0.24	0.21	0.36	0.35	0.4	2.1	2.07	1.91	4.24	6.07	4.32	1.02	0.41	0.75	1.88	1.02	1.88	0.1267	0.63	0.27	0.37	2.0267	4.8767	0.7267	1.5933	2.31431	0.0178588	0.0501837	0.454566	0.733828	0.842101	1.26679	0.00211386	0.0109736	1.13268	0.207147	0.395128	PREDICTED: uncharacterized protein LOC4326202 [Oryza sativa Japonica Group]	-	-	-
LOC_Os01g15979	--	25.78	23.89	22.98	26.51	21.38	25.9	18.7	21.35	21.38	18.11	21.15	25.41	4.55	3.66	2.75	8.69	8.2	9.08	21.33	30.99	21.56	25.87	26.1	32.52	24.2167	24.5967	20.4767	21.5567	3.6533	8.6567	24.6267	28.1633	0.0224625	0.277688	0.428312	0.0741532	0.690013	0.812307	1.2446	0.000268909	0.00182147	0.193597	0.373327	0.579515	PREDICTED: uncharacterized protein LOC4326203 [Oryza sativa Japonica Group]	-	-	-
LOC_Os01g15990	--	0	0	0	0	0.11	0	0	0	0	0	0	0	0.09	0	0.13	0.1	0.02	0.09	0.97	0.42	0.88	0.45	0.42	0.41	0	0.0367	0	0	0.0733	0.07	0.7567	0.4267	5.1964	0.421636	1	0	1	1	-0.0671142	0.763681	0.875686	-0.826548	0.0238563	0.0807688	PREDICTED: protein PHYTOCHROME KINASE SUBSTRATE 4 [Oryza sativa Japonica Group]	-	-	-
LOC_Os01g16000	SEC14	6.56	5.76	5.37	7.99	6.61	7.95	12.31	12.63	10.07	13.46	12.98	14.71	25.61	26.08	25.79	25.67	23.89	27.42	32.24	40.19	34.03	38.96	50.5	70.2	5.8967	7.5167	11.67	13.7167	25.8267	25.66	35.4867	53.22	0.350193	0.304074	0.456671	0.233125	0.750499	0.852598	-0.00934028	0.0257133	0.0860815	0.584691	0.250357	0.44723	PREDICTED: random slug protein 5 [Oryza sativa Japonica Group]	-	GO:0044464//cell part	-
LOC_Os01g16010	MOS4	5.19	4.75	4.58	4.3	4.36	5.5	5.93	5.44	7.48	6.73	7.82	7.45	6.68	5.89	4.8	10.76	7.31	9.38	10.48	13.96	10.01	12.1	11.77	20.58	4.84	4.72	6.2833	7.3333	5.79	9.15	11.4833	14.8167	-0.0362202	0.268994	0.418612	0.222939	0.680309	0.805532	0.660208	0.135512	0.29674	0.367679	0.95742	0.979909	PREDICTED: pre-mRNA-splicing factor SPF27 homolog [Oryza sativa Japonica Group]	ko03040//Spliceosome	-	-
LOC_Os01g16020	CHLP	0.21	0.4	0.25	0.54	0.35	0.26	0.89	0.72	1.12	1.65	1.28	2.06	1.11	0.71	0.72	0.76	1.37	0.82	1.94	1.87	1.63	2	1.81	2.17	0.2867	0.3833	0.91	1.6633	0.8467	0.9833	1.8133	1.9933	0.419225	0.712812	0.815083	0.870139	0.0514188	0.12908	0.215886	0.788152	0.889731	0.136539	0.468266	0.662883	PREDICTED: geranylgeranyl diphosphate reductase [Oryza sativa Japonica Group]	ko01100//Metabolic pathways;ko01110//Biosynthesis of secondary metabolites;ko00900//Terpenoid backbone biosynthesis;ko00860//Porphyrin and chlorophyll metabolism	-	-
LOC_Os01g16030	ARF	0.75	0.41	0.57	1.68	2.35	1.62	0.05	1.06	0	0.25	0.15	0	3.94	4.83	6.04	2.78	7.23	2.66	0.49	0.92	0.77	0.25	0.67	0.21	0.5767	1.8833	0.37	0.1333	4.9367	4.2233	0.7267	0.3767	1.70748	0.00266118	0.00999588	-1.47249	0.35358	0.525583	-0.225155	0.130655	0.289421	-0.948005	0.160369	0.330179	PREDICTED: ADP-ribosylation factor 2-like isoform X1 [Oryza sativa Japonica Group]	ko04144//Endocytosis	GO:0044464//cell part	GO:0032550//purine ribonucleoside binding
LOC_Os01g16040	TAAC	2.49	3.28	2.95	3.98	6.37	5.8	5.61	4.29	7.76	6.1	5.68	7.08	74.6	64.36	58.31	95.23	101.06	84.86	38.68	24.94	34.34	30.16	33.49	20.56	2.9067	5.3833	5.8867	6.2867	65.7567	93.7167	32.6533	28.07	0.889134	0.0043741	0.0152939	0.0948443	0.853515	0.915703	0.511168	0.143282	0.307711	-0.218201	0.0682574	0.17945	PREDICTED: thylakoid ADP,ATP carrier protein, chloroplastic [Oryza sativa Japonica Group]	-	GO:0031224//intrinsic component of membrane	-
LOC_Os01g16050	MAIL3	0.17	0.02	0.18	0.17	0.13	0.11	0.09	0.06	0.25	0.57	0.69	0.24	0.13	0.14	0.06	0.5	0.38	0.42	0.04	0	0.21	0.2	0.08	0.12	0.1233	0.1367	0.1333	0.5	0.11	0.4333	0.0833	0.1333	0.148099	0.995772	0.997749	1.90689	0.0076688	0.0276011	1.97797	0.00235468	0.0120368	0.678072	0.853629	0.925895	Os01g0265300 [Oryza sativa Japonica Group]	-	-	-
LOC_Os01g16060	--	0.4	0.61	0.47	0.88	0.69	0.5	0.55	0.52	0.27	0.95	0.95	0.44	0.3	0.18	0.13	0.43	0.34	0.29	0.21	0.2	0.24	0.47	0.21	0.22	0.4933	0.69	0.4467	0.78	0.2033	0.3533	0.2167	0.3	0.484034	0.446443	0.599709	0.804276	0.219625	0.380292	0.797183	0.348839	0.549377	0.469485	0.857184	0.927518	unnamed protein product [Oryza sativa Japonica Group]	-	-	-
LOC_Os01g16090	UBA2A	31.77	30.89	32.27	32.89	32.38	44.07	55.52	52.83	64.76	51.89	57.08	52.01	25.1	19.62	25.44	24.65	36.04	24.1	38.45	51.64	38.25	36.12	45.48	63.39	31.6433	36.4467	57.7033	53.66	23.3867	28.2633	42.78	48.33	0.203885	0.947467	0.969835	-0.104808	0.0409786	0.108073	0.273245	0.731223	0.855668	0.175983	0.292362	0.495152	PREDICTED: UBP1-associated protein 2A [Oryza sativa Japonica Group]	ko03040//Spliceosome	-	GO:0097159//organic cyclic compound binding
LOC_Os01g16100	Tsnax	1.13	1.64	0.89	1.48	1.03	1.26	1.7	2.23	2.79	2.77	2.47	2.77	1.54	1.14	1.72	1.86	1.64	2.05	3.62	4.35	3.58	7.3	6.57	8.24	1.22	1.2567	2.24	2.67	1.4667	1.85	3.85	7.37	0.0427209	0.725035	0.8239	0.253341	0.702362	0.820786	0.334984	0.998284	0.999072	0.936806	0.00616151	0.0271916	PREDICTED: translin-associated protein X [Oryza sativa Japonica Group]	-	-	GO:0003677//DNA binding
LOC_Os01g16110	LARP1A	2.61	2.71	2.04	3.24	3.51	4.96	3.43	2.79	5.5	4.31	3.33	3.64	6.85	5.2	4.24	8.62	6.11	6.21	7.28	6.37	5.84	8.73	6.96	12.49	2.4533	3.9033	3.9067	3.76	5.43	6.98	6.4967	9.3933	0.669963	0.0199039	0.0549693	-0.0552055	0.465237	0.634298	0.362275	0.814711	0.905735	0.531938	0.478385	0.672179	PREDICTED: la-related protein 1A isoform X1 [Oryza sativa Japonica Group]	-	-	-
LOC_Os01g16120	RHA2A	0.49	0.72	0.79	1.04	1.37	1.1	0	0.16	0.05	0.16	0.04	0.18	0.58	0.29	1.54	0.75	0.54	0.8	3.39	6.58	3.81	3.37	7.77	8.73	0.6667	1.17	0.07	0.1267	0.8033	0.6967	4.5933	6.6233	0.811471	0.225174	0.368422	0.85561	0.661866	0.791826	-0.20553	0.398522	0.598058	0.528016	0.608722	0.771546	PREDICTED: E3 ubiquitin-protein ligase EL5-like [Oryza sativa Japonica Group]	-	-	-
LOC_Os01g16124	--	0.11	0.11	0.07	8.32	9.83	9.15	0.29	0.15	0.27	12.9	11.92	5.55	0.89	0.72	0.65	3.36	2.46	3.27	0.43	0.71	0.47	1.75	1.3	2.04	0.0967	9.1	0.2367	10.1233	0.7533	3.03	0.5367	1.6967	6.5567	9.25e-59	2.71e-56	5.41868	6.46e-35	8.65e-33	2.00796	4.94e-10	1.04e-08	1.6606	8.03e-05	0.000654501	Os01g0266200, partial [Oryza sativa Japonica Group]	-	-	-
LOC_Os01g16130	pif1	0.11	0.09	0	7.25	8.19	5.78	0.09	0.08	0.12	10.8	8.68	7.27	0.48	0.49	0.44	2.34	1.68	2.39	0.27	0.47	0.27	0.6	1.08	0.73	0.0667	7.0733	0.0967	8.9167	0.47	2.1367	0.3367	0.8033	6.72928	2.58e-30	2.26e-28	6.52734	3.04e-38	5.08e-36	2.18463	2.27e-07	3.05e-06	1.25468	0.0743046	0.191222	Os01g0266300, partial [Oryza sativa Japonica Group]	-	-	GO:0004386//helicase activity;GO:0032550//purine ribonucleoside binding
LOC_Os01g16140	--	0.67	0	0	0	0	0	0	0	0	0	0.18	0	6.21	4.37	12.31	4.06	13.91	7.97	1.09	4.5	0	0.44	1.1	1.22	0.2233	0	0	0.06	7.63	8.6467	1.8633	0.92	-7.80305	0.472696	1	5.90689	0.824735	1	0.180461	0.715309	0.845944	-1.01818	0.292044	0.495053	PREDICTED: uncharacterized protein LOC4324374 [Oryza sativa Japonica Group]	-	-	-
LOC_Os01g16146	BH0283	4.54	5.21	3.41	6.61	7.23	5.11	5.19	5.49	6.06	5.9	8.54	9.76	6.26	6.6	5.53	9.25	13.17	10.48	0.57	0.49	0.45	0.72	0.48	0.32	4.3867	6.3167	5.58	8.0667	6.13	10.9667	0.5033	0.5067	0.526038	0.179761	0.311551	0.531708	0.141468	0.277	0.839166	0.0143125	0.0538652	0.00952277	0.639494	0.794377	PREDICTED: uncharacterized isomerase BH0283 isoform X2 [Oryza sativa Japonica Group]	-	-	-
LOC_Os01g16152	PRXIIF	8.48	8.33	8.48	12.11	12.42	17.37	14.33	14.57	13.72	17.95	14.15	17.29	15.71	16.02	17	15.99	17.28	17.44	26.46	35.04	24.97	33.59	35.88	56.49	8.43	13.9667	14.2067	16.4633	16.2433	16.9033	28.8233	41.9867	0.728383	0.00235396	0.00899862	0.212688	0.783341	0.873755	0.0574601	0.0994731	0.23912	0.542694	0.332463	0.539553	PREDICTED: peroxiredoxin-2F, mitochondrial [Oryza sativa Japonica Group]	-	GO:0044429//mitochondrial part	GO:0003824//catalytic activity;GO:0016209//antioxidant activity
LOC_Os01g16170	laat-1	43.77	46.97	47.96	39.15	35.87	42.96	73.8	54.16	93.09	53.56	47.55	36.53	2.16	1.82	2.55	3.49	1.4	3.13	4.68	5.3	4.33	3.8	3.7	6.51	46.2333	39.3267	73.6833	45.88	2.1767	2.6733	4.77	4.67	-0.233425	0.000212149	0.00106887	-0.683473	0.000198264	0.00114094	0.296519	0.956122	0.978981	-0.0305667	0.0602405	0.164397	PQ loop repeat family protein [Zea mays]	-	-	-
LOC_Os01g16200	Os03g0610650	0.18	0.04	0.32	0	0	0.04	0.34	0.96	0.88	0	0.22	0	0	0.04	0	0	0	0.04	0.09	0	0	0	0.13	0	0.18	0.0133	0.7267	0.0733	0.0133	0.0133	0.03	0.0433	-3.75489	0.028191	0.0733675	-3.30875	0.00361232	0.014478	0	0.937246	1	0.530515	0.906359	1	Os01g0267300 [Oryza sativa Japonica Group]	-	-	-
LOC_Os01g16210	CNR5	1.39	0.86	1.25	1.83	1.89	2.44	1.72	1.87	2.49	3.67	3.58	3.69	0.48	0.9	0.54	0.92	1.66	1.23	1.03	1.98	1.58	1.25	2.69	3.09	1.1667	2.0533	2.0267	3.6467	0.64	1.27	1.53	2.3433	0.815575	0.0742888	0.158717	0.84747	0.00757136	0.0272972	0.988685	0.170645	0.347897	0.615031	0.539856	0.721156	PREDICTED: cell number regulator 5 isoform X2 [Oryza sativa Japonica Group]	-	-	-
LOC_Os01g16230	At1g28390	0.05	0.08	0.17	0	0.04	0	0	0.05	0	0	0	0	0.04	0	0.19	0	0.23	0.11	0.14	0.16	0.31	0.05	0.09	0.16	0.1	0.0133	0.0167	0	0.0767	0.1133	0.2033	0.1	-2.90689	0.135709	0.253014	-4.05889	0.802629	1	0.563901	0.899897	0.949303	-1.02385	0.218111	0.408708	PREDICTED: serine/threonine-protein kinase-like protein At5g23170 [Oryza sativa Japonica Group]	-	-	-
LOC_Os01g16240	CAM1-1	27.64	21.39	20.44	26.96	15.73	17.7	56.62	47.97	65.46	39.55	38.39	44.37	25.45	27.9	23.82	17.01	23.28	13.46	25.96	31.62	27.94	18.1	18.49	28.23	23.1567	20.13	56.6833	40.77	25.7233	17.9167	28.5067	21.6067	-0.20208	0.118065	0.227615	-0.475417	1.4e-05	0.00010609	-0.521775	3.99e-05	0.000330102	-0.399823	1.06e-05	0.00011019	PREDICTED: calmodulin-7-like [Raphanus sativus]	ko04626//Plant-pathogen interaction;ko04016//MAPK signaling pathway - plant;ko04070//Phosphatidylinositol signaling system	-	-
LOC_Os01g16250	--	0	0	0	0	0	0	0	0	0.07	0	0	0	0	0	0	0	0.07	0	0	0	0	0.81	1.5	0.78	0	0	0.0233	0	0	0.0233	0	1.03	0	1	1	-4.54432	0.802629	1	4.54432	0.873295	1	10.0084	5.17e-05	0.00044697	-	-	-	-
LOC_Os01g16260	ZIFL2	25.95	26.56	35.6	9.35	8.96	11.92	25.83	20.33	34.57	8.54	7.71	6.52	9.62	6.71	6.33	3.54	2.09	2.79	7.08	7.33	6.65	3.2	1.84	4.15	29.37	10.0767	26.91	7.59	7.5533	2.8067	7.02	3.0633	-1.54332	4.41e-28	3.49e-26	-1.82597	2.6e-29	2.64e-27	-1.42826	6.35e-13	2.09e-11	-1.19637	5.31e-13	2.04e-11	PREDICTED: probable peptide/nitrate transporter At3g43790 isoform X1 [Oryza sativa Japonica Group]	-	-	-
LOC_Os01g16290	GYRB	14.7	15.38	15.37	15.32	16.5	18.04	15.81	15.5	11.62	10.61	11.23	11.62	3.1	2.28	2.42	3.66	3.13	2.89	5.19	5.24	5.7	7.81	5.99	9.64	15.15	16.62	14.31	11.1533	2.6	3.2267	5.3767	7.8133	0.133603	0.660108	0.776304	-0.359549	0.0220617	0.065848	0.311533	0.970805	0.986264	0.539226	0.486675	0.679078	PREDICTED: DNA gyrase subunit B, chloroplastic/mitochondrial [Oryza sativa Japonica Group]	-	GO:0043232//intracellular non-membrane-bounded organelle	GO:0003676//nucleic acid binding;GO:0008094//DNA-dependent ATPase activity;GO:0016853//isomerase activity;GO:0032550//purine ribonucleoside binding
LOC_Os01g16310	SPAC1039.11c	43.07	86.15	537.28	77.44	7.83	152.74	1.11	0.82	3.36	0.43	0.41	0.91	1.18	0.81	2.11	1.15	0.7	1.01	0.32	0.4	0.47	2.28	1.26	1.45	222.167	79.3367	1.7633	0.5833	1.3667	0.9533	0.3967	1.6633	-1.48558	0.165343	0.292545	-1.59591	0.00238959	0.0101489	-0.519609	0.0288734	0.0943385	2.06808	2.29e-05	0.000218113	PREDICTED: alpha-glucosidase YihQ [Oryza sativa Japonica Group]	-	-	GO:0016787//hydrolase activity
LOC_Os01g16320	MIZ1	0	0	0	0	0	0	0	0	0	0	0	0	0	0.23	0.14	0	0	0	0.13	0.53	0	0	0.34	0.71	0	0	0	0	0.1233	0	0.22	0.35	0	1	1	0	1	1	-6.94642	0.0346124	0.108377	0.669851	0.802074	0.898023	Os01g0268700 [Oryza sativa Japonica Group]	-	-	-
LOC_Os01g16330	RBL20	11.96	12.47	11.66	11.85	12.12	14.96	19.96	18.11	23.34	20.49	22.74	23.79	9.14	9.68	7.9	8.13	7.24	7.36	5.98	7.03	4.91	9.46	12.65	12.62	12.03	12.9767	20.47	22.34	8.9067	7.5767	5.9733	11.5767	0.109283	0.547535	0.688209	0.126118	0.891527	0.937952	-0.233322	0.00191142	0.0100415	0.954612	0.0057021	0.0255138	PREDICTED: rhomboid-like protein 20 [Oryza sativa Japonica Group]	-	GO:0031224//intrinsic component of membrane	-
LOC_Os01g16340	MOC1	3.64	3.61	3.76	5.93	6.01	6.53	3.14	2.76	4.35	5.41	4.92	5.43	0.92	0.75	0.9	1.23	2.07	1.67	0.91	1.25	1.18	1.62	2.52	2.46	3.67	6.1567	3.4167	5.2533	0.8567	1.6567	1.1133	2.2	0.746369	0.00744788	0.024064	0.620644	0.0464983	0.119319	0.951477	0.131811	0.291064	0.982618	0.125464	0.278281	Rhomboid-like protein 20 [Dichanthelium oligosanthes]	-	-	-
LOC_Os01g16350	HMGCL	7.15	6.49	6.5	7.39	6.6	7.81	6.12	5.95	8.85	10.57	9.96	12.05	11.73	10.52	10.43	14.32	15.77	16.09	14.28	17.85	18.04	15.81	15.42	17.86	6.7133	7.2667	6.9733	10.86	10.8933	15.3933	16.7233	16.3633	0.114264	0.65956	0.775877	0.639104	0.00832301	0.0295463	0.49886	0.258635	0.457237	-0.0313958	0.0292747	0.0950468	PREDICTED: hydroxymethylglutaryl-CoA lyase, mitochondrial [Oryza sativa Japonica Group]	ko01100//Metabolic pathways;ko04146//Peroxisome;ko00280//Valine, leucine and isoleucine degradation;ko00650//Butanoate metabolism;ko00072//Synthesis and degradation of ketone bodies	GO:0044429//mitochondrial part	GO:0016833//oxo-acid-lyase activity;GO:0043169//cation binding
LOC_Os01g16370	RPM1	0.02	0.08	0.06	0.18	0.11	0.13	0.69	0.43	0.91	1.21	1.03	0.81	0.77	0.46	0.21	0.71	0.54	0.41	0.2	0.06	0.13	0.34	0.03	0.23	0.0533	0.14	0.6767	1.0167	0.48	0.5533	0.13	0.2	1.39232	0.189785	0.323867	0.58733	0.216799	0.376978	0.205114	0.878173	0.938392	0.621488	0.83223	0.9138	PREDICTED: disease resistance protein RPM1 isoform X1 [Oryza sativa Japonica Group]	-	-	-
LOC_Os01g16414	ARP6	6.89	6.67	6.55	5.7	6.76	6.58	6.46	5.65	6.48	5.61	6.63	7.03	3.03	2.38	1.94	2.98	3.71	2.8	2.08	2.76	2.24	3.17	2.39	3	6.7033	6.3467	6.1967	6.4233	2.45	3.1633	2.36	2.8533	-0.0788796	0.102968	0.204912	0.0518298	0.588795	0.738456	0.368664	0.852939	0.925406	0.273861	0.758219	0.872403	PREDICTED: actin-related protein 6 [Oryza sativa Japonica Group]	-	-	-
LOC_Os01g16430	Os01g0270100	26.98	25.28	27.1	35.95	29.67	40.43	46.95	46.13	66.77	64.39	67.47	79.71	66.95	73.8	82.69	95.75	133.28	113.62	160.63	246.61	183.36	211.37	252.78	349.9	26.4533	35.35	53.2833	70.5233	74.48	114.217	196.867	271.35	0.418261	0.0930333	0.189384	0.404416	0.111293	0.232826	0.616848	0.123126	0.277771	0.462936	0.571675	0.744292	PREDICTED: cysteine proteinase inhibitor 12 [Oryza sativa Japonica Group]	-	-	GO:0004857//enzyme inhibitor activity
LOC_Os01g16450	PER24	1.37	0.36	1.42	2.47	2.64	5.83	0.48	1.35	0.17	0.17	0.33	0.07	17.76	19.7	30.56	19.79	38.83	23.07	3.15	2.02	2.39	4.85	3.03	3.96	1.05	3.6467	0.6667	0.19	22.6733	27.23	2.52	3.9467	1.79619	0.000959258	0.00408608	-1.81097	0.0328588	0.0906729	0.2642	0.725765	0.852654	0.647211	0.392468	0.597621	PREDICTED: peroxidase 24 [Oryza sativa Japonica Group]	ko01100//Metabolic pathways;ko01110//Biosynthesis of secondary metabolites;ko00940//Phenylpropanoid biosynthesis	-	-
LOC_Os01g16460	--	0	0	0.06	0.1	0	0.46	0	0.07	0	0	0	0.08	0.11	0.43	1	0.44	0.74	0.4	0	0	0	0.07	0.34	0	0.02	0.1867	0.0233	0.0267	0.5133	0.5267	0	0.1367	3.22239	0.221271	0.363654	0.192645	0.988637	1	0.0369942	0.672153	0.818584	7.09452	0.25838	1	PREDICTED: xyloglucan galactosyltransferase KATAMARI1 homolog [Oryza sativa Japonica Group]	-	-	-
LOC_Os01g16510	--	2.85	1.65	1.56	1.61	1.94	1.92	1.95	1.75	2.24	3.25	2.56	3.7	1.84	1.59	1.83	3.84	3.69	2.62	5.36	6.71	4.44	4.32	5.61	8.47	2.02	1.8233	1.98	3.17	1.7533	3.3833	5.5033	6.1333	-0.147777	0.362379	0.517873	0.678982	0.0797163	0.181441	0.948345	0.0460531	0.13531	0.156366	0.416618	0.619182	Mitochondrial import inner membrane translocase subunit Tim17/Tim22/Tim23 family protein [Zea mays]	-	-	-
LOC_Os01g16520	At5g26710	2.36	2.19	2.22	1.01	1.52	1.67	3.51	3.89	4.16	2.03	1.75	1.83	8.53	6.86	11.37	2.88	1.72	2.16	5.17	4.87	5.29	1.81	1.4	2.7	2.2567	1.4	3.8533	1.87	8.92	2.2533	5.11	1.97	-0.688767	0.000644941	0.00288043	-1.04307	1.76e-08	2.25e-07	-1.98498	6.22e-18	4.17e-16	-1.37513	1.83e-13	7.57e-12	PREDICTED: glutamate--tRNA ligase, cytoplasmic [Oryza sativa Japonica Group]	ko01100//Metabolic pathways;ko01110//Biosynthesis of secondary metabolites;ko00970//Aminoacyl-tRNA biosynthesis;ko00860//Porphyrin and chlorophyll metabolism	GO:0044424//intracellular part	GO:0004812//aminoacyl-tRNA ligase activity;GO:0032550//purine ribonucleoside binding
LOC_Os01g16530	CLPR4	16.31	14.93	17.21	20.73	19.9	18.42	24.27	22.27	23.3	26.62	28.12	30.41	1.72	1.52	1.92	2.63	3.15	3.47	4.36	5.33	3.48	4.37	5.11	6.61	16.15	19.6833	23.28	28.3833	1.72	3.0833	4.39	5.3633	0.28544	0.50322	0.650625	0.285953	0.389121	0.562256	0.842082	0.0929658	0.227418	0.288909	0.785746	0.889218	PREDICTED: ATP-dependent Clp protease proteolytic subunit-related protein 4, chloroplastic [Oryza sativa Japonica Group]	-	GO:0009526//plastid envelope;GO:0009532//plastid stroma	-
LOC_Os01g16540	ECR1	10.13	8.06	8.71	11.66	11.27	12.59	13.39	13.92	14.3	14.62	15.35	18.72	20.23	16.85	16.37	19.48	15.74	18.28	17.61	18.29	18.01	15.38	14.06	18.19	8.9667	11.84	13.87	16.23	17.8167	17.8333	17.97	15.8767	0.401025	0.147461	0.26964	0.226695	0.678971	0.804685	0.00134894	0.050901	0.145685	-0.178682	0.000517226	0.00336312	PREDICTED: NEDD8-activating enzyme E1 catalytic subunit [Oryza sativa Japonica Group]	ko04120//Ubiquitin mediated proteolysis	-	-
LOC_Os01g16550	--	3.65	2.83	1.36	4.38	3.22	1.23	2.93	1.7	1.31	1.71	1.76	2.36	5.46	2.3	2.93	1.57	3	2.8	6.12	10.37	2.63	4.27	5.29	8.26	2.6133	2.9433	1.98	1.9433	3.5633	2.4567	6.3733	5.94	0.17156	0.953085	0.973263	-0.026967	0.765711	0.862374	-0.536525	0.138938	0.302034	-0.101585	0.39724	0.602004	PREDICTED: uncharacterized protein LOC9267815 [Oryza sativa Japonica Group]	-	-	-
LOC_Os01g16600	HPAT3	0.9	0.63	0.47	1.07	2.48	1.62	0.59	0.79	0.36	2.1	1.96	2.82	0.97	0.77	0.67	3.48	3.7	3.75	1.16	1.4	1.27	1.55	2.39	2.17	0.6667	1.7233	0.58	2.2933	0.8033	3.6433	1.2767	2.0367	1.37016	0.00844524	0.0267655	1.98332	3.19e-05	0.000221142	2.18119	4.39e-10	9.33e-09	0.673828	0.360635	0.566833	hydroxyproline O-arabinosyltransferase 3-like [Aegilops tauschii subsp. tauschii] [Aegilops tauschii]	ko00514//Other types of O-glycan biosynthesis	-	-
LOC_Os01g16620	--	0.11	0.1	0.36	0.52	0.12	0.49	0.55	0.5	2.15	1.1	0.75	0.7	1.96	0.95	2.13	1.73	2.65	2.89	15.08	18.37	12.83	8.58	11.12	13.71	0.19	0.3767	1.0667	0.85	1.68	2.4233	15.4267	11.1367	0.987289	0.379897	0.535147	-0.327575	0.476162	0.643758	0.528532	0.546908	0.72474	-0.470109	3.85e-05	0.000344394	PREDICTED: uncharacterized protein LOC9266469 [Oryza sativa Japonica Group]	-	-	-
LOC_Os01g16640	--	2.19	2.2	1.32	3.75	2.02	0.69	1.45	1.68	0.64	2.89	0.99	1.6	1	2.39	2.92	3.33	9.18	2.17	5.24	4.36	1.14	1.21	2.63	3.2	1.9033	2.1533	1.2567	1.8267	2.1033	4.8933	3.58	2.3467	0.178043	0.946792	0.969538	0.539611	0.679351	0.80489	1.21814	0.224739	0.416078	-0.609347	0.18989	0.371435	PREDICTED: probable 26S proteasome complex subunit sem1-1 [Oryza sativa Japonica Group]	ko03440//Homologous recombination;ko03050//Proteasome	-	-
LOC_Os01g16650	UBC20	0.32	0.16	0.63	0.53	0.63	0.12	0	0.12	0	0.06	0	0.07	0.98	1.13	0.51	0.87	1.14	0.51	0.25	0	0	0	0.12	0.21	0.37	0.4267	0.04	0.0433	0.8733	0.84	0.0833	0.11	0.205584	0.932343	0.960691	0.115477	0.954237	1	-0.0561431	0.511869	0.696435	0.400538	0.980765	0.990934	PREDICTED: probable ubiquitin-conjugating enzyme E2 C [Oryza sativa Japonica Group]	ko04120//Ubiquitin mediated proteolysis	-	GO:0003824//catalytic activity
LOC_Os01g16714	YUC10	0.69	0.63	0.59	1.03	1.99	1.31	3.32	4.45	3.32	7.25	8.3	14.43	33.27	39.61	33.31	117.92	179.64	115.87	1.79	1.73	2.02	2.82	2.91	1.34	0.6367	1.4433	3.6967	9.9933	35.3967	137.81	1.8467	2.3567	1.18079	0.0272617	0.0713982	1.43474	0.000196205	0.00113013	1.961	1.29e-17	8.21e-16	0.351824	0.92243	0.962281	PREDICTED: probable indole-3-pyruvate monooxygenase YUCCA10 [Oryza sativa Japonica Group]	ko01100//Metabolic pathways;ko00380//Tryptophan metabolism	-	GO:0000166//nucleotide binding;GO:0016709//oxidoreductase activity, acting on paired donors, with incorporation or reduction of molecular oxygen, NAD(P)H as one donor, and incorporation of one atom of oxygen
LOC_Os01g16750	YUC10	1.23	1.01	0.86	2.2	3.17	1.95	0.27	1.21	0.47	0.14	0.71	0.45	0.04	0.24	0.15	0.21	0.71	0.33	0	0	0.09	0	0	0	1.0333	2.44	0.65	0.4333	0.1433	0.4167	0.03	0	1.23958	0.00529877	0.018025	-0.584963	0.375217	0.547124	1.53952	0.202618	0.38945	-4.90689	0.585006	1	PREDICTED: probable indole-3-pyruvate monooxygenase YUCCA10 [Oryza sativa Japonica Group]	ko01100//Metabolic pathways;ko00380//Tryptophan metabolism	-	GO:0000166//nucleotide binding;GO:0016709//oxidoreductase activity, acting on paired donors, with incorporation or reduction of molecular oxygen, NAD(P)H as one donor, and incorporation of one atom of oxygen
LOC_Os01g16810	CSA	0.1	0.08	0.06	0.21	0.51	0.42	0.03	0	0	0.13	0.03	0.19	1.5	1.18	1	3.25	4.09	3.63	0.56	1.25	0.32	2.29	3.83	6.58	0.08	0.38	0.01	0.1167	1.2267	3.6567	0.71	4.2333	2.24793	0.0205574	0.0564283	3.54432	0.0906192	0.199603	1.57579	5.85e-06	5.87e-05	2.5759	1.67e-06	2.06e-05	PREDICTED: myb-related protein Myb4-like [Oryza sativa Japonica Group]	ko04626//Plant-pathogen interaction	-	-
LOC_Os01g16850	AGO15	0	0.01	0	0	0.02	0	0	0	0	0.01	0	0	0	0.04	0.01	0	0.01	0	0.01	0.04	0.02	0.04	0.01	0	0.0033	0.0067	0	0.0033	0.0167	0.0033	0.0233	0.0167	1	0.861046	1	1.73697	0.824735	1	-2.32193	0.158901	0.330782	-0.485427	0.517317	0.703885	OJ000114_01.9 [Oryza sativa Japonica Group]	-	-	-
LOC_Os01g16870	AGO4A	9.51	11.24	8	18.31	17.61	18.05	11.78	11.29	14.19	20.67	17.56	18.5	38.98	32.9	32.23	48.29	43.47	45.44	32.13	32.79	32.29	61.87	49.87	71.13	9.5833	17.99	12.42	18.91	34.7033	45.7333	32.4033	60.9567	0.908596	1.83e-06	1.42e-05	0.606484	0.000668796	0.00335116	0.398172	0.56851	0.741731	0.911642	0.000180868	0.00135435	PREDICTED: protein argonaute 4A [Oryza sativa Japonica Group]	-	-	-
LOC_Os01g16890	RPL30	36.09	30.01	32.01	48.88	40.05	48.46	34.53	32.33	52.18	52.93	44.35	56.65	117.28	99.12	109.15	106.27	120.22	105.05	122.2	169.1	122.33	202.67	198.55	260.4	32.7033	45.7967	39.68	51.31	108.517	110.513	137.877	220.54	0.485805	0.0347979	0.0869827	0.370828	0.226964	0.388301	0.0263038	0.0199669	0.0702255	0.677662	0.0180884	0.0650987	PREDICTED: 60S ribosomal protein L30 [Oryza sativa Japonica Group]	ko03010//Ribosome	GO:0030529//intracellular ribonucleoprotein complex	-
LOC_Os01g16900	IDH5	25.05	17.86	20.41	21.02	22.08	24.97	22.78	21.02	24.99	21.33	20.85	23.27	11.37	10.81	11.65	12.83	15.19	14.04	15.5	25.17	15.2	19.18	24.45	29.99	21.1067	22.69	22.93	21.8167	11.2767	14.02	18.6233	24.54	0.104358	0.597622	0.727752	-0.0718057	0.0829367	0.186863	0.314146	0.90504	0.952587	0.398024	0.790979	0.8918	PREDICTED: isocitrate dehydrogenase [NAD] catalytic subunit 5, mitochondrial [Oryza sativa Japonica Group]	ko01100//Metabolic pathways;ko01110//Biosynthesis of secondary metabolites;ko01200//Carbon metabolism;ko01230//Biosynthesis of amino acids;ko01210//2-Oxocarboxylic acid metabolism;ko00020//Citrate cycle (TCA cycle)	GO:0043231//intracellular membrane-bounded organelle	GO:0000166//nucleotide binding;GO:0004448//isocitrate dehydrogenase activity;GO:0043169//cation binding
LOC_Os01g16910	TOM40-1	0.4	0.53	0.4	0.73	0.5	0.38	0.55	0.91	0.63	0.56	0.62	0.93	3.13	2.29	2.25	3.88	3.13	4.63	5.43	5.63	4.07	7.22	7.19	10.01	0.4433	0.5367	0.6967	0.7033	2.5567	3.88	5.0433	8.14	0.275634	0.839709	0.904285	0.0137401	0.769918	0.864871	0.601793	0.301057	0.502108	0.690651	0.131674	0.287732	mitochondrial import receptor subunit tom40 -like [Oryza sativa Japonica Group]	-	-	-
LOC_Os01g16920	--	0.12	0.1	0.11	0.08	0.05	0.06	0.05	0	0	0	0	0.06	32.15	39.52	60.1	68.44	79.33	94.36	262.31	214.73	152.51	197.68	265.51	289.14	0.11	0.0633	0.0167	0.02	43.9233	80.71	209.85	250.777	-0.796467	0.538195	0.680061	0.263034	0.988637	1	0.87776	0.0379913	0.116703	0.257045	0.66555	0.812147	PREDICTED: embryonic protein DC-8 [Oryza sativa Japonica Group]	-	-	-
LOC_Os01g16930	At1g08700	3.25	2.76	2.53	2.26	2.65	2.27	9.3	3.83	10.97	4.65	4.75	4.65	4.19	3.4	3.03	4.12	5.75	4.38	1.27	2.08	1.68	1.74	1.76	3.46	2.8467	2.3933	8.0333	4.6833	3.54	4.75	1.6767	2.32	-0.250252	0.092122	0.187786	-0.778463	0.00967979	0.0335681	0.424178	0.665889	0.81454	0.468529	0.8207	0.908229	PREDICTED: presenilin-like protein At1g08700 [Oryza sativa Japonica Group]	-	GO:0031090//organelle membrane;GO:0031224//intrinsic component of membrane;GO:0043231//intracellular membrane-bounded organelle	GO:0004175//endopeptidase activity
LOC_Os01g16940	HISN2	3.28	3.94	3.79	2.85	3.75	3.56	4.77	4.23	6.11	5.29	3.77	4.3	8.66	7.85	6.21	11.47	8.94	10.63	11.93	15.12	11.99	13.48	10.58	18.71	3.67	3.3867	5.0367	4.4533	7.5733	10.3467	13.0133	14.2567	-0.115914	0.227404	0.370812	-0.177584	0.186568	0.339453	0.450166	0.522408	0.705109	0.131646	0.18403	0.363762	PREDICTED: histidine biosynthesis bifunctional protein hisIE, chloroplastic isoform X1 [Oryza sativa Japonica Group]	ko01100//Metabolic pathways;ko01110//Biosynthesis of secondary metabolites;ko01230//Biosynthesis of amino acids;ko00340//Histidine metabolism	GO:0009532//plastid stroma	GO:0016462//pyrophosphatase activity;GO:0019238//cyclohydrolase activity;GO:0032550//purine ribonucleoside binding
LOC_Os01g16950	SIRP1	0.81	0.73	0.83	1.78	1.93	1.54	0.69	1.02	0.58	1.86	1.81	1.7	5.49	5.16	4.98	9.2	12.15	9.84	5.05	4.08	2.77	9.75	9.41	10.22	0.79	1.75	0.7633	1.79	5.21	10.3967	3.9667	9.7933	1.14743	0.00743218	0.0240258	1.22957	0.00816556	0.0290939	0.996766	0.000402166	0.00257874	1.30387	0.000233272	0.00168763	PREDICTED: E3 ubiquitin-protein ligase Os06g0535400-like [Oryza sativa Japonica Group]	-	-	-
LOC_Os01g16960	At4g26390	5.72	3.66	4.03	6.05	5.17	7.42	5.95	5.71	6.79	7.41	8.25	7.89	2.26	1.88	3.95	3.83	4.88	6.68	6.12	10.33	7.31	8.71	8.88	12.23	4.47	6.2133	6.15	7.85	2.6967	5.13	7.92	9.94	0.475093	0.0603219	0.134633	0.352106	0.163272	0.307963	0.927782	0.0700786	0.185422	0.327745	0.936706	0.969705	PREDICTED: pyruvate kinase, cytosolic isozyme [Oryza sativa Japonica Group]	ko01100//Metabolic pathways;ko01110//Biosynthesis of secondary metabolites;ko00230//Purine metabolism;ko01200//Carbon metabolism;ko01230//Biosynthesis of amino acids;ko00010//Glycolysis / Gluconeogenesis;ko00620//Pyruvate metabolism	-	GO:0016301//kinase activity;GO:0031420//alkali metal ion binding
LOC_Os01g16980	--	9.22	7.66	9.06	29.9	27.39	29.68	12.83	8.49	9.96	17.92	19.42	21.9	0.97	0.49	2.34	1.01	1.68	1.41	0.54	0.18	0.67	2.66	1.55	1.38	8.6467	28.99	10.4267	19.7467	1.2667	1.3667	0.4633	1.8633	1.74534	2.78e-19	1.15e-17	0.921331	0.00127513	0.00588811	0.109624	0.68109	0.82494	2.00776	0.0212217	0.0736081	PREDICTED: uncharacterized protein LOC9271754 isoform X1 [Oryza sativa Japonica Group]	-	-	-
LOC_Os01g17010	ALA1	3.78	4.15	3.69	4.45	4.43	5.86	11.09	9.28	12.18	10.34	10.32	9.16	3.45	4.28	3.37	4.16	3.82	3.52	2.7	2.58	2.38	3.07	3.4	3.92	3.8733	4.9133	10.85	9.94	3.7	3.8333	2.5533	3.4633	0.343126	0.34154	0.496052	-0.126377	0.0659974	0.157196	0.0510742	0.145383	0.310953	0.439779	0.7094	0.841659	PREDICTED: phospholipid-transporting ATPase 1 [Oryza sativa Japonica Group]	-	-	-
LOC_Os01g17020	--	7.21	5.4	4.42	6.99	5.88	6.38	6.22	6.34	5.47	9.42	9.67	10.47	5.79	5.89	5.85	8.78	15.09	11.3	10.81	12.04	9.96	14.13	12.95	15.73	5.6767	6.4167	6.01	9.8533	5.8433	11.7233	10.9367	14.27	0.17678	0.986147	0.992717	0.713247	0.009809	0.0339182	1.00452	0.00368367	0.0177132	0.383812	0.876837	0.9385	Stage II sporulation protein E [Anthurium amnicola]	-	-	-
LOC_Os01g17050	--	1.04	0.86	0.5	1.85	1	1.52	29.08	3.52	19.17	4.19	7.18	6.81	9.85	11.71	15.08	10.46	23.75	12.31	1.61	3.63	1.13	4.2	5.67	4.22	0.8	1.4567	17.2567	6.06	12.2133	15.5067	2.1233	4.6967	0.864599	0.161912	0.287947	-1.50976	0.005524	0.0208543	0.344432	0.959694	0.980982	1.14531	0.0397051	0.120772	Os01g0278000 [Oryza sativa Japonica Group]	-	-	-
LOC_Os01g17060	--	0.48	0.75	0.7	4.05	3.19	4.33	0.73	0.42	0.58	2.96	3.11	2.75	0.54	0.28	0.3	1.61	1.28	2	0.52	0.36	0.65	2.19	1.9	1.39	0.6433	3.8567	0.5767	2.94	0.3733	1.63	0.51	1.8267	2.58372	2.02e-16	6.22e-15	2.35001	6.91e-12	1.44e-10	2.12634	1.37e-05	0.000126178	1.84064	0.000312795	0.00218639	PREDICTED: laforin, isoform 9-like [Oryza sativa Japonica Group]	-	-	-
LOC_Os01g17065	--	0.15	0.24	0.27	2.18	2.46	1.27	0.38	0.15	0.52	1.76	2.67	2.44	0.49	0.26	0	1.08	1.46	1.44	0.15	1.33	1.25	0.88	0.73	2.76	0.22	1.97	0.35	2.29	0.25	1.3267	0.91	1.4567	3.16262	0.001605	0.00642766	2.70992	0.00140173	0.00639188	2.40781	0.039365	0.119932	0.678732	0.786305	0.889486	hypothetical protein OsJ_01297 [Oryza sativa Japonica Group]	-	-	-
LOC_Os01g17070	Htra2	0.97	1.08	1.14	3.31	3.27	4.64	1.76	1.5	1.39	3.14	2.5	2.46	0.96	0.82	0.61	1.37	1	1.12	0.29	0.33	0.27	0.87	0.74	0.93	1.0633	3.74	1.55	2.7	0.7967	1.1633	0.2967	0.8467	1.81444	5.24e-11	8.17e-10	0.800691	0.0123196	0.0409309	0.546216	0.379212	0.579566	1.51295	0.0189498	0.0674519	serine protease Do-like HtrA isoform X3 [Aegilops tauschii subsp. tauschii] [Aegilops tauschii]	-	-	-
LOC_Os01g17150	--	106.97	86.33	118.93	123.27	152.77	160.36	98.93	107.99	88.8	98.41	97.2	105.61	5.4	5.82	4.84	2.94	4.51	3.06	1.23	2.2	1.77	1.64	1.24	0.86	104.077	145.467	98.5733	100.407	5.3533	3.5033	1.7333	1.2467	0.483042	0.0728385	0.156267	0.0265857	0.453415	0.623782	-0.611709	0.00152299	0.00827698	-0.475473	0.143936	0.306261	PREDICTED: 50S ribosomal protein 5, chloroplastic [Oryza sativa Japonica Group]	-	-	-
LOC_Os01g17160	PAT04	0.1	0.18	0.17	0.24	0.11	0.25	0.06	0.12	0.11	0.26	0.37	0.34	0	0.03	0.08	0.02	0.09	0.04	0.03	0.02	0.02	0	0.05	0	0.15	0.2	0.0967	0.3233	0.0367	0.05	0.0233	0.0167	0.415037	0.771599	0.857619	1.74193	0.00950238	0.0330505	0.447459	0.958723	0.980528	-0.485427	0.752766	1	Os01g0279000, partial [Oryza sativa Japonica Group]	-	GO:0031224//intrinsic component of membrane	GO:0016409//palmitoyltransferase activity;GO:0046914//transition metal ion binding
LOC_Os01g17170	CRD1	1870.85	1807.46	2045.3	1501.09	1515.07	2056.99	1246.09	1375.88	1198.76	1188.37	994.31	903.37	23.21	20.36	14.92	19.54	24.46	18.16	3.63	4.06	5.29	4.15	3.52	4.16	1907.87	1691.05	1273.58	1028.68	19.4967	20.72	4.3267	3.9433	-0.174044	0.00367356	0.0131824	-0.308087	0.0135716	0.0442966	0.0877965	0.184404	0.366704	-0.13384	0.0497434	0.142643	PREDICTED: magnesium-protoporphyrin IX monomethyl ester [oxidative] cyclase, chloroplastic [Oryza sativa Japonica Group]	ko01100//Metabolic pathways;ko01110//Biosynthesis of secondary metabolites;ko00860//Porphyrin and chlorophyll metabolism	-	GO:0016709//oxidoreductase activity, acting on paired donors, with incorporation or reduction of molecular oxygen, NAD(P)H as one donor, and incorporation of one atom of oxygen;GO:0022890//inorganic cation transmembrane transporter activity;GO:0043169//cation binding
LOC_Os01g17214	ZIFL2	11.94	15.14	11.83	12.21	10.42	19.12	4.57	3.25	4.94	2.68	2.62	2.68	0.54	0.62	0.28	2.4	2.16	1.5	0.31	0.32	0.27	0.06	0.12	0.07	12.97	13.9167	4.2533	2.66	0.48	2.02	0.3	0.0833	0.101635	0.618529	0.744336	-0.677168	0.000419041	0.00222072	2.07325	1.2e-05	0.000112589	-1.848	0.0180312	0.0649213	PREDICTED: protein ZINC INDUCED FACILITATOR-LIKE 1 isoform X1 [Oryza sativa Japonica Group]	-	-	-
LOC_Os01g17240	PHT4;1	188.88	200.6	210.52	148.42	142.39	160.11	93.7	93.71	91.27	74.89	75.61	81.65	3.56	3.08	2.85	2.76	2.42	2.7	6.36	6.24	6.54	3.23	3.23	4.27	200	150.307	92.8933	77.3833	3.1633	2.6267	6.38	3.5767	-0.412091	1.61e-08	1.72e-07	-0.263552	0.00260217	0.0109356	-0.268212	0.00559863	0.0250666	-0.834941	1.74e-09	3.82e-08	PREDICTED: probable anion transporter 1, chloroplastic [Oryza sativa Japonica Group]	-	-	-
LOC_Os01g17250	LRR1	14.54	15.33	12.86	16.46	16.67	20.43	28.39	27.57	39.92	30.34	30.65	30.77	17.28	13.43	10.4	15.52	15.91	15.74	18.7	21.6	14.18	16.01	15.05	22.18	14.2433	17.8533	31.96	30.5867	13.7033	15.7233	18.16	17.7467	0.325907	0.355996	0.511368	-0.0633645	0.192185	0.346693	0.19838	0.534885	0.715256	-0.0332161	0.0282811	0.092662	PREDICTED: somatic embryogenesis receptor kinase 2 [Oryza sativa Japonica Group]	-	-	-
LOC_Os01g17260	TGA2.3	4.64	5.41	5.26	7.77	6.22	6.33	6.86	6.7	6.06	9.38	8.42	10.18	4.3	3.68	2.75	5.77	4.89	4.87	2.72	2.8	1.88	4.18	2.95	3.61	5.1033	6.7733	6.54	9.3267	3.5767	5.1767	2.4667	3.58	0.408426	0.268605	0.418214	0.512071	0.0919633	0.201998	0.533408	0.411036	0.609359	0.537397	0.600743	0.766255	PREDICTED: transcription factor HBP-1b(c38) [Oryza sativa Japonica Group]	ko04075//Plant hormone signal transduction	-	GO:0003677//DNA binding
LOC_Os01g17300	--	0	0	0	0.14	0.13	0.22	0	0	0	0	0.03	0	0	0	0	0.32	0.19	0.13	0	0	0	0.23	0	0	0	0.1633	0	0.01	0	0.2133	0	0.0767	7.35168	0.0144188	0.0419174	3.32193	0.824735	1	7.73697	0.00463636	0.0214258	6.26053	0.358146	1	OSJNBa0036E02.10 [Oryza sativa Japonica Group]	-	-	-
LOC_Os01g17320	At1g15480	0.49	0.64	0.66	1.01	0.91	1.88	0.45	0.44	0.43	0.1	0.35	0.19	1.87	1.17	1.31	1.33	0.92	1.27	3.94	4.26	4.32	2.64	1.5	2.7	0.5967	1.2667	0.44	0.2133	1.45	1.1733	4.1733	2.28	1.08604	0.0260423	0.0686464	-1.04439	0.0618804	0.149431	-0.30544	0.0518776	0.147949	-0.872166	9.14e-07	1.19e-05	PREDICTED: pentatricopeptide repeat-containing protein At1g80270, mitochondrial [Oryza sativa Japonica Group]	-	-	-
LOC_Os01g17330	EIF6-2	0	0.12	0.13	0.03	0	0.23	0.04	0	0	0	0	0	0.24	0.39	0.58	0.49	0.44	0.9	0.95	1.08	1.14	1.73	3.14	3.77	0.0833	0.0867	0.0133	0	0.4033	0.61	1.0567	2.88	0.0565835	0.892496	0.937478	-3.73697	0.802629	1	0.596837	0.705704	0.840532	1.44655	0.0107047	0.0428069	PREDICTED: eukaryotic translation initiation factor 6-2 [Oryza sativa Japonica Group]	ko03008//Ribosome biogenesis in eukaryotes	GO:0043231//intracellular membrane-bounded organelle;GO:0043232//intracellular non-membrane-bounded organelle	GO:0008135//translation factor activity, RNA binding;GO:0043021//ribonucleoprotein complex binding
LOC_Os01g17390	At2g26850	77.38	78.4	84.76	103.1	95.84	99.33	111.7	161.79	83.72	133.19	148.51	138.96	5.44	4.32	5.06	4.08	5.18	5.51	7.55	10.65	9.02	7.44	7.98	8.9	80.18	99.4233	119.07	140.22	4.94	4.9233	9.0733	8.1067	0.310342	0.283014	0.434455	0.235882	0.856571	0.917401	-0.00487562	0.0982406	0.236954	-0.162524	0.00574252	0.0256669	PREDICTED: F-box protein At2g32560 [Oryza sativa Japonica Group]	-	-	-
LOC_Os01g17396	--	22.53	21.86	21.12	50.97	48.16	57	28.81	27.5	33.6	101.52	101.21	91.46	2.01	1.92	1.73	3.36	2.12	3.36	3.28	5.23	4.38	3.02	3.45	5.77	21.8367	52.0433	29.97	98.0633	1.8867	2.9467	4.2967	4.08	1.25296	3.74e-24	2.25e-22	1.71019	5.96e-36	8.54e-34	0.643244	0.272624	0.470777	-0.0746487	0.0909684	0.221224	protein LNK4-like [Aegilops tauschii subsp. tauschii] [Aegilops tauschii]	-	-	-
LOC_Os01g17420	--	0	0	0	0	0	0	0	0	0	0	0	0	1.65	0.6	0.9	1.23	3.04	2	2.97	3.52	1.9	2.34	3.09	2.34	0	0	0	0	1.05	2.09	2.7967	2.59	0	1	1	0	1	1	0.993114	0.268746	0.467355	-0.110756	0.371391	0.577758	unnamed protein product [Oryza sativa Japonica Group]	-	-	-
LOC_Os01g17470	--	0.41	0.51	3	2.26	3.62	2.6	0.11	0.46	0	0	0.14	0	0.98	0.79	1.04	0.62	0.6	0.47	0.27	0.58	0.17	1.58	1.14	1.71	1.3067	2.8267	0.19	0.0467	0.9367	0.5633	0.34	1.4767	1.11321	0.175098	0.305266	-2.02554	0.297388	0.466468	-0.733547	0.0382522	0.117349	2.11874	0.0041338	0.019574	PREDICTED: blue copper protein [Oryza sativa Japonica Group]	-	-	-
LOC_Os01g17990	--	0	0	0	0	0	0	0	0	0	0	0	0	0.82	0.64	0.58	0.31	0.59	0.51	0	0	0.04	0	0	0	0	0	0	0	0.68	0.47	0.0133	0	0	1	1	0	1	1	-0.532874	0.134419	0.294925	-3.73697	0.749938	1	Os01g0282100 [Oryza sativa Japonica Group]	-	-	-
LOC_Os01g18000	GIP	0.02	0.01	0.01	0	0	0	0.1	0.21	0.16	0	0	0	0	0.01	0	0	0	0	0	0	0	0	0	0	0.0133	0	0.1567	0	0.0033	0	0	0	-3.73697	0.346323	1	-7.29155	2.57e-05	0.000182468	-1.73697	0.755094	1	0	1	1	OSJNBb0015G09.4 [Oryza sativa Japonica Group]	-	-	-
LOC_Os01g18050	TUBB1	1.19	1.05	2.34	3.96	4.66	4.26	1.07	1.5	0.42	1.64	1.1	1.04	24.83	23.5	20.92	19.41	37.4	18.23	4.89	5.73	4.22	6.91	4.65	7.21	1.5267	4.2933	0.9967	1.26	23.0833	25.0133	4.9467	6.2567	1.49171	2.65e-05	0.000164043	0.338241	0.783258	0.873739	0.115846	0.334634	0.535875	0.338938	0.902695	0.951932	PREDICTED: tubulin beta-1 chain [Oryza sativa Japonica Group]	ko04145//Phagosome	-	-
LOC_Os01g18060	--	0.09	0.25	0.05	0.06	0.2	0.1	0.39	0.61	1	0.56	0.27	0.28	1.15	0.6	0.67	1.49	1.17	1.06	0.61	0.77	0.43	0.63	0.57	0.56	0.13	0.12	0.6667	0.37	0.8067	1.24	0.6033	0.5867	-0.115477	0.735081	0.831124	-0.84944	0.0582898	0.142385	0.620296	0.348376	0.548846	-0.0404143	0.371989	0.578372	Ornithine carbamoyltransferase [Anthurium amnicola]	-	-	-
LOC_Os01g18070	GAMMACA1	42.96	43.73	37.51	34.14	34.46	34.82	50.99	45.66	56.4	33.72	30.84	37.21	29.13	24.49	22.66	29.28	34.42	29.65	36.65	38.34	35.71	30.27	29.79	44.87	41.4	34.4733	51.0167	33.9233	25.4267	31.1167	36.9	34.9767	-0.26415	0.000257214	0.0012749	-0.588691	3.37e-08	4.14e-07	0.291345	0.810184	0.902653	-0.077228	0.00299337	0.0150232	PREDICTED: gamma carbonic anhydrase 1, mitochondrial [Oryza sativa Japonica Group]	-	-	-
LOC_Os01g18080	--	5.38	4.95	4.64	17.89	17.92	21.57	9.91	12.17	12.72	25.66	21.22	20.55	13.85	16.24	19	42.94	42.56	53.81	6.83	5.36	6.09	80.18	25.1	29.49	4.99	19.1267	11.6	22.4767	16.3633	46.4367	6.0933	44.9233	1.93847	7.9e-36	9.4e-34	0.954303	1.07e-05	8.29e-05	1.5048	7.76e-09	1.35e-07	2.88216	1.47e-05	0.000146366	PREDICTED: protein TsetseEP [Oryza sativa Japonica Group]	-	-	-
LOC_Os01g18100	RBL14	4.02	3.5	4.91	4.92	5.1	5.44	8.75	7.65	10.93	16.04	17.94	15.1	5.9	10.61	6.51	6.73	6.18	5.76	1.66	1.25	1.08	2.14	1.84	3.06	4.1433	5.1533	9.11	16.36	7.6733	6.2233	1.33	2.3467	0.314714	0.532047	0.674353	0.84465	3.59e-05	0.00024597	-0.302166	0.0115668	0.0454713	0.819187	0.182506	0.361772	PREDICTED: rhomboid-like protein 14, mitochondrial [Oryza sativa Japonica Group]	-	GO:0031224//intrinsic component of membrane	GO:0046914//transition metal ion binding
LOC_Os01g18110	CCR1	0	0	0	0.04	0.04	0	0.05	0.1	0	0	0.09	0	3.59	3.54	4.44	3.66	2.52	3.13	0.47	0.47	0.3	0.42	0.62	0.17	0	0.0267	0.05	0.03	3.8567	3.1033	0.4133	0.4033	4.73697	0.71119	1	-0.736966	0.734216	1	-0.313536	0.0289038	0.0943883	-0.0353331	0.720211	0.848664	Os01g0283600 [Oryza sativa Japonica Group]	ko01100//Metabolic pathways;ko01110//Biosynthesis of secondary metabolites;ko00940//Phenylpropanoid biosynthesis	-	GO:0048037//cofactor binding
LOC_Os01g18120	CCR1	1.64	1.35	0.52	1.56	0.76	1.64	15.45	24.75	5.13	2.01	2.54	1.13	0.28	0.41	0.22	0.32	0.09	0.32	0	0	0	0	0.04	0	1.17	1.32	15.11	1.8933	0.3033	0.2433	0	0.0133	0.174029	0.981686	0.990122	-2.9965	1.31e-08	1.7e-07	-0.31797	0.407444	0.605939	3.73697	0.878648	1	PREDICTED: cinnamoyl-CoA reductase 1 [Oryza sativa Japonica Group]	ko01100//Metabolic pathways;ko01110//Biosynthesis of secondary metabolites;ko00940//Phenylpropanoid biosynthesis	-	GO:0048037//cofactor binding
LOC_Os01g18150	MEKK1a	0	0	0	0	0	0	0.3	0.35	0.09	0	0	0	0	0	0	0	0	0	0	0	0	0	0	0	0	0	0.2467	0	0	0	0	0	0	1	1	-7.94642	0.00627985	0.0233423	0	1	1	0	1	1	PREDICTED: mitogen-activated protein kinase kinase 9-like [Oryza sativa Japonica Group]	ko04016//MAPK signaling pathway - plant	-	-
LOC_Os01g18160	--	0	0	0	0	0.13	0	0	0	0	1.07	1.51	0	0	0	0	0.7	1.51	0.87	0	0	0	2.74	3.47	1.68	0	0.0433	0	0.86	0	1.0267	0	2.63	5.43741	0.875951	1	9.74819	0.0297265	0.0838386	10.0038	0.00158013	0.00855418	11.3608	1.31e-05	0.000132184	OSJNBa0004B13.18 [Oryza sativa Japonica Group]	-	-	-
LOC_Os01g18170	GER4	0	0	0	0	0	0	0.04	0	0	1.28	0.81	0.71	0.56	0.08	0.45	1.65	0.95	2.13	1.31	1.88	0.73	7.74	8.01	9.36	0	0	0.0133	0.9333	0.3633	1.5767	1.3067	8.37	0	1	1	6.12928	1.03e-05	8e-05	2.11751	0.00258481	0.0130575	2.67934	2.47e-14	1.17e-12	PREDICTED: germin-like protein 1-1 [Oryza sativa Japonica Group]	-	-	GO:0046914//transition metal ion binding
LOC_Os01g18210	CYP20-3	10.72	7.56	8.05	8.61	7.8	8.44	10.04	8.26	8.59	7.88	7.16	9.67	6.27	4.77	4.66	7.9	7.47	8.01	1.6	1.94	1.72	2.2	2.18	2.32	8.7767	8.2833	8.9633	8.2367	5.2333	7.7933	1.7533	2.2333	-0.0834617	0.187752	0.321238	-0.121975	0.203528	0.360904	0.57451	0.227044	0.419344	0.349098	0.994963	0.9977	PREDICTED: peptidyl-prolyl cis-trans isomerase A1 [Oryza sativa Japonica Group]	-	GO:0005576//extracellular region;GO:0005840//ribosome;GO:0009526//plastid envelope;GO:0009532//plastid stroma;GO:0044434//chloroplast part;GO:0044436//thylakoid part	GO:0016859//cis-trans isomerase activity;GO:0033218//amide binding
LOC_Os01g18220	--	0.74	0.53	0.76	2.29	1.47	1.57	2.36	2.26	3.93	4.77	4.17	5.13	0.48	0.37	0.26	0.62	1.09	0.66	0.16	0.07	0	1.31	0.38	0.64	0.6767	1.7767	2.85	4.69	0.37	0.79	0.0767	0.7767	1.39266	0.0015555	0.00625244	0.718626	0.0240823	0.0706075	1.09433	0.13278	0.292387	3.34062	0.00124962	0.00721346	histone-lysine N-methyltransferase SETD1B-like [Aegilops tauschii subsp. tauschii] [Aegilops tauschii]	-	-	-
LOC_Os01g18230	At5g44410	0.08	0.28	0.08	0.53	0.63	1.12	0	0	0.22	2.33	0.82	1.84	0	0	0	0.77	0.48	1.02	0	0	0	0.42	1.24	0.64	0.1467	0.76	0.0733	1.6633	0	0.7567	0	0.7667	2.37346	0.0337534	0.0848594	4.50346	0.000166676	0.00097702	9.56351	0.000253127	0.00172252	9.58246	0.0009802	0.00586299	CPRD2 -like [Oryza sativa Japonica Group]	ko01100//Metabolic pathways;ko01110//Biosynthesis of secondary metabolites;ko00940//Phenylpropanoid biosynthesis	-	-
LOC_Os01g18240	MYB61	0.03	0.08	0.27	1.09	1.71	0.67	0	0.05	0	0.35	0.51	0.19	0.39	0.36	0.18	0.53	1.03	0.55	0.42	0.14	0.33	0.05	0.05	0.11	0.1267	1.1567	0.0167	0.35	0.31	0.7033	0.2967	0.07	3.19086	1.28e-05	8.47e-05	4.39232	0.00100966	0.00480676	1.18194	0.0935991	0.228606	-2.08342	0.00530801	0.0240764	PREDICTED: transcription factor LAF1 [Oryza sativa Japonica Group]	ko04626//Plant-pathogen interaction	-	GO:0005488//binding
LOC_Os01g18280	--	0.59	0.46	0.73	1.76	2.34	2.3	0.66	1.29	1.46	2.52	1.93	2.08	0.89	0.91	1.14	1.07	1.53	1.11	1.76	2.12	1.89	2.74	2.04	3.27	0.5933	2.1333	1.1367	2.1767	0.98	1.2367	1.9233	2.6833	1.84619	3.02e-06	2.25e-05	0.937311	0.0311763	0.0869925	0.335603	0.981622	0.991329	0.480417	0.703222	0.837188	SNF7 family protein [Zea mays]	ko04144//Endocytosis	-	-
LOC_Os01g18320	PPOX1	6.86	6.31	7.47	9.18	10.06	9.12	23.21	20.76	21.72	15.39	12.96	10.99	4.14	2.41	2.59	5.9	7.08	6.37	0.44	0.75	0.47	0.97	0.63	1.13	6.88	9.4533	21.8967	13.1133	3.0467	6.45	0.5533	0.91	0.458415	0.101559	0.202765	-0.739677	3.77e-06	3.18e-05	1.08207	0.000671489	0.00404956	0.717718	0.41899	0.621144	PREDICTED: protoporphyrinogen oxidase, chloroplastic [Oryza sativa Japonica Group]	ko01100//Metabolic pathways;ko01110//Biosynthesis of secondary metabolites;ko00860//Porphyrin and chlorophyll metabolism	-	GO:0003824//catalytic activity
LOC_Os01g18360	IAA4	0.57	0.42	0.87	0.52	0.61	0.49	0.05	0.06	0.1	0.18	0.28	0.12	0.76	1.31	1.46	0.83	1.16	1.43	2.34	4	1.75	4.49	3.51	5.42	0.62	0.54	0.07	0.1933	1.1767	1.14	2.6967	4.4733	-0.199309	0.548317	0.688884	1.46566	0.293199	0.461678	-0.0456719	0.438841	0.633849	0.730173	0.242664	0.437723	PREDICTED: auxin-responsive protein IAA4 [Oryza sativa Japonica Group]	ko04075//Plant hormone signal transduction	-	-
LOC_Os01g18400	Cht10	0.32	0.83	0.58	2.69	1.15	2.33	1.13	0.31	1.44	1.42	1.48	1.87	0	0	0	0.05	0	0.04	0	0	0	0.11	0.16	0.23	0.5767	2.0567	0.96	1.59	0	0.03	0	0.1667	1.8345	0.00215066	0.00830576	0.72792	0.278468	0.446175	4.90689	0.692443	1	7.38082	0.0838867	0.208694	PREDICTED: chitinase 10 [Oryza sativa Japonica Group]	-	-	-
LOC_Os01g18584	WRKY42	3	2.27	3.16	3.74	5.45	8.56	2.51	2.72	3.74	8.09	9.5	21.64	2.29	2.3	2.33	5.76	3.27	5.15	0.93	1.34	1.41	5.45	3.38	3.94	2.81	5.9167	2.99	13.0767	2.3067	4.7267	1.2267	4.2567	1.07421	0.00303376	0.0111889	2.12878	2.99e-07	3.11e-06	1.03501	0.0108319	0.0430764	1.79498	1.38e-05	0.000138466	WRKY transcription factor 6 -like [Oryza sativa Japonica Group]	-	-	GO:0003677//DNA binding
LOC_Os01g18620	SHT	0.42	0.32	0.16	0.44	0.4	0.29	0.13	0.12	0	0.36	0.39	0.03	0.05	0	0	0	0.05	0	0.03	0	0.06	0.06	0.06	0.07	0.3	0.3767	0.0833	0.26	0.0167	0.0167	0.03	0.0633	0.328326	0.790017	0.870119	1.64155	0.251015	0.415401	0	0.931644	1	1.078	0.704851	0.838228	Os01g0289900 [Oryza sativa Japonica Group]	-	-	GO:0016746//transferase activity, transferring acyl groups
LOC_Os01g18630	RAP	50.24	54.8	52.02	31.65	33.43	43.69	27.53	29.24	48.57	32.34	27.71	25.68	17.68	16.68	16.53	24.57	27.09	25.18	48.07	52.12	45.46	33.12	25.44	35.75	52.3533	36.2567	35.1133	28.5767	16.9633	25.6133	48.55	31.4367	-0.530035	8.66e-09	9.69e-08	-0.297181	0.0520409	0.130265	0.594475	0.0474558	0.138281	-0.627023	3.06e-12	1.06e-10	PREDICTED: aspartic proteinase-like [Oryza sativa Japonica Group]	-	GO:0043231//intracellular membrane-bounded organelle	GO:0016787//hydrolase activity
LOC_Os01g18640	CpNIFS3	16.37	13.94	11.44	18.33	18.51	21.81	26.52	27.89	29.56	30.65	31.29	32.24	26.15	24.12	23.66	26.3	34.48	24.22	26.26	35.99	31.23	30.02	27.27	39.05	13.9167	19.55	27.99	31.3933	24.6433	28.3333	31.16	32.1133	0.490355	0.0382097	0.0937283	0.165547	0.915047	0.951555	0.201303	0.391628	0.591408	0.0434772	0.0287615	0.0937898	Zea CEFD homolog1 [Zea mays]	ko01100//Metabolic pathways;ko00270//Cysteine and methionine metabolism	-	GO:0043168//anion binding
LOC_Os01g18660	CpNIFS3	0.85	0.83	1.09	1.29	1.42	1.53	1.16	1.4	1.57	0.63	0.85	0.94	0.75	0.59	0.89	1.09	1.14	0.51	0.31	0.53	0.27	0.25	0.62	0.73	0.9233	1.4133	1.3767	0.8067	0.7433	0.9133	0.37	0.5333	0.614178	0.214246	0.354493	-0.771135	0.0118587	0.0396665	0.297132	0.923428	0.962293	0.527512	0.765377	0.876408	Os01g0290600 [Oryza sativa Japonica Group]	ko01100//Metabolic pathways;ko00270//Cysteine and methionine metabolism	-	GO:0043168//anion binding
LOC_Os01g18670	ABCB21	5.43	4	4.04	4.88	5.78	6.55	0.72	1.03	1.07	1.46	1.56	1.41	17.14	16.16	16.1	21.38	18.93	17.15	11.66	10.16	10.69	17.78	8.81	18.07	4.49	5.7367	0.94	1.4767	16.4667	19.1533	10.8367	14.8867	0.353497	0.335228	0.489562	0.651612	0.0591736	0.144124	0.218047	0.444042	0.638632	0.4581	0.794164	0.892988	PREDICTED: ABC transporter B family member 21 [Oryza sativa Japonica Group]	ko02010//ABC transporters	GO:0031224//intrinsic component of membrane	GO:0015405//P-P-bond-hydrolysis-driven transmembrane transporter activity;GO:0017111//nucleoside-triphosphatase activity;GO:0036094//small molecule binding
LOC_Os01g18744	AT4	2.1	1.95	1.04	0.88	1.01	1.13	0.43	1.27	0.71	2.08	1.74	5.35	2.91	1.99	2.58	4.14	4.2	4.1	0.2	0	0.06	0.34	0	0.26	1.6967	1.0067	0.8033	3.0567	2.4933	4.1467	0.0867	0.2	-0.753117	0.011348	0.0342285	1.92789	0.00250624	0.0105766	0.733876	0.0905357	0.223284	1.20645	0.639817	0.794619	PREDICTED: 3'-N-debenzoyl-2'-deoxytaxol N-benzoyltransferase [Oryza sativa Japonica Group]	-	-	GO:0016740//transferase activity
LOC_Os01g18800	CIPK1	445.64	454.34	360.71	265.31	260.35	373.79	208.38	193.17	253.42	201.14	128.25	200.5	42.77	37.59	30.02	42.25	37.91	39.3	19.74	13.95	21.96	19.24	17.92	8.56	420.23	299.817	218.323	176.63	36.7933	39.82	18.55	15.24	-0.487099	2.8e-12	5.17e-11	-0.305736	0.0388592	0.103557	0.114049	0.18379	0.365945	-0.283556	0.0933109	0.22522	PREDICTED: CBL-interacting protein kinase 1 [Oryza sativa Japonica Group]	-	-	-
LOC_Os01g18810	--	0	0	0	0.03	0	0	0	0	0	0	0	0	3.02	2.13	1.75	1.09	1.72	1.42	0.15	0.06	0.42	0.05	0	0	0	0.01	0	0	2.3	1.41	0.21	0.0167	3.32193	0.875951	1	0	1	1	-0.705939	0.00437446	0.020422	-3.65535	0.0298478	0.0963339	Os01g0292300 [Oryza sativa Japonica Group]	-	-	-
LOC_Os01g18840	NEAP2	3.44	4.41	3.91	4.91	3.54	2.97	1.72	1.4	2.14	3.69	2.82	3.3	0.09	0.05	0	0	0.13	0.22	0	0	0	0	0.05	0	3.92	3.8067	1.7533	3.27	0.0467	0.1167	0	0.0167	-0.0423254	0.490027	0.639796	0.89919	0.0191631	0.0587915	1.32193	0.553037	0.729498	4.05889	0.878648	1	Os01g0292700 [Oryza sativa Japonica Group]	-	-	-
LOC_Os01g18850	SPL1	16.55	14.31	15.49	10.51	8.46	11.69	15.99	14.77	18.78	18.91	17.97	19.48	3.85	3.76	3.44	4.91	4.02	5.39	7.7	8.63	7.7	11.91	9.66	11.1	15.45	10.22	16.5133	18.7867	3.6833	4.7733	8.01	10.89	-0.596212	4.44e-07	3.83e-06	0.186078	0.848804	0.912982	0.373985	0.914179	0.957198	0.44313	0.587025	0.755783	PREDICTED: squamosa promoter-binding-like protein 1 isoform X3 [Oryza sativa Japonica Group]	-	-	-
LOC_Os01g18860	METK3	22.34	23.07	19.08	1.72	1.53	2.34	38.84	42.82	31.76	7.57	8.19	9.13	14.32	12.13	12.66	0.07	0.23	0.3	74.61	101.57	78.23	5.61	0.25	0.45	21.4967	1.8633	37.8067	8.2967	13.0367	0.2	84.8033	2.1033	-3.52816	4.22e-92	3.33e-89	-2.18804	4.2e-25	3.37e-23	-6.02643	1.96e-66	1.76e-63	-5.33337	1	1	PREDICTED: S-adenosylmethionine synthase 3 [Oryza sativa Japonica Group]	ko01100//Metabolic pathways;ko01110//Biosynthesis of secondary metabolites;ko01230//Biosynthesis of amino acids;ko00270//Cysteine and methionine metabolism	GO:0044424//intracellular part	GO:0016765//transferase activity, transferring alkyl or aryl (other than methyl) groups;GO:0032550//purine ribonucleoside binding;GO:0043169//cation binding
LOC_Os01g18880	Os05g0571100	1.29	1.1	0.65	1.67	1.34	1.83	1.65	2.01	2.65	3.23	2.91	3.11	2.87	1.95	1.99	4.34	4.13	3.85	6.12	6.85	5.51	9.36	6.85	12.93	1.0133	1.6133	2.1033	3.0833	2.27	4.1067	6.16	9.7133	0.670936	0.184907	0.317822	0.551813	0.198412	0.355003	0.855276	0.0205845	0.0718629	0.657036	0.174652	0.350535	Os01g0293200 [Oryza sativa Japonica Group]	-	-	-
LOC_Os01g19020	PER2	15.6	8.62	39.29	79.39	119.75	79.33	2.26	12.17	0.14	1.84	6.92	0.56	0.58	0.32	0.41	0.32	1.04	0.45	0	0	0.04	0.12	0.19	0.09	21.17	92.8233	4.8567	3.1067	0.4367	0.6033	0.0133	0.1333	2.13247	0.00554802	0.018744	-0.644599	0.585393	0.735544	0.466423	0.829647	0.913128	3.32193	0.123686	0.275225	PREDICTED: peroxidase 2 [Oryza sativa Japonica Group]	ko01100//Metabolic pathways;ko01110//Biosynthesis of secondary metabolites;ko00940//Phenylpropanoid biosynthesis	-	-
LOC_Os01g19100	TY3B-G	0.04	0.05	0.04	0	0	0	0	0	0	0	0	0	0	0.01	0	0	0	0	0	0	0	0.03	0	0	0.0433	0	0	0	0.0033	0	0	0.01	-5.43741	0.0144382	0.0419642	0	1	1	-1.73697	0.755094	1	3.32193	0.70439	1	OSJNBa0059D20.6 [Oryza sativa Japonica Group]	-	-	-
LOC_Os01g19120	--	0.03	0	0	0	0	0	0	0	0	0	0	0	0.32	0.19	0.06	0.29	0.2	0.23	0	0	0	0.03	0	0	0.01	0	0	0	0.19	0.24	0	0.01	-3.32193	0.752533	1	0	1	1	0.337035	0.938864	0.970471	3.32193	0.878648	1	Os01g0295600 [Oryza sativa Japonica Group]	-	-	-
LOC_Os01g19130	Os01g0295700	11.22	10.97	11.55	12.11	11.25	14.21	68.66	30.53	66.05	22.8	22.23	28.36	21	23.23	29.06	15.19	18.16	17.78	28.47	34.77	24.11	34.29	63.96	81.45	11.2467	12.5233	55.08	24.4633	24.43	17.0433	29.1167	59.9	0.155121	0.798248	0.875771	-1.17091	7.78e-06	6.18e-05	-0.519446	1.21e-05	0.000112897	1.04071	0.00835707	0.0349995	PREDICTED: probable protein phosphatase 2C 2 [Oryza sativa Japonica Group]	-	-	GO:0004721//phosphoprotein phosphatase activity
LOC_Os01g19140	GCP1	3.65	5.1	5.86	4.79	4.73	4.57	8.03	8.12	10.71	7.8	8.16	7.39	0.25	0.35	0.25	0.26	0.56	0.83	0.38	0.34	0.22	0.26	0.04	0.71	4.87	4.6967	8.9533	7.7833	0.2833	0.55	0.3133	0.3367	-0.0522846	0.413796	0.568479	-0.202037	0.151015	0.290654	0.956931	0.45542	0.648318	0.103623	0.634759	0.790434	Os01g0295900, partial [Oryza sativa Japonica Group]	-	-	-
LOC_Os01g19150	ASK1	19.95	21.33	18.71	21.14	21.69	25.33	23.16	22.8	30.12	31.87	30.59	28.33	10.49	9.89	9.26	18.66	17.31	20.28	17.84	20.25	15.68	29.21	31.72	32.08	19.9967	22.72	25.36	30.2633	9.88	18.75	17.9233	31.0033	0.184203	0.965468	0.981098	0.255016	0.405954	0.579139	0.924308	0.000115659	0.000856233	0.790584	0.00733533	0.0313939	PREDICTED: shaggy-related protein kinase alpha isoform X1 [Oryza sativa Japonica Group]	-	-	-
LOC_Os01g19160	MIK2	0.04	0.09	0.14	0.11	0.06	0.1	0.03	0.08	0.31	0.31	0.36	0.21	0.63	1.12	0.84	2.01	0.89	1.7	4.07	3.68	3.66	5.85	5.65	6.5	0.09	0.09	0.14	0.2933	0.8633	1.5333	3.8033	6	0	0.896504	0.939351	1.06711	0.321608	0.493129	0.828682	0.276452	0.474481	0.657698	0.204449	0.391673	PREDICTED: probable LRR receptor-like serine/threonine-protein kinase At4g08850 [Oryza sativa Japonica Group]	ko04075//Plant hormone signal transduction	-	-
LOC_Os01g19170	At1g48100	1.58	1.41	0.95	6.98	6.08	4.46	3.62	4.26	3.17	15.45	18.36	15.17	0.36	0.33	0.46	0.43	0.58	0.44	0.33	0.19	0.35	0.54	0.43	0.33	1.3133	5.84	3.6833	16.3267	0.3833	0.4833	0.29	0.4333	2.15274	5.49e-11	8.51e-10	2.14815	6.28e-17	2.47e-15	0.334419	0.992272	0.996163	0.579424	0.749094	0.866901	PREDICTED: polygalacturonase At1g48100 [Oryza sativa Japonica Group]	-	-	-
LOC_Os01g19190	Rv2228c	0	0	0	0	0	0	0	0	0	0	0	0	0	0	0	0.31	0.66	0.49	0	0	0	0.2	0.07	0.11	0	0	0	0	0	0.4867	0	0.1267	0	1	1	0	1	1	8.92679	3.14e-10	6.87e-09	6.98489	0.000116823	0.000916003	OSJNBb0050O03.13 [Oryza sativa Japonica Group]	-	GO:0043231//intracellular membrane-bounded organelle	-
LOC_Os01g19210	--	0	0	0	0	0.02	0.04	0	0	0	0	0	0.02	0	0	0	0.04	0.11	0.29	0	0	0	0.02	0	0.12	0	0.02	0	0.0067	0	0.1467	0	0.0467	4.32193	0.543856	1	2.73697	0.824735	1	7.1964	0.00276134	0.0138265	5.54432	0.312699	1	OSJNBa0020P07.19 [Oryza sativa Japonica Group]	-	-	-
LOC_Os01g19220	BXL2	0.2	0.05	0.5	0.24	0.4	0.38	0	0.02	0	0	0.02	0	4.47	2.81	5.61	1.02	1.73	1.55	0	0.02	0	0	0	0.02	0.25	0.34	0.0067	0.0067	4.2967	1.4333	0.0067	0.0067	0.443607	0.758908	0.848962	0	0.988637	1	-1.58384	1.64e-10	3.76e-09	0	0.933837	1	PREDICTED: probable beta-D-xylosidase 2 [Oryza sativa Japonica Group]	ko01100//Metabolic pathways;ko00520//Amino sugar and nucleotide sugar metabolism	-	GO:0003824//catalytic activity
LOC_Os01g19260	AATP1	0	0.17	0.26	0.39	0.73	1.17	0.22	0.2	0.81	2.86	2.67	4.25	3.25	2.91	4.36	2.31	2.32	2.77	0.46	0.42	0.19	3.27	0.46	1.28	0.1433	0.7633	0.41	3.26	3.5067	2.4667	0.3567	1.67	2.41294	0.00611401	0.0203725	2.99118	1.32e-08	1.72e-07	-0.507538	0.00160637	0.00866595	2.2272	0.00505339	0.0231075	PREDICTED: AAA-ATPase At3g28580 [Oryza sativa Japonica Group]	-	-	-
LOC_Os01g19270	--	0.06	0	0.21	0.04	0.19	0.11	0.15	0.23	0.15	0.45	0.66	0.75	1.83	2.4	3.58	2.82	3.01	2.42	3.09	2.63	1.61	1.19	1.01	1.88	0.09	0.1133	0.1767	0.62	2.6033	2.75	2.4433	1.36	0.332575	0.920662	0.95389	1.81124	0.036156	0.0976748	0.0790716	0.449603	0.643279	-0.845244	0.00375557	0.0180695	hypothetical protein [Oryza sativa Japonica Group]	-	-	-
LOC_Os01g19280	--	0	0	0.04	0	0	0	0	0	0	0	0	0	0.2	0	0.1	0.23	0	0	0.4	0	0.12	0.08	0.04	0	0.0133	0	0	0	0.1	0.0767	0.1733	0.04	-3.73697	0.752533	1	0	1	1	-0.383329	0.695306	0.834332	-2.11548	0.150843	0.316294	Os05g0539150, partial [Oryza sativa Japonica Group]	-	-	-
LOC_Os01g19290	At1g09380	0	0	0	0	0	0.06	0.03	0	0	0	0	0	24.64	22.4	27.96	27.72	33.63	26.49	0.35	0.04	0.4	2.32	1.25	1.07	0	0.02	0.01	0	25	29.28	0.2633	1.5467	4.32193	0.688554	1	-3.32193	0.802629	1	0.227987	0.50889	0.694733	2.5542	0.00132524	0.00757414	PREDICTED: WAT1-related protein At1g09380 isoform X2 [Oryza sativa Japonica Group]	-	GO:0031224//intrinsic component of membrane	GO:0005215//transporter activity
LOC_Os01g19330	MYB2	0.61	0.8	0.14	0.36	0.21	0.39	0.87	0	1.56	0.61	1.8	3.65	0.88	0.41	0.2	0.19	0.42	0	0.15	0	0	0.41	0.35	0.56	0.5167	0.32	0.81	2.02	0.4967	0.2033	0.05	0.44	-0.691162	0.272969	0.422998	1.31836	0.234696	0.396963	-1.28843	0.098743	0.237877	3.1375	0.0419367	0.125866	PREDICTED: transcription factor MYB108 [Oryza sativa Japonica Group]	ko04626//Plant-pathogen interaction	-	-
LOC_Os01g19380	PCMP-H40	0	0	0	0.14	0.2	0.19	0.03	0	0.07	0.36	0.43	0.18	0	0.07	0.1	0.41	0.27	0.33	0.28	0.36	0.34	1.17	0.76	1.56	0	0.1767	0.0333	0.3233	0.0567	0.3367	0.3267	1.1633	7.46489	0.0106866	0.032525	3.27798	0.014336	0.0463559	2.57075	0.0418203	0.125709	1.83237	0.0103547	0.0416487	Os01g0299200 [Oryza sativa Japonica Group]	-	-	-
LOC_Os01g19390	GPAT3	0.21	0.34	0.37	0.52	0.65	0.43	0.39	0.57	0.72	0.37	0.24	0.23	0.1	0.04	0.07	0.45	0.44	0.47	0.28	0.46	0.35	0.57	0.85	0.63	0.3067	0.5333	0.56	0.28	0.07	0.4533	0.3633	0.6833	0.798366	0.332172	0.486423	-1	0.0739235	0.17151	2.69515	0.00943312	0.0384777	0.911296	0.344648	0.551523	Os01g0299300 [Oryza sativa Japonica Group]	ko01100//Metabolic pathways;ko01110//Biosynthesis of secondary metabolites;ko00564//Glycerophospholipid metabolism;ko00561//Glycerolipid metabolism	-	-
LOC_Os01g19410	--	4.68	5.19	3.95	17.25	18.08	18.65	6.81	5.59	7.53	21.33	19.28	18.53	2.41	2.87	3.07	7.49	6.73	6.19	4.21	6.63	4.53	9.78	7.12	7.87	4.6067	17.9933	6.6433	19.7133	2.7833	6.8033	5.1233	8.2567	1.96567	2.57e-27	1.9e-25	1.56919	1.31e-17	5.51e-16	1.28943	4.75e-05	0.000384714	0.688477	0.135316	0.293209	PREDICTED: uncharacterized protein LOC4325774 isoform X1 [Oryza sativa Japonica Group]	-	-	-
LOC_Os01g19430	--	0	0	0	0.14	0	0	0	0	0	0	0	0	0.11	0.12	0	0.18	0.05	0.11	0	0	0	0.46	0.2	0.44	0	0.0467	0	0	0.0767	0.1133	0	0.3667	5.54432	0.625227	1	0	1	1	0.563901	0.852241	0.92482	8.51833	0.0122971	0.0478677	PREDICTED: Werner Syndrome-like exonuclease [Oryza sativa Japonica Group]	-	-	-
LOC_Os01g19450	ACLB-1	21.21	18.96	15.27	17.87	22.22	19.86	24.09	26.54	25	20.12	20.85	24.6	13.26	9.57	8.86	23.75	22.7	20.36	5.3	6.76	5.75	12.27	11.48	15.88	18.48	19.9833	25.21	21.8567	10.5633	22.27	5.9367	13.21	0.112832	0.69275	0.800333	-0.205923	0.0293582	0.0829857	1.07604	3.32e-06	3.5e-05	1.15391	8.25e-07	1.08e-05	PREDICTED: ATP-citrate synthase beta chain protein 1 [Oryza sativa Japonica Group]	ko01100//Metabolic pathways;ko01110//Biosynthesis of secondary metabolites;ko00020//Citrate cycle (TCA cycle)	-	-
LOC_Os01g19460	PIF4	0	0.01	0	0.02	0.03	0.02	0.03	0	0.01	0	0.01	0	0.09	0.01	0.03	0.59	0.43	0.36	0	0.04	0	0.02	0.02	0	0.0033	0.0233	0.0133	0.0033	0.0433	0.46	0.0133	0.0133	2.80735	0.40873	1	-2	0.610195	1	3.40808	1.99e-05	0.000176662	0	0.925741	1	Os01g0300400 [Oryza sativa Japonica Group]	-	-	GO:0004386//helicase activity
LOC_Os01g19480	ACBP4	0	0	0.02	0.08	0.08	0	0.09	0.3	0.12	0.12	0.05	0.09	2.56	2.03	2.5	3.34	5.57	3.55	2.66	2.68	2.42	1.88	1.27	2.19	0.0067	0.0533	0.17	0.0867	2.3633	4.1533	2.5867	1.78	3	0.164524	0.291362	-0.971986	0.199492	0.356379	0.813447	0.0491273	0.141788	-0.539217	0.00019051	0.00141544	PREDICTED: acyl-CoA-binding domain-containing protein 4 [Oryza sativa Japonica Group]	-	-	-
LOC_Os01g19490	At4g01990	0.42	0.56	0.47	0.93	0.47	1.55	0.72	0.56	0.62	1.01	0.64	1.01	1.55	0.99	0.96	1.57	1.4	1.82	9.1	9.69	9.52	11.7	10.64	16.35	0.4833	0.9833	0.6333	0.8867	1.1667	1.5967	9.4367	12.8967	1.02466	0.0907531	0.185596	0.485427	0.416691	0.589584	0.452671	0.647699	0.801414	0.450649	0.679311	0.822131	PREDICTED: pentatricopeptide repeat-containing protein At4g01990, mitochondrial [Oryza sativa Japonica Group]	-	-	-
LOC_Os01g19548	At1g02370	0.08	0.14	0.05	0.17	0.29	0.55	0.09	0.14	0.15	0.46	0.5	0.54	0.39	0.2	0.15	0.27	0.31	0.47	0.74	0.98	0.94	0.5	0.57	1.41	0.09	0.3367	0.1267	0.5	0.2467	0.35	0.8867	0.8267	1.90332	0.046257	0.109324	1.98089	0.00275889	0.0114983	0.504792	0.70279	0.83856	-0.101086	0.240441	0.435351	PREDICTED: pentatricopeptide repeat-containing protein At4g01990, mitochondrial [Oryza sativa Japonica Group]	-	-	-
LOC_Os01g19610	--	17.24	18.26	24.18	22.15	19.74	24.32	36.68	37.12	26.81	27.5	30.68	27.66	0.02	0.1	0.05	0.16	0	0	0.03	0	0	0	0.03	0	19.8933	22.07	33.5367	28.6133	0.0567	0.0533	0.01	0.01	0.149802	0.799008	0.876282	-0.229052	0.0842482	0.189108	-0.0874628	0.780241	0.885461	0	0.932785	1	PREDICTED: UPF0481 protein At3g47200 [Oryza sativa Japonica Group]	-	-	-
LOC_Os01g19630	--	0	0	0	0.35	0.52	0.32	0	0	0	2.05	2.19	1.97	0	0	0	2.85	3.21	3.02	0	0	0	6.79	5.29	8.02	0	0.3967	0	2.07	0	3.0267	0	6.7	8.63178	1.48e-05	9.7e-05	11.0154	3.31e-12	7.2e-11	11.5635	9.12e-14	3.42e-12	12.7099	2.12e-16	1.28e-14	unnamed protein product [Oryza sativa Japonica Group]	-	-	-
LOC_Os01g19670	--	0.24	0.39	0.65	0.51	0.2	1.03	0.2	0.36	0.21	0.83	0.59	0.79	0	0	0	0	0.2	0	0.94	1.34	0.45	2.14	1.06	1.05	0.4267	0.58	0.2567	0.7367	0	0.0667	0.91	1.4167	0.442943	0.857931	0.9164	1.52112	0.163887	0.308893	6.05889	0.719566	1	0.638562	0.649136	0.800977	hypothetical protein [Oryza sativa Japonica Group]	-	-	-
LOC_Os01g19694	OSH6	0	0	0	0	0	0	0	0	0	0	0	0	0.63	0.34	0.53	1.27	0.74	0.76	0.78	1.13	0.88	1.86	1.64	2.47	0	0	0	0	0.5	0.9233	0.93	1.99	0	1	1	0	1	1	0.884923	0.249857	0.446229	1.09747	0.0391193	0.119195	PREDICTED: homeobox protein knotted-1-like 1 [Oryza sativa Japonica Group]	-	GO:0043231//intracellular membrane-bounded organelle	GO:0003677//DNA binding
LOC_Os01g19740	CP12-1	674.56	670.6	782.88	1302.37	1123.63	1482.17	263.53	280	236.06	792.12	1002.44	1108.57	35.64	30.9	61.84	135.32	218.97	164.2	16.93	36.78	22.35	104.86	53.54	78.93	709.347	1302.72	259.863	967.71	42.7933	172.83	25.3533	79.11	0.876968	9.84e-08	9.35e-07	1.89682	7.14e-17	2.79e-15	2.0139	7.62e-10	1.55e-08	1.64168	3.72e-06	4.24e-05	PREDICTED: calvin cycle protein CP12-1, chloroplastic [Oryza sativa Japonica Group]	-	-	-
LOC_Os01g19750	CHIT3	0	0	0	0	0.04	0.04	0.04	0	0	0	0.04	0	0.66	0.36	1.12	0.04	0.07	0	0.09	0.2	0.17	0.18	0.58	0.1	0	0.0267	0.0133	0.0133	0.7133	0.0367	0.1533	0.2867	4.73697	0.689344	1	0	0.988637	1	-4.28204	2.28e-05	0.000199836	0.902703	0.548172	0.727443	PREDICTED: acidic endochitinase SE2 [Oryza sativa Japonica Group]	ko01100//Metabolic pathways;ko00520//Amino sugar and nucleotide sugar metabolism	-	-
LOC_Os01g19770	OEP162	0.25	0.45	0.54	0.28	0.37	0	0.08	0.1	0.09	0.2	0	0.11	162.24	172.58	221.59	172.98	162.65	192.66	596.59	685.42	586.3	791.42	840.32	1117.47	0.4133	0.2167	0.09	0.1033	185.47	176.097	622.77	916.403	-0.931828	0.284622	0.435968	0.199309	0.997914	0.998811	-0.0748182	0.0293062	0.0954171	0.557283	0.140729	0.301486	PREDICTED: outer envelope pore protein 16-2, chloroplastic [Oryza sativa Japonica Group]	-	GO:0031224//intrinsic component of membrane	-
LOC_Os01g19780	--	0	0	0	0	0	0	0	0	0	0	0	0	0	0	0	0.07	0.12	0.18	0	0	0	0.43	0.5	1.12	0	0	0	0	0	0.1233	0	0.6833	0	1	1	0	1	1	6.94642	0.204628	0.392125	9.41645	0.000959042	0.00574892	hypothetical protein [Oryza sativa Japonica Group]	-	-	-
LOC_Os01g19800	--	1.29	1.41	1.22	1.42	2.04	0.94	1.2	0.55	0.59	0.18	0.4	0.2	1.86	1.92	4.91	0.95	1.46	2.69	10.89	17.95	9.17	10.66	20.35	19.47	1.3067	1.4667	0.78	0.26	2.8967	1.7	12.67	16.8267	0.16665	0.993559	0.996798	-1.58496	0.0304125	0.0854386	-0.768859	0.0293637	0.0955044	0.409333	0.767002	0.877161	PIT1 [Zea mays]	-	-	-
LOC_Os01g19820	--	2.8	2.39	2.16	1.15	1.38	1.55	0.87	1.56	2.35	1.08	0.68	1.26	17.32	13.4	18.91	36.73	45.92	81.73	8.75	5.03	7.59	15.74	10.8	14.89	2.45	1.36	1.5933	1.0067	16.5433	54.7933	7.1233	13.81	-0.849175	0.00209202	0.00812278	-0.662462	0.125271	0.253398	1.72775	5.18e-07	6.47e-06	0.955089	0.0472949	0.137385	PREDICTED: universal stress protein A-like protein [Oryza sativa Japonica Group]	-	-	-
LOC_Os01g19840	RPL29A	43.99	39.33	34.3	51.22	39.63	37.48	34.29	31.39	36.22	38.93	33.51	36.47	73.39	63.11	70.03	78.53	86.28	69.3	39.16	42.15	34.37	44.81	49.14	69.8	39.2067	42.7767	33.9667	36.3033	68.8433	78.0367	38.56	54.5833	0.125725	0.811255	0.884705	0.0959824	0.715726	0.829477	0.180835	0.304585	0.505781	0.501355	0.456001	0.652261	PREDICTED: 60S ribosomal protein L29-1 [Oryza sativa Japonica Group]	ko03010//Ribosome	GO:0030529//intracellular ribonucleoprotein complex	-
LOC_Os01g19850	CCC2	0	0.02	0	0.03	0.12	0.09	0.26	0.28	0.23	0.16	0.44	0.41	0.4	0.23	0.32	0.26	0.66	0.42	0.39	0.34	0.18	0.42	0.3	0.49	0.0067	0.08	0.2567	0.3367	0.3167	0.4467	0.3033	0.4033	3.58496	0.0817516	0.170984	0.391425	0.675287	0.801639	0.496234	0.780133	0.885374	0.411069	0.935387	0.968919	PREDICTED: cation-chloride cotransporter 2 isoform X1 [Oryza sativa Japonica Group]	-	-	-
LOC_Os01g19870	--	0.84	0.85	0.6	1.69	2.07	1.55	0.36	0.38	0.66	1.76	1.45	1.19	2.51	1.88	2.01	3.52	3.08	3.69	0.33	0.49	0.36	1.18	0.83	1.46	0.7633	1.77	0.4667	1.4667	2.1333	3.43	0.3933	1.1567	1.21336	0.000338627	0.00162729	1.65208	1.53e-05	0.000114379	0.685099	0.082724	0.208776	1.55615	0.00126599	0.00729435	Inner membrane protein oxaA [Zea mays]	-	-	-
LOC_Os01g19880	--	0.29	0.67	0.33	0.15	0	0	0.25	0	0.19	0.44	0.3	0.16	0.48	0.33	0.59	0.2	0.06	0	0	0	0	0.07	0	0.08	0.43	0.05	0.1467	0.3	0.4667	0.0867	0	0.05	-3.10434	0.0269956	0.0708263	1.03242	0.486811	0.652664	-2.42884	0.0178261	0.0643276	5.64386	0.717797	1	DUF4228 domain protein [Zea mays]	-	-	-
LOC_Os01g19940	--	8.39	8.49	9.08	4.99	3.19	3.65	2.21	1.45	4.32	3.47	3.41	4.02	5.45	5.99	5.28	6.58	4.72	8.2	8.18	6.63	4.61	6.77	7.05	4.02	8.6533	3.9433	2.66	3.6333	5.5733	6.5	6.4733	5.9467	-1.13384	1.14e-07	1.08e-06	0.449867	0.405123	0.578346	0.221899	0.715707	0.846222	-0.122428	0.233479	0.427395	negatively light-regulated protein [Zea mays]	-	-	-
LOC_Os01g19970	P	4.63	2.92	5.87	9.15	9.86	10.02	8.67	9.15	8.98	6.44	6.76	6.18	1.6	1.78	2.5	2.33	3.95	2.67	1.53	1.46	1.5	3.01	2.9	3.37	4.4733	9.6767	8.9333	6.46	1.96	2.9833	1.4967	3.0933	1.11316	0.000428827	0.00200798	-0.467664	0.00136009	0.00622001	0.606072	0.447124	0.641103	1.04741	0.0347871	0.108638	PREDICTED: myb-related protein P [Oryza sativa Japonica Group]	ko04626//Plant-pathogen interaction	-	-
LOC_Os01g20030	--	0.15	0	0	0	0.06	0.07	0	0	0	0.08	0	0	5.92	6.18	8.65	5.13	6.81	5.69	24.39	43.75	28.73	17.07	35.04	48.27	0.05	0.0433	0	0.0267	6.9167	5.8767	32.29	33.46	-0.206451	0.905502	1	4.73697	0.824735	1	-0.235079	0.0391713	0.119422	0.05135	0.312384	0.517847	Os01g0306400, partial [Oryza sativa Japonica Group]	-	-	-
LOC_Os01g20110	At4g37920	2.51	1.99	2.36	4.77	3.74	9.78	3.78	2.97	7.46	9.39	6.32	6.27	1.42	0.83	0.77	1.53	1.53	1.74	2.43	1.7	2.33	1.45	1.71	3.23	2.2867	6.0967	4.7367	7.3267	1.0067	1.6	2.1533	2.13	1.41477	0.00018389	0.000940088	0.629285	0.130889	0.26182	0.668486	0.308257	0.509438	-0.0157182	0.210987	0.399817	endoribonuclease E-like protein [Oryza sativa Japonica Group]	-	-	-
LOC_Os01g20120	--	13.14	14.82	12.16	13.17	15.14	16.31	10.18	9.89	10.37	13.56	12.27	11.96	1.72	1.08	1.21	1.05	0.79	1.42	1.41	2.11	1.67	1.44	1.55	1.77	13.3733	14.8733	10.1467	12.5967	1.3367	1.0867	1.73	1.5867	0.153369	0.690413	0.7986	0.312036	0.348588	0.520852	-0.29873	0.102193	0.244309	-0.124773	0.0968573	0.231249	PREDICTED: uncharacterized protein LOC4327756 isoform X1 [Oryza sativa Japonica Group]	-	-	-
LOC_Os01g20130	--	0	0	0	0.05	0	0	0	0	0	0.22	0.18	0.19	0	0	0	0	0	0.01	0	0	0	0	0	0.01	0	0.0167	0	0.1967	0	0.0033	0	0.0033	4.05889	0.552065	1	7.61961	4.72e-05	0.000315015	1.73697	0.873295	1	1.73697	1	1	OSJNBa0011J08.28 [Oryza sativa Japonica Group]	-	-	-
LOC_Os01g20160	HKT8	0.34	0.68	0.77	0.33	0.45	0.4	1.37	1.23	1.24	0.44	0.89	0.28	0	0	0	0	0	0	0	0	0	0	0	0	0.5967	0.3933	1.28	0.5367	0	0	0	0	-0.601173	0.112713	0.219359	-1.25405	0.00459259	0.0178009	0	1	1	0	1	1	PREDICTED: cation transporter HKT8 [Oryza sativa Japonica Group]	-	GO:0031224//intrinsic component of membrane	GO:0015075//ion transmembrane transporter activity
LOC_Os01g20200	--	0.16	0.19	0.02	0.03	0.05	0	0.02	0	0.48	0.02	0.02	0	0.32	0.28	0.22	0	0.07	0.09	0.03	0	0.03	0	0.03	0	0.1233	0.0267	0.1667	0.0133	0.2733	0.0533	0.02	0.01	-2.20945	0.10172	0.202989	-3.64386	0.041086	0.108299	-2.35755	0.000450852	0.00284448	-1	0.603155	1	Transposase family protein [Oryza sativa Japonica Group]	-	-	-
LOC_Os01g20206	--	4.82	3.39	2.97	0.93	0.06	0.47	21.77	12.62	28.17	0.28	0.8	1.23	0.11	0.31	1.34	0	0.17	0.45	1.23	0.23	0.79	2.77	0.69	1.23	3.7267	0.4867	20.8533	0.77	0.5867	0.2067	0.75	1.5633	-2.93688	1.57e-07	1.45e-06	-4.75928	4.91e-28	4.65e-26	-1.50524	0.104982	0.248632	1.05966	0.389933	0.59515	embryonic abundant protein-like [Zea mays]	-	-	GO:0016741//transferase activity, transferring one-carbon groups
LOC_Os01g20710	--	0	0.06	0	0	0.12	0	0	0	0.07	0.07	0	0	0.37	0.54	0.6	0.07	0.25	0.12	0.07	0.34	0.07	0.15	0.07	0	0.02	0.04	0.0233	0.0233	0.5033	0.1467	0.16	0.0733	1	0.861046	1	0	0.988637	1	-1.77897	0.0325809	0.103646	-1.12553	0.466092	0.660899	OSJNBa0019K04.11 [Oryza sativa Japonica Group]	-	-	-
LOC_Os01g20720	RGA2	0	0.04	0.02	0.05	0.01	0.1	0.21	0.15	0.03	0.1	0.23	0.08	0.01	0	0	0.05	0.03	0.07	0	0.06	0	0.03	0.09	0.06	0.02	0.0533	0.13	0.1367	0.0033	0.05	0.02	0.06	1.41504	0.439051	0.593095	0.0721498	0.901148	0.944082	3.90689	0.125943	0.28253	1.58496	0.401219	0.605848	Os01g0308300 [Oryza sativa Japonica Group]	-	-	-
LOC_Os01g20730	--	0	0.04	0.04	0	0	0.05	0	0	0	0	0	0.11	1.95	1.73	2.79	1.72	1.92	1.98	4.48	5.01	3.03	4.09	3.23	5.56	0.0267	0.0167	0	0.0367	2.1567	1.8733	4.1733	4.2933	-0.678072	0.702534	1	5.1964	0.628384	1	-0.203196	0.1236	0.27853	0.040898	0.240165	0.435136	Binding protein [Zea mays]	-	-	-
LOC_Os01g20780	--	0	0	0	0.04	0	0.06	0	0.06	0.11	0	0	0.07	31.74	38.98	36.26	70.99	78.52	59.12	2.52	2.26	2.93	16.98	17.01	7.85	0	0.0333	0.0567	0.0233	35.66	69.5433	2.57	13.9467	5.05889	0.710345	1	-1.28011	0.592479	1	0.963606	0.000376274	0.00243852	2.44008	1.03e-07	1.62e-06	PREDICTED: formin-like protein 5 [Oryza sativa Japonica Group]	-	-	-
[truncated: 23,406 more rows]
[truncated: 1 more columns]

## Sheet: Sheet1
Gene ID	Symbol	ID
ChrSy.fgenesh.gene.12	TY3B-I	LOC_Os01g16260	ZIFL2		At1g54610
ChrSy.fgenesh.gene.25	--	LOC_Os01g58690	ARP		Os01g0367900
ChrSy.fgenesh.gene.26	--	LOC_Os01g60280	At1g06840		--
[truncated: 24,396 more rows]
