# Supplementary material for: Metabolome and Transcriptome Unveil the Correlated Metabolites and Transcripts with 2-acetyl-1-pyrroline in Fragrant Rice
Source: Int J Mol Sci. 2024 Jul 27;25(15):8207. doi: 10.3390/ijms25158207 (PMC11311731; doi:10.3390/ijms25158207)
Supplement: Supplementary file 1 [file ijms-25-08207-s001.zip › Supplementary Table S6 clustered genes of 18 modules .xlsx]

## Sheet: all.glist
GeneID	Module	All.kTotal	All.kWithin	Gene Module Membership																		Gene Module Membership pvalue																		Symbol	Description	KEGG_A_class	KEGG_B_class	Pathway	K_ID	GO Component	GO Function	GO Process	TF_family
				MM.green	MM.orange	MM.greenyellow	MM.darkturquoise	MM.steelblue	MM.bisque4	MM.paleturquoise	MM.lightsteelblue1	MM.black	MM.lightgreen	MM.grey60	MM.lightcyan	MM.brown4	MM.darkgreen	MM.floralwhite	MM.darkgrey	MM.darkorange2	MM.grey	MM.green.pvalue	MM.orange.pvalue	MM.greenyellow.pvalue	MM.darkturquoise.pvalue	MM.steelblue.pvalue	MM.bisque4.pvalue	MM.paleturquoise.pvalue	MM.lightsteelblue1.pvalue	MM.black.pvalue	MM.lightgreen.pvalue	MM.grey60.pvalue	MM.lightcyan.pvalue	MM.brown4.pvalue	MM.darkgreen.pvalue	MM.floralwhite.pvalue	MM.darkgrey.pvalue	MM.darkorange2.pvalue	MM.grey.pvalue
LOC_Os01g16260	bisque4	537.828	23.7653	-0.483579	-0.128993	-0.48135	-0.664587	-0.57775	0.950795	0.670074	0.108616	0.660338	0.191623	0.622295	0.156415	-0.472689	-0.352647	0.652413	0.160351	-0.0265472	-0.0469322	0.0166625	0.548028	0.0172455	0.000396626	0.00311032	1.12256e-12	0.000340634	0.613417	0.000445312	0.369722	0.00116599	0.465464	0.0196703	0.0909933	0.00055007	0.454169	0.902002	0.827612	ZIFL2	PREDICTED: probable peptide/nitrate transporter At3g43790 isoform X1 [Oryza sativa Japonica Group]	-	-	-	-	-	-	-	-
LOC_Os01g58690	bisque4	74.4613	14.2376	-0.129461	-0.00781959	-0.264569	-0.268282	-0.337272	0.876651	0.56012	-0.106759	0.274467	-0.141749	0.294056	0.000427783	-0.38635	-0.532889	0.463297	-0.211262	-0.162208	-0.0120244	0.546566	0.971072	0.211544	0.204963	0.107024	1.93813e-08	0.00442009	0.619532	0.194314	0.508801	0.163097	0.998417	0.0622037	0.00733797	0.0226047	0.321703	0.448889	0.95553	ARP	PREDICTED: DNA-(apurinic or apyrimidinic site) lyase, chloroplastic isoform X1 [Oryza sativa Japonica Group]	Genetic Information Processing	Replication and repair	ko03410//Base excision repair	K01142	-	-	GO:0006259//DNA metabolic process	-
LOC_Os01g60280	bisque4	366.089	17.9483	-0.440676	-0.0618292	-0.387515	-0.516351	-0.41807	0.90497	0.570302	0.229298	0.623235	0.308662	0.596808	0.271085	-0.365691	-0.302879	0.473286	0.0237481	-0.231003	0.11463	0.0311377	0.774109	0.0613521	0.00979004	0.0420551	1.26033e-09	0.00361666	0.281123	0.00114027	0.142235	0.00207969	0.20009	0.0788623	0.150254	0.0194945	0.912294	0.277462	0.593788	At1g06840	PREDICTED: probable LRR receptor-like serine/threonine-protein kinase At1g06840 isoform X2 [Oryza sativa Japonica Group]	-	-	-	-	-	-	-	-
LOC_Os02g02860	bisque4	330.973	17.4773	-0.547017	-0.275288	-0.31127	-0.6871	-0.621372	0.900548	0.774038	0.167732	0.546062	0.097591	0.599907	0.0484619	-0.598666	-0.450598	0.539943	0.0602541	-0.164983	-0.00143904	0.00567059	0.192929	0.138721	0.000208141	0.0011917	2.03505e-09	9.09067e-06	0.433378	0.0057723	0.650074	0.00194338	0.822079	0.001997	0.0271244	0.00646064	0.779723	0.44106	0.994675	OVA3	PREDICTED: glutamate--tRNA ligase, chloroplastic/mitochondrial [Oryza sativa Japonica Group]	Metabolism;Metabolism;Genetic Information Processing;Metabolism	Global and overview maps;Global and overview maps;Translation;Metabolism of cofactors and vitamins	ko01100//Metabolic pathways;ko01110//Biosynthesis of secondary metabolites;ko00970//Aminoacyl-tRNA biosynthesis;ko00860//Porphyrin and chlorophyll metabolism	K01885;K01885;K01885;K01885	-	-	-	-
LOC_Os02g10600	bisque4	522.931	17.1098	-0.711603	-0.472369	-0.240635	-0.649912	-0.370686	0.895591	0.500105	0.223746	0.629879	0.150554	0.282814	-0.142005	-0.459731	-0.214713	0.775259	0.244473	-0.0402899	0.0331746	9.65289e-05	0.0197646	0.25735	0.000587263	0.0745553	3.39351e-09	0.0128236	0.293254	0.000972057	0.482551	0.18055	0.508029	0.0238074	0.313677	8.61776e-06	0.249605	0.851725	0.877698	--	PREDICTED: F-box protein At3g07870 [Oryza sativa Japonica Group]	-	-	-	-	-	-	-	-
LOC_Os02g11130	bisque4	201.478	21.1495	-0.418524	-0.25968	-0.320716	-0.531762	-0.439107	0.934629	0.574151	-0.0435554	0.448748	-0.0335968	0.253708	-0.144997	-0.44699	-0.409441	0.703652	0.0198889	-0.080748	0.0173663	0.04181	0.220421	0.126513	0.00748695	0.0318137	2.36795e-11	0.0033469	0.839853	0.0278397	0.876154	0.231596	0.499038	0.0285331	0.0469392	0.000124889	0.926505	0.707602	0.935807	UGT73E1	PREDICTED: UDP-glycosyltransferase 73C3 [Oryza sativa Japonica Group]	-	-	-	-	-	-	-	-
LOC_Os02g32230	bisque4	220.21	12.8444	-0.301324	0.013123	-0.306223	-0.457943	-0.523731	0.836386	0.729638	0.186411	0.457296	0.12614	0.689606	0.311716	-0.501773	-0.499794	0.260456	-0.15658	-0.304342	0.0907741	0.152464	0.951471	0.14558	0.0244297	0.0086231	3.56068e-07	5.21027e-05	0.383124	0.024658	0.556986	0.000193061	0.138127	0.0124803	0.0128885	0.218996	0.464988	0.148195	0.673146	Tf2-12	OSJNBa0019J05.12 [Oryza sativa Japonica Group]	-	-	-	-	-	-	-	-
LOC_Os02g45660	bisque4	1257.22	17.6909	-0.563829	-0.105586	-0.593113	-0.675063	-0.453316	0.895457	0.430295	0.16649	0.832138	0.44046	0.487513	0.214113	-0.244356	-0.0668851	0.773553	0.379702	0.082683	0.0510337	0.00411165	0.623406	0.00225284	0.000295808	0.0261009	3.43929e-09	0.0358299	0.43684	4.62268e-07	0.0312304	0.0156732	0.315065	0.249839	0.756162	9.2847e-06	0.0672374	0.700906	0.812796	ISPF	PREDICTED: 2-C-methyl-D-erythritol 2,4-cyclodiphosphate synthase, chloroplastic [Oryza sativa Japonica Group]	Metabolism;Metabolism;Metabolism	Global and overview maps;Global and overview maps;Metabolism of terpenoids and polyketides	ko01100//Metabolic pathways;ko01110//Biosynthesis of secondary metabolites;ko00900//Terpenoid backbone biosynthesis	K01770;K01770;K01770	-	GO:0016849//phosphorus-oxygen lyase activity	GO:0006721//terpenoid metabolic process	-
LOC_Os02g50830	bisque4	33.2573	4.49808	0.0641474	-0.0222747	-0.00792023	0.0350307	-0.117004	0.684795	0.389163	-0.171727	-0.0185126	-0.358696	0.046918	-0.167977	-0.209667	-0.519349	0.348854	-0.346284	-0.136773	0.127549	0.765865	0.917717	0.9707	0.87091	0.586113	0.00022291	0.060163	0.422343	0.931579	0.0852057	0.827663	0.432697	0.325456	0.00930118	0.0947704	0.0973945	0.523939	0.552554	--	PREDICTED: protein LSM12 homolog [Oryza sativa Japonica Group]	-	-	-	-	GO:0044464//cell part	GO:0036094//small molecule binding	GO:0008104//protein localization;GO:0035556//intracellular signal transduction	-
LOC_Os02g55134	bisque4	3.42837	0.200026	0.0335949	0.100214	0.0613646	0.206332	0.168818	0.372178	0.0619522	0.143431	0.0766884	0.0112281	0.212257	0.142278	0.0622966	-0.136097	0.120037	-0.184824	-0.204087	0.262785	0.87616	0.641278	0.775764	0.333384	0.430363	0.0733045	0.773671	0.503735	0.721718	0.958472	0.319377	0.507205	0.772445	0.526013	0.576371	0.387259	0.338787	0.214754	COX17-1	PREDICTED: cytochrome c oxidase copper chaperone 1 [Oryza sativa Japonica Group]	Metabolism;Metabolism	Global and overview maps;Energy metabolism	ko01100//Metabolic pathways;ko00190//Oxidative phosphorylation	K02260;K02260	-	-	-	-
LOC_Os03g08490	bisque4	156.208	16.1172	-0.357921	-0.263659	-0.327908	-0.546379	-0.508143	0.882737	0.606082	-0.167729	0.360989	-0.117814	0.0936961	-0.248584	-0.464757	-0.461871	0.687812	-0.0224861	-0.0709126	0.00903221	0.0859314	0.213177	0.117754	0.00573837	0.0112382	1.14404e-08	0.00169427	0.433386	0.0830856	0.583505	0.66322	0.24148	0.0221266	0.0230797	0.000203757	0.916938	0.741953	0.966589	RAP2-6	PREDICTED: ethylene-responsive transcription factor ERF073 [Oryza sativa Japonica Group]	-	-	-	-	-	-	-	ERF
LOC_Os03g31320	bisque4	185.237	8.82288	-0.621816	-0.474326	-0.138015	-0.623031	-0.45262	0.78777	0.596204	0.166902	0.444213	0.0592022	0.198738	-0.211903	-0.512984	-0.318407	0.60822	0.0830993	-0.193872	0.12632	0.00117927	0.0191918	0.520141	0.00114581	0.0263599	4.88903e-06	0.00210722	0.435691	0.0296563	0.783479	0.351869	0.320204	0.0103641	0.129423	0.00161467	0.699468	0.364022	0.556421	--	PREDICTED: RING finger protein 222 [Oryza sativa Japonica Group]	-	-	-	-	-	-	-	-
LOC_Os03g57349	bisque4	163.202	9.8421	-0.496323	-0.48266	-0.161512	-0.647983	-0.58191	0.808064	0.734307	-0.0943367	0.287789	-0.229734	0.0957742	-0.391647	-0.682761	-0.554598	0.606066	-0.0301103	-0.113798	-0.0185172	0.0136306	0.0169009	0.450863	0.000617411	0.00285461	1.7916e-06	4.40666e-05	0.661051	0.172674	0.280183	0.656194	0.0584042	0.0002367	0.00491536	0.00169489	0.888923	0.596486	0.931562	--	Os03g0787600 [Oryza sativa Japonica Group]	-	-	-	-	-	-	-	-
LOC_Os03g63310	bisque4	274.48	24.941	-0.338918	-0.0542019	-0.425837	-0.538653	-0.542124	0.964781	0.69629	0.0305118	0.522976	0.0731416	0.586803	0.14647	-0.474206	-0.481297	0.543428	-0.0296465	-0.122016	0.0161857	0.105215	0.801394	0.0380092	0.00661413	0.00620777	3.0267e-14	0.000157389	0.887452	0.008737	0.734123	0.00257685	0.494641	0.0192266	0.0172595	0.00606059	0.890625	0.570053	0.940163	CYP71E1	PREDICTED: 4-hydroxyphenylacetaldehyde oxime monooxygenase [Oryza sativa Japonica Group]	Metabolism;Metabolism	Global and overview maps;Metabolism of other amino acids	ko01110//Biosynthesis of secondary metabolites;ko00460//Cyanoamino acid metabolism	K13029;K13029	-	-	-	-
LOC_Os04g20270	bisque4	468.878	22.136	-0.555161	-0.1922	-0.328841	-0.593044	-0.441494	0.938126	0.629225	0.282513	0.641622	0.238051	0.671329	0.203245	-0.506791	-0.334456	0.528672	0.0635966	-0.221557	-0.0219188	0.00486282	0.368254	0.116651	0.00225619	0.0307901	1.31489e-11	0.000987603	0.181034	0.000726538	0.26265	0.000328835	0.340826	0.0114931	0.110172	0.00790839	0.767822	0.298125	0.919027	SRT1	PREDICTED: NAD-dependent protein deacetylase SRT1 isoform X1 [Oryza sativa Japonica Group]	-	-	-	-	GO:0043231//intracellular membrane-bounded organelle	GO:0003824//catalytic activity;GO:0043168//anion binding;GO:0043169//cation binding	-	-
LOC_Os04g35170	bisque4	270.705	20.6715	-0.372578	-0.0601557	-0.337661	-0.422212	-0.381834	0.936607	0.55371	0.170453	0.569554	0.125513	0.573772	0.195767	-0.327934	-0.331021	0.599046	0.0755646	-0.0454054	0.0241551	0.0729721	0.780074	0.106594	0.0398577	0.0655904	1.70473e-11	0.0049992	0.425846	0.00367113	0.558966	0.00337268	0.359261	0.117724	0.114103	0.00198047	0.725641	0.833142	0.910796	--	OSJNBa0084A10.5 [Oryza sativa Japonica Group]	-	-	-	-	-	-	-	-
LOC_Os04g51454	bisque4	195.325	22.2185	-0.3908	-0.262071	-0.344913	-0.607425	-0.59553	0.942765	0.728876	-0.124071	0.392034	-0.102219	0.229297	-0.181176	-0.568993	-0.558076	0.620707	-0.0879926	-0.159412	0.0527854	0.0589992	0.216047	0.098816	0.00164388	0.00213826	5.70205e-12	5.35296e-05	0.563527	0.0581335	0.634585	0.281124	0.396862	0.00371248	0.0045983	0.00121053	0.682645	0.456849	0.806487	--	Os04g0604250 [Oryza sativa Japonica Group]	-	-	-	-	-	-	-	-
LOC_Os05g03830	bisque4	73.2709	5.17398	-0.0888459	0.0613601	-0.457945	-0.44663	-0.564796	0.728457	0.605024	-0.258639	0.289968	-0.080431	0.351361	0.013005	-0.379486	-0.473707	0.461501	-0.0763189	-0.0264374	-0.131569	0.679726	0.77578	0.0244292	0.0286764	0.00403422	5.43278e-05	0.00173492	0.222342	0.1693	0.708701	0.0922608	0.951907	0.0674064	0.0193716	0.0232042	0.723007	0.902405	0.539995	AG118	PREDICTED: acetylornithine aminotransferase, mitochondrial [Oryza sativa Japonica Group]	Metabolism;Metabolism;Metabolism;Metabolism;Metabolism	Global and overview maps;Global and overview maps;Global and overview maps;Global and overview maps;Amino acid metabolism	ko01100//Metabolic pathways;ko01110//Biosynthesis of secondary metabolites;ko01230//Biosynthesis of amino acids;ko01210//2-Oxocarboxylic acid metabolism;ko00220//Arginine biosynthesis	K00818;K00818;K00818;K00818;K00818	GO:0009536//plastid	GO:0008483//transaminase activity;GO:0043167//ion binding	GO:0006525//arginine metabolic process;GO:0006950//response to stress;GO:0048364//root development;GO:0051704//multi-organism process	-
LOC_Os05g04000	bisque4	228.864	13.7105	-0.357735	-0.0575622	-0.428895	-0.543863	-0.524404	0.85269	0.631333	0.034476	0.533088	0.125685	0.453547	0.1481	-0.450137	-0.426792	0.451252	-0.00143378	-0.125048	0.0784883	0.0861057	0.789343	0.0365033	0.00601222	0.00852273	1.21572e-07	0.000938236	0.872938	0.00731192	0.558422	0.0260154	0.489798	0.0273012	0.0375338	0.0268756	0.994695	0.560434	0.715448	--	PREDICTED: uncharacterized protein LOC9266485 [Oryza sativa Japonica Group]	-	-	-	-	-	-	-	-
LOC_Os05g04220	bisque4	597.78	21.0575	-0.423882	-0.0109455	-0.508524	-0.614968	-0.566279	0.918145	0.664572	0.154604	0.674536	0.276181	0.704515	0.308959	-0.431982	-0.35574	0.506056	0.0996269	-0.0991557	0.0393622	0.0389973	0.959516	0.0111674	0.00138394	0.00391796	2.59879e-10	0.000396789	0.470711	0.000300291	0.191431	0.000121493	0.141832	0.0350315	0.0879983	0.0116334	0.643242	0.644821	0.855103	GLB	PREDICTED: nitrogen regulatory protein P-II homolog [Oryza sativa Japonica Group]	-	-	-	-	GO:0009536//plastid	GO:0030234//enzyme regulator activity;GO:0036094//small molecule binding;GO:0046872//metal ion binding;GO:0097159//organic cyclic compound binding;GO:1901363//heterocyclic compound binding	GO:0006139//nucleobase-containing compound metabolic process;GO:0006633//fatty acid biosynthetic process;GO:0006732//coenzyme metabolic process;GO:0006790//sulfur compound metabolic process;GO:0006796//phosphate-containing compound metabolic process;GO:0006950//response to stress;GO:0008652//cellular amino acid biosynthetic process;GO:0009628//response to abiotic stimulus;GO:0009746//response to …	-
LOC_Os05g34640	bisque4	99.458	7.85053	-0.0535109	0.234034	-0.429	-0.318489	-0.459718	0.783921	0.598051	-0.0544777	0.395934	0.0603236	0.497447	0.281484	-0.304845	-0.421565	0.408197	-0.0489641	-0.0185395	-0.00555553	0.803878	0.271029	0.0364523	0.129319	0.023812	5.84334e-06	0.00202405	0.800403	0.0554623	0.779476	0.0133865	0.182696	0.147493	0.0401947	0.047679	0.820264	0.93148	0.979446	Os05g0419100	PREDICTED: PHD finger protein ALFIN-LIKE 5 [Oryza sativa Japonica Group]	-	-	-	-	GO:0043231//intracellular membrane-bounded organelle	GO:0005515//protein binding;GO:0046914//transition metal ion binding	GO:0006325//chromatin organization;GO:0010468//regulation of gene expression;GO:0034645//cellular macromolecule biosynthetic process	-
LOC_Os05g40770	bisque4	256.631	14.7062	-0.415224	-0.195175	-0.375085	-0.513935	-0.40096	0.880145	0.494262	0.0157191	0.535982	0.0265293	0.45365	-0.023453	-0.36022	-0.29784	0.727368	0.189892	0.117143	-0.104609	0.0436199	0.360745	0.0709136	0.0101993	0.0521612	1.43697e-08	0.0140876	0.941885	0.00694183	0.902068	0.0259772	0.91338	0.0837916	0.157498	5.64548e-05	0.374143	0.585666	0.626642	At5g49770	PREDICTED: probable leucine-rich repeat receptor-like protein kinase At5g49770 [Oryza sativa Japonica Group]	-	-	-	-	-	-	-	-
LOC_Os05g46710	bisque4	124.269	18.1004	-0.139655	0.0714902	-0.3575	-0.348813	-0.485345	0.915823	0.669483	-0.059588	0.362889	-0.0547735	0.45008	0.142097	-0.378469	-0.551726	0.438882	-0.183446	-0.152494	0.121445	0.515147	0.739921	0.0863269	0.0948111	0.0162123	3.49627e-10	0.000346313	0.782101	0.0813582	0.799341	0.0273234	0.507752	0.0682045	0.00519088	0.0319116	0.390873	0.476861	0.571872	--	Os05g0544900, partial [Oryza sativa Japonica Group]	-	-	-	-	-	-	-	-
LOC_Os06g07230	bisque4	1087.2	19.7427	-0.506471	-0.0627239	-0.603142	-0.65381	-0.499137	0.911969	0.490416	0.123487	0.802287	0.352997	0.546842	0.234686	-0.281523	-0.157476	0.733528	0.335834	0.11503	-0.00938841	0.011554	0.770924	0.00180926	0.000530193	0.0130263	5.61718e-10	0.0149742	0.565378	2.41201e-06	0.0906507	0.00568913	0.269658	0.182633	0.462406	4.53271e-05	0.108623	0.592491	0.965272	PIX7	PREDICTED: probable receptor-like protein kinase At5g15080 isoform X1 [Oryza sativa Japonica Group]	-	-	-	-	-	-	-	-
LOC_Os06g22850	bisque4	127.907	8.67353	0.160479	0.094677	0.451418	0.471576	0.55154	-0.809027	-0.607055	0.328228	-0.318323	0.214207	-0.2728	0.156937	0.416245	0.560952	-0.552478	0.0415321	-0.123086	-0.0468124	0.453804	0.6599	0.0268124	0.0200008	0.00520917	1.70339e-06	0.00165762	0.117375	0.12953	0.314846	0.197147	0.463958	0.0430534	0.00434927	0.00511753	0.847205	0.56665	0.828045	--	Os06g0335101, partial [Oryza sativa Japonica Group]	-	-	-	-	-	-	-	-
LOC_Os07g01960	bisque4	53.5353	6.9206	0.304388	0.241327	0.0983674	0.251419	0.242598	-0.769928	-0.455339	-0.0401957	-0.286465	0.206891	-0.326517	0.103548	0.352449	0.45578	-0.440488	0.106941	0.0659028	-0.00689313	0.148132	0.255942	0.647465	0.235978	0.25337	1.08555e-05	0.0253595	0.852068	0.174746	0.332049	0.119413	0.630163	0.0911876	0.0252	0.0312185	0.618933	0.75964	0.974499	--	Os07g0110600 [Oryza sativa Japonica Group]	-	-	-	-	-	-	-	-
LOC_Os07g07150	bisque4	469.516	13.1529	-0.288803	0.0545457	-0.652043	-0.681507	-0.687212	0.852359	0.652872	-0.134066	0.599752	0.179175	0.405511	0.145949	-0.401812	-0.325095	0.671603	0.207429	0.112665	-0.142076	0.171097	0.800159	0.000555431	0.000245561	0.000207444	1.2441e-07	0.000543458	0.532264	0.00194998	0.402184	0.0493056	0.496193	0.051617	0.121126	0.000326309	0.330763	0.600173	0.507815	--	PREDICTED: uncharacterized protein LOC4342484 [Oryza sativa Japonica Group]	-	-	-	-	-	-	-	-
LOC_Os07g25420	bisque4	178.25	20.5172	-0.331988	-0.121028	-0.314492	-0.5467	-0.561952	0.935184	0.779414	0.00808126	0.400355	-0.0167593	0.485037	0.0417649	-0.613675	-0.575426	0.468971	-0.143018	-0.247609	-0.0211917	0.112986	0.573204	0.134466	0.00570418	0.00426537	2.16183e-11	7.16793e-06	0.970105	0.0525506	0.938046	0.0162901	0.846359	0.00142583	0.00326139	0.0207924	0.504976	0.243391	0.921705	RPN12A	PREDICTED: 26S proteasome non-ATPase regulatory subunit 8 homolog A [Oryza sativa Japonica Group]	Genetic Information Processing	Folding, sorting and degradation	ko03050//Proteasome	K03031	GO:0022624//proteasome accessory complex	-	GO:0019538//protein metabolic process	-
LOC_Os07g38840	bisque4	190.961	17.241	0.498931	0.261098	0.152464	0.490031	0.390562	-0.907018	-0.67206	-0.25317	-0.476192	-0.0423083	-0.520053	-0.0645745	0.584236	0.453415	-0.467372	0.0589794	0.256643	-0.00536246	0.0130698	0.21782	0.476947	0.0150654	0.0591674	1.00146e-09	0.000322131	0.232621	0.0186581	0.844383	0.00918933	0.76435	0.00271957	0.0260643	0.0212909	0.784275	0.226059	0.98016	--	PREDICTED: vacuolar protein sorting-associated protein 62-like [Setaria italica]	-	-	-	-	-	-	-	-
LOC_Os08g05030	bisque4	440.504	24.1067	-0.390946	-0.0621536	-0.526021	-0.610557	-0.554861	0.95847	0.619406	-0.00686026	0.621894	0.161727	0.457085	0.110426	-0.39036	-0.34703	0.693289	0.139897	0.00369311	-0.0772443	0.0588965	0.772954	0.00828548	0.00153128	0.00489079	1.80174e-13	0.00124813	0.97462	0.00117708	0.450253	0.0247331	0.607483	0.0593102	0.0966274	0.000172617	0.51441	0.986336	0.71978	--	Os08g0145600, partial [Oryza sativa Japonica Group]	-	-	-	-	-	-	-	-
LOC_Os08g07760	bisque4	374.467	29.5394	-0.459464	-0.160957	-0.395211	-0.582272	-0.513462	0.994046	0.664468	0.099965	0.589596	0.112133	0.539541	0.0918522	-0.466942	-0.418824	0.631281	0.0494611	-0.112439	0.0185448	0.0238998	0.452443	0.0559502	0.00283321	0.0102811	1.11687e-22	0.000397933	0.64211	0.00242887	0.601907	0.00650811	0.669478	0.0214267	0.0416483	0.000939429	0.81847	0.60091	0.93146	BAK1	PREDICTED: somatic embryogenesis receptor kinase 2 isoform X1 [Oryza sativa Japonica Group]	-	-	-	-	GO:0031224//intrinsic component of membrane;GO:0043231//intracellular membrane-bounded organelle	GO:0004672//protein kinase activity;GO:0032550//purine ribonucleoside binding	GO:0006464//cellular protein modification process	-
LOC_Os08g32660	bisque4	202.527	13.5529	-0.3791	-0.0942878	-0.350588	-0.560733	-0.564593	0.867198	0.715669	0.119966	0.510336	0.142038	0.58162	0.154779	-0.466272	-0.428049	0.477736	0.0273183	-0.123429	0.123679	0.0677086	0.661217	0.093029	0.0043678	0.00405036	4.1709e-08	8.4339e-05	0.5766	0.0108352	0.507932	0.00287183	0.470202	0.0216392	0.0369152	0.0182257	0.899169	0.56556	0.564767	--	unnamed protein product [Oryza sativa Japonica Group]	-	-	-	-	-	-	-	-
LOC_Os08g37660	bisque4	17.0979	2.07589	-0.157217	-0.0778439	-0.0459924	-0.124227	-0.107714	0.613116	0.333936	0.0800373	0.188223	-0.0961926	0.365736	0.0219257	-0.258409	-0.306964	0.330766	-0.110547	-0.128844	-0.00616989	0.463151	0.717691	0.831015	0.563031	0.616386	0.00144425	0.11076	0.710067	0.378433	0.654783	0.0788223	0.919002	0.222768	0.144558	0.114399	0.607086	0.548496	0.977173	--	PREDICTED: basic blue protein [Oryza sativa Japonica Group]	-	-	-	-	-	-	-	-
LOC_Os09g04210	bisque4	142.828	14.9014	-0.454553	-0.260719	-0.188774	-0.442017	-0.337193	0.885893	0.549468	0.160233	0.444929	0.00885198	0.492584	-0.00518452	-0.437717	-0.374776	0.554823	-0.0150456	-0.167254	-0.0264572	0.0256455	0.218514	0.377013	0.0305695	0.107112	8.60384e-09	0.00541646	0.454505	0.0293634	0.967255	0.0144691	0.980818	0.0324223	0.0711645	0.00489434	0.944371	0.43471	0.902333	TAD3	PREDICTED: probable inactive tRNA-specific adenosine deaminase-like protein 3 isoform X1 [Oryza sativa Japonica Group]	-	-	-	-	-	-	-	-
LOC_Os09g14600	bisque4	720.166	26.8072	-0.526442	-0.139149	-0.490486	-0.639893	-0.499291	0.971273	0.576908	0.155289	0.723038	0.26396	0.569008	0.17198	-0.383581	-0.265629	0.70073	0.209848	-0.0210288	0.00335196	0.00822459	0.516685	0.0149577	0.000758914	0.0129939	3.31771e-15	0.00316433	0.468723	6.56474e-05	0.212636	0.00371135	0.421649	0.0642643	0.209651	0.000137006	0.325029	0.922305	0.987598	--	Os09g0315000, partial [Oryza sativa Japonica Group]	Cellular Processes	Transport and catabolism	ko04146//Peroxisome	K13348	-	-	-	-
LOC_Os09g24210	bisque4	180.233	20.1422	-0.362575	-0.131381	-0.228526	-0.43746	-0.44435	0.925106	0.703242	0.14441	0.424461	0.00365757	0.584672	0.126058	-0.5332	-0.550109	0.375914	-0.179267	-0.29653	0.0623497	0.0816418	0.54058	0.28279	0.0325358	0.0296002	1.0104e-10	0.00012653	0.500797	0.0387027	0.986467	0.00269484	0.557247	0.00729729	0.00535164	0.0702426	0.401939	0.15942	0.772256	dvc-1	PREDICTED: sprT-like domain-containing protein Spartan isoform X2 [Oryza sativa Japonica Group]	-	-	-	-	-	-	-	-
LOC_Os09g26700	bisque4	38.7761	7.25767	-0.123875	-0.0424108	-0.158757	-0.154738	-0.151094	0.770155	0.373784	-0.0308597	0.233948	-0.129463	0.276501	-0.0188177	-0.259475	-0.373502	0.477401	-0.141872	-0.0966437	-0.180721	0.564147	0.84401	0.458725	0.470321	0.480962	1.07509e-05	0.0719762	0.886176	0.27121	0.546558	0.190896	0.930454	0.220799	0.0722079	0.0183188	0.508432	0.653262	0.398067	EMB1187	PREDICTED: probable ethanolamine kinase [Oryza sativa Japonica Group]	Metabolism;Metabolism	Global and overview maps;Lipid metabolism	ko01100//Metabolic pathways;ko00564//Glycerophospholipid metabolism	K00894;K00894	-	GO:0016740//transferase activity	-	-
LOC_Os10g20230	bisque4	534.71	20.9261	-0.606571	-0.351616	-0.356571	-0.617973	-0.379567	0.93346	0.479713	0.11202	0.645462	0.118134	0.355124	-0.0913559	-0.414268	-0.238921	0.808966	0.253131	0.0629327	-0.0618468	0.00167577	0.092009	0.0872059	0.00129067	0.0673429	2.86193e-11	0.0176841	0.602274	0.000658843	0.582477	0.0885885	0.671166	0.0441554	0.260859	1.70879e-06	0.232696	0.770182	0.774046	--	expressed protein [Oryza sativa Japonica Group]	-	-	-	-	-	-	-	-
LOC_Os10g33310	bisque4	263.161	21.2281	-0.497744	-0.286799	-0.310851	-0.547322	-0.416051	0.935413	0.548425	0.0676898	0.530169	0.0702977	0.256513	-0.0907723	-0.403627	-0.338587	0.708105	0.0736288	-0.0908575	0.0890218	0.0133227	0.17422	0.139281	0.00563837	0.0431605	2.08148e-11	0.00552342	0.753317	0.00770179	0.744117	0.226301	0.673153	0.0504726	0.105577	0.000108222	0.732415	0.672863	0.679125	KRP4	PREDICTED: cyclin-dependent kinase inhibitor 4 [Oryza sativa Japonica Group]	-	-	-	-	-	-	GO:0009987//cellular process	-
LOC_Os10g39130	bisque4	258.594	25.5008	-0.390915	-0.185553	-0.407284	-0.557765	-0.499648	0.968086	0.610883	-0.0693211	0.496572	0.00305055	0.298407	-0.0746115	-0.436897	-0.432669	0.697037	0.0197555	-0.0667831	0.0152489	0.0589187	0.385358	0.0482271	0.00462593	0.0129189	1.03982e-14	0.00151998	0.747558	0.0135762	0.988713	0.156671	0.728974	0.0327854	0.0347104	0.000153785	0.926997	0.756523	0.943621	MADS56	PREDICTED: MADS-box transcription factor 56 [Oryza sativa Japonica Group]	-	-	-	-	GO:0043231//intracellular membrane-bounded organelle	GO:0001071//nucleic acid binding transcription factor activity;GO:0005515//protein binding	GO:0010468//regulation of gene expression;GO:0034645//cellular macromolecule biosynthetic process	MIKC
LOC_Os11g01210	bisque4	228.432	15.1255	-0.395412	-0.10903	-0.383764	-0.533912	-0.498436	0.866179	0.62757	0.0808633	0.534112	0.122111	0.453177	0.130166	-0.449453	-0.426317	0.457159	-0.0140511	-0.144378	0.122778	0.0558146	0.612058	0.0641259	0.00720486	0.0131747	4.51449e-08	0.00102792	0.707202	0.00717917	0.56975	0.0261526	0.544364	0.0275654	0.0377694	0.0247069	0.948043	0.500891	0.567629	HCF152	PREDICTED: pentatricopeptide repeat-containing protein At3g09650, chloroplastic [Oryza sativa Japonica Group]	-	-	-	-	-	-	-	-
LOC_Os11g08020	bisque4	330.758	25.0298	-0.424007	-0.152119	-0.439939	-0.571323	-0.481807	0.965391	0.575918	0.00264073	0.568738	0.114311	0.358891	0.0150019	-0.391964	-0.355925	0.696417	0.0704944	-0.0785786	0.0427947	0.0389335	0.477956	0.0314539	0.00354336	0.0171246	2.50463e-14	0.00322895	0.990229	0.00373136	0.594823	0.0850234	0.944533	0.0581827	0.0878214	0.000156771	0.743424	0.715134	0.842615	ACD6	Os11g0182900 [Oryza sativa Japonica Group]	-	-	-	-	-	-	-	-
LOC_Os11g09590	bisque4	243.117	18.8434	-0.315487	-0.190841	-0.445122	-0.661554	-0.69355	0.914974	0.77769	-0.250985	0.381723	-0.15607	0.254577	-0.186561	-0.612877	-0.592087	0.652753	-0.0246813	-0.0103568	-0.116238	0.133171	0.371715	0.0292846	0.000430885	0.000171245	3.88858e-10	7.74099e-06	0.236815	0.0656752	0.466463	0.229949	0.382734	0.00145221	0.00230305	0.000545169	0.908861	0.961692	0.588585	FBL13	PREDICTED: F-box/LRR-repeat protein At3g59190 [Oryza sativa Japonica Group]	-	-	-	-	-	-	-	-
LOC_Os11g11060	bisque4	919.355	18.5847	-0.530742	-0.092182	-0.525893	-0.64041	-0.486265	0.905834	0.520549	0.203883	0.779884	0.345453	0.627679	0.250452	-0.311137	-0.157518	0.711445	0.332134	0.083907	-0.00332163	0.00762394	0.668357	0.00830412	0.000749109	0.0159816	1.14462e-09	0.00911123	0.339281	7.01815e-06	0.0982542	0.00102522	0.237845	0.138899	0.462283	9.70296e-05	0.112818	0.696682	0.98771	GLCAK1	PREDICTED: glucuronokinase 1 [Oryza sativa Japonica Group]	Metabolism;Metabolism;Metabolism;Metabolism	Global and overview maps;Carbohydrate metabolism;Carbohydrate metabolism;Carbohydrate metabolism	ko01100//Metabolic pathways;ko00520//Amino sugar and nucleotide sugar metabolism;ko00040//Pentose and glucuronate interconversions;ko00053//Ascorbate and aldarate metabolism	K16190;K16190;K16190;K16190	GO:0044424//intracellular part	GO:0016772//transferase activity, transferring phosphorus-containing groups;GO:0032550//purine ribonucleoside binding	GO:0006796//phosphate-containing compound metabolic process	-
LOC_Os11g20179	bisque4	172.47	19.4484	-0.481392	-0.320655	-0.152241	-0.518492	-0.471821	0.919569	0.731724	0.142727	0.393725	-0.0502808	0.42834	-0.0513543	-0.614756	-0.572087	0.41899	-0.184322	-0.341271	0.131472	0.0172344	0.126589	0.477601	0.00943876	0.0199276	2.15699e-10	4.83665e-05	0.505852	0.056964	0.815511	0.0367733	0.811641	0.00139075	0.0034894	0.0415588	0.388572	0.102668	0.540299	--	Os11g0307550 [Oryza sativa Japonica Group]	-	-	-	-	-	-	-	-
LOC_Os11g39640	bisque4	744.627	25.5074	-0.523367	-0.123224	-0.498044	-0.65668	-0.533725	0.958446	0.615126	0.168056	0.725521	0.275724	0.631049	0.20956	-0.41417	-0.294545	0.643615	0.188725	-0.0430165	0.0271124	0.0086779	0.566212	0.0132583	0.000491291	0.00722916	1.81326e-13	0.00137891	0.432476	6.02276e-05	0.192197	0.000944757	0.325709	0.044211	0.162365	0.000690691	0.377139	0.84181	0.899926	ATL55	PREDICTED: RING-H2 finger protein ATL51 [Oryza sativa Japonica Group]	-	-	-	-	-	-	-	-
LOC_Os11g40200	bisque4	177.493	13.3891	0.440906	0.228164	0.323767	0.606181	0.581362	-0.859113	-0.719041	-0.0567459	-0.444327	-0.0693038	-0.466447	-0.0140661	0.540628	0.513058	-0.400127	0.131325	0.300889	-0.225113	0.0310399	0.283574	0.122742	0.00169053	0.00288721	7.68213e-08	7.52745e-05	0.792266	0.0296096	0.747619	0.0215834	0.947988	0.00638033	0.0103514	0.0526977	0.540754	0.153086	0.290236	--	PREDICTED: uncharacterized protein LOC4350926 [Oryza sativa Japonica Group]	-	-	-	-	-	-	-	-
LOC_Os11g47920	bisque4	979.531	18.0851	-0.607368	-0.208246	-0.514259	-0.69267	-0.453632	0.900401	0.452081	0.167282	0.780925	0.350358	0.424357	0.107374	-0.307834	-0.0875296	0.815133	0.368226	0.0715037	-0.0453223	0.001646	0.328821	0.0101435	0.000175917	0.025984	2.06691e-09	0.0265621	0.434631	6.69688e-06	0.0932588	0.0387552	0.617506	0.143365	0.684231	1.22823e-06	0.0766533	0.739874	0.833443	SCL9	PREDICTED: scarecrow-like protein 9 [Oryza sativa Japonica Group]	-	-	-	-	-	-	-	GRAS
LOC_Os12g02120	bisque4	431.447	24.2377	-0.572783	-0.257296	-0.329067	-0.650587	-0.532238	0.953298	0.704289	0.21527	0.608052	0.161914	0.61141	0.103821	-0.557367	-0.411829	0.544741	0.0452686	-0.210278	0.0545995	0.00344075	0.224838	0.116385	0.000577018	0.00742378	6.39614e-13	0.000122373	0.312395	0.0016208	0.449722	0.00150179	0.629258	0.00466156	0.0455458	0.00591537	0.833638	0.324016	0.799966	LSF2	PREDICTED: phosphoglucan phosphatase LSF2, chloroplastic [Oryza sativa Japonica Group]	-	-	-	-	-	-	-	-
LOC_Os12g02660	bisque4	568.619	24.4989	-0.445639	-0.11345	-0.554883	-0.73279	-0.677839	0.95566	0.726652	-0.0196431	0.641123	0.143995	0.505555	0.086649	-0.519631	-0.398965	0.697817	0.174904	0.0296252	-0.0831915	0.0290752	0.597619	0.0048887	4.65483e-05	0.000273162	3.6541e-13	5.78913e-05	0.927411	0.000735759	0.502041	0.01173	0.68725	0.00925628	0.0534528	0.000150098	0.413677	0.890702	0.69915	--	expressed protein [Oryza sativa Japonica Group]	-	-	-	-	-	-	-	-
LOC_Os12g08030	bisque4	305.872	27.3006	-0.410974	-0.179169	-0.431436	-0.658664	-0.646966	0.979394	0.769818	-0.0474227	0.502959	0.016018	0.45126	-0.016598	-0.566297	-0.527042	0.617301	-0.0178355	-0.129344	0.0459748	0.0460409	0.4022	0.0352882	0.000465874	0.000633852	8.91066e-17	1.09065e-05	0.825837	0.0122409	0.940782	0.0268722	0.938641	0.00391658	0.00813846	0.00131104	0.934076	0.546932	0.831079	--	Os12g0180900, partial [Oryza sativa Japonica Group]	-	-	-	-	-	-	-	-
LOC_Os12g18729	bisque4	306.367	25.4645	-0.389995	-0.0973208	-0.4027	-0.573797	-0.572321	0.961569	0.735186	0.0668233	0.533027	0.0832302	0.585348	0.142956	-0.523766	-0.511451	0.490897	-0.0577305	-0.188551	0.056925	0.0595697	0.650983	0.0510548	0.00337097	0.00347297	7.78872e-14	4.26837e-05	0.756381	0.00731997	0.699017	0.00265696	0.505164	0.00861789	0.0106347	0.0148609	0.788741	0.377588	0.791625	--	Os12g0285100, partial [Oryza sativa Japonica Group]	-	-	-	-	-	-	-	-
LOC_Os12g26290	bisque4	303.477	23.6738	-0.424287	-0.18875	-0.424733	-0.571596	-0.489031	0.956056	0.588665	-0.0243067	0.548801	0.0506436	0.355702	-0.0326252	-0.419452	-0.392449	0.702011	0.0741964	-0.0225028	0.0194025	0.0387912	0.377076	0.0385649	0.00352399	0.0153044	3.31638e-13	0.00247736	0.910239	0.00548469	0.814203	0.0880345	0.879709	0.0413116	0.0578447	0.000131574	0.730427	0.916877	0.928298	DOX1	PREDICTED: alpha-dioxygenase 1 isoform X1 [Oryza sativa Japonica Group]	Metabolism	Lipid metabolism	ko00592//alpha-Linolenic acid metabolism	K10529	-	-	-	-
LOC_Os12g32280	bisque4	273.989	27.2134	-0.503025	-0.27222	-0.274354	-0.53349	-0.415645	0.982261	0.612322	0.127894	0.530398	0.0464096	0.41833	-0.0240736	-0.481792	-0.410954	0.646219	0.0147917	-0.155814	0.0476528	0.0122277	0.198138	0.194506	0.00725953	0.0433856	1.73756e-17	0.00147079	0.551472	0.00767058	0.829504	0.0419148	0.911096	0.0171286	0.0460527	0.000646153	0.945308	0.467202	0.825005	TRI1	PREDICTED: upstream activation factor subunit spp27 [Oryza sativa Japonica Group]	-	-	-	-	-	-	-	-
LOC_Os12g38270	bisque4	124.152	6.91189	-0.567192	-0.389905	-0.0706877	-0.406659	-0.135452	0.770906	0.377549	0.274516	0.46202	0.0644034	0.36825	-0.0508386	-0.461828	-0.251489	0.485026	0.0377328	-0.197842	-0.07301	0.00384775	0.0596335	0.742744	0.0486056	0.527994	1.04101e-05	0.0689333	0.194231	0.0230297	0.764957	0.0766328	0.8135	0.0230941	0.235843	0.0162929	0.861043	0.354088	0.734584	MT4A	PREDICTED: metallothionein-like protein 4A [Oryza sativa Japonica Group]	-	-	-	-	-	-	-	-
MSTRG.24478	bisque4	583.533	18.7995	-0.368675	0.0675173	-0.554431	-0.607925	-0.576209	0.907361	0.648335	0.126581	0.674659	0.319227	0.713646	0.34711	-0.383205	-0.298876	0.551834	0.142365	-0.0706108	-0.0149817	0.0762673	0.753926	0.00493107	0.00162545	0.00320985	9.63135e-10	0.000611817	0.555599	0.000299243	0.128384	9.02219e-05	0.0965451	0.0645475	0.155988	0.00518033	0.506945	0.743015	0.944607	SOG1	PREDICTED: NAC domain-containing protein 8 [Oryza sativa Japonica Group]	-	-	-	-	-	-	-	-
MSTRG.28370	bisque4	98.495	12.3808	-0.335102	-0.34036	-0.172805	-0.489349	-0.493339	0.837646	0.663802	-0.161188	0.210191	-0.246989	0.063007	-0.338584	-0.551341	-0.569685	0.565446	-0.178986	-0.20693	0.00633644	0.109444	0.103648	0.419392	0.0152281	0.0142964	3.2907e-07	0.000405257	0.451785	0.324221	0.244611	0.769918	0.10558	0.0052288	0.00366156	0.0039829	0.40269	0.331955	0.976557	--	Os07g0645800 [Oryza sativa Japonica Group]	-	-	-	-	-	-	-	-
MSTRG.30173	bisque4	350.406	22.777	-0.439839	-0.127701	-0.422699	-0.634848	-0.599487	0.945706	0.731131	0.0974946	0.574458	0.145591	0.607976	0.136896	-0.50846	-0.432628	0.567836	0.0398231	-0.135496	0.0205073	0.0314972	0.552079	0.0396051	0.00086063	0.00196137	3.2361e-12	4.94027e-05	0.650398	0.00332616	0.497264	0.00162356	0.523564	0.0111794	0.0347295	0.00379892	0.853424	0.527859	0.924226	FKBP16-1	Os08g0422950 [Oryza sativa Japonica Group]	-	-	-	-	-	-	-	-
MSTRG.8158	bisque4	134.804	7.37073	-0.523697	-0.363323	-0.0102347	-0.23203	0.0302873	0.775134	0.218182	0.328773	0.464755	0.0661632	0.326049	-0.0455739	-0.226394	-0.146495	0.574321	0.0824451	-0.0941393	0.0202438	0.00862819	0.0809684	0.962143	0.275271	0.888275	8.66535e-06	0.305735	0.116732	0.0221274	0.758717	0.119975	0.832531	0.287427	0.494565	0.00333543	0.701728	0.661719	0.925197	--	Os11g0661101 [Oryza sativa Japonica Group]	-	-	-	-	-	-	-	-
ChrSy.fgenesh.gene.74	black	2633.13	563.379	-0.614826	-0.00689824	-0.607179	-0.5939	-0.222326	0.561563	0.0550009	0.413746	0.980098	0.811694	0.538783	0.461868	0.0819305	0.423425	0.698524	0.716487	0.258734	0.0164662	0.00138848	0.97448	0.001653	0.00221498	0.296409	0.00429789	0.798525	0.0444503	6.09879e-17	1.47871e-06	0.00659853	0.0230809	0.703508	0.0392311	0.000146823	8.2055e-05	0.222166	0.939128	--	PREDICTED: F-box/LRR-repeat protein 4 [Oryza brachyantha]	-	-	-	-	-	-	-	-
ChrSy.fgenesh.gene.82	black	2583.89	566.602	-0.628045	-0.0879818	-0.674362	-0.694216	-0.338581	0.649373	0.145049	0.239643	0.966139	0.645874	0.43443	0.284415	-0.0288133	0.307913	0.849578	0.7391	0.372974	-0.0959223	0.00101621	0.682682	0.00030178	0.000167785	0.105584	0.000595561	0.498883	0.259377	1.97658e-14	0.000651907	0.0338982	0.177988	0.893681	0.143257	1.50686e-07	3.69727e-05	0.0726435	0.655694	--	PREDICTED: uncharacterized protein LOC107275868 [Oryza sativa Japonica Group]	-	-	-	-	-	-	-	-
ChrUn.fgenesh.gene.96	black	584.388	85.1395	-0.352838	-0.0583211	-0.572527	-0.463124	-0.206541	0.270801	-0.0874453	-0.05151	0.660137	0.324467	0.12553	0.0389781	0.128014	0.3605	0.777742	0.818644	0.727508	-0.302601	0.0908063	0.786628	0.0034586	0.0226619	0.332886	0.200579	0.68452	0.81108	0.000447743	0.121888	0.558912	0.856503	0.551096	0.0835338	7.7229e-06	1.01219e-06	5.61776e-05	0.150648	OPR2	12-oxo-phytodienoic acid reductase5 [Zea mays]	Metabolism;Metabolism;Metabolism	Global and overview maps;Global and overview maps;Lipid metabolism	ko01100//Metabolic pathways;ko01110//Biosynthesis of secondary metabolites;ko00592//alpha-Linolenic acid metabolism	K05894;K05894;K05894	GO:0043231//intracellular membrane-bounded organelle	GO:0003824//catalytic activity;GO:0032553//ribonucleotide binding	GO:0006633//fatty acid biosynthetic process	-
LOC_Os01g01010	black	1734.29	432.986	-0.593322	-0.0641405	-0.591232	-0.643074	-0.372386	0.835955	0.326391	0.282256	0.903544	0.556806	0.561494	0.327947	-0.15501	0.0838235	0.774296	0.488916	0.12559	-0.0421866	0.00224272	0.76589	0.00234558	0.000700268	0.0731314	3.65755e-07	0.119564	0.181448	1.47458e-09	0.00471205	0.00430362	0.117709	0.469533	0.69697	8.98906e-06	0.0153319	0.558722	0.844825	gyp7	PREDICTED: small G protein signaling modulator 1 isoform X2 [Oryza sativa Japonica Group]	-	-	-	-	-	-	-	-
LOC_Os01g01050	black	1563.82	495.745	-0.602777	-0.00734162	-0.278456	-0.371031	-0.0037681	0.377149	-0.00220289	0.74144	0.83931	0.843194	0.740385	0.644273	0.0680498	0.456674	0.331128	0.539658	-0.00941856	0.0314297	0.00182399	0.97284	0.187649	0.0742651	0.986058	0.0692519	0.991849	3.38904e-05	2.96236e-07	2.30704e-07	3.52507e-05	0.000679188	0.752045	0.0248792	0.11398	0.00649428	0.96516	0.884088	--	PREDICTED: R3H domain-containing protein 1-like [Oryza brachyantha]	-	-	-	-	-	-	-	-
LOC_Os01g01070	black	1864.06	358.418	-0.425364	0.15571	-0.658556	-0.451912	-0.153089	0.475832	-0.0702382	0.299384	0.913858	0.772949	0.462075	0.501508	0.263282	0.492801	0.697352	0.741508	0.40652	-0.0798365	0.0382462	0.467502	0.000467222	0.0266259	0.475122	0.0187602	0.744326	0.155253	4.46472e-10	9.53145e-06	0.0230114	0.0125344	0.213856	0.0144193	0.000152289	3.38045e-05	0.0486898	0.710763	--	P0402A09.3 [Oryza sativa Japonica Group]	-	-	-	-	-	-	-	-
LOC_Os01g01130	black	1426.78	260.305	-0.584127	-0.015043	-0.341288	-0.351688	0.0685811	0.37407	-0.13586	0.61551	0.856626	0.868849	0.476162	0.510519	0.199001	0.557797	0.498734	0.646169	0.116374	0.130209	0.00272577	0.944381	0.102649	0.0919374	0.750169	0.0717411	0.526741	0.0013667	9.20025e-08	3.66388e-08	0.0186667	0.010802	0.351218	0.00462309	0.0131115	0.000646982	0.588146	0.544229	SNUPN	PREDICTED: snurportin-1 [Oryza sativa Japonica Group]	Genetic Information Processing	Translation	ko03013//RNA transport	K13151	-	-	-	-
LOC_Os01g01150	black	2569.63	651.213	-0.59198	0.051759	-0.556267	-0.542474	-0.193356	0.490445	0.0541824	0.515101	0.967973	0.838213	0.682719	0.593416	0.0666596	0.434583	0.557828	0.69199	0.219271	-0.0582079	0.00230832	0.810183	0.00476102	0.00616804	0.365325	0.0149674	0.801464	0.0100001	1.0805e-14	3.17544e-07	0.000236993	0.00223817	0.75696	0.0338282	0.00462032	0.000179599	0.303265	0.787033	--	P0402A09.11 [Oryza sativa Japonica Group]	-	-	-	-	-	GO:0003676//nucleic acid binding	-	-
LOC_Os01g01160	black	2717.26	572.568	-0.61619	0.0160678	-0.599339	-0.599722	-0.228574	0.500169	0.0555643	0.454321	0.979115	0.856045	0.577729	0.519604	0.0659772	0.443969	0.617409	0.717828	0.222019	-0.00519286	0.00134534	0.940598	0.00196775	0.00195126	0.282686	0.0128103	0.796503	0.0257302	1.03151e-16	9.59161e-08	0.00311164	0.00926057	0.759376	0.0297565	0.00130776	7.84319e-05	0.297094	0.980787	ATJ20	PREDICTED: chaperone protein dnaJ 20, chloroplastic [Oryza sativa Japonica Group]	-	-	-	-	-	-	-	-
LOC_Os01g01280	black	1215.5	441.282	-0.448574	0.154408	-0.330931	-0.324103	-0.0548917	0.220779	-0.0157516	0.654558	0.740973	0.905548	0.670041	0.737128	0.129225	0.444953	0.0952953	0.40999	-0.135054	0.154968	0.0279078	0.471279	0.114207	0.122332	0.798917	0.299869	0.941765	0.000519804	3.44868e-05	1.18182e-09	0.000340952	3.9759e-05	0.547302	0.0293536	0.657811	0.0466158	0.529217	0.469654	At4g24930	PREDICTED: thylakoid lumenal 17.9 kDa protein, chloroplastic isoform X2 [Oryza sativa Japonica Group]	-	-	-	-	GO:0009536//plastid;GO:0031977//thylakoid lumen	-	GO:0044699//single-organism process	-
LOC_Os01g01302	black	2175.31	298.769	-0.592305	-0.0956345	-0.62992	-0.612357	-0.194697	0.345898	-0.107101	0.227442	0.915267	0.680341	0.299035	0.238183	0.135791	0.543117	0.801299	0.939824	0.598264	-0.174116	0.00229228	0.656665	0.000971085	0.00146962	0.361946	0.0977926	0.618405	0.285141	3.74873e-10	0.000254057	0.155758	0.262378	0.526951	0.00609543	2.53536e-06	9.75926e-12	0.00201466	0.415817	SKL1	PREDICTED: probable inactive shikimate kinase like 1, chloroplastic [Oryza sativa Japonica Group]	-	-	-	-	GO:0009532//plastid stroma	GO:0016772//transferase activity, transferring phosphorus-containing groups	GO:0000097//sulfur amino acid biosynthetic process;GO:0006090//pyruvate metabolic process;GO:0006355//regulation of transcription, DNA-templated;GO:0006544//glycine metabolic process;GO:0006568//tryptophan metabolic process;GO:0006633//fatty acid biosynthetic process;GO:0006732//coenzyme metabolic process;GO:0006753//nucleoside phosphate metabolic process;GO:0006779//porphyrin-containing compound…	-
LOC_Os01g01360	black	1988.48	458.345	-0.636695	-0.0958517	-0.58136	-0.655361	-0.32259	0.624087	0.195191	0.333761	0.934645	0.610502	0.551579	0.349737	-0.106327	0.236754	0.708729	0.670407	0.304417	-0.115753	0.000822101	0.655932	0.00288735	0.00050885	0.124187	0.00111738	0.360704	0.110959	2.36182e-11	0.00153321	0.0052053	0.0938805	0.620958	0.265337	0.000106048	0.000337472	0.148091	0.590153	NPF6.1	PREDICTED: protein NRT1/ PTR FAMILY 6.1 [Oryza sativa Japonica Group]	-	-	-	-	GO:0031224//intrinsic component of membrane	-	GO:0015833//peptide transport	-
LOC_Os01g01420	black	2124.73	284.919	-0.597011	-0.0677182	-0.545005	-0.504185	-0.0430748	0.261222	-0.236501	0.36655	0.916848	0.790847	0.295132	0.332137	0.244108	0.669684	0.708246	0.932482	0.519271	-0.0996107	0.00207051	0.753217	0.00588651	0.0119973	0.841598	0.217595	0.265864	0.078108	3.07024e-10	4.22837e-06	0.16149	0.112815	0.250336	0.000344376	0.000107727	3.34498e-11	0.0093136	0.643297	NCA1	Os01g0104100, partial [Oryza sativa Japonica Group]	-	-	-	-	-	GO:0043169//cation binding	-	-
LOC_Os01g01484	black	2632.89	272.926	-0.592181	-0.0247771	-0.666394	-0.634864	-0.272554	0.52489	0.0491975	0.289743	0.973701	0.694859	0.511011	0.372857	0.0507129	0.412338	0.786297	0.831878	0.473454	-0.182576	0.0022984	0.908509	0.000377365	0.000860281	0.197566	0.00845089	0.819422	0.169646	1.27026e-15	0.0001645	0.0107135	0.0727409	0.813953	0.0452527	5.23652e-06	4.69598e-07	0.0194454	0.393161	DET1	PREDICTED: light-mediated development protein DET1 isoform X1 [Oryza sativa Japonica Group]	Genetic Information Processing	Folding, sorting and degradation	ko04120//Ubiquitin mediated proteolysis	K10571	-	-	-	-
LOC_Os01g01620	black	1778.29	455.207	-0.551486	0.0233277	-0.533914	-0.542281	-0.291221	0.745858	0.289076	0.423716	0.904507	0.626434	0.799128	0.517068	-0.111998	0.11465	0.588019	0.469388	0.102677	-0.00547824	0.00521449	0.913841	0.00720468	0.00618989	0.167381	2.86816e-05	0.170676	0.0390822	1.32664e-09	0.0010564	2.8264e-06	0.0096712	0.602346	0.593724	0.00251152	0.0206642	0.633061	0.979732	iolC	PREDICTED: uncharacterized sugar kinase slr0537 [Oryza sativa Japonica Group]	-	-	-	-	-	GO:0016772//transferase activity, transferring phosphorus-containing groups	-	-
LOC_Os01g01710	black	2850.13	609.109	-0.630417	-0.0155586	-0.634248	-0.644291	-0.280532	0.555441	0.101156	0.394315	0.992492	0.787199	0.583712	0.462609	0.0186852	0.388034	0.683756	0.734042	0.28315	-0.0542222	0.000959423	0.942477	0.000873461	0.000678878	0.184244	0.00483694	0.638129	0.0565595	1.42204e-21	5.02113e-06	0.00274952	0.0228331	0.930943	0.0609757	0.000229861	4.44914e-05	0.180009	0.801321	DXR	PREDICTED: 1-deoxy-D-xylulose 5-phosphate reductoisomerase, chloroplastic [Oryza sativa Japonica Group]	Metabolism;Metabolism;Metabolism	Global and overview maps;Global and overview maps;Metabolism of terpenoids and polyketides	ko01100//Metabolic pathways;ko01110//Biosynthesis of secondary metabolites;ko00900//Terpenoid backbone biosynthesis	K00099;K00099;K00099	-	-	-	-
LOC_Os01g01720	black	2107.82	244.055	-0.644096	-0.0950425	-0.478906	-0.486051	-0.0105244	0.325779	-0.20176	0.469886	0.924851	0.831199	0.358638	0.370283	0.220414	0.647967	0.680311	0.858295	0.36779	-0.0512335	0.000682265	0.658665	0.0179036	0.016035	0.961073	0.1203	0.344442	0.0205115	1.04767e-10	4.89241e-07	0.0852592	0.0748961	0.300688	0.000617675	0.000254283	8.15431e-08	0.0770304	0.812076	PEX14	PREDICTED: peroxisomal membrane protein PEX14 isoform X1 [Oryza sativa Japonica Group]	Cellular Processes	Transport and catabolism	ko04146//Peroxisome	K13343	-	-	-	-
LOC_Os01g01740	black	1707.26	323.473	0.798133	0.321437	0.482478	0.777941	0.319324	-0.46203	-0.149824	-0.3709	-0.879354	-0.64104	-0.442081	-0.173213	0.204075	-0.330167	-0.674103	-0.712619	-0.200887	0.196118	2.96942e-06	0.125614	0.0169484	7.65493e-06	0.128262	0.0230264	0.484701	0.0743757	1.53885e-08	0.00073729	0.0305426	0.418278	0.338817	0.115096	0.000304015	9.33468e-05	0.346577	0.358381	HT1	PREDICTED: serine/threonine-protein kinase HT1 [Oryza sativa Japonica Group]	-	-	-	-	-	GO:0004672//protein kinase activity;GO:0032550//purine ribonucleoside binding	GO:0006464//cellular protein modification process	-
LOC_Os01g01790	black	1309.41	302.287	-0.384002	0.0808826	-0.627683	-0.41544	-0.1543	0.474058	-0.0693322	0.135481	0.839388	0.510297	0.325527	0.294516	0.218083	0.39117	0.816121	0.807267	0.66107	-0.160383	0.0639475	0.707136	0.00102513	0.0434996	0.471595	0.0192696	0.747519	0.527905	2.94773e-07	0.0108421	0.120604	0.162408	0.305958	0.0587386	1.16364e-06	1.86773e-06	0.000436579	0.454076	EX2	PREDICTED: protein EXECUTER 2, chloroplastic [Oryza sativa Japonica Group]	-	-	-	-	-	-	-	-
LOC_Os01g01830	black	1677.61	162.346	-0.362774	0.275695	-0.636498	-0.454655	-0.227395	0.313652	0.000236586	0.380906	0.869657	0.836436	0.644084	0.684411	0.192485	0.489923	0.458797	0.712414	0.34249	-0.109388	0.0814626	0.192245	0.000826132	0.0256082	0.285245	0.135566	0.999125	0.066304	3.43667e-08	3.54965e-07	0.000682479	0.000225463	0.367532	0.0150909	0.024131	9.39812e-05	0.101366	0.610883	Prep	PREDICTED: prolyl endopeptidase [Oryza sativa Japonica Group]	-	-	-	-	-	-	-	-
LOC_Os01g01870	black	1647.07	473.942	-0.503905	0.105179	-0.488724	-0.454667	-0.1455	0.29338	-0.00638161	0.529242	0.864612	0.827463	0.773836	0.646856	0.107114	0.465402	0.361822	0.666549	0.216468	-0.0656869	0.0120527	0.624753	0.0153784	0.0256036	0.497536	0.164111	0.97639	0.00782924	5.09229e-08	6.11057e-07	9.17105e-06	0.000635648	0.618363	0.0219181	0.082325	0.000375754	0.309644	0.760405	--	PREDICTED: uncharacterized protein LOC4326163 [Oryza sativa Japonica Group]	-	-	-	-	-	-	-	bHLH
LOC_Os01g01970	black	1397.26	440.865	-0.309409	0.343388	-0.478798	-0.229401	-0.0118895	0.421481	-0.04344	0.542692	0.8173	0.873824	0.708488	0.810472	0.259592	0.434521	0.322569	0.47008	0.0488332	0.0637823	0.141223	0.100415	0.017933	0.280901	0.956028	0.0402387	0.840272	0.00614331	1.0905e-06	2.45298e-08	0.000106881	1.57816e-06	0.220582	0.0338567	0.124213	0.0204524	0.820738	0.767162	--	Paired amphipathic helix protein Sin3-like 4, partial [Dichanthelium oligosanthes]	-	-	-	-	-	-	-	-
LOC_Os01g02000	black	971.045	37.9833	-0.512361	-0.021553	-0.541145	-0.609554	-0.442331	0.830442	0.455798	0.256461	0.796512	0.464815	0.591944	0.36128	-0.264699	-0.0998699	0.568504	0.275965	-0.0325365	0.0297154	0.0104734	0.920374	0.00632023	0.0015666	0.0304376	5.12012e-07	0.0251934	0.226399	3.21622e-06	0.0221078	0.00231011	0.082819	0.21131	0.642429	0.00374879	0.191793	0.880034	0.890372	PHO1-1	PREDICTED: phosphate transporter PHO1-1 [Oryza sativa Japonica Group]	-	-	-	-	-	-	-	-
LOC_Os01g02040	black	2011.66	438.594	0.617931	0.146737	0.718026	0.804396	0.464503	-0.543911	-0.191292	-0.0902032	-0.889049	-0.575504	-0.344099	-0.146376	0.105889	-0.27376	-0.835105	-0.76396	-0.418045	0.198976	0.00129193	0.493845	7.79083e-05	2.16629e-06	0.0222092	0.00600691	0.370565	0.675092	6.41661e-09	0.00325623	0.0996673	0.49492	0.622405	0.195512	3.85517e-07	1.39576e-05	0.0420686	0.351279	PERK8	PREDICTED: proline-rich receptor-like protein kinase PERK8 [Oryza sativa Japonica Group]	-	-	-	-	-	GO:0004672//protein kinase activity;GO:0032550//purine ribonucleoside binding	GO:0006464//cellular protein modification process;GO:0006796//phosphate-containing compound metabolic process	-
LOC_Os01g02139	black	121.291	29.3972	0.271977	-0.108446	0.377187	0.511961	0.549742	-0.525859	-0.569809	-0.192783	-0.426491	-0.403477	-0.551585	-0.400551	0.33402	0.22124	-0.11021	0.0752532	0.452538	-0.0541715	0.198555	0.613976	0.0692212	0.0105441	0.0053887	0.00830901	0.00365248	0.366776	0.0376833	0.0505664	0.00520473	0.0524244	0.110665	0.298835	0.608188	0.72673	0.0263907	0.801503	--	PREDICTED: uncharacterized protein LOC4326114 [Oryza sativa Japonica Group]	-	-	-	-	-	-	-	-
LOC_Os01g02590	black	1477.2	496.286	-0.459672	0.169827	-0.428293	-0.388658	-0.11481	0.323014	0.026835	0.594737	0.804512	0.926412	0.675211	0.721235	0.125497	0.426703	0.220612	0.456213	-0.0882946	0.158458	0.0238279	0.427572	0.0367957	0.0605255	0.593203	0.123665	0.900945	0.0021753	2.15354e-06	8.37896e-11	0.000294564	6.98467e-05	0.559017	0.0375777	0.300243	0.0250442	0.681612	0.459584	--	receptor-like protein kinase [Oryza sativa Japonica Group]	-	-	-	-	-	-	-	-
LOC_Os01g02700	black	333.331	67.7451	-0.686708	-0.325076	-0.0552505	-0.509876	-0.212505	0.484209	0.334011	0.593426	0.549762	0.560852	0.397196	0.229515	-0.306474	0.0478205	0.208027	0.0999832	-0.489941	0.269238	0.000210592	0.121149	0.797629	0.0109186	0.318799	0.0165007	0.110676	0.00223769	0.00538664	0.00435778	0.0546192	0.280655	0.145233	0.824398	0.32934	0.642049	0.0150868	0.203293	LRK10	PREDICTED: glycerophosphodiester phosphodiesterase protein kinase domain-containing GDPDL2 isoform X1 [Oryza sativa Japonica Group]	-	-	-	-	-	GO:0004672//protein kinase activity	-	-
LOC_Os01g02710	black	1286.2	508.489	-0.468993	0.141781	-0.373639	-0.407576	-0.192799	0.45055	0.197163	0.620081	0.764864	0.814051	0.820544	0.731089	-0.030438	0.241743	0.171493	0.294699	-0.228096	0.125352	0.0207856	0.508705	0.0720956	0.0480512	0.366734	0.0271428	0.355776	0.00122849	1.34424e-05	1.30265e-06	9.09969e-07	4.94769e-05	0.887722	0.255098	0.422985	0.162136	0.283721	0.559472	LRK10	Os01g0116500 [Oryza sativa Japonica Group]	-	-	-	-	-	-	-	-
LOC_Os01g02880	black	1671.97	402.311	0.672274	0.206592	0.573383	0.658464	0.223422	-0.556605	-0.0370429	-0.222136	-0.884062	-0.560488	-0.345283	-0.147758	0.0660747	-0.344855	-0.829578	-0.731382	-0.343704	0.241241	0.000320187	0.332762	0.00339934	0.000468379	0.293971	0.00473028	0.863561	0.296832	1.01607e-08	0.00438868	0.098431	0.490811	0.759031	0.0988763	5.39133e-07	4.89616e-05	0.100082	0.256118	FBA3	PREDICTED: probable fructose-bisphosphate aldolase 3, chloroplastic [Oryza sativa Japonica Group]	Metabolism;Metabolism;Metabolism;Metabolism;Metabolism;Metabolism;Metabolism;Metabolism	Global and overview maps;Global and overview maps;Global and overview maps;Global and overview maps;Carbohydrate metabolism;Energy metabolism;Carbohydrate metabolism;Carbohydrate metabolism	ko01100//Metabolic pathways;ko01110//Biosynthesis of secondary metabolites;ko01200//Carbon metabolism;ko01230//Biosynthesis of amino acids;ko00010//Glycolysis / Gluconeogenesis;ko00710//Carbon fixation in photosynthetic organisms;ko00051//Fructose and mannose metabolism;ko00030//Pentose phosphate pathway	K01623;K01623;K01623;K01623;K01623;K01623;K01623;K01623	-	-	-	-
LOC_Os01g02884	black	2034.57	520.14	-0.654636	-0.0559607	-0.465924	-0.568048	-0.240305	0.666929	0.225559	0.530354	0.933505	0.709666	0.711827	0.498072	-0.105573	0.229876	0.587707	0.542543	0.0764226	-0.0270641	0.000518734	0.795081	0.0217504	0.00378296	0.258022	0.000371828	0.289257	0.00767663	2.84122e-11	0.000102858	9.58179e-05	0.0132523	0.62345	0.279878	0.00252813	0.00616017	0.722645	0.900103	At1g48650	PREDICTED: DExH-box ATP-dependent RNA helicase DExH3 [Oryza sativa Japonica Group]	Genetic Information Processing	Folding, sorting and degradation	ko03018//RNA degradation	K14442	-	-	-	-
LOC_Os01g02920	black	650.203	36.9418	-0.262654	0.221015	-0.496941	-0.368883	-0.32868	0.74162	0.398384	0.278227	0.685045	0.439178	0.876352	0.573821	-0.122825	-0.11245	0.388178	0.190648	0.0126791	0.0477638	0.214991	0.299338	0.0134959	0.0760887	0.116841	3.3663e-05	0.0538336	0.188028	0.000221265	0.0317829	1.98759e-08	0.00336937	0.567479	0.600874	0.0608714	0.372208	0.953111	0.824603	pomgnt2	PREDICTED: protein O-linked-mannose beta-1,4-N-acetylglucosaminyltransferase 2 [Oryza sativa Japonica Group]	-	-	-	-	-	GO:0016740//transferase activity	-	-
LOC_Os01g03020	black	2769.28	562.501	-0.61705	0.00929731	-0.620871	-0.620355	-0.261312	0.540951	0.0881146	0.422279	0.987234	0.800986	0.610376	0.501289	0.0315031	0.403737	0.655853	0.725315	0.269714	-0.075563	0.00131873	0.965609	0.00120588	0.00122061	0.217429	0.00634275	0.682228	0.0398227	4.76754e-19	2.57565e-06	0.00153761	0.0125792	0.883819	0.050404	0.000502245	6.06615e-05	0.202463	0.725647	EMB2369	PREDICTED: LOW QUALITY PROTEIN: leucine--tRNA ligase, chloroplastic/mitochondrial [Oryza sativa Japonica Group]	Genetic Information Processing	Translation	ko00970//Aminoacyl-tRNA biosynthesis	K01869	-	-	-	-
LOC_Os01g03040	black	2799.13	560.244	-0.638298	-0.0785371	-0.6696	-0.690324	-0.322109	0.60907	0.124485	0.277461	0.983958	0.687809	0.479764	0.322909	-0.0149348	0.339559	0.815428	0.774867	0.391032	-0.0853146	0.000789881	0.715278	0.000345187	0.000188917	0.124781	0.00158388	0.562215	0.189297	5.79317e-18	0.000203771	0.0176702	0.123794	0.94478	0.104517	1.20863e-06	8.76713e-06	0.0588358	0.691835	--	PAP fibrillin domain containing protein,expressed [Triticum aestivum]	-	-	-	-	-	-	-	-
LOC_Os01g03070	black	1658.23	327.593	0.510446	0.0538786	0.760641	0.713029	0.434034	-0.516994	-0.125402	-0.026018	-0.854315	-0.571332	-0.315736	-0.191335	-0.0148075	-0.260417	-0.755047	-0.680556	-0.401184	0.0745576	0.0108151	0.802556	1.60016e-05	9.20864e-05	0.0340794	0.00968342	0.559316	0.903947	1.0846e-07	0.00354272	0.132849	0.370455	0.94525	0.219067	2.00508e-05	0.000252472	0.0520177	0.729163	TIF3A1	PREDICTED: eukaryotic translation initiation factor 3 subunit A [Oryza sativa Japonica Group]	Genetic Information Processing	Translation	ko03013//RNA transport	K03254	GO:0043234//protein complex;GO:0070993//translation preinitiation complex	GO:0008135//translation factor activity, RNA binding	GO:0006417//regulation of translation	-
LOC_Os01g03110	black	2004.69	397.826	0.705909	0.211765	0.640879	0.861913	0.503243	-0.581586	-0.309355	-0.224205	-0.903038	-0.612145	-0.487452	-0.205823	0.25993	-0.190649	-0.715359	-0.6676	-0.246173	0.112567	0.00011618	0.320527	0.000740297	6.24446e-08	0.0121842	0.00287386	0.141296	0.292239	1.55824e-09	0.00147677	0.0156881	0.334605	0.219961	0.372205	8.52162e-05	0.000364967	0.246225	0.600493	--	PREDICTED: uncharacterized protein LOC4326042 [Oryza sativa Japonica Group]	-	-	-	-	-	-	-	-
LOC_Os01g03144	black	1735.03	567.491	-0.338266	0.313772	-0.614083	-0.420281	-0.292833	0.543141	0.200233	0.415403	0.855392	0.783375	0.830718	0.76647	0.0927034	0.22738	0.358031	0.43661	0.0715622	0.0923691	0.105929	0.135409	0.00141248	0.0408707	0.164936	0.00609275	0.348184	0.0435202	1.00486e-07	5.99128e-06	5.03607e-07	1.25685e-05	0.666587	0.285277	0.085828	0.0329135	0.739668	0.667722	ABCG7	PREDICTED: ABC transporter G family member 7 [Oryza sativa Japonica Group]	-	-	-	-	-	-	-	-
LOC_Os01g03310	black	1310.11	357.767	-0.479459	0.126825	-0.457628	-0.413446	-0.105537	0.318285	-0.0309156	0.543492	0.824656	0.869879	0.658209	0.64114	0.159949	0.499851	0.365549	0.589551	0.0859801	-0.00648059	0.0177528	0.55483	0.0245408	0.0446202	0.623569	0.129578	0.885972	0.00605349	7.19683e-07	3.37641e-08	0.000471604	0.000735438	0.455315	0.0128765	0.0789873	0.00243121	0.689547	0.976024	RBBI3.3	PREDICTED: Bowman-Birk type bran trypsin inhibitor [Oryza sativa Japonica Group]	-	-	-	-	-	-	-	-
LOC_Os01g03320	black	440.148	117.531	-0.483092	-0.105647	-0.467447	-0.506847	-0.225336	0.529081	0.100934	0.171747	0.69624	0.443744	0.267871	0.145498	-0.0195965	0.238727	0.700084	0.538195	0.23231	-0.140742	0.0167885	0.623207	0.0212673	0.0114824	0.289747	0.00785154	0.638871	0.422289	0.000157631	0.0298495	0.205685	0.497541	0.927583	0.261258	0.000139822	0.0066694	0.274675	0.51185	RBBI3.3	PREDICTED: Bowman-Birk type bran trypsin inhibitor [Oryza sativa Japonica Group]	-	-	-	-	-	-	-	-
LOC_Os01g03390	black	778.455	154.027	0.663699	0.24846	0.486369	0.816488	0.560553	-0.554574	-0.446854	-0.238943	-0.743519	-0.489025	-0.412851	-0.138204	0.354978	-0.0341926	-0.58313	-0.481548	-0.0735986	0.0389673	0.000406403	0.241722	0.0159557	1.14038e-06	0.00438317	0.00491765	0.0285873	0.260813	3.1344e-05	0.0153058	0.0449587	0.519565	0.088729	0.873974	0.00278308	0.017193	0.732521	0.856543	RBBI3.3	PREDICTED: Bowman-Birk type bran trypsin inhibitor [Oryza sativa Japonica Group]	-	-	-	-	-	-	-	-
LOC_Os01g03549	black	2308.54	581.012	-0.626945	-0.151134	-0.658778	-0.696434	-0.327825	0.598242	0.112619	0.163265	0.930395	0.552292	0.367855	0.166372	-0.0375518	0.30462	0.901315	0.812499	0.513591	-0.147916	0.00104351	0.480846	0.000464452	0.00015669	0.117853	0.00201564	0.600323	0.445898	4.62961e-11	0.00513554	0.0769735	0.437169	0.861704	0.147807	1.87586e-09	1.41637e-06	0.0102587	0.490342	LPR2	PREDICTED: multicopper oxidase LPR1 isoform X1 [Oryza sativa Japonica Group]	-	-	-	-	-	-	-	-
LOC_Os01g03650	black	2395.6	254.815	-0.631075	-0.0563747	-0.543584	-0.554103	-0.126778	0.388607	-0.0852424	0.438775	0.955576	0.801883	0.466291	0.412068	0.142712	0.564696	0.698595	0.86909	0.419979	-0.092088	0.000944161	0.793597	0.00604328	0.00496197	0.554978	0.0605624	0.692083	0.0319582	3.72908e-13	2.46182e-06	0.0216333	0.0454078	0.505898	0.00404215	0.000146498	3.59466e-08	0.0410308	0.668677	ABCI7	PREDICTED: protein ABCI7, chloroplastic [Oryza sativa Japonica Group]	-	-	-	-	-	-	-	-
LOC_Os01g03660	black	2254.35	481.575	-0.629179	-0.119673	-0.61426	-0.644847	-0.248894	0.503611	0.0236266	0.263986	0.936452	0.638268	0.420637	0.251527	0.0373072	0.424087	0.843268	0.863696	0.510803	-0.174767	0.000988712	0.577537	0.00140673	0.000669295	0.240874	0.0121109	0.912741	0.212588	1.74998e-11	0.000790484	0.0406823	0.23577	0.862596	0.0388927	2.29588e-07	5.46001e-08	0.0107508	0.41405	syc1174_c	PREDICTED: uncharacterized lipoprotein syc1174_c [Oryza sativa Japonica Group]	-	-	-	-	-	-	-	-
LOC_Os01g03820	black	2568.87	593.671	-0.66049	-0.0470002	-0.544696	-0.615803	-0.245185	0.528712	0.115447	0.494378	0.972778	0.789239	0.651633	0.500313	-0.0210296	0.378551	0.603883	0.697474	0.214413	-0.0529037	0.000443492	0.827366	0.0059203	0.00135748	0.248186	0.00790286	0.591143	0.0140616	1.84825e-15	4.56295e-06	0.000561434	0.0127804	0.922302	0.0681398	0.00177965	0.000151712	0.314371	0.806062	SYT4	PREDICTED: synaptotagmin-5 [Oryza sativa Japonica Group]	-	-	-	-	-	-	-	-
LOC_Os01g03914	black	2001.46	418.8	0.793785	0.26437	0.409656	0.690817	0.224915	-0.539522	-0.15979	-0.526838	-0.919636	-0.710071	-0.549517	-0.30978	0.189287	-0.328861	-0.633432	-0.665094	-0.140346	0.0962599	3.67291e-06	0.211899	0.0468126	0.000186118	0.290673	0.00651042	0.455769	0.00816767	2.13802e-10	0.000101503	0.00541144	0.140722	0.375695	0.116627	0.000891187	0.000391141	0.51305	0.654556	MTP7	PREDICTED: metal tolerance protein 7 isoform X1 [Oryza sativa Japonica Group]	-	-	-	-	-	-	-	-
LOC_Os01g03940	black	1515.15	303.047	-0.524563	0.0476864	-0.573518	-0.524975	-0.200587	0.473013	0.0256589	0.364314	0.876735	0.812286	0.385895	0.449682	0.121357	0.417753	0.578009	0.596319	0.134152	0.12636	0.0084991	0.824883	0.00339007	0.00843833	0.347314	0.0195749	0.905266	0.0800813	1.92449e-08	1.43261e-06	0.062539	0.0274769	0.572155	0.0422275	0.00309387	0.00210194	0.531998	0.556293	NRR	PREDICTED: CASP-like protein 4A2 [Oryza sativa Japonica Group]	-	-	-	-	-	-	-	-
LOC_Os01g04010	black	1856.51	399.287	-0.720749	-0.177715	-0.480767	-0.663964	-0.278645	0.559426	0.165417	0.466126	0.910737	0.758794	0.528337	0.343482	-0.0610195	0.32765	0.627331	0.617496	0.0828565	0.110697	7.10207e-05	0.406092	0.0174005	0.000403464	0.187337	0.00447993	0.439843	0.0216859	6.50653e-10	1.72503e-05	0.00795527	0.100317	0.776994	0.118061	0.00103385	0.00130511	0.700307	0.606597	--	PREDICTED: LOW QUALITY PROTEIN: hornerin [Zea mays]	-	-	-	-	-	-	-	-
LOC_Os01g04130	black	2020.43	515.285	-0.686398	-0.232169	-0.561563	-0.682561	-0.282351	0.622643	0.125341	0.24151	0.913258	0.518898	0.376741	0.135701	-0.0920115	0.286481	0.89748	0.78078	0.455595	-0.162101	0.000212548	0.274976	0.00429784	0.00023809	0.181294	0.0011564	0.559507	0.25557	4.80488e-10	0.00937332	0.0695776	0.527227	0.668936	0.174721	2.80127e-09	6.74086e-06	0.0252669	0.449192	Os01g0132800	PREDICTED: chloroplastic group IIB intron splicing facilitator CRS2, chloroplastic [Oryza sativa Japonica Group]	-	-	-	-	-	-	-	-
LOC_Os01g04350	black	1842.73	442.682	-0.580456	-0.12593	-0.64051	-0.650656	-0.280577	0.479147	0.017265	0.147026	0.882691	0.593249	0.256519	0.150685	0.065053	0.405019	0.871624	0.846258	0.544636	-0.0759705	0.00294188	0.55765	0.000747228	0.000575983	0.18417	0.0178377	0.936181	0.492985	1.14868e-08	0.00224623	0.226291	0.482167	0.762652	0.0496088	2.93514e-08	1.88503e-07	0.00592687	0.724223	HSP17.9B	PREDICTED: 17.9 kDa heat shock protein 2 [Oryza sativa Japonica Group]	Genetic Information Processing	Folding, sorting and degradation	ko04141//Protein processing in endoplasmic reticulum	K13993	-	-	-	-
LOC_Os01g04360	black	208.172	42.708	0.501939	0.184248	0.236412	0.282564	-0.00917475	-0.318238	0.115931	-0.360638	-0.612503	-0.466657	-0.275158	-0.17285	-0.189427	-0.35516	-0.476841	-0.493834	-0.195801	-0.243326	0.0124466	0.388767	0.266048	0.180951	0.966062	0.129638	0.589577	0.0834072	0.0014647	0.021517	0.193149	0.41927	0.375334	0.0885542	0.0184753	0.0141842	0.359175	0.251904	HSP16.9C	PREDICTED: 16.9 kDa class I heat shock protein 3 [Oryza sativa Japonica Group]	Genetic Information Processing	Folding, sorting and degradation	ko04141//Protein processing in endoplasmic reticulum	K13993	-	-	-	-
LOC_Os01g04409	black	1908.39	488.572	-0.665854	-0.19434	-0.586268	-0.709651	-0.381372	0.809382	0.304882	0.228511	0.907949	0.493893	0.489243	0.179175	-0.191924	0.0972937	0.864013	0.581635	0.254995	-0.0381295	0.000383035	0.362844	0.00260606	0.000102909	0.0659448	1.67182e-06	0.147442	0.282824	9.00568e-10	0.0141708	0.0152534	0.402184	0.368956	0.651074	5.32988e-08	0.00287092	0.229158	0.859596	LRK10L-1.2	PREDICTED: probable serine/threonine-protein kinase At1g18390 isoform X1 [Oryza sativa Japonica Group]	-	-	-	-	-	-	-	-
LOC_Os01g04590	black	727.223	262.345	-0.35118	0.201291	-0.395612	-0.317045	-0.0989664	0.195665	-0.013595	0.48989	0.687529	0.82855	0.490827	0.659547	0.141501	0.393006	0.111039	0.399006	-0.043425	0.18675	0.0924401	0.345589	0.0556794	0.131161	0.645456	0.359516	0.949728	0.0150987	0.000205486	5.731e-07	0.0148772	0.000454928	0.509552	0.0574589	0.605478	0.0534265	0.840326	0.382245	--	DUF789 family protein [Zea mays]	-	-	-	-	-	-	-	-
LOC_Os01g04860	black	2221.49	234.162	-0.671033	-0.137374	-0.588796	-0.67281	-0.264573	0.494353	0.0541869	0.332121	0.94139	0.723533	0.43475	0.288149	0.0158457	0.423135	0.761516	0.792658	0.362001	-0.0175359	0.000331583	0.5221	0.00247049	0.000315371	0.211537	0.0140672	0.801448	0.112834	7.35593e-12	6.45341e-05	0.0337519	0.172114	0.941418	0.0393802	1.5439e-05	3.87768e-06	0.0821623	0.935181	RUS5	PREDICTED: protein root UVB sensitive 5 isoform X1 [Oryza sativa Japonica Group]	-	-	-	-	-	-	-	-
LOC_Os01g04870	black	1765.85	376.98	-0.749324	-0.258464	-0.346491	-0.505112	-0.0414666	0.530313	-0.0259695	0.526345	0.906776	0.660838	0.416087	0.253856	0.0416506	0.435368	0.746245	0.735686	0.274428	0.00363591	2.51033e-05	0.222667	0.0971804	0.0118158	0.847443	0.00768218	0.904125	0.00823864	1.0294e-09	0.000439329	0.0431405	0.231315	0.846774	0.0334717	2.82611e-05	4.19132e-05	0.194379	0.986547	DDB2	PREDICTED: protein DAMAGED DNA-BINDING 2 [Oryza sativa Japonica Group]	Genetic Information Processing;Genetic Information Processing	Folding, sorting and degradation;Replication and repair	ko04120//Ubiquitin mediated proteolysis;ko03420//Nucleotide excision repair	K10140;K10140	-	-	-	-
LOC_Os01g04880	black	829.558	163.818	0.795207	0.488462	0.392182	0.815235	0.438801	-0.628999	-0.369052	-0.201566	-0.723416	-0.325208	-0.377736	0.0894358	0.431068	0.00874013	-0.68984	-0.481131	-0.101601	0.0807211	3.42808e-06	0.0154417	0.0580309	1.2214e-06	0.0319472	0.000993036	0.0759443	0.344916	6.47954e-05	0.12099	0.0687848	0.677711	0.0354623	0.967669	0.000191702	0.0173037	0.636644	0.707695	--	PREDICTED: mucin-5AC [Oryza sativa Japonica Group]	-	-	-	-	-	-	-	-
LOC_Os01g04900	black	2797.06	509.679	-0.642152	-0.0631016	-0.649177	-0.673975	-0.307551	0.605683	0.127238	0.330571	0.988626	0.712031	0.559455	0.375699	-0.011978	0.348233	0.776206	0.758647	0.355043	-0.080214	0.00071685	0.769581	0.000598597	0.000305119	0.143751	0.00170953	0.553533	0.114626	1.34718e-19	9.51752e-05	0.00447742	0.0704158	0.955701	0.0953995	8.2663e-06	1.73533e-05	0.0886669	0.709454	EGY2	PREDICTED: probable zinc metalloprotease EGY2, chloroplastic isoform X1 [Oryza sativa Japonica Group]	-	-	-	-	GO:0031224//intrinsic component of membrane;GO:0042170//plastid membrane;GO:0044434//chloroplast part	GO:0004175//endopeptidase activity	GO:0003006//developmental process involved in reproduction;GO:0006090//pyruvate metabolic process;GO:0009058//biosynthetic process;GO:0009668//plastid membrane organization;GO:0009886//post-embryonic morphogenesis;GO:0019538//protein metabolic process;GO:0046471//phosphatidylglycerol metabolic process	-
LOC_Os01g04920	black	2170.82	512.404	-0.601273	-0.0442645	-0.640757	-0.668977	-0.372434	0.747236	0.264199	0.285402	0.942992	0.64159	0.573493	0.358271	-0.0900446	0.180155	0.767351	0.597649	0.214538	-0.00412139	0.00188571	0.837279	0.000742579	0.00035124	0.073092	2.72084e-05	0.212207	0.176422	5.46446e-12	0.000727117	0.00339177	0.0856026	0.675633	0.399572	1.21111e-05	0.00204192	0.314082	0.984751	SQD2	PREDICTED: sulfoquinovosyl transferase SQD2-like [Oryza brachyantha]	Metabolism;Metabolism	Global and overview maps;Lipid metabolism	ko01100//Metabolic pathways;ko00561//Glycerolipid metabolism	K06119;K06119	-	-	-	-
LOC_Os01g04990	black	1934.38	430.546	-0.705761	-0.230045	-0.505752	-0.641187	-0.244408	0.574406	0.106629	0.338589	0.920458	0.556892	0.460647	0.203022	-0.0645356	0.316281	0.812269	0.771532	0.411381	-0.0882434	0.000116733	0.279516	0.0116921	0.000734567	0.249736	0.0033297	0.61996	0.105575	1.91701e-10	0.00470427	0.0234938	0.341369	0.764487	0.132145	1.43394e-06	1.01338e-05	0.0458047	0.681787	mcfB	PREDICTED: mitochondrial substrate carrier family protein B isoform X1 [Oryza sativa Japonica Group]	-	-	-	-	GO:0031224//intrinsic component of membrane	-	GO:0044763//single-organism cellular process	-
LOC_Os01g05064	black	988.523	286.088	0.482105	-0.0770483	0.457076	0.433859	0.0873243	-0.314237	0.027957	-0.465445	-0.798001	-0.777181	-0.606843	-0.564122	-0.0358816	-0.422589	-0.348109	-0.566723	-0.115255	0.0994844	0.0170461	0.720463	0.0247363	0.0341597	0.684934	0.1348	0.896824	0.0219042	2.98892e-06	7.91777e-06	0.00166557	0.00408806	0.867801	0.039662	0.0955255	0.00388368	0.591762	0.64372	--	unknown protein [Oryza sativa Japonica Group]	-	-	-	-	-	-	-	-
LOC_Os01g05470	black	1361.61	365.697	0.591033	0.245274	0.692893	0.805363	0.475238	-0.585308	-0.223658	0.0755261	-0.78889	-0.355798	-0.214531	0.0531408	0.21882	-0.119409	-0.86468	-0.669011	-0.439391	0.245696	0.00235558	0.248008	0.000174722	2.06137e-06	0.0189293	0.00265916	0.29345	0.725776	4.63865e-06	0.0879427	0.314097	0.805209	0.304286	0.578383	5.06597e-08	0.000350915	0.0316906	0.24717	FDM2	PREDICTED: factor of DNA methylation 1 [Oryza sativa Japonica Group]	-	-	-	-	-	-	-	-
LOC_Os01g05500	black	475.382	161.291	-0.192957	0.36641	-0.311762	-0.0360713	0.101661	0.332835	-0.0985458	0.524534	0.63805	0.663965	0.646974	0.770297	0.269287	0.374048	0.197461	0.33039	0.0211962	-0.0749431	0.366334	0.0782306	0.138065	0.867108	0.636445	0.112014	0.646867	0.00850348	0.000794804	0.000403451	0.000633722	1.06854e-05	0.203207	0.0717596	0.355034	0.114837	0.921688	0.727814	PRT6	PREDICTED: E3 ubiquitin-protein ligase PRT6 [Oryza sativa Japonica Group]	-	-	-	-	-	-	-	-
LOC_Os01g05510	black	1167.07	143.336	-0.266533	0.247308	-0.675404	-0.323182	-0.0984205	0.321564	-0.216987	0.140925	0.803714	0.675674	0.29893	0.431839	0.43776	0.565348	0.713015	0.796488	0.577568	-0.116536	0.208045	0.243984	0.000292941	0.123459	0.647287	0.125456	0.308456	0.511294	2.2432e-06	0.000290687	0.15591	0.0350987	0.0324035	0.00399064	9.21294e-05	3.22008e-06	0.00312191	0.587624	--	FK506-binding protein 2-1 [Aegilops tauschii]	-	-	-	-	-	-	-	-
LOC_Os01g05610	black	453.384	82.0249	-0.677361	-0.340932	-0.0122359	-0.27113	0.194271	0.422172	-0.0908418	0.64093	0.658408	0.533383	0.346324	0.165454	0.0257431	0.400792	0.56177	0.517734	0.0718238	0.0961067	0.00027695	0.103032	0.954748	0.200012	0.363016	0.039878	0.672916	0.000739347	0.000469086	0.00727355	0.0973527	0.439739	0.904957	0.0522694	0.00428057	0.00956185	0.738749	0.655072	H2B.3	PREDICTED: histone H2B.3 [Oryza sativa Japonica Group]	-	-	-	-	GO:0000785//chromatin;GO:0043231//intracellular membrane-bounded organelle	GO:0003676//nucleic acid binding;GO:0046983//protein dimerization activity	-	-
LOC_Os01g05670	black	2688.28	503.035	-0.698384	-0.143878	-0.580149	-0.66411	-0.242188	0.550453	0.0641323	0.374341	0.980118	0.716942	0.477186	0.31481	-0.0014423	0.408109	0.784476	0.804495	0.371515	-0.0875434	0.000147469	0.502392	0.00296058	0.000401858	0.254197	0.00531706	0.765919	0.0715198	6.03325e-17	8.0811e-05	0.0183789	0.134051	0.994663	0.0477315	5.69605e-06	2.1554e-06	0.0738584	0.684184	ECR	PREDICTED: very-long-chain enoyl-CoA reductase [Oryza sativa Japonica Group]	Metabolism;Metabolism;Metabolism;Metabolism;Metabolism	Global and overview maps;Global and overview maps;Lipid metabolism;Global and overview maps;Lipid metabolism	ko01100//Metabolic pathways;ko01110//Biosynthesis of secondary metabolites;ko00062//Fatty acid elongation;ko01212//Fatty acid metabolism;ko01040//Biosynthesis of unsaturated fatty acids	K10258;K10258;K10258;K10258;K10258	-	-	-	-
LOC_Os01g05694	black	1764.33	404.182	-0.593032	-0.077745	-0.579089	-0.573818	-0.242189	0.673638	0.121911	0.299507	0.914673	0.600933	0.525421	0.3151	0.0118275	0.278807	0.799445	0.6591	0.300689	0.0190024	0.00225674	0.718035	0.00302597	0.00336958	0.254196	0.000308054	0.570388	0.155074	4.03691e-10	0.00189994	0.00837281	0.133674	0.956257	0.18707	2.7822e-06	0.000460445	0.153373	0.929773	PAS2B	PREDICTED: very-long-chain (3R)-3-hydroxyacyl-CoA dehydratase PASTICCINO 2A [Oryza sativa Japonica Group]	-	-	-	-	-	-	-	-
LOC_Os01g05800	black	2888.42	483.834	-0.636951	-0.0444324	-0.654535	-0.669174	-0.301326	0.574349	0.111247	0.343234	0.994079	0.749488	0.544742	0.40295	0.00421379	0.368109	0.739276	0.758349	0.339538	-0.0504503	0.000816882	0.83667	0.000520116	0.000349318	0.152461	0.00333353	0.604797	0.100578	1.0505e-22	2.4944e-05	0.00591528	0.0508971	0.984409	0.0767544	3.67329e-05	1.75641e-05	0.10454	0.8149	ALB3	PREDICTED: inner membrane protein PPF-1, chloroplastic isoform X1 [Oryza sativa Japonica Group]	Genetic Information Processing	Folding, sorting and degradation	ko03060//Protein export	K03217	GO:0031224//intrinsic component of membrane	-	GO:0090150//establishment of protein localization to membrane	-
LOC_Os01g05970	black	617.373	107.402	-0.669499	-0.285336	-0.0137639	-0.219585	0.277513	0.360811	-0.186476	0.71407	0.699433	0.590344	0.451932	0.273033	0.0840626	0.498916	0.53317	0.600825	0.147496	-0.0655923	0.000346158	0.176527	0.949104	0.302557	0.18921	0.0832486	0.382957	8.8961e-05	0.000142709	0.00239047	0.0266183	0.196749	0.696146	0.0130729	0.00730124	0.00190448	0.49159	0.76074	H2B.6	PREDICTED: histone H2B.6 [Oryza sativa Japonica Group]	-	-	-	-	GO:0000785//chromatin;GO:0043231//intracellular membrane-bounded organelle	GO:0003676//nucleic acid binding;GO:0046983//protein dimerization activity	-	-
LOC_Os01g06020	black	1859.14	369.469	-0.673677	-0.118751	-0.373783	-0.438577	0.0215683	0.389366	-0.121595	0.583599	0.915367	0.784519	0.527176	0.42231	0.132349	0.554189	0.615774	0.782933	0.302907	0.0198234	0.000307718	0.580494	0.0719769	0.0320448	0.920318	0.0600175	0.571395	0.00275599	3.70248e-10	5.68484e-06	0.00811934	0.0398066	0.537576	0.00495381	0.00135839	6.11326e-06	0.150214	0.926747	At4g33760	PREDICTED: aspartate--tRNA ligase, chloroplastic/mitochondrial [Oryza sativa Japonica Group]	Genetic Information Processing	Translation	ko00970//Aminoacyl-tRNA biosynthesis	K01876	GO:0009536//plastid	GO:0016876//ligase activity, forming aminoacyl-tRNA and related compounds;GO:0032550//purine ribonucleoside binding	GO:0003006//developmental process involved in reproduction;GO:0009657//plastid organization;GO:0010467//gene expression;GO:0016072//rRNA metabolic process;GO:0043039//tRNA aminoacylation	-
LOC_Os01g06500	black	2251.54	222.069	-0.562959	0.0223171	-0.633013	-0.580743	-0.212143	0.411221	-0.0257625	0.345471	0.941786	0.825613	0.439529	0.439774	0.136549	0.49162	0.641068	0.773389	0.330045	-0.00379671	0.00418233	0.917561	0.000900429	0.00292448	0.319644	0.0458974	0.904886	0.0982355	6.84e-12	6.80889e-07	0.031631	0.031525	0.524627	0.0146919	0.000736772	9.35105e-06	0.115239	0.985952	PP2A1	PREDICTED: protein PHLOEM PROTEIN 2-LIKE A1 isoform X1 [Oryza sativa Japonica Group]	-	-	-	-	-	-	-	-
LOC_Os01g06550	black	1017.15	186.627	0.532381	0.0446402	0.650973	0.746052	0.459713	-0.414778	-0.242112	-0.148027	-0.787603	-0.608016	-0.420016	-0.291447	0.217593	-0.183165	-0.493111	-0.560596	-0.180434	0.152323	0.00740485	0.835916	0.000571226	2.84707e-05	0.0238138	0.0438692	0.254352	0.490015	4.92731e-06	0.0016221	0.0410109	0.167036	0.307074	0.391611	0.0143484	0.00437945	0.39883	0.47736	NFXL2	PREDICTED: NF-X1-type zinc finger protein NFXL2 [Oryza sativa Japonica Group]	-	-	-	-	-	-	-	NF-X1
LOC_Os01g06790	black	1341.76	496.076	-0.48299	0.131534	-0.458531	-0.452585	-0.209051	0.467405	0.15277	0.535388	0.814509	0.828111	0.655184	0.662872	0.0113578	0.28626	0.283871	0.375453	-0.12849	0.136234	0.0168149	0.540104	0.0242238	0.026373	0.326912	0.0212805	0.476055	0.00701651	1.27067e-06	5.88157e-07	0.000511253	0.000415691	0.957993	0.175068	0.178855	0.0706144	0.549603	0.525593	RLP6	Os01g0161300 [Oryza sativa Japonica Group]	-	-	-	-	-	-	-	-
LOC_Os01g07090	black	2418.31	591.044	-0.635664	-0.147424	-0.66385	-0.700705	-0.320597	0.574109	0.0911715	0.176569	0.940572	0.582243	0.34867	0.180461	-0.0236264	0.334174	0.881062	0.817971	0.505125	-0.132999	0.000843417	0.491803	0.000404728	0.000137116	0.126662	0.00334975	0.671793	0.409175	8.5344e-12	0.00283495	0.0949557	0.39876	0.912742	0.110491	1.3264e-08	1.05072e-06	0.0118134	0.535561	Os01g0164600	PREDICTED: probable protein phosphatase 2C 1 isoform X1 [Oryza sativa Japonica Group]	-	-	-	-	GO:0009532//plastid stroma	GO:0016791//phosphatase activity;GO:0043169//cation binding	GO:0006468//protein phosphorylation;GO:0006470//protein dephosphorylation;GO:0009416//response to light stimulus;GO:0009668//plastid membrane organization;GO:0016072//rRNA metabolic process;GO:0043269//regulation of ion transport;GO:0043623//cellular protein complex assembly	-
LOC_Os01g07100	black	586.744	141.105	-0.565372	-0.159204	-0.420044	-0.522917	-0.181682	0.484822	0.0824158	0.25443	0.740919	0.479059	0.337355	0.150423	-0.0655315	0.270511	0.70634	0.635094	0.304215	-0.137134	0.00398872	0.457444	0.040996	0.00874596	0.395523	0.0163445	0.70183	0.230227	3.45569e-05	0.0178617	0.106932	0.482935	0.760955	0.201081	0.000114577	0.000855401	0.148374	0.522836	DDB_G0281815	PREDICTED: Golgi to ER traffic protein 4 homolog [Oryza sativa Japonica Group]	-	-	-	-	-	-	-	-
LOC_Os01g07170	black	997.146	250.587	-0.678887	-0.316112	-0.424591	-0.589993	-0.133148	0.395967	-0.0619945	0.232734	0.781996	0.496939	0.164041	0.00244885	-0.00806397	0.419122	0.796857	0.770789	0.408085	-0.136996	0.000265011	0.132362	0.0386368	0.0024084	0.5351	0.0554404	0.77352	0.273775	6.37961e-06	0.0134963	0.443709	0.990939	0.970169	0.041488	3.16222e-06	1.04625e-05	0.047746	0.523257	PAIR2	Os01g0165800, partial [Oryza sativa Japonica Group]	-	-	-	-	-	-	-	-
LOC_Os01g07200	black	1929	570.129	-0.338538	0.335338	-0.642162	-0.409068	-0.208114	0.388095	0.0287231	0.418307	0.874282	0.879089	0.730521	0.778743	0.192659	0.419529	0.360992	0.561889	0.151406	0.00448558	0.10563	0.109178	0.000716659	0.0471599	0.329134	0.0609314	0.894012	0.0419271	2.36197e-08	1.5745e-08	5.04906e-05	7.38615e-06	0.367091	0.0412705	0.0830826	0.00427067	0.480048	0.983404	Os01g0166100	PREDICTED: probable staphylococcal-like nuclease CAN1 [Oryza sativa Japonica Group]	-	-	-	-	-	GO:0016788//hydrolase activity, acting on ester bonds	GO:0090304//nucleic acid metabolic process	-
LOC_Os01g07250	black	2292.1	588.328	-0.523259	0.127319	-0.571873	-0.514455	-0.216066	0.48534	0.0828131	0.498306	0.939003	0.853182	0.741999	0.644123	0.0931457	0.414731	0.523072	0.66379	0.198142	-0.0217763	0.00869412	0.553275	0.00350445	0.0101099	0.310565	0.0162135	0.700457	0.0132023	1.12844e-11	1.17457e-07	3.31887e-05	0.000681798	0.665086	0.0438956	0.0087224	0.00040539	0.353344	0.919552	--	PREDICTED: proactivator polypeptide-like 1 [Oryza sativa Japonica Group]	-	-	-	-	-	-	-	-
LOC_Os01g07360	black	978.753	195.314	0.758337	0.401305	0.454874	0.807277	0.34381	-0.493421	-0.213802	-0.213315	-0.765461	-0.453959	-0.322128	0.00969866	0.364375	-0.190502	-0.698475	-0.62255	-0.200369	0.336299	1.7572e-05	0.0519407	0.0255282	1.86673e-06	0.0999716	0.0142778	0.315784	0.316915	1.31117e-05	0.0258635	0.124757	0.964125	0.0800269	0.372582	0.000147048	0.00115894	0.347848	0.108104	NET4A	PREDICTED: protein NETWORKED 4A [Oryza sativa Japonica Group]	-	-	-	-	-	-	-	-
LOC_Os01g07376	black	2083.92	608.035	-0.415938	0.24812	-0.626857	-0.485285	-0.273567	0.50142	0.139871	0.441266	0.903754	0.840056	0.788069	0.726763	0.0952484	0.338597	0.439052	0.560454	0.139887	0.00185587	0.0432233	0.242389	0.00104571	0.0162274	0.19584	0.0125523	0.51449	0.0308868	1.44115e-09	2.82484e-07	4.82106e-06	5.76658e-05	0.657969	0.105566	0.0318378	0.00439157	0.514443	0.993133	Os01g0168200	PREDICTED: thioredoxin H4-1 [Oryza sativa Japonica Group]	-	-	-	-	-	GO:0015036//disulfide oxidoreductase activity	GO:0019725//cellular homeostasis;GO:0044710//single-organism metabolic process	-
LOC_Os01g07620	black	2153.55	512.956	-0.609673	-0.144188	-0.650762	-0.666565	-0.273187	0.46677	0.00280847	0.154332	0.911498	0.581636	0.277057	0.154962	0.0367566	0.409793	0.864036	0.879782	0.582136	-0.169097	0.00156239	0.501463	0.000574381	0.000375591	0.196486	0.021481	0.989609	0.4715	5.94299e-10	0.00287089	0.189969	0.46967	0.864606	0.046732	5.32087e-08	1.48297e-08	0.00284126	0.429589	--	Protein NSP-INTERACTING KINASE 3 [Dichanthelium oligosanthes]	-	-	-	-	-	-	-	-
LOC_Os01g07700	black	2670.4	585.577	-0.645579	-0.0310462	-0.596025	-0.641124	-0.27781	0.591104	0.145196	0.43356	0.980759	0.793431	0.616601	0.473619	-0.0256355	0.342341	0.649195	0.665422	0.188476	-0.000577473	0.000656861	0.885493	0.00211542	0.000735733	0.188718	0.00235198	0.498443	0.0342976	4.21853e-17	3.73611e-06	0.00133256	0.0193972	0.905353	0.101525	0.000598315	0.000387631	0.37778	0.997863	--	PREDICTED: uncharacterized protein LOC4327642 [Oryza sativa Japonica Group]	-	-	-	-	-	-	-	-
LOC_Os01g07770	black	1559.64	426.426	-0.580707	-0.0198195	-0.523325	-0.603053	-0.362326	0.7254	0.349126	0.405847	0.876509	0.604805	0.756419	0.476588	-0.191166	0.0638338	0.530971	0.411955	0.0187808	-0.00739313	0.00292662	0.926761	0.00868426	0.00181283	0.0818669	6.0482e-05	0.0944956	0.0491001	1.96138e-08	0.00174343	1.8982e-05	0.0185466	0.370885	0.766979	0.00759307	0.0454728	0.93059	0.972649	PER25	PREDICTED: peroxidase 25 [Oryza sativa Japonica Group]	Metabolism;Metabolism;Metabolism	Global and overview maps;Global and overview maps;Biosynthesis of other secondary metabolites	ko01100//Metabolic pathways;ko01110//Biosynthesis of secondary metabolites;ko00940//Phenylpropanoid biosynthesis	K00430;K00430;K00430	-	-	-	-
LOC_Os01g07800	black	1529.8	212.429	-0.5524	-0.00454933	-0.471357	-0.446073	-0.0104006	0.162735	-0.246919	0.453762	0.842542	0.90171	0.299363	0.433597	0.271418	0.69748	0.509611	0.800751	0.286059	0.0115167	0.0051251	0.983168	0.0200665	0.0289	0.96153	0.447396	0.24475	0.0259361	2.40707e-07	1.79832e-09	0.155283	0.0342806	0.199515	0.00015168	0.010967	2.60622e-06	0.175385	0.957405	At1g52590	PREDICTED: DCC family protein At1g52590, chloroplastic [Oryza sativa Japonica Group]	-	-	-	-	-	-	-	-
LOC_Os01g07870	black	1950.95	246.039	-0.685052	-0.202986	-0.505697	-0.594851	-0.126887	0.44719	-0.0702085	0.349155	0.912109	0.651987	0.34519	0.212519	0.0536397	0.500036	0.822308	0.859488	0.451154	-0.20003	0.000221223	0.341456	0.0117026	0.00216991	0.554636	0.0284533	0.744431	0.0944666	5.52325e-10	0.000556259	0.0985279	0.318766	0.803414	0.012838	8.23453e-07	7.47356e-08	0.0269125	0.348681	ABCC3	PREDICTED: ABC transporter C family member 3 [Oryza sativa Japonica Group]	-	-	-	-	-	-	-	-
LOC_Os01g08020	black	1276.68	434.311	-0.419026	0.181073	-0.465635	-0.381806	-0.129974	0.218221	-0.0193683	0.518046	0.801123	0.826087	0.710248	0.698198	0.137235	0.44102	0.223814	0.584819	0.158365	0.000261016	0.0415399	0.397136	0.0218432	0.0656118	0.544964	0.305645	0.928424	0.00951103	2.55801e-06	6.62332e-07	0.000100917	0.000148327	0.522526	0.0309912	0.293102	0.00268655	0.45985	0.999034	BOR4	PREDICTED: boron transporter 4-like [Oryza sativa Japonica Group]	-	-	-	-	GO:0031224//intrinsic component of membrane	-	GO:0006820//anion transport	-
LOC_Os01g08130	black	807.787	254.669	-0.52304	-0.20603	-0.582285	-0.670718	-0.41939	0.657698	0.268558	-0.0430883	0.729499	0.243307	0.168498	-0.0429959	-0.21242	0.0191372	0.840186	0.578609	0.447274	-0.130098	0.00872718	0.334109	0.00283243	0.000334532	0.0413448	0.000478108	0.20448	0.841549	5.2359e-05	0.251942	0.43125	0.841885	0.318998	0.929276	2.80149e-07	0.003056	0.02842	0.544577	NPY2	non-phototropic hypocotyl 3 -like [Oryza sativa Japonica Group]	-	-	-	-	-	-	-	-
LOC_Os01g08440	black	1892.18	214.393	-0.546203	0.0348163	-0.576487	-0.526497	-0.157227	0.317421	-0.0787258	0.394846	0.906396	0.851749	0.426258	0.472827	0.170796	0.534919	0.551519	0.763419	0.3063	0.0184599	0.0057571	0.871694	0.00319168	0.00821666	0.463123	0.130679	0.714622	0.056198	1.07456e-09	1.29786e-07	0.0377991	0.0196294	0.4249	0.00707588	0.00521121	1.42742e-05	0.145474	0.931773	UGT75L6	PREDICTED: crocetin glucosyltransferase, chloroplastic [Oryza sativa Japonica Group]	Metabolism	Global and overview maps	ko01110//Biosynthesis of secondary metabolites	K21371	-	-	-	-
LOC_Os01g08450	black	245.634	58.0869	-0.0754878	0.411515	-0.47398	-0.247877	-0.193459	0.280861	0.126097	0.249304	0.530705	0.630041	0.658386	0.66921	0.0715431	0.206575	0.140615	0.272297	-0.00280094	-0.0513842	0.725909	0.0457272	0.0192921	0.242866	0.365065	0.183708	0.557123	0.240076	0.00762903	0.000968241	0.000469366	0.000348971	0.739735	0.332803	0.512233	0.198007	0.989636	0.811533	YPTM2	PREDICTED: GTP-binding protein YPTM2 [Oryza sativa Japonica Group]	-	-	-	-	GO:0044464//cell part	GO:0003824//catalytic activity;GO:0032550//purine ribonucleoside binding	GO:0015031//protein transport;GO:0016482//cytoplasmic transport;GO:0035556//intracellular signal transduction	-
LOC_Os01g08510	black	489.779	66.0082	-0.247568	0.249554	-0.509261	-0.329503	-0.131065	-0.00726722	-0.141631	0.282229	0.664461	0.709585	0.401389	0.554063	0.233947	0.523441	0.236117	0.68194	0.435616	-0.0375919	0.243471	0.239589	0.0110312	0.115874	0.541563	0.973115	0.509159	0.181492	0.000398001	0.000103131	0.0518867	0.00496574	0.271212	0.00866665	0.266663	0.000242471	0.0333595	0.861558	--	PREDICTED: MAR-binding filament-like protein 1 isoform X2 [Oryza sativa Japonica Group]	-	-	-	-	-	-	-	-
LOC_Os01g08690	black	1336.91	321.352	0.69031	0.326335	0.588823	0.796819	0.399995	-0.446164	-0.119924	-0.0763594	-0.801526	-0.499469	-0.105839	0.0523749	0.126769	-0.297517	-0.815551	-0.745246	-0.386743	0.00787877	0.000188996	0.119631	0.00246909	3.16813e-06	0.0527832	0.0288633	0.576733	0.722866	2.50652e-06	0.0129564	0.622573	0.807965	0.555007	0.15797	1.20054e-06	2.93586e-05	0.0619153	0.970853	--	Os01g0182500 [Oryza sativa Japonica Group]	-	-	-	-	-	-	-	-
LOC_Os01g08814	black	592.686	113.815	-0.608904	-0.147465	-0.364707	-0.678346	-0.520696	0.606701	0.526739	0.415519	0.693503	0.522708	0.600168	0.349422	-0.357869	-0.0597164	0.346538	0.237312	-0.224189	0.12179	0.00158985	0.491681	0.0797318	0.000269192	0.00908824	0.00167089	0.00818185	0.0434555	0.000171494	0.0087776	0.00193225	0.0941969	0.0859803	0.781642	0.0971322	0.26418	0.292274	0.570773	--	PREDICTED: 60S ribosomal protein L18a-like protein [Oryza sativa Japonica Group]	-	-	-	-	-	-	-	-
LOC_Os01g09010	black	1572.14	346.043	0.775598	0.287413	0.461284	0.723786	0.345105	-0.614021	-0.238694	-0.399003	-0.875234	-0.625997	-0.446325	-0.210512	0.171878	-0.213801	-0.659796	-0.552163	-0.0432311	-0.0657394	8.49053e-06	0.17326	0.0232777	6.39714e-05	0.098616	0.00141449	0.261326	0.0534281	2.18255e-08	0.00106753	0.0287989	0.323464	0.42193	0.315788	0.000451882	0.0051481	0.84103	0.760218	AT9	PREDICTED: 3'-N-debenzoyl-2'-deoxytaxol N-benzoyltransferase [Oryza sativa Japonica Group]	-	-	-	-	-	GO:0016746//transferase activity, transferring acyl groups	-	-
LOC_Os01g09252	black	1086.41	150.867	-0.2723	0.28081	-0.479385	-0.128585	0.179691	0.0549865	-0.465665	0.418338	0.762533	0.872576	0.320382	0.614679	0.597265	0.811897	0.434493	0.78055	0.42034	-0.0308885	0.198001	0.183791	0.017773	0.549304	0.400808	0.798576	0.0218334	0.04191	1.48064e-05	2.71687e-08	0.126931	0.00139322	0.00205912	1.46277e-06	0.0338693	6.81113e-06	0.040839	0.886071	Os02g0677700	PREDICTED: zinc finger CCCH domain-containing protein 17-like [Oryza sativa Japonica Group]	-	-	-	-	-	-	-	-
LOC_Os01g09260	black	1678.29	342.567	0.359343	-0.236795	0.691378	0.462348	0.242056	-0.532141	-0.063809	-0.232793	-0.893431	-0.686797	-0.499741	-0.526562	-0.142946	-0.349805	-0.683931	-0.692748	-0.422392	0.151338	0.0846033	0.265251	0.000182977	0.0229201	0.254464	0.00743666	0.767067	0.273651	4.20679e-09	0.000210036	0.0128996	0.00820739	0.505194	0.0938122	0.000228682	0.000175501	0.0397642	0.480247	CKX1	PREDICTED: cytokinin dehydrogenase 1 [Oryza sativa Japonica Group]	Metabolism	Metabolism of terpenoids and polyketides	ko00908//Zeatin biosynthesis	K00279	-	-	-	-
LOC_Os01g09305	black	2100.59	501.305	-0.636409	-0.128266	-0.626701	-0.691678	-0.364981	0.755969	0.250682	0.2302	0.931213	0.560252	0.454111	0.237737	-0.125271	0.161243	0.835303	0.620181	0.278441	-0.0377361	0.000827961	0.550304	0.00104964	0.000181313	0.0794894	1.93268e-05	0.237401	0.279182	4.08029e-11	0.00440885	0.0258076	0.2633	0.559729	0.451627	3.80841e-07	0.00122561	0.187675	0.861032	--	ARM repeat superfamily protein [Zea mays]	-	-	-	-	-	-	-	-
LOC_Os01g09310	black	2167.77	495.622	-0.617391	-0.040444	-0.597886	-0.640509	-0.314964	0.628621	0.18625	0.364858	0.950226	0.66899	0.570398	0.41832	-0.07566	0.270318	0.692382	0.656727	0.257082	-0.116765	0.00130831	0.851164	0.00203136	0.000747242	0.133851	0.00100216	0.383544	0.0795977	1.27062e-12	0.000351118	0.00360968	0.0419201	0.725308	0.201416	0.000177468	0.000490675	0.225237	0.586883	--	PREDICTED: integrator complex subunit 7-like isoform X2 [Zea mays]	-	-	-	-	-	-	-	-
LOC_Os01g09320	black	1810.53	625.006	-0.539829	0.0819735	-0.467502	-0.49354	-0.232052	0.560559	0.21399	0.556774	0.876441	0.757275	0.852293	0.658135	-0.0663142	0.228275	0.374973	0.456416	-0.00180259	0.00567819	0.00647408	0.703359	0.02125	0.0142506	0.275225	0.00438262	0.315348	0.00471494	1.97263e-08	1.83407e-05	1.2498e-07	0.000472538	0.758183	0.283334	0.0710044	0.0249714	0.99333	0.978992	ME6	PREDICTED: NADP-dependent malic enzyme, chloroplastic [Oryza sativa Japonica Group]	Metabolism;Metabolism;Metabolism;Metabolism	Global and overview maps;Global and overview maps;Carbohydrate metabolism;Energy metabolism	ko01100//Metabolic pathways;ko01200//Carbon metabolism;ko00620//Pyruvate metabolism;ko00710//Carbon fixation in photosynthetic organisms	K00029;K00029;K00029;K00029	-	GO:0000166//nucleotide binding;GO:0004470//malic enzyme activity;GO:0043169//cation binding	GO:0043648//dicarboxylic acid metabolic process	-
LOC_Os01g09450	black	1912.47	386.485	-0.510455	0.0682335	-0.638613	-0.590971	-0.308059	0.45945	0.118289	0.327682	0.916445	0.684563	0.701199	0.503083	0.00457975	0.336075	0.588902	0.736477	0.403005	-0.176885	0.0108136	0.751396	0.00078369	0.0023587	0.143057	0.0239044	0.581979	0.118023	3.23169e-10	0.000224451	0.000134994	0.0122162	0.983055	0.108354	0.00246497	4.072e-05	0.0508631	0.408325	IAA2	PREDICTED: auxin-responsive protein IAA2 [Oryza sativa Japonica Group]	Environmental Information Processing	Signal transduction	ko04075//Plant hormone signal transduction	K14484	-	-	GO:0009987//cellular process	-
LOC_Os01g09550	black	1141.96	137.035	-0.207304	0.280606	-0.718162	-0.351248	-0.150165	0.225429	-0.190973	0.0776009	0.784215	0.609568	0.403996	0.458638	0.363193	0.524892	0.630277	0.855223	0.747104	-0.198208	0.331062	0.184123	7.75521e-05	0.0923731	0.483697	0.289542	0.371377	0.718537	5.76488e-06	0.00156611	0.0502427	0.0241863	0.0810848	0.00845048	0.000962693	1.01703e-07	2.73465e-05	0.353181	NAC075	PREDICTED: NAC domain-containing protein 73 isoform X4 [Oryza sativa Japonica Group]	-	-	-	-	-	-	GO:0010468//regulation of gene expression	NAC
LOC_Os01g09670	black	1225.36	250.573	0.761633	0.2989	0.173899	0.384069	-0.0918005	-0.474781	0.0848877	-0.655662	-0.830961	-0.643214	-0.424491	-0.269838	-0.0697315	-0.455346	-0.624906	-0.641832	-0.152698	-0.0410746	1.53649e-05	0.155953	0.416408	0.063897	0.669654	0.0190607	0.693304	0.000504798	4.96301e-07	0.000697765	0.0386875	0.202248	0.746112	0.0253568	0.00109576	0.000722685	0.476263	0.848869	NDL2	PREDICTED: pollen-specific protein SF21 [Oryza sativa Japonica Group]	-	-	-	-	-	-	-	-
LOC_Os01g09740	black	1217.26	254.998	-0.749564	-0.254212	-0.247015	-0.506287	-0.112427	0.54691	0.125571	0.636214	0.829761	0.709631	0.538556	0.336891	-0.0440055	0.318125	0.53337	0.511246	-0.0317765	0.281387	2.48705e-05	0.23064	0.24456	0.0115892	0.600949	0.00568188	0.558781	0.000831983	5.33301e-07	0.000102974	0.00662585	0.107446	0.838219	0.129781	0.00727514	0.0106714	0.882817	0.182854	At4g29420	PREDICTED: F-box/LRR-repeat protein At4g29420 [Oryza sativa Japonica Group]	-	-	-	-	-	-	-	-
LOC_Os01g09800	black	1164.32	370.689	-0.571066	-0.0175984	-0.299032	-0.411332	-0.130297	0.67423	0.252429	0.629283	0.794517	0.675661	0.853881	0.575686	-0.125777	0.135104	0.384052	0.29943	-0.179789	0.0818951	0.00356171	0.934951	0.155762	0.0458329	0.543954	0.000302921	0.234039	0.000986219	3.545e-06	0.000290799	1.11835e-07	0.00324421	0.558133	0.529065	0.0639098	0.155186	0.400547	0.70363	NPR1	PREDICTED: regulatory protein NPR1 isoform X1 [Oryza sativa Japonica Group]	Environmental Information Processing	Signal transduction	ko04075//Plant hormone signal transduction	K14508	-	-	-	-
LOC_Os01g10100	black	980.005	275.876	-0.654571	-0.303558	-0.410823	-0.517949	-0.0857529	0.511071	-0.0373615	0.235745	0.793347	0.407558	0.253331	0.0258203	-0.021845	0.310143	0.80213	0.701369	0.444669	-0.161852	0.00051962	0.149296	0.046129	0.00952689	0.690328	0.0107026	0.862398	0.26744	3.75135e-06	0.0480618	0.232316	0.904673	0.919299	0.140232	2.43128e-06	0.000134274	0.0294693	0.449899	--	Os01g0197500 [Oryza sativa Japonica Group]	-	-	-	-	-	-	-	-
LOC_Os01g10250	black	1670.02	597.589	-0.423043	0.214857	-0.501661	-0.421709	-0.220697	0.43696	0.152864	0.533422	0.836418	0.816933	0.869137	0.756395	0.0501468	0.289208	0.268968	0.456784	0.0227005	0.0660049	0.0394276	0.313345	0.0125032	0.0401194	0.300053	0.0327577	0.475779	0.00726841	3.55359e-07	1.11278e-06	3.5814e-08	1.90005e-05	0.815995	0.170472	0.203763	0.0248402	0.916149	0.759278	MGLL	PREDICTED: monoglyceride lipase [Oryza sativa Japonica Group]	-	-	-	-	-	-	-	-
LOC_Os01g10400	black	1025.65	310.367	-0.495323	-0.110779	-0.62679	-0.643135	-0.402011	0.751131	0.273836	0.010873	0.773041	0.374317	0.278161	0.0697391	-0.125983	0.0589801	0.871843	0.528993	0.309144	-0.0591204	0.0138508	0.606329	0.00104739	0.000699177	0.0514906	2.33983e-05	0.195383	0.959784	9.49353e-06	0.0715391	0.188136	0.746085	0.557482	0.784273	2.88371e-08	0.00786373	0.141581	0.783771	--	unknown, partial [Oryza sativa Indica Group]	-	-	-	-	-	-	-	-
LOC_Os01g10450	black	1790.11	448.691	-0.655602	-0.122803	-0.553462	-0.682702	-0.388593	0.814265	0.356444	0.341042	0.90807	0.594698	0.565667	0.325908	-0.204587	0.0727705	0.709524	0.458391	0.043355	0.0468935	0.000505603	0.567551	0.00502281	0.000237111	0.0605721	1.2876e-06	0.0873274	0.102914	8.88088e-10	0.0021771	0.00396559	0.120145	0.337579	0.735425	0.000103335	0.0242726	0.840581	0.827752	HT1	PREDICTED: serine/threonine-protein kinase HT1 [Oryza sativa Japonica Group]	-	-	-	-	-	GO:0004672//protein kinase activity;GO:0032550//purine ribonucleoside binding	GO:0006464//cellular protein modification process	-
LOC_Os01g10530	black	575.221	112.573	-0.531625	-0.06928	-0.231234	-0.365054	-0.0869935	0.640639	0.230921	0.54925	0.699	0.483343	0.765221	0.47097	-0.212765	0.0668571	0.363804	0.253346	-0.121526	-0.165187	0.00750525	0.747703	0.276967	0.0794242	0.686068	0.000744794	0.277637	0.00543868	0.000144657	0.0167236	1.32438e-05	0.0201829	0.318193	0.756261	0.0805365	0.232286	0.571614	0.440488	--	Os01g0201900, partial [Oryza sativa Japonica Group]	-	-	-	-	-	-	-	-
LOC_Os01g10640	black	1851.73	418.705	-0.59538	-0.0774976	-0.626402	-0.657645	-0.344567	0.725098	0.214186	0.245828	0.912644	0.598464	0.455558	0.284299	-0.0683824	0.218255	0.8221	0.612923	0.246204	-0.102659	0.00214524	0.718897	0.00105722	0.000478781	0.0991778	6.11225e-05	0.314895	0.246909	5.17727e-10	0.00200587	0.0252802	0.178173	0.75087	0.305567	8.33262e-07	0.00145068	0.246164	0.633118	--	PREDICTED: uncharacterized protein LOC4327078 [Oryza sativa Japonica Group]	-	-	-	-	-	-	-	-
LOC_Os01g10810	black	1732.61	233.246	-0.593932	-0.163311	-0.623191	-0.643613	-0.237443	0.39406	-0.0543441	0.125966	0.863761	0.568449	0.197154	0.101732	0.0669772	0.450006	0.845199	0.87975	0.587408	-0.146979	0.00221346	0.445769	0.00114147	0.000690714	0.263907	0.0567342	0.800883	0.557537	5.43296e-08	0.00375291	0.355799	0.636207	0.755836	0.0273517	2.02226e-07	1.4871e-08	0.00254415	0.493126	--	rho termination factor, N-terminal domain containing protein [Zea mays]	-	-	-	-	-	-	-	-
LOC_Os01g10820	black	1500.02	134.622	0.45859	-0.0599884	0.73631	0.59895	0.305139	-0.407484	0.00519214	-0.111436	-0.857144	-0.643406	-0.41658	-0.34312	-0.103793	-0.382322	-0.660022	-0.721056	-0.414318	0.169102	0.0242033	0.780672	4.09686e-05	0.00198463	0.147083	0.0481064	0.98079	0.604181	8.86313e-08	0.000694363	0.0428687	0.100699	0.629349	0.065218	0.000449131	7.02772e-05	0.0441272	0.429577	RPL11	PREDICTED: 60S ribosomal protein L11-like [Oryza sativa Japonica Group]	Genetic Information Processing	Translation	ko03010//Ribosome	K02868	GO:0030529//intracellular ribonucleoprotein complex;GO:0043231//intracellular membrane-bounded organelle	-	GO:0006259//DNA metabolic process;GO:0010467//gene expression	-
LOC_Os01g11054	black	1607.84	569.508	-0.501118	0.127615	-0.460864	-0.447983	-0.167906	0.373573	0.0733242	0.563118	0.841192	0.872373	0.684175	0.682715	0.0606001	0.377064	0.268511	0.483018	-0.0271262	0.107617	0.0126142	0.552347	0.02342	0.0281395	0.432895	0.0721492	0.733483	0.00416928	2.62654e-07	2.76215e-08	0.000227035	0.00023702	0.778489	0.0693194	0.204562	0.0168077	0.899875	0.616703	PPC3	PREDICTED: phosphoenolpyruvate carboxylase 1 [Oryza sativa Japonica Group]	Metabolism;Metabolism;Metabolism;Metabolism	Global and overview maps;Global and overview maps;Carbohydrate metabolism;Energy metabolism	ko01100//Metabolic pathways;ko01200//Carbon metabolism;ko00620//Pyruvate metabolism;ko00710//Carbon fixation in photosynthetic organisms	K01595;K01595;K01595;K01595	-	-	-	-
LOC_Os01g11160	black	1213.41	232.465	-0.370283	0.208416	-0.635661	-0.460714	-0.24914	0.519319	0.0928733	0.28409	0.828474	0.793997	0.472887	0.543146	0.153496	0.31506	0.516702	0.494483	0.106991	0.181032	0.0748967	0.328417	0.000843473	0.023471	0.240395	0.00930595	0.66601	0.178505	5.75694e-07	3.63537e-06	0.0196118	0.0060922	0.473935	0.133726	0.00973171	0.0140381	0.618767	0.397244	CAT5	PREDICTED: cationic amino acid transporter 5 [Oryza sativa Japonica Group]	-	-	-	-	-	-	-	-
LOC_Os01g11580	black	2292.94	599.882	-0.499828	0.154709	-0.537794	-0.418957	-0.0911138	0.452249	-0.0292886	0.535282	0.942836	0.861255	0.700462	0.673392	0.172226	0.486718	0.521981	0.684788	0.238382	-0.0736216	0.0128812	0.470406	0.00671813	0.0415769	0.67199	0.0264992	0.891937	0.00702992	5.62738e-12	6.55888e-08	0.000138168	0.000310218	0.420975	0.015869	0.00888878	0.000222957	0.261969	0.73244	GTE4	PREDICTED: transcription factor GTE3, chloroplastic isoform X1 [Oryza sativa Japonica Group]	-	-	-	-	-	-	-	-
LOC_Os01g11590	black	2699.89	261.595	-0.696899	-0.121106	-0.555799	-0.631793	-0.196745	0.519122	0.0242728	0.436625	0.982262	0.773116	0.525015	0.375175	0.0355578	0.461616	0.745247	0.799309	0.325818	-0.0889915	0.000154446	0.572956	0.00480389	0.000927746	0.356818	0.00933751	0.910363	0.0329066	1.73595e-17	9.46262e-06	0.00843239	0.0708398	0.868984	0.0231655	2.93571e-05	2.80113e-06	0.120253	0.679229	HI_0077	DUF455 family protein [Zea mays]	-	-	-	-	-	-	-	-
LOC_Os01g11670	black	1759.63	597.416	-0.462507	0.183586	-0.467015	-0.406624	-0.129333	0.303449	0.0106471	0.588836	0.839157	0.923543	0.741859	0.747186	0.135292	0.4543	0.240995	0.522929	0.00474718	0.0873825	0.022867	0.390504	0.0214034	0.0486263	0.546966	0.149449	0.960619	0.00246839	2.99131e-07	1.25894e-10	3.33632e-05	2.72608e-05	0.528487	0.0257379	0.256617	0.00874401	0.982436	0.684735	SCPL50	PREDICTED: serine carboxypeptidase-like 50 [Oryza sativa Japonica Group]	-	-	-	-	-	-	-	-
LOC_Os01g11710	black	1372.99	297.615	0.739136	0.243953	0.369262	0.538385	0.0375844	-0.498509	0.0238612	-0.477633	-0.867595	-0.637258	-0.447728	-0.259599	0.0828706	-0.398115	-0.663631	-0.664885	-0.165637	0.252676	3.69237e-05	0.250647	0.075765	0.00664644	0.861585	0.0131593	0.911878	0.0182543	4.04369e-08	0.000810664	0.02824	0.220569	0.700258	0.054011	0.000407167	0.000393395	0.439226	0.233566	At5g45910	PREDICTED: GDSL esterase/lipase At5g45910 isoform X2 [Oryza sativa Japonica Group]	Metabolism;Metabolism	Global and overview maps;Biosynthesis of other secondary metabolites	ko01110//Biosynthesis of secondary metabolites;ko00901//Indole alkaloid biosynthesis	K21026;K21026	-	-	-	-
LOC_Os01g11946	black	2811.72	633.584	-0.662253	-0.0713765	-0.62168	-0.673855	-0.308263	0.632956	0.162637	0.376644	0.992875	0.719935	0.593732	0.40421	-0.052022	0.313498	0.737737	0.710717	0.285538	-0.0589113	0.000422772	0.740321	0.00118305	0.000306165	0.142779	0.000901673	0.447675	0.0696556	8.00704e-22	7.30196e-05	0.00222299	0.0501098	0.809235	0.135768	3.88807e-05	9.93791e-05	0.176206	0.784518	ABCC2	PREDICTED: ABC transporter D family member 2, chloroplastic isoform X1 [Oryza sativa Japonica Group]	-	-	-	-	-	-	-	-
LOC_Os01g11952	black	1904.48	241.78	-0.56166	0.0313846	-0.485497	-0.450647	-0.0416267	0.238479	-0.174147	0.512802	0.903078	0.851572	0.517285	0.533974	0.209286	0.645508	0.528516	0.842362	0.380286	-0.11263	0.00428971	0.884253	0.016174	0.0271058	0.846861	0.261769	0.415733	0.0103961	1.55146e-09	1.3139e-07	0.00963553	0.00719695	0.326357	0.000658059	0.00793022	2.43533e-07	0.0667832	0.600286	ATX4	PREDICTED: histone-lysine N-methyltransferase ATX5 [Oryza sativa Japonica Group]	-	-	-	-	-	-	-	-
LOC_Os01g12080	black	2495.82	271.738	-0.628293	-0.0799545	-0.625011	-0.632936	-0.238073	0.509109	0.0237134	0.313273	0.963039	0.708284	0.487917	0.327659	0.0610306	0.437587	0.794153	0.838023	0.448711	-0.112464	0.00101013	0.710354	0.00109303	0.000902133	0.262605	0.0110592	0.912421	0.136064	5.10636e-14	0.000107595	0.0155743	0.11805	0.776954	0.0324795	3.60801e-06	3.21372e-07	0.027854	0.600826	--	Ectonucleotide pyrophosphatase/phosphodiesterase family member 3 [Zea mays]	-	-	-	-	-	-	-	-
LOC_Os01g12180	black	627.625	141.613	0.359011	0.0963666	0.713817	0.71333	0.534624	-0.576785	-0.313241	0.289071	-0.610945	-0.165378	-0.187998	0.0837962	0.276452	0.0616412	-0.778183	-0.502387	-0.421013	0.334112	0.0849122	0.654196	8.97108e-05	9.11738e-05	0.00711356	0.00317228	0.136106	0.170683	0.00151782	0.439952	0.379016	0.697064	0.190977	0.774778	7.57301e-06	0.0123559	0.0404843	0.110562	--	Os01g0221300, partial [Oryza sativa Japonica Group]	-	-	-	-	-	-	-	-
LOC_Os01g12190	black	1375.84	535.222	-0.456916	0.157252	-0.431401	-0.416695	-0.181411	0.353547	0.114422	0.569822	0.791477	0.837843	0.764951	0.719896	0.0297692	0.317379	0.177394	0.406621	-0.0840342	0.122798	0.0247932	0.46305	0.0353049	0.0428054	0.39624	0.0901139	0.594462	0.00365153	4.10334e-06	3.25028e-07	1.33938e-05	7.31177e-05	0.890174	0.130734	0.406955	0.0486281	0.696243	0.567564	--	PREDICTED: uncharacterized protein LOC9272458 [Oryza sativa Japonica Group]	-	-	-	-	-	-	-	-
LOC_Os01g12200	black	1357.22	341.878	-0.748138	-0.361564	-0.35637	-0.57111	-0.0801451	0.549774	-0.00753207	0.355074	0.831717	0.519618	0.2025	0.0295815	-0.0505433	0.378741	0.869405	0.738445	0.330704	-0.124566	2.62811e-05	0.0825599	0.0873974	0.00355857	0.709692	0.00538544	0.972136	0.0886372	4.74185e-07	0.00925836	0.342637	0.890863	0.814564	0.0679906	3.50613e-08	3.78792e-05	0.114471	0.561958	--	PREDICTED: uncharacterized protein LOC4324652 [Oryza sativa Japonica Group]	-	-	-	-	-	-	-	-
LOC_Os01g12210	black	1853.8	449.387	-0.612356	-0.140861	-0.621129	-0.649346	-0.251924	0.518348	0.00718929	0.181636	0.891073	0.61595	0.190401	0.156529	0.0437861	0.411757	0.866299	0.787579	0.428362	-0.132308	0.00146967	0.511488	0.00119855	0.000595981	0.235007	0.00946203	0.973403	0.395645	5.29176e-09	0.00135286	0.372839	0.465136	0.839015	0.0455869	4.47254e-08	4.93287e-06	0.0367621	0.537702	ALMT9	PREDICTED: aluminum-activated malate transporter 9 [Oryza sativa Japonica Group]	-	-	-	-	-	-	-	-
LOC_Os01g12220	black	2079.63	234.968	-0.610067	-0.0977177	-0.629105	-0.654621	-0.282861	0.463598	0.0498579	0.250421	0.92837	0.627879	0.423244	0.28043	-0.00132388	0.384118	0.760684	0.83147	0.502075	-0.169114	0.00154847	0.649648	0.000990473	0.000518943	0.180473	0.0225056	0.817037	0.237906	6.28601e-11	0.00102029	0.039324	0.184409	0.995101	0.0638604	1.59738e-05	4.8132e-07	0.0124191	0.429543	Os01g0221700	PREDICTED: GDT1-like protein 1, chloroplastic [Oryza sativa Japonica Group]	-	-	-	-	GO:0031224//intrinsic component of membrane;GO:0042170//plastid membrane	-	GO:0009414//response to water deprivation	-
LOC_Os01g12270	black	515.777	161.046	-0.492768	-0.161674	-0.502331	-0.591838	-0.381504	0.795769	0.343954	0.0450286	0.677084	0.276403	0.239818	0.0289707	-0.219136	-0.0602878	0.77863	0.347021	0.117073	-0.0639954	0.0144268	0.450404	0.0123673	0.00231534	0.0658431	3.3354e-06	0.0998198	0.834508	0.000279171	0.19106	0.259018	0.893104	0.30357	0.779603	7.42359e-06	0.0966366	0.585891	0.766405	--	PREDICTED: uncharacterized protein LOC4326700 [Oryza sativa Japonica Group]	-	-	-	-	-	-	-	-
LOC_Os01g12304	black	1983.45	464.196	-0.652612	-0.0668013	-0.48132	-0.566914	-0.219241	0.610761	0.150495	0.516239	0.932756	0.737031	0.660931	0.476616	-0.0262432	0.313392	0.610261	0.603585	0.128751	-0.0803312	0.000547193	0.756459	0.0172535	0.00386901	0.303332	0.00152419	0.482724	0.00980863	3.20272e-11	3.99009e-05	0.000438229	0.0185387	0.903119	0.135909	0.00154165	0.00179149	0.548785	0.709047	At2g27360	Os01g0223000, partial [Oryza sativa Japonica Group]	Metabolism;Metabolism	Global and overview maps;Biosynthesis of other secondary metabolites	ko01110//Biosynthesis of secondary metabolites;ko00901//Indole alkaloid biosynthesis	K21026;K21026	-	GO:0016787//hydrolase activity	-	-
LOC_Os01g12320	black	2744.89	520.97	-0.589084	-0.0225731	-0.692508	-0.653923	-0.302889	0.555457	0.0756601	0.260431	0.978918	0.709225	0.466689	0.356995	0.0532049	0.383457	0.793527	0.806124	0.447257	-0.0709628	0.00245542	0.916618	0.000176786	0.00052861	0.150239	0.00483545	0.725308	0.219041	1.14294e-16	0.000104347	0.0215068	0.0868039	0.804978	0.0643574	3.71881e-06	1.98196e-06	0.0284269	0.741776	At1g28600	PREDICTED: GDSL esterase/lipase At5g45910 isoform X1 [Oryza sativa Japonica Group]	Metabolism;Metabolism	Global and overview maps;Biosynthesis of other secondary metabolites	ko01110//Biosynthesis of secondary metabolites;ko00901//Indole alkaloid biosynthesis	K21026;K21026	-	GO:0016787//hydrolase activity	-	-
LOC_Os01g12520	black	192.521	44.2891	0.600056	0.466717	0.139182	0.39115	0.0896101	-0.501894	-0.0809507	-0.167426	-0.494785	-0.0558905	-0.137436	0.223899	0.136651	-0.0513912	-0.676299	-0.413433	-0.245616	0.0457196	0.00193699	0.0214977	0.516585	0.0587527	0.677116	0.0124557	0.7069	0.43423	0.0139706	0.795333	0.52191	0.292915	0.524313	0.811508	0.00028553	0.0446277	0.247329	0.832003	BAC2	PREDICTED: mitochondrial arginine transporter BAC2 [Oryza sativa Japonica Group]	-	-	-	-	-	-	-	-
LOC_Os01g12530	black	2662.58	592.5	-0.696773	-0.117419	-0.526712	-0.593831	-0.163894	0.582735	0.042608	0.46281	0.986572	0.747519	0.537459	0.38834	0.016115	0.415169	0.74438	0.750189	0.290857	-0.0574249	0.000155048	0.584776	0.00818584	0.00221828	0.444123	0.00280609	0.843294	0.0227662	8.28493e-19	2.69147e-05	0.00675897	0.0607543	0.940424	0.0436504	3.03399e-05	2.42737e-05	0.167937	0.789835	PIPC	PREDICTED: SMR domain-containing protein At5g58720 [Oryza sativa Japonica Group]	-	-	-	-	-	-	-	-
LOC_Os01g12550	black	2140.25	613.511	-0.536595	0.108487	-0.538277	-0.478742	-0.187493	0.571628	0.113335	0.508621	0.933403	0.816938	0.703398	0.627434	0.0611038	0.33089	0.504374	0.553899	0.0910682	0.046334	0.0068654	0.613842	0.00665945	0.0179484	0.38032	0.00352176	0.597993	0.0111495	2.88838e-11	1.1125e-06	0.000125904	0.00103129	0.776693	0.114256	0.0119602	0.00498131	0.672145	0.829777	--	GTP binding [Zea mays]	-	-	-	-	-	-	-	-
LOC_Os01g12680	black	1650.55	491.946	-0.545241	0.0569726	-0.542499	-0.553323	-0.275793	0.55224	0.184698	0.440175	0.883814	0.781101	0.58307	0.546903	-0.029853	0.257125	0.455571	0.483792	0.0211536	0.117064	0.00586083	0.791455	0.00616523	0.00503616	0.192081	0.0051406	0.38759	0.0313523	1.03898e-08	6.64359e-06	0.00278656	0.00568266	0.889867	0.225157	0.0252753	0.0166077	0.921845	0.585919	SLAH3	PREDICTED: S-type anion channel SLAH3 isoform X2 [Oryza sativa Japonica Group]	-	-	-	-	GO:0031224//intrinsic component of membrane	GO:0005244//voltage-gated ion channel activity	GO:0034765//regulation of ion transmembrane transport	-
LOC_Os01g12720	black	1925.61	185.476	-0.316846	0.311437	-0.716657	-0.425831	-0.20402	0.288222	-0.078971	0.287617	0.885171	0.851258	0.562749	0.664827	0.288882	0.505093	0.45964	0.726817	0.396494	0.00875373	0.131417	0.138498	8.159e-05	0.038012	0.338951	0.172	0.71377	0.172942	9.19005e-09	1.34275e-07	0.0041995	0.000394024	0.170976	0.0118196	0.0238389	5.75578e-05	0.0550867	0.967618	PERK1	PREDICTED: proline-rich receptor-like protein kinase PERK1 [Oryza sativa Japonica Group]	-	-	-	-	-	-	-	-
LOC_Os01g12730	black	1279.02	279.888	-0.319566	0.24063	-0.586493	-0.25345	-0.017609	0.492548	-0.126921	0.322788	0.857286	0.671831	0.589358	0.582603	0.326614	0.415084	0.593208	0.633151	0.401434	-0.0412715	0.127956	0.257361	0.00259377	0.232088	0.934912	0.0144773	0.554528	0.123943	8.77318e-08	0.000324215	0.00244121	0.00281376	0.119297	0.0436979	0.00224823	0.000897382	0.051858	0.848153	RAB7	PREDICTED: ras-related protein Rab7 [Oryza sativa Japonica Group]	Cellular Processes;Cellular Processes	Transport and catabolism;Transport and catabolism	ko04144//Endocytosis;ko04145//Phagosome	K07897;K07897	-	GO:0003824//catalytic activity;GO:0032550//purine ribonucleoside binding	GO:0008104//protein localization;GO:0035556//intracellular signal transduction	-
LOC_Os01g12770	black	2217.23	520.249	-0.581339	0.0361892	-0.596805	-0.594596	-0.285729	0.615202	0.17084	0.419341	0.945279	0.798712	0.599579	0.516141	0.00218869	0.297737	0.594337	0.577421	0.108928	0.0889229	0.0028886	0.866678	0.00207984	0.00218194	0.175905	0.00137647	0.424778	0.0413709	3.5203e-12	2.8854e-06	0.00195741	0.00982502	0.991902	0.157649	0.00219417	0.00313132	0.612393	0.679463	CYP71A26	PREDICTED: cytochrome P450 71A1 [Oryza sativa Japonica Group]	-	-	-	-	-	GO:0016491//oxidoreductase activity;GO:0046872//metal ion binding	-	-
LOC_Os01g12800	black	1299.5	214.844	-0.821969	-0.378816	-0.136549	-0.444344	0.12872	0.345889	-0.132048	0.689067	0.81512	0.71261	0.383735	0.231548	-0.0109423	0.522574	0.545554	0.679339	0.117064	0.0250264	8.39493e-07	0.0679312	0.524627	0.0296027	0.548881	0.0978025	0.538508	0.000196218	1.22908e-06	9.33717e-05	0.0641483	0.276298	0.959528	0.00879807	0.00582693	0.000261567	0.585919	0.907592	mpv17	PREDICTED: protein Mpv17 [Oryza sativa Japonica Group]	Cellular Processes	Transport and catabolism	ko04146//Peroxisome	K13348	-	-	-	-
LOC_Os01g12810	black	1464.74	524.092	-0.500463	0.10406	-0.473086	-0.468705	-0.201347	0.380583	0.105414	0.517713	0.83727	0.804954	0.690848	0.641773	0.016221	0.32499	0.28611	0.50076	0.0450584	0.0748758	0.0127493	0.628462	0.0195532	0.0208748	0.345452	0.0665531	0.623975	0.00956528	3.36938e-07	2.10523e-06	0.000185939	0.000723752	0.940033	0.121253	0.175303	0.0126879	0.8344	0.728049	At5g25630	PREDICTED: pentatricopeptide repeat-containing protein At5g25630 [Oryza sativa Japonica Group]	-	-	-	-	-	-	-	-
LOC_Os01g12830	black	2201.6	581.751	-0.605077	-0.147527	-0.683256	-0.719375	-0.379692	0.627761	0.163163	0.104252	0.913942	0.501154	0.341319	0.135166	-0.0772648	0.242879	0.911132	0.782053	0.527414	-0.148265	0.00173285	0.491498	0.000233277	7.44256e-05	0.0672455	0.0010232	0.446187	0.627826	4.41854e-10	0.0126068	0.102616	0.528872	0.719708	0.252803	6.20866e-10	6.36336e-06	0.00808557	0.489308	HPPR	PREDICTED: hydroxyphenylpyruvate reductase isoform X1 [Oryza sativa Japonica Group]	Metabolism;Metabolism;Metabolism;Metabolism;Metabolism	Global and overview maps;Global and overview maps;Global and overview maps;Carbohydrate metabolism;Amino acid metabolism	ko01100//Metabolic pathways;ko01110//Biosynthesis of secondary metabolites;ko01200//Carbon metabolism;ko00630//Glyoxylate and dicarboxylate metabolism;ko00260//Glycine, serine and threonine metabolism	K15919;K15919;K15919;K15919;K15919	-	-	-	-
LOC_Os01g12880	black	802.876	261.888	-0.603148	-0.110005	-0.12999	-0.416335	-0.15662	0.463953	0.285353	0.727919	0.678679	0.634602	0.844305	0.552725	-0.213792	0.138343	0.176739	0.275775	-0.241333	0.056476	0.00180902	0.608861	0.544914	0.0430038	0.464871	0.0223889	0.1765	5.53697e-05	0.000266612	0.00086588	2.14516e-07	0.00509358	0.315808	0.519141	0.408718	0.19211	0.25593	0.793234	TOL9	PREDICTED: target of Myb protein 1 [Oryza sativa Japonica Group]	-	-	-	-	-	-	-	-
LOC_Os01g12920	black	1728.17	461.943	-0.587235	0.0199232	-0.516546	-0.561027	-0.252585	0.611523	0.180544	0.487621	0.894043	0.804741	0.629578	0.536349	-0.0182868	0.290996	0.523766	0.473695	-0.0479415	0.0774249	0.00255346	0.926379	0.00975763	0.00434293	0.23374	0.00149793	0.398538	0.0156466	3.96032e-09	2.12832e-06	0.000979189	0.00689603	0.932412	0.167725	0.00861791	0.0193751	0.823961	0.71915	--	PREDICTED: acyl-coenzyme A thioesterase 13 [Oryza sativa Japonica Group]	-	-	-	-	-	-	-	-
LOC_Os01g12950	black	318.154	46.9029	0.348349	-0.00396531	0.302523	0.119538	-0.304244	0.120659	0.576744	-0.308833	-0.58409	-0.652404	-0.100248	-0.282049	-0.444412	-0.758772	-0.345794	-0.721977	-0.403725	0.051089	0.0952812	0.985329	0.150758	0.577968	0.148332	0.574384	0.00317498	0.142004	0.00272788	0.0005502	0.641163	0.181782	0.0295747	1.72659e-05	0.097901	6.80919e-05	0.050412	0.812597	UBC25	PREDICTED: probable ubiquitin-conjugating enzyme E2 25 isoform X1 [Oryza sativa Japonica Group]	Genetic Information Processing	Folding, sorting and degradation	ko04120//Ubiquitin mediated proteolysis	K10581	-	-	-	-
LOC_Os01g13000	black	1435.92	238.375	-0.229632	0.394811	-0.691223	-0.381654	-0.307217	0.493651	0.156887	0.274304	0.825595	0.700121	0.778539	0.742319	0.148864	0.223227	0.393844	0.495667	0.247342	0.0134353	0.280404	0.0562218	0.000183838	0.0657286	0.14421	0.0142256	0.464102	0.19459	6.81589e-07	0.000139657	7.45362e-06	3.27927e-05	0.487535	0.294405	0.0568818	0.0137747	0.243916	0.950317	BHLH68	PREDICTED: transcription factor bHLH68 isoform X2 [Oryza sativa Japonica Group]	-	-	-	-	-	-	-	-
LOC_Os01g13100	black	992.552	203.175	-0.815699	-0.447997	-0.13531	-0.478551	-0.00362155	0.681488	0.110115	0.561641	0.775896	0.42895	0.418672	0.0867254	-0.188018	0.209979	0.722393	0.501158	0.0599772	-0.108724	1.19082e-06	0.0281342	0.528431	0.0180007	0.9866	0.000245698	0.608499	0.00429138	8.37989e-06	0.0364769	0.0417299	0.686988	0.378963	0.324721	6.71244e-05	0.012606	0.780712	0.613062	--	PREDICTED: activating signal cointegrator 1 complex subunit 1 isoform X4 [Oryza sativa Japonica Group]	-	-	-	-	-	-	-	-
LOC_Os01g13200	black	1931.48	436.121	0.67118	0.217411	0.677389	0.85066	0.479182	-0.601548	-0.267269	-0.109249	-0.884454	-0.523038	-0.372096	-0.110282	0.260031	-0.179767	-0.81382	-0.701821	-0.348968	0.228568	0.000330216	0.307489	0.000276732	1.39927e-07	0.0178283	0.00187432	0.206744	0.611339	9.80713e-09	0.0087276	0.0733726	0.607954	0.219776	0.400605	1.31902e-06	0.000132368	0.0946547	0.282699	ELD1	PREDICTED: glycosyltransferase-like KOBITO 1 [Oryza sativa Japonica Group]	-	-	-	-	-	-	-	-
LOC_Os01g13280	black	2161.54	480.211	0.762816	0.266558	0.501639	0.681867	0.232621	-0.636372	-0.129465	-0.380216	-0.940323	-0.610551	-0.499873	-0.218076	0.133461	-0.288859	-0.780614	-0.697156	-0.26571	0.0943214	1.46343e-05	0.208	0.0125076	0.000242985	0.274015	0.000828738	0.546552	0.0668378	8.92691e-12	0.0015315	0.012872	0.305974	0.534133	0.171012	6.79143e-06	0.000153215	0.209506	0.661103	UBC25	Os01g0233900, partial [Oryza sativa Japonica Group]	Genetic Information Processing	Folding, sorting and degradation	ko04120//Ubiquitin mediated proteolysis	K10581	-	-	-	-
LOC_Os01g13320	black	1598.03	458.168	-0.587442	-0.171057	-0.643031	-0.707657	-0.419767	0.740652	0.279634	0.077617	0.860064	0.399689	0.370113	0.095722	-0.169401	0.0797549	0.887688	0.624394	0.416809	-0.0886247	0.00254236	0.424182	0.000701026	0.000109804	0.0411433	3.49025e-05	0.185712	0.718481	7.16352e-08	0.0529813	0.0750402	0.65637	0.428749	0.711047	7.28932e-09	0.00110924	0.0427432	0.680482	PME34	PREDICTED: pectinesterase [Oryza sativa Japonica Group]	-	-	-	-	-	-	-	-
LOC_Os01g13420	black	1528.27	310.222	0.628853	0.178526	0.685884	0.891473	0.632336	-0.629969	-0.438754	-0.056331	-0.832736	-0.435934	-0.428215	-0.118417	0.368139	-0.0263342	-0.749762	-0.614584	-0.30145	0.195781	0.00099654	0.403919	0.000215822	5.09155e-09	0.000915506	0.000969928	0.0319674	0.793754	4.45794e-07	0.0332162	0.036834	0.581565	0.0767285	0.902785	2.46804e-05	0.00139627	0.152284	0.359225	--	PREDICTED: heme-binding protein 2 [Oryza sativa Japonica Group]	-	-	-	-	-	-	-	-
LOC_Os01g13480	black	2136.31	271.362	-0.552886	0.0512022	-0.554141	-0.499316	-0.0911759	0.23421	-0.171768	0.457248	0.911249	0.919444	0.44143	0.51948	0.235914	0.659597	0.53541	0.822042	0.313497	-0.0515256	0.00507811	0.812189	0.0049584	0.0129886	0.671778	0.270659	0.42223	0.0246751	6.12275e-10	2.19303e-10	0.0308173	0.00928022	0.267087	0.000454317	0.00701366	8.3604e-07	0.13577	0.811023	--	PREDICTED: glutaredoxin domain-containing cysteine-rich protein CG12206 [Brachypodium distachyon]	-	-	-	-	-	-	-	-
LOC_Os01g13540	black	2696.51	566.249	-0.624667	-0.0201934	-0.622551	-0.633502	-0.266573	0.52378	0.0789472	0.397287	0.983115	0.764522	0.607386	0.459237	0.0264686	0.411529	0.690002	0.768388	0.338263	-0.11635	0.00110205	0.925383	0.00115892	0.000889675	0.207975	0.00861577	0.713853	0.0545587	1.01395e-17	1.36354e-05	0.00164531	0.0239781	0.902291	0.0457189	0.000190765	1.15913e-05	0.105932	0.588224	NLP3	PREDICTED: protein NLP3 [Oryza sativa Japonica Group]	-	-	-	-	-	-	-	Nin-like
LOC_Os01g13550	black	1199.74	46.1252	-0.617098	-0.13227	-0.468093	-0.632972	-0.404805	0.875603	0.470733	0.347132	0.830373	0.457529	0.66747	0.320154	-0.315827	-0.0986588	0.622773	0.317517	-0.0268022	0.0402095	0.00131726	0.537819	0.021065	0.000901321	0.0497406	2.11637e-08	0.0202543	0.0965228	5.1412e-07	0.0245758	0.000366287	0.127217	0.132731	0.646487	0.00115283	0.130557	0.901065	0.852018	BAM1	PREDICTED: beta-amylase 3, chloroplastic [Oryza sativa Japonica Group]	-	-	-	-	-	GO:0016160//amylase activity	GO:0044238//primary metabolic process	-
LOC_Os01g13740	black	1862.87	57.3266	-0.57713	-0.00821896	-0.588066	-0.643374	-0.409871	0.804097	0.384214	0.353142	0.909862	0.594883	0.745527	0.455372	-0.19172	0.0479056	0.640002	0.449183	0.0774136	-0.0166598	0.00315004	0.969596	0.00250902	0.000694941	0.046686	2.19971e-06	0.0637882	0.0905096	7.21355e-10	0.00216841	2.90459e-05	0.0253476	0.369473	0.82409	0.00075684	0.0276702	0.71919	0.938414	GLK2	PREDICTED: probable transcription factor GLK2 isoform X1 [Oryza sativa Japonica Group]	-	-	-	-	-	-	-	G2-like
LOC_Os01g13770	black	2129.94	569.198	-0.602173	-0.144371	-0.678719	-0.698015	-0.341318	0.605575	0.111332	0.104828	0.907144	0.53494	0.279976	0.126003	-0.0288906	0.288225	0.907532	0.773196	0.496408	-0.0973536	0.00184858	0.500912	0.000266307	0.000149174	0.102617	0.00171366	0.60452	0.625915	9.873e-10	0.00707319	0.185151	0.55742	0.893397	0.171995	9.44567e-10	9.43002e-06	0.0136121	0.650872	TPT	PREDICTED: triose phosphate/phosphate translocator TPT, chloroplastic [Oryza sativa Japonica Group]	-	-	-	-	GO:0031224//intrinsic component of membrane	-	GO:0051234//establishment of localization	-
LOC_Os01g13800	black	1626.32	439.325	-0.618903	-0.195053	-0.572627	-0.630537	-0.235436	0.545244	0.0215535	0.166557	0.860358	0.510674	0.2237	0.0901311	0.00918759	0.368986	0.915808	0.801348	0.490648	-0.202538	0.00126291	0.36105	0.00345158	0.000956613	0.268085	0.00586051	0.920372	0.436653	7.00993e-08	0.010774	0.293356	0.675338	0.966014	0.076001	3.50293e-10	2.52917e-06	0.0149194	0.342544	HSL1	PREDICTED: receptor-like protein kinase HSL1 [Oryza sativa Japonica Group]	-	-	-	-	-	-	-	-
LOC_Os01g14040	black	293.674	64.0652	-0.674159	-0.418702	-0.177643	-0.550299	-0.2097	0.463353	0.181257	0.31355	0.593677	0.31515	0.16986	-0.0810817	-0.198829	0.180566	0.670379	0.512091	0.148332	-0.0665923	0.000303526	0.0417137	0.406285	0.00533253	0.325377	0.0225864	0.396647	0.135701	0.00222565	0.133609	0.427481	0.706446	0.351644	0.398481	0.000337732	0.0105212	0.489111	0.757198	dtd	PREDICTED: D-tyrosyl-tRNA(Tyr) deacylase [Oryza sativa Japonica Group]	-	-	-	-	-	-	-	-
LOC_Os01g14420	black	590.215	103.832	-0.721761	-0.383918	-0.102141	-0.377769	0.0773621	0.543572	-0.0101782	0.544377	0.701548	0.508557	0.250112	0.0788224	-0.0196899	0.325822	0.673391	0.503199	0.0662678	0.13352	6.85995e-05	0.0640104	0.634843	0.068758	0.719369	0.00604454	0.962352	0.00595535	0.000133515	0.0111613	0.238504	0.714286	0.927239	0.120248	0.000310227	0.012193	0.758347	0.533948	NLP1	PREDICTED: protein NLP2-like [Oryza brachyantha]	-	-	-	-	-	-	-	Nin-like
LOC_Os01g14580	black	1856.16	355.89	-0.749493	-0.206512	-0.344219	-0.536785	-0.0516663	0.430247	-0.02818	0.612541	0.904878	0.785531	0.553325	0.380991	0.0136646	0.501025	0.609328	0.738096	0.188839	-0.0772423	2.49395e-05	0.332955	0.0995415	0.00684194	0.810516	0.0358529	0.896006	0.00146344	1.27328e-09	5.42568e-06	0.00503597	0.066238	0.949471	0.0126333	0.00157467	3.83696e-05	0.376846	0.719786	CICDH	PREDICTED: cytosolic isocitrate dehydrogenase [NADP] [Oryza sativa Japonica Group]	Metabolism;Metabolism;Metabolism;Metabolism;Metabolism;Cellular Processes;Metabolism;Metabolism	Global and overview maps;Global and overview maps;Global and overview maps;Global and overview maps;Metabolism of other amino acids;Transport and catabolism;Global and overview maps;Carbohydrate metabolism	ko01100//Metabolic pathways;ko01110//Biosynthesis of secondary metabolites;ko01200//Carbon metabolism;ko01230//Biosynthesis of amino acids;ko00480//Glutathione metabolism;ko04146//Peroxisome;ko01210//2-Oxocarboxylic acid metabolism;ko00020//Citrate cycle (TCA cycle)	K00031;K00031;K00031;K00031;K00031;K00031;K00031;K00031	-	-	-	-
LOC_Os01g14590	black	1056.13	153.139	-0.840701	-0.396968	-0.130005	-0.586767	-0.133406	0.391907	0.148533	0.695859	0.75088	0.706824	0.466934	0.258278	-0.189357	0.328537	0.39377	0.484556	-0.159629	0.187065	2.71066e-07	0.0547705	0.544867	0.00257883	0.534301	0.0582223	0.488514	0.000159501	2.36294e-05	0.000112803	0.021429	0.223011	0.375515	0.11701	0.0569328	0.0164123	0.456229	0.381429	--	PREDICTED: pathogen-related protein [Oryza sativa Japonica Group]	-	-	-	-	-	-	-	-
LOC_Os01g14690	black	2770.81	240.487	-0.522686	0.094921	-0.701829	-0.579975	-0.249011	0.492487	0.0112358	0.313533	0.979708	0.812465	0.511887	0.490296	0.150987	0.460961	0.707489	0.790507	0.393606	-0.0410549	0.008781	0.659075	0.000132334	0.00297124	0.240647	0.0144914	0.958443	0.135723	7.53632e-17	1.41895e-06	0.0105572	0.0150026	0.481278	0.0233872	0.000110404	4.29716e-06	0.0570455	0.848941	--	negatively light-regulated protein [Zea mays]	-	-	-	-	-	-	-	-
LOC_Os01g14810	black	2755.65	593.19	-0.58975	0.00508241	-0.667322	-0.636968	-0.303266	0.590451	0.117476	0.329055	0.98705	0.718192	0.593695	0.435535	0.0246765	0.356831	0.752672	0.764626	0.387214	-0.103398	0.00242094	0.981196	0.000367791	0.000816534	0.149708	0.00238504	0.584593	0.116399	5.57264e-19	7.74715e-05	0.00222476	0.0333959	0.908879	0.0869599	2.20261e-05	1.35766e-05	0.0615715	0.630662	NT5DC3	PREDICTED: 5'-nucleotidase domain-containing protein 4 isoform X1 [Oryza sativa Japonica Group]	-	-	-	-	GO:0009532//plastid stroma	GO:0003824//catalytic activity;GO:0043169//cation binding	-	-
LOC_Os01g14860	black	982.89	211.781	-0.298074	0.282371	-0.531483	-0.329243	-0.182499	0.616433	0.180844	0.359887	0.795452	0.600395	0.788369	0.652132	0.0365305	0.171333	0.493439	0.456746	0.203018	-0.133882	0.157155	0.181262	0.00752417	0.116178	0.393364	0.00133779	0.397741	0.0840989	3.38743e-06	0.00192259	4.7537e-06	0.000554134	0.865431	0.423425	0.0142736	0.0248535	0.341379	0.532833	ASK1	PREDICTED: shaggy-related protein kinase alpha [Oryza sativa Japonica Group]	-	-	-	-	-	GO:0004672//protein kinase activity;GO:0032550//purine ribonucleoside binding	GO:0006464//cellular protein modification process;GO:0006796//phosphate-containing compound metabolic process	-
LOC_Os01g14932	black	1250.43	408.815	-0.218858	0.424062	-0.510971	-0.192605	-0.0397891	0.324513	-0.0483943	0.481505	0.783463	0.826146	0.750412	0.852434	0.274879	0.414846	0.237467	0.488666	0.161418	0.0581211	0.3042	0.0389057	0.0107206	0.367226	0.853549	0.121832	0.822323	0.0172045	5.96717e-06	6.60082e-07	2.40643e-05	1.23754e-07	0.193618	0.0438308	0.263858	0.0153924	0.451132	0.787343	ALE2	PREDICTED: receptor-like protein kinase ANXUR1 [Oryza sativa Japonica Group]	-	-	-	-	GO:0016020//membrane	GO:0004672//protein kinase activity;GO:0032550//purine ribonucleoside binding	GO:0006464//cellular protein modification process;GO:0006796//phosphate-containing compound metabolic process	-
LOC_Os01g15350	black	1153.9	260.891	0.665117	0.171722	0.507669	0.693741	0.417999	-0.624033	-0.306983	-0.339327	-0.829402	-0.615615	-0.506024	-0.282017	0.150421	-0.139522	-0.585566	-0.459655	0.00739964	-0.140472	0.00039089	0.422356	0.011327	0.000170246	0.0420935	0.00111882	0.144532	0.104768	5.44827e-07	0.00136339	0.0116395	0.181834	0.482943	0.515551	0.00264479	0.0238338	0.972625	0.512665	Os01g0257400	PREDICTED: zinc finger CCCH domain-containing protein 5 [Oryza sativa Japonica Group]	-	-	-	-	-	-	-	C3H
LOC_Os01g15470	black	2395.95	535.005	-0.623459	0.0011948	-0.57011	-0.596431	-0.241575	0.514542	0.0830451	0.464238	0.956215	0.845792	0.531868	0.505849	0.0489341	0.4133	0.591564	0.656698	0.144366	0.0491748	0.00113421	0.995579	0.00363059	0.00209685	0.255438	0.0100951	0.699656	0.0222956	3.18975e-13	1.94429e-07	0.00747283	0.0116732	0.820373	0.0447034	0.00232896	0.00049106	0.500927	0.819504	PBL27	PREDICTED: serine/threonine-protein kinase CDL1 isoform X1 [Oryza sativa Japonica Group]	-	-	-	-	-	-	-	-
LOC_Os01g15490	black	2500.61	550.599	-0.672106	-0.0786443	-0.600072	-0.717372	-0.387007	0.605238	0.253504	0.401965	0.964064	0.723512	0.652881	0.43231	-0.132992	0.248961	0.628526	0.644888	0.19077	-0.0185224	0.000321711	0.714905	0.00193633	7.96471e-05	0.0617222	0.00172663	0.231986	0.0515199	3.76529e-14	6.45812e-05	0.000543331	0.0348778	0.535584	0.240744	0.00100445	0.000668593	0.371895	0.931543	FLAD1	PREDICTED: FAD synthase [Oryza sativa Japonica Group]	-	-	-	-	-	-	GO:0009108//coenzyme biosynthetic process	-
LOC_Os01g15610	black	878.113	89.7756	-0.490222	-0.00839415	-0.54796	-0.517286	-0.225973	0.419992	0.0398337	0.239969	0.804736	0.627821	0.310208	0.303912	0.0724661	0.336637	0.602246	0.639753	0.31086	0.109474	0.01502	0.968948	0.00557165	0.00963531	0.288349	0.0410239	0.853386	0.258709	2.12888e-06	0.00102172	0.140144	0.148798	0.736493	0.107728	0.00184558	0.000761594	0.13927	0.6106	--	PREDICTED: uncharacterized protein LOC4325117 [Oryza sativa Japonica Group]	-	-	-	-	-	-	-	-
LOC_Os01g15900	black	932.794	341.335	-0.372943	0.210911	-0.262007	-0.249358	-0.036343	0.177239	0.010312	0.679567	0.653079	0.870739	0.714852	0.788366	0.113697	0.401523	-0.0246944	0.306591	-0.227576	0.147308	0.0726693	0.322527	0.216165	0.23997	0.866116	0.407372	0.961858	0.000259842	0.000540503	3.15199e-08	8.66728e-05	4.75428e-06	0.596816	0.0518013	0.908813	0.145071	0.28485	0.492148	CDF2	PREDICTED: cyclic dof factor 2 [Oryza sativa Japonica Group]	-	-	-	-	-	-	-	Dof
LOC_Os01g16170	black	2058.09	535.684	-0.601978	-0.00534629	-0.541178	-0.603209	-0.323058	0.668255	0.272993	0.460759	0.927147	0.680959	0.80899	0.527796	-0.119299	0.18846	0.574524	0.539415	0.118265	-0.0570709	0.00185658	0.98022	0.00631641	0.00180657	0.123611	0.000358385	0.196818	0.0234558	7.52907e-11	0.000249525	1.70669e-06	0.00803134	0.578735	0.377822	0.00332169	0.00652307	0.582053	0.791102	laat-1	PQ loop repeat family protein [Zea mays]	-	-	-	-	-	-	-	-
LOC_Os01g16220	black	420.615	116.186	0.521682	0.223195	0.526885	0.640443	0.313924	-0.452621	-0.122988	0.0319131	-0.645916	-0.246929	-0.185228	0.0452283	0.236475	-0.119129	-0.691544	-0.550359	-0.356114	0.476186	0.00893482	0.294474	0.00816098	0.000748482	0.135209	0.0263596	0.566961	0.882317	0.000651207	0.24473	0.386206	0.833784	0.265918	0.579281	0.000182056	0.00532649	0.0876408	0.0186599	SUN2	PREDICTED: protein SAD1/UNC-84 domain protein 1 [Oryza sativa Japonica Group]	-	-	-	-	-	-	-	-
LOC_Os01g16290	black	1738.43	407.159	-0.767906	-0.339983	-0.410897	-0.62107	-0.14983	0.573915	0.0570381	0.366399	0.890749	0.511738	0.364344	0.103661	-0.111747	0.319023	0.82397	0.75741	0.388291	-0.15467	1.18303e-05	0.104056	0.0460858	0.00120022	0.484682	0.00336296	0.79122	0.0782406	5.45866e-09	0.0105836	0.0800546	0.629788	0.603164	0.128642	7.48718e-07	1.82416e-05	0.0607903	0.47052	GYRB	PREDICTED: DNA gyrase subunit B, chloroplastic/mitochondrial [Oryza sativa Japonica Group]	-	-	-	-	GO:0043232//intracellular non-membrane-bounded organelle	GO:0003676//nucleic acid binding;GO:0008094//DNA-dependent ATPase activity;GO:0016853//isomerase activity;GO:0032550//purine ribonucleoside binding	GO:0006259//DNA metabolic process	-
LOC_Os01g16350	black	1462.47	276.326	0.385106	-0.0687351	0.81937	0.73736	0.566059	-0.629929	-0.334343	0.104783	-0.804489	-0.402752	-0.416787	-0.224832	0.202465	-0.0338737	-0.750672	-0.595127	-0.452035	0.224194	0.0631229	0.749625	9.71955e-07	3.94231e-05	0.00393501	0.000970887	0.110299	0.626066	2.156e-06	0.0510223	0.0427552	0.290856	0.342722	0.875141	2.38214e-05	0.00215702	0.0265796	0.292262	HMGCL	PREDICTED: hydroxymethylglutaryl-CoA lyase, mitochondrial [Oryza sativa Japonica Group]	Metabolism;Cellular Processes;Metabolism;Metabolism;Metabolism	Global and overview maps;Transport and catabolism;Amino acid metabolism;Carbohydrate metabolism;Lipid metabolism	ko01100//Metabolic pathways;ko04146//Peroxisome;ko00280//Valine, leucine and isoleucine degradation;ko00650//Butanoate metabolism;ko00072//Synthesis and degradation of ketone bodies	K01640;K01640;K01640;K01640;K01640	GO:0044429//mitochondrial part	GO:0016833//oxo-acid-lyase activity;GO:0043169//cation binding	-	-
LOC_Os01g16414	black	2451.13	524.066	-0.574825	-0.00209164	-0.628223	-0.567118	-0.212242	0.577771	0.0312642	0.33172	0.968965	0.726581	0.506511	0.40007	0.114416	0.410268	0.782762	0.771796	0.407738	-0.0664579	0.00330151	0.992261	0.00101184	0.0038534	0.319412	0.00310897	0.884694	0.113295	7.67779e-15	5.80363e-05	0.0115464	0.0527343	0.594482	0.0464529	6.16119e-06	1.00191e-05	0.0479538	0.757674	ARP6	PREDICTED: actin-related protein 6 [Oryza sativa Japonica Group]	-	-	-	-	-	-	-	-
LOC_Os01g16540	black	614.983	211.481	0.565779	0.357129	0.472605	0.624383	0.299703	-0.679445	-0.194115	0.0399853	-0.656816	-0.138144	-0.153376	0.190004	0.224069	-0.0151631	-0.886679	-0.511992	-0.396857	0.251232	0.00395681	0.0866779	0.0196949	0.00110955	0.154792	0.000260763	0.363409	0.852834	0.000489515	0.519748	0.474284	0.373856	0.29254	0.943937	8.00457e-09	0.0105387	0.0548445	0.236339	ECR1	PREDICTED: NEDD8-activating enzyme E1 catalytic subunit [Oryza sativa Japonica Group]	Genetic Information Processing	Folding, sorting and degradation	ko04120//Ubiquitin mediated proteolysis	K10686	-	-	-	-
LOC_Os01g17010	black	1244.64	467.046	-0.310974	0.3174	-0.394129	-0.250283	-0.0734658	0.266064	0.0214246	0.604057	0.727279	0.85771	0.836358	0.857739	0.155025	0.378902	0.0725127	0.372828	-0.0805596	0.0511425	0.139117	0.130707	0.0566867	0.238172	0.732986	0.208876	0.920847	0.00177277	5.66307e-05	8.5083e-08	3.56686e-07	8.4901e-08	0.469488	0.0678635	0.73633	0.0727644	0.708255	0.812404	ALA1	PREDICTED: phospholipid-transporting ATPase 1 [Oryza sativa Japonica Group]	-	-	-	-	-	-	-	-
LOC_Os01g17150	black	2348.1	287.096	-0.609247	-0.0965764	-0.652199	-0.657174	-0.26683	0.449742	0.00427835	0.228799	0.940317	0.651569	0.379675	0.258801	0.0492533	0.438175	0.81117	0.885535	0.557415	-0.163271	0.00157756	0.653489	0.000553161	0.000484851	0.20752	0.0274536	0.98417	0.282199	8.9351e-12	0.000562387	0.0672586	0.222042	0.81922	0.0322209	1.52068e-06	8.89054e-09	0.00465724	0.445882	--	PREDICTED: 50S ribosomal protein 5, chloroplastic [Oryza sativa Japonica Group]	-	-	-	-	-	-	-	-
LOC_Os01g17390	black	2294.79	229.727	-0.604163	0.0028078	-0.574015	-0.577991	-0.195319	0.385592	-0.0116927	0.440554	0.942872	0.855074	0.482445	0.491438	0.0938159	0.491533	0.553839	0.736546	0.253045	0.0095777	0.0017686	0.989611	0.00335612	0.00309496	0.360382	0.0627622	0.956755	0.0311899	5.58941e-12	1.0279e-07	0.0169571	0.0147343	0.662814	0.014712	0.00498696	4.06174e-05	0.23286	0.964572	At2g26850	PREDICTED: F-box protein At2g32560 [Oryza sativa Japonica Group]	-	-	-	-	-	-	-	-
LOC_Os01g17430	black	599.768	170.36	0.458068	0.286515	0.612985	0.674002	0.400795	-0.430866	-0.100159	0.275946	-0.582905	-0.149112	0.0749733	0.2878	0.116416	-0.114881	-0.860893	-0.622655	-0.53984	0.22115	0.0243858	0.174668	0.0014486	0.000304892	0.0522676	0.0355582	0.641462	0.191823	0.00279617	0.486804	0.727708	0.172655	0.588011	0.592974	6.73745e-08	0.00115608	0.00647282	0.299036	Os01g0281400	PREDICTED: coatomer subunit beta-2 [Oryza sativa Japonica Group]	-	-	-	-	-	-	-	-
LOC_Os01g18320	black	1275.17	440.731	-0.284837	0.326523	-0.579314	-0.361028	-0.256064	0.439219	0.150834	0.389822	0.796586	0.719284	0.815483	0.756949	0.111646	0.228923	0.274294	0.432361	0.139821	0.0669293	0.177317	0.119406	0.00301196	0.0830496	0.227144	0.0317653	0.481727	0.0596928	3.20469e-06	7.46555e-05	1.20496e-06	1.85829e-05	0.603495	0.281932	0.194606	0.0348539	0.514642	0.756006	PPOX1	PREDICTED: protoporphyrinogen oxidase, chloroplastic [Oryza sativa Japonica Group]	Metabolism;Metabolism;Metabolism	Global and overview maps;Global and overview maps;Metabolism of cofactors and vitamins	ko01100//Metabolic pathways;ko01110//Biosynthesis of secondary metabolites;ko00860//Porphyrin and chlorophyll metabolism	K00231;K00231;K00231	-	GO:0003824//catalytic activity	GO:0006778//porphyrin-containing compound metabolic process;GO:0044710//single-organism metabolic process	-
LOC_Os01g18840	black	1792.58	437.787	-0.591984	-0.136643	-0.624238	-0.63158	-0.234346	0.47195	-0.0239694	0.165916	0.879973	0.603413	0.245283	0.149137	0.0767904	0.439152	0.87027	0.829787	0.495934	-0.134793	0.00230812	0.524339	0.00111338	0.000932582	0.270373	0.0198891	0.911479	0.438445	1.45855e-08	0.00179837	0.24799	0.486727	0.721362	0.0317943	3.27264e-08	5.3246e-07	0.0137159	0.530022	NEAP2	Os01g0292700 [Oryza sativa Japonica Group]	-	-	-	-	-	-	-	-
LOC_Os01g18850	black	1395.84	262.108	-0.752809	-0.218501	-0.211651	-0.451523	0.00644591	0.533722	0.04527	0.722567	0.834369	0.776393	0.600726	0.431995	-0.0477934	0.376332	0.463757	0.459795	-0.165295	0.0777893	2.19078e-05	0.30501	0.320792	0.0267726	0.976153	0.00722953	0.833633	6.67237e-05	4.03425e-07	8.19834e-06	0.00190861	0.0350254	0.824496	0.069906	0.0224533	0.0237856	0.440187	0.717881	SPL1	PREDICTED: squamosa promoter-binding-like protein 1 isoform X3 [Oryza sativa Japonica Group]	-	-	-	-	-	-	-	SBP
LOC_Os01g19140	black	2328.27	679.768	-0.558911	0.0851289	-0.55372	-0.539881	-0.241291	0.525059	0.137839	0.516844	0.939157	0.83475	0.761484	0.635155	0.0268747	0.347455	0.482452	0.588958	0.116292	0.0295567	0.00452477	0.692473	0.00499826	0.00646797	0.256015	0.008426	0.520679	0.00970819	1.09829e-11	3.94066e-07	1.54592e-05	0.000854112	0.900799	0.0961915	0.0169552	0.002462	0.588411	0.890954	GCP1	Os01g0295900, partial [Oryza sativa Japonica Group]	-	-	-	-	-	-	-	-
LOC_Os01g19450	black	615.572	102.174	-0.0431629	0.496507	-0.541679	0.00214926	0.0819379	0.320867	-0.228074	0.276074	0.698283	0.66555	0.530069	0.723135	0.532115	0.435346	0.362469	0.509784	0.394495	0.133933	0.841278	0.0135903	0.00625873	0.992048	0.703482	0.126324	0.28377	0.19161	0.000147935	0.000386257	0.00771546	6.54273e-05	0.00744009	0.0334814	0.0817383	0.0109354	0.0564372	0.532673	ACLB-1	PREDICTED: ATP-citrate synthase beta chain protein 1 [Oryza sativa Japonica Group]	Metabolism;Metabolism;Metabolism	Global and overview maps;Global and overview maps;Carbohydrate metabolism	ko01100//Metabolic pathways;ko01110//Biosynthesis of secondary metabolites;ko00020//Citrate cycle (TCA cycle)	K01648;K01648;K01648	-	-	-	-
LOC_Os01g19480	black	1482.09	294.368	0.803169	0.333011	0.413548	0.725885	0.227861	-0.52109	-0.145624	-0.402698	-0.858782	-0.592951	-0.439255	-0.162443	0.278956	-0.291907	-0.68322	-0.660633	-0.144269	0.298024	2.30641e-06	0.111813	0.0445624	5.94665e-05	0.284231	0.00902674	0.497165	0.0510561	7.87031e-08	0.00226069	0.0317497	0.448224	0.186824	0.166338	0.000233523	0.000441774	0.501218	0.157229	ACBP4	PREDICTED: acyl-CoA-binding domain-containing protein 4 [Oryza sativa Japonica Group]	-	-	-	-	-	-	-	-
LOC_Os01g19610	black	2459.2	583.089	-0.600503	0.0180484	-0.603341	-0.610769	-0.274954	0.513262	0.115798	0.426715	0.961749	0.796317	0.62226	0.519501	0.00407115	0.359571	0.572994	0.670235	0.218955	-0.0189035	0.00191805	0.933291	0.00180124	0.00152392	0.193491	0.0103158	0.590008	0.0375717	7.40279e-14	3.24717e-06	0.00116693	0.00927696	0.984937	0.0843919	0.00342619	0.000339097	0.30398	0.930138	--	PREDICTED: UPF0481 protein At3g47200 [Oryza sativa Japonica Group]	-	-	-	-	-	-	-	-
LOC_Os01g19970	black	1211.61	131.928	-0.481883	0.0214107	-0.513574	-0.426867	-0.0851074	0.275998	-0.118482	0.359919	0.845989	0.656913	0.546694	0.437267	0.160976	0.482308	0.540891	0.804824	0.532306	-0.126807	0.0171045	0.920898	0.0102617	0.0374968	0.692548	0.191738	0.581356	0.08407	1.91904e-07	0.000488249	0.00570476	0.0326214	0.452389	0.016993	0.00634967	2.11933e-06	0.0074148	0.554888	P	PREDICTED: myb-related protein P [Oryza sativa Japonica Group]	Organismal Systems	Environmental adaptation	ko04626//Plant-pathogen interaction	K09422	-	-	-	MYB
LOC_Os01g20110	black	704.734	100.866	-0.460715	0.0397105	-0.26378	-0.254303	0.114055	0.0144168	-0.284271	0.596675	0.69862	0.798193	0.47976	0.539269	0.281957	0.696565	0.300274	0.723973	0.247534	-0.118961	0.0234705	0.853835	0.212959	0.230467	0.595654	0.946693	0.178218	0.00208573	0.000146385	2.96069e-06	0.0176712	0.00654051	0.181931	0.000156053	0.153969	6.35586e-05	0.243539	0.579819	At4g37920	endoribonuclease E-like protein [Oryza sativa Japonica Group]	-	-	-	-	-	-	-	-
LOC_Os01g20120	black	2481.11	521.68	-0.655117	-0.13372	-0.622678	-0.668739	-0.252243	0.497127	0.0141221	0.274232	0.952518	0.672762	0.367817	0.247616	0.0346019	0.44788	0.840592	0.862701	0.476705	-0.172715	0.000512153	0.533332	0.00115545	0.000353581	0.234396	0.0134556	0.947781	0.194712	7.64626e-13	0.000315799	0.077007	0.243378	0.872477	0.0281801	2.72975e-07	5.886e-08	0.0185135	0.419639	--	PREDICTED: uncharacterized protein LOC4327756 isoform X1 [Oryza sativa Japonica Group]	-	-	-	-	-	-	-	-
LOC_Os01g20890	black	132.935	22.7149	-0.431835	-0.270981	0.024798	0.0410849	0.482209	0.286817	-0.432752	0.345791	0.450386	0.237014	-0.00329332	-0.0352722	0.246204	0.437657	0.575839	0.465729	0.279797	-0.150457	0.0351005	0.200268	0.908432	0.848832	0.017019	0.174193	0.0346716	0.0979035	0.0272059	0.264797	0.987815	0.870027	0.246163	0.0324486	0.00323411	0.021813	0.185444	0.482838	--	unnamed protein product [Oryza sativa Japonica Group]	-	-	-	-	-	-	-	-
LOC_Os01g20894	black	918.884	231.784	-0.543254	-0.112111	-0.513347	-0.600554	-0.392049	0.88901	0.416129	0.213909	0.787872	0.369553	0.570007	0.228795	-0.248746	-0.0811212	0.739811	0.34822	0.0742562	-0.0817056	0.00608007	0.601978	0.010301	0.00191588	0.0581231	6.44024e-09	0.0431177	0.315535	4.86558e-06	0.0755168	0.00363806	0.282209	0.241164	0.706309	3.60116e-05	0.095412	0.730217	0.704286	--	unknown protein [Oryza sativa Japonica Group]	-	-	-	-	-	-	-	-
LOC_Os01g20900	black	1514.61	383.182	-0.573173	-0.0373971	-0.562725	-0.605993	-0.368267	0.813002	0.330231	0.323152	0.883427	0.580105	0.611742	0.375162	-0.112309	0.0895751	0.715572	0.45427	0.0838778	0.110223	0.00341378	0.862268	0.00420153	0.00169766	0.0766184	1.37854e-06	0.115023	0.123495	1.07567e-08	0.00296326	0.00149044	0.070851	0.601332	0.677235	8.4613e-05	0.025749	0.696783	0.608147	PTI1	Os01g0310800 [Oryza sativa Japonica Group]	-	-	-	-	-	-	-	-
LOC_Os01g21160	black	934.721	183.305	0.619938	0.2119	0.533543	0.67943	0.406765	-0.466836	-0.17433	-0.222521	-0.790009	-0.561556	-0.331229	-0.153318	0.0168829	-0.24541	-0.644329	-0.610147	-0.250824	-0.212378	0.00123264	0.320211	0.00725273	0.000260877	0.0485408	0.0214599	0.415235	0.295975	4.39987e-06	0.00429846	0.113863	0.474453	0.93759	0.247738	0.000678226	0.00154566	0.237126	0.319095	BCE2	PREDICTED: lipoamide acyltransferase component of branched-chain alpha-keto acid dehydrogenase complex, mitochondrial [Oryza sativa Japonica Group]	Metabolism;Metabolism;Metabolism;Metabolism	Global and overview maps;Global and overview maps;Amino acid metabolism;Carbohydrate metabolism	ko01100//Metabolic pathways;ko01110//Biosynthesis of secondary metabolites;ko00280//Valine, leucine and isoleucine degradation;ko00640//Propanoate metabolism	K09699;K09699;K09699;K09699	GO:0044429//mitochondrial part	GO:0030523//dihydrolipoamide S-acyltransferase activity;GO:0046914//transition metal ion binding	GO:0006631//fatty acid metabolic process;GO:0009746//response to hexose;GO:0035337//fatty-acyl-CoA metabolic process	-
LOC_Os01g21250	black	1167.53	273.172	-0.596051	-0.156402	-0.556809	-0.654072	-0.364214	0.687644	0.283254	0.204667	0.837865	0.440841	0.565408	0.203455	-0.194046	0.0749254	0.725115	0.554387	0.275481	-0.0693303	0.00211421	0.465503	0.00471181	0.000526533	0.0801705	0.000204785	0.179843	0.337387	3.24584e-07	0.0310676	0.00398587	0.340317	0.363583	0.727876	6.1086e-05	0.00493516	0.192605	0.747526	--	PREDICTED: late embryogenesis abundant protein Lea5-D [Oryza sativa Japonica Group]	-	-	-	-	-	-	-	-
LOC_Os01g21420	black	1223.85	464.411	-0.529678	0.0506512	-0.408847	-0.530594	-0.331927	0.532909	0.337273	0.553042	0.783514	0.725076	0.820556	0.627095	-0.159871	0.123812	0.250795	0.309458	-0.177737	0.141592	0.00776911	0.814175	0.0472915	0.00764402	0.113057	0.00733534	0.107023	0.00506303	5.95319e-06	6.11695e-05	9.09384e-07	0.00103974	0.455537	0.564348	0.237183	0.141156	0.406034	0.509276	SR30	PREDICTED: serine/arginine-rich-splicing factor SR34-like isoform X1 [Oryza brachyantha]	Genetic Information Processing	Transcription	ko03040//Spliceosome	K12890	-	GO:0097159//organic cyclic compound binding	-	-
LOC_Os01g21610	black	1257.48	260.87	-0.664287	-0.158579	-0.380652	-0.492334	-0.0860926	0.447338	-0.0089617	0.495308	0.852982	0.748158	0.361913	0.329538	0.0698854	0.417693	0.57512	0.622729	0.124694	0.213302	0.000399914	0.459237	0.0664998	0.0145265	0.68916	0.0283948	0.966849	0.0138541	1.19116e-07	2.62602e-05	0.082242	0.115833	0.745569	0.0422601	0.00328175	0.00115404	0.561552	0.316944	ABC1	PREDICTED: aarF domain-containing protein kinase 4 [Oryza sativa Japonica Group]	-	-	-	-	-	-	-	-
LOC_Os01g21820	black	2764.55	520.038	-0.634694	-0.0680564	-0.658473	-0.677097	-0.308155	0.566613	0.10584	0.300652	0.984101	0.689458	0.51818	0.351121	-0.0105201	0.360852	0.780615	0.796428	0.420676	-0.12392	0.000863909	0.752021	0.000468268	0.000279063	0.142926	0.00389219	0.622568	0.153426	5.25263e-18	0.000193921	0.00948929	0.0924992	0.961089	0.0832108	6.79111e-06	3.22957e-06	0.0406616	0.564006	SECA1	PREDICTED: protein translocase subunit SECA1, chloroplastic [Oryza sativa Japonica Group]	Genetic Information Processing	Folding, sorting and degradation	ko03060//Protein export	K03070	-	-	-	-
LOC_Os01g22230	black	1299.62	296.545	0.627891	0.108906	0.270819	0.270592	-0.165093	-0.48716	0.176617	-0.629841	-0.859389	-0.720043	-0.496867	-0.43075	-0.215377	-0.497931	-0.582682	-0.609174	-0.157371	-0.0746466	0.00101998	0.612466	0.200549	0.200941	0.440752	0.01576	0.409046	0.00097296	7.52832e-08	7.27534e-05	0.0135121	0.0356132	0.312147	0.0132825	0.00280914	0.00158018	0.462708	0.728851	PER1	PREDICTED: peroxidase 1 [Oryza sativa Japonica Group]	Metabolism;Metabolism;Metabolism	Global and overview maps;Global and overview maps;Biosynthesis of other secondary metabolites	ko01100//Metabolic pathways;ko01110//Biosynthesis of secondary metabolites;ko00940//Phenylpropanoid biosynthesis	K00430;K00430;K00430	-	-	-	-
LOC_Os01g22430	black	891.914	222.175	-0.567028	-0.0787798	-0.40234	-0.422706	-0.134063	0.636726	0.104581	0.440209	0.809447	0.634272	0.504595	0.378586	0.0690756	0.236855	0.565256	0.413676	-0.0011829	0.221188	0.0038603	0.714434	0.0512821	0.0396016	0.532272	0.000821472	0.626736	0.031338	1.66605e-06	0.000872957	0.0119169	0.0681121	0.748424	0.265126	0.0039979	0.0444899	0.995623	0.298951	--	PREDICTED: F-box protein At5g25290 [Oryza sativa Japonica Group]	-	-	-	-	-	-	-	-
LOC_Os01g22510	black	2601.91	279.262	-0.622615	-0.0674537	-0.644	-0.642039	-0.254568	0.506268	0.0291432	0.299034	0.970443	0.715949	0.459373	0.334162	0.060082	0.430425	0.780539	0.833826	0.44877	-0.0858626	0.00115716	0.754151	0.000683939	0.000718901	0.229965	0.0115929	0.892471	0.155759	4.5212e-15	8.35501e-05	0.0239311	0.110505	0.780337	0.0357679	6.8145e-06	4.17079e-07	0.0278311	0.689951	--	cyclase/dehydrase [Zea mays]	-	-	-	-	-	-	-	-
LOC_Os01g22520	black	1713.95	372.737	-0.650786	-0.168091	-0.555481	-0.653221	-0.29374	0.591616	0.158168	0.27372	0.903533	0.548221	0.41186	0.227327	-0.112257	0.234496	0.74071	0.688056	0.371208	-0.0693859	0.000574028	0.432381	0.00483322	0.000538486	0.16357	0.00232638	0.460416	0.195579	1.47638e-09	0.00554452	0.0455279	0.285393	0.601503	0.270056	3.48273e-05	0.000202273	0.0741163	0.74733	LPD1	PREDICTED: dihydrolipoyl dehydrogenase 1, mitochondrial [Oryza sativa Japonica Group]	Metabolism;Metabolism;Metabolism;Metabolism;Metabolism;Metabolism;Metabolism;Metabolism;Metabolism;Metabolism	Global and overview maps;Global and overview maps;Global and overview maps;Carbohydrate metabolism;Carbohydrate metabolism;Carbohydrate metabolism;Amino acid metabolism;Carbohydrate metabolism;Amino acid metabolism;Carbohydrate metabolism	ko01100//Metabolic pathways;ko01110//Biosynthesis of secondary metabolites;ko01200//Carbon metabolism;ko00010//Glycolysis / Gluconeogenesis;ko00620//Pyruvate metabolism;ko00630//Glyoxylate and dicarboxylate metabolism;ko00260//Glycine, serine and threonine metabolism;ko00020//Citrate cycle (TCA cycle);ko00280//Valine, leucine and isoleucine degradation;ko00640//Propanoate metabolism	K00382;K00382;K00382;K00382;K00382;K00382;K00382;K00382;K00382;K00382	-	GO:0000166//nucleotide binding;GO:0016651//oxidoreductase activity, acting on NAD(P)H;GO:0016723//oxidoreductase activity, oxidizing metal ions, NAD or NADP as acceptor;GO:0046914//transition metal ion binding	GO:0019725//cellular homeostasis;GO:0044710//single-organism metabolic process;GO:0061687//detoxification of inorganic compound	-
LOC_Os01g22550	black	1022.2	100.934	-0.714181	-0.285404	-0.203176	-0.367248	0.1258	0.389968	-0.169009	0.591937	0.807607	0.606316	0.393341	0.243651	0.0995384	0.520015	0.644378	0.712256	0.288673	-0.00134306	8.86333e-05	0.176419	0.340995	0.0775002	0.558058	0.0595886	0.429835	0.00231043	1.83496e-06	0.00168539	0.057228	0.251252	0.643539	0.00919538	0.000677367	9.44718e-05	0.171299	0.995031	GALT3	PREDICTED: probable beta-1,3-galactosyltransferase 16 [Oryza sativa Japonica Group]	-	-	-	-	-	-	-	-
LOC_Os01g22990	black	1022.22	335.678	-0.469132	-0.14114	-0.58616	-0.555274	-0.27092	0.664744	0.108305	-0.0167331	0.745839	0.330312	0.143194	-0.013412	-0.00273421	0.182597	0.96457	0.645754	0.490663	-0.134407	0.0207428	0.510644	0.00261202	0.00485232	0.200373	0.000394923	0.614439	0.938143	2.8703e-05	0.114927	0.504447	0.950403	0.989883	0.393107	3.22969e-14	0.000653919	0.014916	0.53121	--	PREDICTED: prostatic spermine-binding protein [Oryza sativa Japonica Group]	-	-	-	-	-	-	-	-
LOC_Os01g23590	black	1905.25	569.259	-0.55438	0.0759925	-0.444012	-0.430186	-0.134118	0.587532	0.1189	0.591711	0.911018	0.787568	0.758916	0.636723	0.0487857	0.328754	0.498449	0.530019	0.0631191	0.00682434	0.00493588	0.724146	0.029739	0.0358821	0.532104	0.0025375	0.580016	0.00232167	6.29275e-10	4.93527e-06	1.71653e-05	0.000821531	0.820909	0.116755	0.0131719	0.00772235	0.769519	0.974753	smek1	PREDICTED: serine/threonine-protein phosphatase 4 regulatory subunit 3B isoform X1 [Oryza sativa Japonica Group]	-	-	-	-	-	-	-	-
LOC_Os01g23620	black	1989.96	409.482	-0.647548	-0.0734412	-0.391792	-0.418256	0.0112395	0.473576	-0.0834332	0.59529	0.932038	0.805482	0.567636	0.479237	0.151819	0.501256	0.600784	0.707389	0.232338	0.0694831	0.000624397	0.733073	0.0583032	0.0419544	0.95843	0.0194097	0.698316	0.0021494	3.58741e-11	2.04877e-06	0.00381406	0.0178134	0.478837	0.0125859	0.00190621	0.000110763	0.274616	0.746987	SAR1A	PREDICTED: GTP-binding protein SAR1A [Oryza sativa Japonica Group]	Genetic Information Processing	Folding, sorting and degradation	ko04141//Protein processing in endoplasmic reticulum	K07953	GO:0043231//intracellular membrane-bounded organelle	GO:0032550//purine ribonucleoside binding	GO:0015031//protein transport	-
LOC_Os01g23640	black	1400.31	168.42	-0.38023	0.172168	-0.552957	-0.293624	0.0588724	0.346738	-0.256116	0.334563	0.859861	0.724948	0.414218	0.492567	0.330832	0.605246	0.683088	0.819376	0.520351	-0.202369	0.0668267	0.421133	0.00507121	0.163745	0.784657	0.0969269	0.227046	0.110051	7.27167e-08	6.14429e-05	0.0441836	0.0144728	0.114323	0.0017263	0.000234432	9.71648e-07	0.00914234	0.342958	AMSH3	PREDICTED: AMSH-like ubiquitin thioesterase 3 [Oryza sativa Japonica Group]	Cellular Processes	Transport and catabolism	ko04144//Endocytosis	K11866	-	-	-	-
LOC_Os01g23680	black	2325.61	536.758	-0.586455	-0.0662008	-0.700618	-0.700143	-0.395915	0.69844	0.222954	0.167363	0.942832	0.569363	0.465988	0.264406	-0.085004	0.192926	0.832468	0.682084	0.386097	-0.0649279	0.00259585	0.758584	0.000137492	0.000139561	0.0554757	0.000147213	0.295011	0.434406	5.63073e-12	0.00368519	0.0217301	0.211835	0.692903	0.366413	4.53116e-07	0.000241448	0.0623897	0.763096	--	cysteine sulfinate desulfinase/cysteine desulfurase and related enzymes [Zea mays]	-	-	-	-	-	-	-	-
LOC_Os01g23740	black	632.745	77.3923	-0.42447	0.0489976	-0.125938	-0.0153326	0.396981	0.135223	-0.42799	0.674536	0.688033	0.756143	0.427326	0.52439	0.418655	0.71851	0.3839	0.682385	0.265604	0.00989765	0.0386982	0.820144	0.557625	0.943312	0.0547616	0.5287	0.0369439	0.000300288	0.00020241	1.91931e-05	0.0372697	0.00852484	0.0417391	7.66422e-05	0.0640242	0.000239321	0.209695	0.963389	PDIL2-2	PREDICTED: protein disulfide isomerase-like 2-2 [Oryza sativa Japonica Group]	Genetic Information Processing	Folding, sorting and degradation	ko04141//Protein processing in endoplasmic reticulum	K09584	-	-	-	-
LOC_Os01g25010	black	1131.64	179.65	-0.459841	0.041362	-0.456336	-0.374636	0.035373	0.0109142	-0.343237	0.396282	0.769259	0.839993	0.287381	0.416961	0.350073	0.773967	0.489385	0.891828	0.452076	-0.122604	0.0237696	0.847824	0.025	0.071279	0.869659	0.959632	0.100576	0.055229	1.11697e-05	2.83626e-07	0.17331	0.0426595	0.0935439	9.11906e-06	0.0152194	4.91974e-09	0.026564	0.568181	SRG1	PREDICTED: protein SRG1 isoform X1 [Oryza sativa Japonica Group]	-	-	-	-	-	-	-	-
LOC_Os01g25386	black	2255.71	630.631	-0.604595	0.0172369	-0.538969	-0.573384	-0.242073	0.499512	0.123625	0.499864	0.941472	0.793917	0.692136	0.56635	-0.0147383	0.349584	0.501797	0.629227	0.160291	-0.0310369	0.00175163	0.936284	0.00657629	0.00339929	0.25443	0.0129475	0.56494	0.0128738	7.24646e-12	3.64951e-06	0.000178804	0.00391244	0.945506	0.0940347	0.0124754	0.000987561	0.454339	0.885527	ABCC4	PREDICTED: ABC transporter C family member 4 [Oryza sativa Japonica Group]	Environmental Information Processing	Membrane transport	ko02010//ABC transporters	K05665	-	-	-	-
LOC_Os01g25440	black	735.234	161.003	0.456827	-0.0175804	0.592981	0.683159	0.522313	-0.721758	-0.476186	-0.182659	-0.748633	-0.494897	-0.569746	-0.355999	0.31218	0.0701878	-0.538839	-0.312876	0.00530553	0.108898	0.0248247	0.935017	0.00225925	0.00023394	0.00883785	6.8607e-05	0.0186599	0.392941	2.57833e-05	0.0139455	0.00365708	0.087751	0.13751	0.744504	0.00659185	0.136589	0.980371	0.61249	TPK2	PREDICTED: thiamine pyrophosphokinase 2 isoform X1 [Oryza sativa Japonica Group]	Metabolism;Metabolism	Global and overview maps;Metabolism of cofactors and vitamins	ko01100//Metabolic pathways;ko00730//Thiamine metabolism	K00949;K00949	-	GO:0019842//vitamin binding;GO:0032550//purine ribonucleoside binding	GO:0009108//coenzyme biosynthetic process;GO:0042723//thiamine-containing compound metabolic process	-
LOC_Os01g25484	black	1088.71	230.812	-0.790478	-0.367334	-0.323299	-0.688177	-0.309511	0.578744	0.279564	0.451227	0.810943	0.536754	0.40413	0.147166	-0.253491	0.159438	0.608296	0.539414	0.0960216	0.0929613	4.30322e-06	0.0774255	0.123316	0.000201539	0.141085	0.00304752	0.185826	0.026885	1.53914e-06	0.0068458	0.050159	0.492571	0.23201	0.456774	0.00161189	0.0065232	0.655359	0.665711	Os01g0357100	PREDICTED: ferredoxin--nitrite reductase, chloroplastic [Oryza sativa Japonica Group]	Metabolism	Energy metabolism	ko00910//Nitrogen metabolism	K00366	GO:0009536//plastid	GO:0016664//oxidoreductase activity, acting on other nitrogenous compounds as donors, iron-sulfur protein as acceptor;GO:0043169//cation binding;GO:0046906//tetrapyrrole binding;GO:0051536//iron-sulfur cluster binding	GO:0042126//nitrate metabolic process	-
LOC_Os01g25530	black	1237.03	190.54	-0.52328	-0.00207708	-0.382711	-0.330924	0.129091	0.0188743	-0.400085	0.50366	0.790169	0.855295	0.302036	0.44684	0.352777	0.814249	0.456357	0.858758	0.376827	-0.136001	0.00869098	0.992315	0.0649218	0.114216	0.547723	0.930245	0.0527251	0.0121012	4.36675e-06	1.01187e-07	0.151449	0.0285927	0.0908665	1.28873e-06	0.0249926	7.88364e-08	0.0695092	0.526308	PCMP-H83	PREDICTED: pentatricopeptide repeat-containing protein At1g06140, mitochondrial-like [Oryza brachyantha]	-	-	-	-	-	-	-	-
LOC_Os01g25600	black	2542.32	593.118	-0.627152	-0.118368	-0.674129	-0.697581	-0.327923	0.588771	0.104433	0.197929	0.954303	0.597759	0.408914	0.226799	-0.0221756	0.333987	0.877206	0.818111	0.498639	-0.161156	0.00103833	0.581722	0.000303787	0.000151206	0.117736	0.00247179	0.627227	0.353872	5.05799e-13	0.00203704	0.0472517	0.286542	0.918082	0.110703	1.84919e-08	1.04259e-06	0.0131317	0.451875	LPA1	PREDICTED: protein LOW PSII ACCUMULATION 1, chloroplastic [Oryza sativa Japonica Group]	-	-	-	-	-	-	-	-
LOC_Os01g25990	black	2526.32	304.224	-0.624719	-0.0889536	-0.640798	-0.645945	-0.235138	0.421307	-0.0307994	0.280631	0.956281	0.709527	0.400425	0.300058	0.0796546	0.491013	0.78287	0.893963	0.523429	-0.154954	0.00110068	0.679358	0.000741806	0.000650723	0.26871	0.0403295	0.886397	0.184082	3.13769e-13	0.000103326	0.0525054	0.15428	0.711395	0.0148337	6.13088e-06	3.99152e-09	0.0086685	0.469695	At1g54570	esterase/lipase/thioesterase-like protein [Oryza sativa Japonica Group]	-	-	-	-	-	-	-	-
LOC_Os01g26039	black	2549.78	638.299	-0.587095	0.050202	-0.58982	-0.572007	-0.232468	0.500978	0.0820395	0.467108	0.964566	0.846208	0.639801	0.567104	0.0526274	0.396843	0.54558	0.662032	0.184102	0.0187727	0.00256105	0.815796	0.0024173	0.00349501	0.274341	0.012643	0.703131	0.0213739	3.23375e-14	1.89121e-07	0.000760674	0.00385447	0.807056	0.0548537	0.00582419	0.000425324	0.389151	0.93062	At1g54570	PREDICTED: acyltransferase-like protein At1g54570, chloroplastic [Oryza sativa Japonica Group]	-	-	-	-	-	-	-	-
LOC_Os01g26120	black	1589.7	332.444	-0.499977	0.0764454	-0.549123	-0.489044	-0.173403	0.487976	0.0627231	0.415143	0.892717	0.708192	0.722413	0.540283	0.0425442	0.361421	0.568262	0.684688	0.331923	-0.185211	0.0128501	0.722565	0.00545162	0.0153012	0.417759	0.0155598	0.770927	0.0436649	4.51211e-09	0.000107916	6.70778e-05	0.00642065	0.843526	0.0826902	0.00376687	0.000223623	0.113061	0.386249	Os01g0363300	PREDICTED: CASP-like protein 1E1 [Oryza sativa Japonica Group]	-	-	-	-	GO:0031224//intrinsic component of membrane	-	-	-
LOC_Os01g27150	black	1830.25	419.811	0.455266	0.0222757	0.792554	0.701932	0.40879	-0.519888	-0.097128	0.057065	-0.847386	-0.508069	-0.259684	-0.142549	-0.00298635	-0.284641	-0.87003	-0.775881	-0.574475	0.238766	0.0253856	0.917713	3.8972e-06	0.000131901	0.0473252	0.00921544	0.651632	0.791124	1.74795e-07	0.0112521	0.220414	0.506389	0.98895	0.177628	3.3359e-08	8.38531e-06	0.00332501	0.261177	CUL1	PREDICTED: cullin-1 [Oryza sativa Japonica Group]	Genetic Information Processing;Genetic Information Processing	Folding, sorting and degradation;Folding, sorting and degradation	ko04141//Protein processing in endoplasmic reticulum;ko04120//Ubiquitin mediated proteolysis	K03347;K03347	-	-	-	-
LOC_Os01g27360	black	775.255	270.833	-0.200742	0.372244	-0.45415	-0.315258	-0.24813	0.248114	0.188737	0.434272	0.6286	0.728534	0.871413	0.814852	0.012247	0.198575	-0.00598582	0.289466	-0.0582385	-0.00847792	0.346933	0.0732496	0.025793	0.133469	0.24237	0.242401	0.377108	0.0339703	0.00100268	5.41796e-05	2.9856e-08	1.24719e-06	0.954707	0.352272	0.977854	0.170073	0.786923	0.968638	GSTF1	PREDICTED: probable glutathione S-transferase GSTF1 [Oryza sativa Japonica Group]	Metabolism	Metabolism of other amino acids	ko00480//Glutathione metabolism	K00799	-	-	-	-
LOC_Os01g27520	black	2498.56	518.984	-0.485063	0.122624	-0.700502	-0.548197	-0.248713	0.562039	0.0509817	0.285355	0.966007	0.740411	0.558806	0.491509	0.122009	0.392053	0.736997	0.759541	0.412501	-0.101615	0.0162834	0.56812	0.000137995	0.00554699	0.241228	0.00425817	0.812984	0.176497	2.06174e-14	3.52173e-05	0.00453401	0.0147176	0.570074	0.0581205	3.99511e-05	1.67356e-05	0.0451594	0.636598	SYNC1	PREDICTED: asparagine--tRNA ligase, cytoplasmic 3 [Oryza sativa Japonica Group]	Genetic Information Processing	Translation	ko00970//Aminoacyl-tRNA biosynthesis	K01893	GO:0044424//intracellular part	GO:0004812//aminoacyl-tRNA ligase activity;GO:0032550//purine ribonucleoside binding	GO:0006418//tRNA aminoacylation for protein translation	-
LOC_Os01g27880	black	1743.11	390.976	-0.825237	-0.367127	-0.319466	-0.620378	-0.15877	0.666938	0.171157	0.511981	0.893475	0.549352	0.501643	0.177039	-0.19767	0.238954	0.746006	0.628159	0.170413	-0.0616204	6.95896e-07	0.0776053	0.128083	0.00121994	0.458689	0.000371733	0.423908	0.0105405	4.18857e-09	0.00542831	0.0125068	0.40791	0.354515	0.26079	2.85204e-05	0.00101342	0.425955	0.774852	SPP1	PREDICTED: probable sucrose-phosphatase 1 [Oryza sativa Japonica Group]	Metabolism	Carbohydrate metabolism	ko00500//Starch and sucrose metabolism	K07024	-	GO:0050308//sugar-phosphatase activity	GO:0005985//sucrose metabolic process;GO:0006796//phosphate-containing compound metabolic process	-
LOC_Os01g27940	black	1079.05	210.276	-0.638469	-0.145517	-0.163819	-0.228394	0.278452	0.396834	-0.248522	0.703658	0.810799	0.731381	0.476231	0.423887	0.177068	0.57465	0.538646	0.634919	0.147264	-0.0539069	0.000786525	0.497485	0.444337	0.283076	0.187655	0.05486	0.241601	0.000124865	1.55096e-06	4.8964e-05	0.0186471	0.0389948	0.407831	0.00331323	0.00661503	0.000859107	0.49228	0.802454	CYCL1-1	PREDICTED: cyclin-L1-1 [Oryza sativa Japonica Group]	-	-	-	-	GO:0005911//cell-cell junction	GO:0019900//kinase binding	GO:0006355//regulation of transcription, DNA-templated;GO:0006464//cellular protein modification process;GO:0006970//response to osmotic stress;GO:0009648//photoperiodism;GO:0010374//stomatal complex development;GO:0044763//single-organism cellular process	-
LOC_Os01g28300	black	1375.97	190.068	0.668152	0.245286	0.426951	0.498119	0.00540073	-0.235206	0.26501	-0.366244	-0.834237	-0.705008	-0.178923	-0.158934	-0.233296	-0.646744	-0.700481	-0.86492	-0.434976	-0.0411518	0.000359414	0.247985	0.0374552	0.0132424	0.980019	0.268566	0.210755	0.0783761	4.06712e-07	0.00011959	0.402858	0.458219	0.272586	0.000637482	0.000138086	4.97378e-08	0.0336495	0.848588	--	PREDICTED: F-box protein At5g49610-like [Brachypodium distachyon]	-	-	-	-	-	-	-	-
LOC_Os01g28540	black	1618.68	198.833	-0.555414	-0.0325707	-0.491112	-0.447394	0.0170055	0.1278	-0.313901	0.40562	0.850818	0.844403	0.273945	0.371694	0.299992	0.753749	0.595133	0.905479	0.446518	-0.107367	0.00483942	0.879909	0.0148103	0.0283725	0.937138	0.551767	0.135239	0.0492388	1.38412e-07	2.13125e-07	0.195197	0.0737088	0.154375	2.111e-05	0.00215674	1.19096e-09	0.0287216	0.617529	--	stress regulated protein [Zea mays]	-	-	-	-	-	-	-	-
LOC_Os01g28730	black	1794.42	493.835	-0.521385	0.0678669	-0.58353	-0.567511	-0.347393	0.701219	0.297759	0.393579	0.902202	0.676946	0.754485	0.546456	-0.0804267	0.126929	0.543534	0.460565	0.0873073	0.0809404	0.0089808	0.752691	0.00275995	0.00382352	0.0962554	0.000134911	0.157616	0.0570642	1.7056e-09	0.000280275	2.05038e-05	0.00573016	0.708716	0.554502	0.00604884	0.0235218	0.684993	0.706935	RKF3	PREDICTED: probable LRR receptor-like serine/threonine-protein kinase RKF3 [Oryza sativa Japonica Group]	-	-	-	-	GO:0031224//intrinsic component of membrane	GO:0004674//protein serine/threonine kinase activity;GO:0032550//purine ribonucleoside binding	GO:0006464//cellular protein modification process;GO:0006796//phosphate-containing compound metabolic process;GO:0007165//signal transduction	-
LOC_Os01g28989	black	2421.82	289.096	-0.635526	-0.0922486	-0.586087	-0.578899	-0.142884	0.421699	-0.0978828	0.348414	0.95479	0.757435	0.355433	0.319804	0.14896	0.544571	0.766412	0.859421	0.449333	-0.0630566	0.000846305	0.668131	0.002616	0.00303779	0.505379	0.0401244	0.649093	0.0952156	4.50672e-13	1.82229e-05	0.0882926	0.127657	0.487253	0.00593407	1.25991e-05	7.51042e-08	0.027612	0.769741	--	hypothetical protein OsI_02051 [Oryza sativa Indica Group]	-	-	-	-	-	-	-	-
LOC_Os01g29409	black	2631.14	602.123	-0.728837	-0.161174	-0.527897	-0.658228	-0.242398	0.636734	0.141531	0.449503	0.982389	0.702513	0.56742	0.357122	-0.0834003	0.327581	0.743988	0.704002	0.246265	-0.0874693	5.36027e-05	0.451823	0.00801708	0.000471363	0.253774	0.000821314	0.509462	0.0275459	1.60533e-17	0.000129497	0.00383044	0.0866845	0.69843	0.118142	3.07937e-05	0.000123503	0.246043	0.684437	At4g27340	PREDICTED: tRNA (guanine(37)-N1)-methyltransferase 1 [Oryza sativa Japonica Group]	-	-	-	-	GO:0005739//mitochondrion	GO:0009019//tRNA (guanine-N1-)-methyltransferase activity	GO:0006399//tRNA metabolic process;GO:0032259//methylation	-
LOC_Os01g29469	black	2414.45	519.185	-0.501661	0.0871453	-0.698173	-0.587921	-0.319594	0.605368	0.13708	0.272591	0.961042	0.672212	0.624902	0.469046	0.0521352	0.305011	0.740651	0.735145	0.427944	-0.111758	0.0125032	0.685548	0.00014844	0.00251675	0.127921	0.00172162	0.522998	0.197503	9.02526e-14	0.00032075	0.00109588	0.0207694	0.808828	0.147261	3.49035e-05	4.27463e-05	0.0369664	0.603128	DSPTP1	PREDICTED: dual specificity protein phosphatase 1B [Oryza sativa Japonica Group]	-	-	-	-	-	GO:0004721//phosphoprotein phosphatase activity	GO:0016311//dephosphorylation	-
LOC_Os01g29740	black	2417.01	612.182	-0.633891	-0.0130595	-0.545018	-0.606235	-0.269919	0.568248	0.168937	0.497667	0.957403	0.799974	0.70906	0.534079	-0.0315862	0.322007	0.556523	0.620998	0.14283	0.0233025	0.000881185	0.951706	0.00588517	0.00168847	0.202107	0.00376795	0.430032	0.0133392	2.36962e-13	2.70969e-06	0.00010491	0.00718344	0.883514	0.124908	0.00473773	0.00120227	0.505544	0.913933	--	PREDICTED: uncharacterized protein LOC4325236 [Oryza sativa Japonica Group]	-	-	-	-	-	-	-	-
LOC_Os01g31110	black	2791.67	260.586	-0.619171	-0.00377979	-0.614358	-0.602835	-0.219809	0.461928	0.00706944	0.419721	0.98584	0.825525	0.537124	0.474875	0.0996924	0.489234	0.67335	0.80007	0.34449	-0.0469175	0.001255	0.986015	0.00140356	0.00182164	0.302052	0.0230605	0.973846	0.0411679	1.48065e-18	6.84342e-07	0.00680008	0.0190335	0.643023	0.0152556	0.000310584	2.69666e-06	0.0992575	0.827665	Os01g0495900	PREDICTED: CRS2-associated factor 1, chloroplastic isoform X1 [Oryza sativa Japonica Group]	-	-	-	-	GO:0009536//plastid	-	GO:0006396//RNA processing;GO:0034660//ncRNA metabolic process;GO:0071840//cellular component organization or biogenesis	-
LOC_Os01g31360	black	2777.99	602.573	-0.665094	-0.0515445	-0.579894	-0.631903	-0.248648	0.559672	0.104146	0.456047	0.989103	0.792071	0.620042	0.468551	-0.00413819	0.385157	0.658039	0.709117	0.234313	-0.0308186	0.000391146	0.810955	0.00297618	0.00092525	0.241356	0.00445868	0.628177	0.0251038	8.43146e-20	3.98838e-06	0.00122962	0.0209225	0.984689	0.0630849	0.000473755	0.000104718	0.270442	0.886327	--	protein LNK2 isoform X1 [Aegilops tauschii subsp. tauschii] [Aegilops tauschii]	-	-	-	-	-	-	-	-
LOC_Os01g31370	black	1151.89	139.106	0.548896	0.0578102	0.444164	0.392184	0.0543622	-0.421	0.115928	-0.383262	-0.845418	-0.658373	-0.284031	-0.312848	-0.254325	-0.488093	-0.698187	-0.734702	-0.388792	-0.0771522	0.00547491	0.788456	0.0296766	0.0580294	0.800818	0.0404911	0.589585	0.0645047	1.99321e-07	0.000469525	0.178601	0.136625	0.230426	0.0155314	0.000148376	4.34402e-05	0.0604289	0.7201	EOGT	Glycosyltransferase [Zea mays]	-	-	-	-	-	GO:0016740//transferase activity	GO:0010243//response to organonitrogen compound	-
LOC_Os01g31629	black	1058.85	213.797	-0.28204	0.295575	-0.590638	-0.302444	-0.128867	0.558061	0.0304019	0.335188	0.812319	0.702108	0.672268	0.653244	0.217953	0.302898	0.499913	0.469977	0.18237	0.029678	0.181797	0.160832	0.00237554	0.15087	0.548423	0.00459961	0.887854	0.109347	1.43006e-06	0.00013117	0.000320243	0.000538159	0.306255	0.150227	0.0128636	0.0204837	0.393706	0.890509	MED9	PREDICTED: mediator of RNA polymerase II transcription subunit 9 isoform X2 [Oryza sativa Japonica Group]	-	-	-	-	-	-	-	-
LOC_Os01g31680	black	1490.62	454.571	-0.666146	-0.318833	-0.505275	-0.644451	-0.228696	0.571109	0.0533749	0.134646	0.820426	0.388439	0.180172	-0.0518948	-0.0699837	0.296104	0.961453	0.790431	0.531246	-0.211194	0.000379968	0.128883	0.0117842	0.000676114	0.282422	0.00355861	0.804367	0.530476	9.16047e-07	0.0606835	0.399527	0.809693	0.745223	0.160049	8.04828e-14	4.3128e-06	0.00755601	0.321863	TATC	PREDICTED: sec-independent protein translocase protein TATC, chloroplastic [Oryza sativa Japonica Group]	Genetic Information Processing	Folding, sorting and degradation	ko03060//Protein export	K03118	-	-	-	-
LOC_Os01g31770	black	1795.46	392.271	-0.636465	-0.0503496	-0.357471	-0.432499	-0.0225696	0.43082	-0.0356056	0.640759	0.904207	0.812212	0.629409	0.525597	0.0984022	0.508205	0.55633	0.713409	0.214609	-0.0257529	0.000826828	0.815263	0.0863547	0.0347896	0.916631	0.0355799	0.868809	0.000742547	1.37126e-09	1.43833e-06	0.0009832	0.00834712	0.647349	0.0112267	0.00475528	9.09344e-05	0.313917	0.904921	At1g22950	PREDICTED: uncharacterized PKHD-type hydroxylase At1g22950 [Oryza sativa Japonica Group]	-	-	-	-	-	-	-	-
LOC_Os01g31870	black	806.23	195.384	-0.475311	-0.0129928	-0.509974	-0.560409	-0.39908	0.808585	0.421206	0.265647	0.766674	0.406071	0.73921	0.363141	-0.224035	-0.0569588	0.636325	0.353495	0.101698	-0.100757	0.0189086	0.951952	0.0109008	0.0043954	0.0533778	1.74337e-06	0.0403826	0.209617	1.24615e-05	0.0489631	3.68224e-05	0.0811313	0.292614	0.791504	0.0008297	0.0901645	0.63632	0.639463	NRAMP4	PREDICTED: metal transporter Nramp4 [Oryza sativa Japonica Group]	-	-	-	-	-	-	-	-
LOC_Os01g32080	black	1552.59	322.392	-0.827509	-0.414079	-0.31653	-0.642286	-0.159384	0.620183	0.133475	0.458001	0.862093	0.528944	0.37063	0.0840793	-0.181766	0.281631	0.807809	0.672879	0.228233	-0.0831457	6.0942e-07	0.044262	0.131823	0.000714411	0.456931	0.00122556	0.53409	0.0244093	6.16091e-08	0.00787054	0.0746034	0.696088	0.395299	0.182458	1.81569e-06	0.000314759	0.283424	0.699308	Os01g0505400	PREDICTED: 2-hydroxyacyl-CoA lyase [Oryza sativa Japonica Group]	Cellular Processes	Transport and catabolism	ko04146//Peroxisome	K12261	-	GO:0003824//catalytic activity;GO:0019842//vitamin binding	-	-
LOC_Os01g32280	black	1622.84	302.778	-0.785045	-0.302134	-0.288538	-0.513202	0.0121537	0.408587	-0.0916386	0.589043	0.874742	0.752299	0.385228	0.255034	0.0479371	0.521844	0.63359	0.726371	0.179801	0.0520106	5.5487e-06	0.15131	0.171508	0.0103262	0.955052	0.0474459	0.670204	0.0024576	2.27366e-08	2.23519e-05	0.063032	0.229084	0.823976	0.00890988	0.000887739	5.84647e-05	0.400514	0.809276	PGR	PREDICTED: transmembrane protein 19 [Oryza sativa Japonica Group]	-	-	-	-	-	-	-	-
LOC_Os01g32330	black	1878.94	30.955	-0.789031	-0.270417	-0.386206	-0.670084	-0.281899	0.71217	0.297218	0.52632	0.910591	0.618458	0.615203	0.306008	-0.242554	0.15594	0.645982	0.525579	0.0411793	0.0407882	4.60801e-06	0.201244	0.0623092	0.000340543	0.182024	9.47411e-05	0.158408	0.00824218	6.61989e-10	0.00127612	0.00137646	0.145876	0.253458	0.466837	0.000650108	0.00834976	0.848488	0.849911	HIPP20	PREDICTED: heavy metal-associated isoprenylated plant protein 26 [Oryza sativa Japonica Group]	-	-	-	-	-	GO:0043169//cation binding	-	-
LOC_Os01g32350	black	2440.52	519.705	-0.595903	0.00758359	-0.609364	-0.613885	-0.284097	0.554659	0.12757	0.403246	0.966637	0.758385	0.644516	0.48162	0.0182304	0.364245	0.681255	0.735115	0.306977	-0.0714486	0.00212104	0.971945	0.00157336	0.00141895	0.178495	0.00490963	0.552488	0.0507113	1.68303e-14	1.75381e-05	0.00067498	0.0171739	0.93262	0.0801429	0.000247374	4.27926e-05	0.14454	0.740068	CLPP3	PREDICTED: ATP-dependent Clp protease proteolytic subunit 3, chloroplastic [Oryza sativa Japonica Group]	-	-	-	-	GO:0009368//endopeptidase Clp complex;GO:0009526//plastid envelope;GO:0009532//plastid stroma;GO:0031976//plastid thylakoid	GO:0004175//endopeptidase activity;GO:0032550//purine ribonucleoside binding	GO:0019538//protein metabolic process	-
LOC_Os01g32364	black	2399.5	439.719	0.531633	-0.0179883	0.788132	0.774324	0.531645	-0.630957	-0.298865	-0.106985	-0.93039	-0.593347	-0.521385	-0.326243	0.130075	-0.17464	-0.772831	-0.697489	-0.393108	0.148778	0.00750424	0.933512	4.80671e-06	8.97798e-06	0.00750265	0.000946878	0.156005	0.618788	4.6328e-11	0.00224153	0.0089809	0.119742	0.544648	0.414395	9.58064e-06	0.00015164	0.0573884	0.48779	BGLU1	PREDICTED: beta-glucosidase 1 [Oryza sativa Japonica Group]	Metabolism;Metabolism;Metabolism;Metabolism;Metabolism	Global and overview maps;Global and overview maps;Biosynthesis of other secondary metabolites;Carbohydrate metabolism;Metabolism of other amino acids	ko01100//Metabolic pathways;ko01110//Biosynthesis of secondary metabolites;ko00940//Phenylpropanoid biosynthesis;ko00500//Starch and sucrose metabolism;ko00460//Cyanoamino acid metabolism	K05350;K05350;K05350;K05350;K05350	-	-	-	-
LOC_Os01g32460	black	1583.96	448.991	-0.489079	0.111774	-0.569481	-0.512668	-0.226993	0.386326	0.0581287	0.408373	0.869761	0.816211	0.533586	0.570786	0.0716813	0.377295	0.405035	0.581617	0.15377	0.0743214	0.0152929	0.603075	0.00367652	0.0104195	0.286121	0.0622211	0.787316	0.0475734	3.40818e-08	1.15789e-06	0.00724705	0.00358177	0.739249	0.0691354	0.049599	0.00287204	0.473135	0.729989	RH2	PREDICTED: CASP-like protein 4A2 [Oryza sativa Japonica Group]	-	-	-	-	-	-	-	-
LOC_Os01g32730	black	2493.24	553.863	-0.643985	-0.114863	-0.648061	-0.701564	-0.357034	0.688953	0.202083	0.254295	0.962685	0.6008	0.516358	0.276381	-0.0856378	0.241031	0.84569	0.722817	0.379832	-0.0995628	0.000684203	0.593033	0.000616168	0.000133445	0.0867675	0.000196894	0.343654	0.230483	5.66137e-14	0.00190554	0.00978893	0.191096	0.690723	0.256544	1.95757e-07	6.61509e-05	0.0671365	0.643457	FLU	PREDICTED: protein FLUORESCENT IN BLUE LIGHT, chloroplastic isoform X1 [Oryza sativa Japonica Group]	-	-	-	-	-	-	-	-
LOC_Os01g32750	black	1998.06	529.148	-0.573588	0.0256098	-0.512042	-0.537052	-0.254727	0.671077	0.232484	0.492065	0.926303	0.689016	0.802449	0.556887	-0.0713601	0.214984	0.578585	0.545546	0.142761	-0.0461104	0.00338529	0.905447	0.0105297	0.00680897	0.229664	0.000331175	0.274307	0.0145886	8.51176e-11	0.000196522	2.3923e-06	0.00470468	0.740379	0.313051	0.00305747	0.00582787	0.50575	0.830587	TAF6	PREDICTED: transcription initiation factor TFIID subunit 6 [Oryza sativa Japonica Group]	Genetic Information Processing	Transcription	ko03022//Basal transcription factors	K03131	-	-	-	-
LOC_Os01g32830	black	1133.39	168.719	-0.503244	-0.0779259	-0.573566	-0.542686	-0.181727	0.202633	-0.130966	0.164749	0.802507	0.559185	0.241625	0.205126	0.119757	0.4985	0.662581	0.90135	0.675979	-0.208898	0.0121839	0.717405	0.0033868	0.00614396	0.395402	0.342315	0.541873	0.441718	2.3853e-06	0.00450089	0.255338	0.33628	0.577267	0.0131612	0.000419006	1.86885e-09	0.000288167	0.327275	PLGG1	Os01g0511600 [Oryza sativa Japonica Group]	-	-	-	-	GO:0043231//intracellular membrane-bounded organelle	-	-	-
LOC_Os01g32880	black	745.718	227.749	0.520037	0.250021	0.596486	0.623376	0.330207	-0.57201	-0.108731	0.0796901	-0.704292	-0.269762	-0.181968	0.097801	0.0636422	-0.122529	-0.842497	-0.596855	-0.44298	0.102006	0.00919182	0.23868	0.00209432	0.00113644	0.11505	0.00349479	0.613039	0.711272	0.000122363	0.202379	0.394765	0.649368	0.76766	0.56842	2.41413e-07	0.00207759	0.0301663	0.635293	DELTA-ADR	PREDICTED: AP-3 complex subunit delta [Oryza sativa Japonica Group]	-	-	-	-	GO:0043231//intracellular membrane-bounded organelle;GO:0043234//protein complex	GO:0022892//substrate-specific transporter activity	GO:0007033//vacuole organization;GO:0015031//protein transport;GO:0048193//Golgi vesicle transport	-
LOC_Os01g32980	black	1077.03	199.268	-0.835017	-0.426988	-0.0960423	-0.457661	0.0771918	0.484396	0.0133601	0.678103	0.785281	0.54792	0.555005	0.205093	-0.175783	0.321798	0.534355	0.565326	0.0676636	-0.123987	3.87618e-07	0.0374367	0.655289	0.0245291	0.719962	0.016453	0.950595	0.000271087	5.48877e-06	0.00557581	0.0048774	0.336361	0.411298	0.125167	0.00714795	0.0039924	0.753409	0.563793	NDT2	PREDICTED: nicotinamide adenine dinucleotide transporter 2, mitochondrial [Oryza sativa Japonica Group]	-	-	-	-	-	-	-	-
LOC_Os01g33020	black	249.139	22.4444	-0.525919	-0.242719	0.132014	-0.0202124	0.402688	0.083252	-0.350236	0.68475	0.514922	0.482624	0.282661	0.229838	0.235143	0.579949	0.368415	0.607999	0.244913	-0.0601796	0.00830035	0.253127	0.538615	0.925313	0.0510626	0.698942	0.0933806	0.000223213	0.0100304	0.0169104	0.180796	0.279961	0.268699	0.00297281	0.0764912	0.00162273	0.248727	0.779989	Trappc1	PREDICTED: trafficking protein particle complex subunit 1 isoform X1 [Oryza sativa Japonica Group]	-	-	-	-	-	-	GO:0016482//cytoplasmic transport	-
LOC_Os01g34060	black	2101.14	266.547	-0.58012	-0.073688	-0.650029	-0.620656	-0.227222	0.380494	-0.0648406	0.212649	0.917287	0.680742	0.263316	0.255236	0.111744	0.491395	0.766553	0.875631	0.544479	-0.102808	0.00296235	0.732208	0.000585478	0.00121198	0.285622	0.0666219	0.763405	0.318464	2.90258e-10	0.000251109	0.213795	0.228703	0.603173	0.0147443	1.25247e-05	2.11146e-08	0.0059442	0.632622	MYBS1	PREDICTED: transcription factor DIVARICATA [Oryza sativa Japonica Group]	-	-	-	-	-	GO:0005488//binding	-	MYB_related
LOC_Os01g34390	black	1569.79	315.303	-0.346707	0.264734	-0.624993	-0.351322	-0.106635	0.487546	-0.0584397	0.345052	0.882858	0.793065	0.54951	0.613666	0.287004	0.449003	0.589986	0.637263	0.306668	-0.00785248	0.0969587	0.211247	0.00109349	0.0922996	0.61994	0.0156649	0.786204	0.0986715	1.13176e-08	3.80267e-06	0.00541216	0.0014261	0.1739	0.0277401	0.00240879	0.00081056	0.144965	0.970951	COX10	PREDICTED: protoheme IX farnesyltransferase, mitochondrial [Oryza sativa Japonica Group]	Metabolism;Metabolism;Metabolism;Metabolism	Global and overview maps;Global and overview maps;Energy metabolism;Metabolism of cofactors and vitamins	ko01100//Metabolic pathways;ko01110//Biosynthesis of secondary metabolites;ko00190//Oxidative phosphorylation;ko00860//Porphyrin and chlorophyll metabolism	K02257;K02257;K02257;K02257	GO:0031090//organelle membrane;GO:0031224//intrinsic component of membrane	GO:0004311//farnesyltranstransferase activity	GO:0006783//heme biosynthetic process	-
LOC_Os01g34430	black	1860.27	410.544	-0.654561	-0.079244	-0.513521	-0.575232	-0.187828	0.518379	0.0494578	0.444694	0.925008	0.727392	0.524494	0.40916	0.0106694	0.393981	0.639504	0.669646	0.211231	-0.0567941	0.000519768	0.712821	0.0102708	0.00327433	0.379454	0.00945711	0.818481	0.0294592	1.0246e-10	5.64071e-05	0.00850934	0.047106	0.960537	0.0567881	0.000766373	0.000344741	0.321777	0.792094	GTF3C5	PREDICTED: general transcription factor 3C polypeptide 5 isoform X4 [Oryza sativa Japonica Group]	-	-	-	-	-	-	-	-
LOC_Os01g34790	black	375.019	116.182	-0.49625	-0.238057	-0.313508	-0.336428	0.030945	0.46071	-0.113017	0.147818	0.633744	0.276184	0.0547755	-0.0450837	0.0564788	0.289241	0.784022	0.633988	0.451584	-0.168334	0.0136467	0.262638	0.135755	0.10796	0.885864	0.0234725	0.599027	0.490635	0.000884383	0.191426	0.799334	0.834308	0.793224	0.17042	5.81623e-06	0.000879081	0.0267494	0.431706	--	PREDICTED: uncharacterized protein LOC4327803 [Oryza sativa Japonica Group]	-	-	-	-	-	-	-	-
LOC_Os01g34850	black	1121.54	42.1538	-0.527108	-0.00917214	-0.541052	-0.605099	-0.42391	0.837833	0.440143	0.304135	0.822147	0.514385	0.628715	0.403124	-0.236238	-0.058619	0.581247	0.295585	-0.0423267	0.0509241	0.00812914	0.966071	0.00633101	0.00173202	0.0389831	3.25239e-07	0.0313663	0.148486	8.31048e-07	0.0101219	0.000999886	0.050788	0.266412	0.785563	0.00289411	0.160818	0.844316	0.813191	HKT3	PREDICTED: probable cation transporter HKT3 [Oryza sativa Japonica Group]	-	-	-	-	-	-	-	-
LOC_Os01g35030	black	2243.67	577.814	-0.561007	0.0750556	-0.568393	-0.544409	-0.227332	0.51936	0.104295	0.48128	0.938	0.858886	0.672391	0.589273	0.062239	0.374587	0.51804	0.611168	0.116645	0.073442	0.00434465	0.72742	0.00375707	0.00595184	0.285383	0.00929933	0.627682	0.017264	1.34391e-11	7.81035e-08	0.000319137	0.00244561	0.77265	0.0713188	0.00951208	0.00151013	0.58727	0.73307	ABCB11	MDR-like ABC transporter [Oryza sativa Japonica Group]	Environmental Information Processing	Membrane transport	ko02010//ABC transporters	K05658	GO:0031224//intrinsic component of membrane	GO:0015405//P-P-bond-hydrolysis-driven transmembrane transporter activity;GO:0017111//nucleoside-triphosphatase activity;GO:0032550//purine ribonucleoside binding	GO:0044763//single-organism cellular process;GO:0051234//establishment of localization	-
LOC_Os01g35184	black	2314.73	594.462	-0.641116	-0.0256147	-0.50523	-0.574129	-0.241621	0.638152	0.19334	0.525093	0.95403	0.742673	0.747628	0.53316	-0.0654571	0.278162	0.588546	0.586376	0.12134	-0.018044	0.000735879	0.905429	0.011793	0.00334841	0.255346	0.000792777	0.365365	0.00842103	5.3941e-13	3.23589e-05	2.68014e-05	0.00730251	0.761219	0.188135	0.00248364	0.00260015	0.572209	0.933307	CIPK8	PREDICTED: CBL-interacting protein kinase 8 isoform X1 [Oryza sativa Japonica Group]	-	-	-	-	-	GO:0004672//protein kinase activity;GO:0032550//purine ribonucleoside binding	GO:0006464//cellular protein modification process;GO:0006796//phosphate-containing compound metabolic process;GO:0050794//regulation of cellular process	-
LOC_Os01g36600	black	1506.02	288.606	0.642295	0.190783	0.68479	0.87581	0.552462	-0.555776	-0.324336	-0.0788939	-0.83396	-0.506422	-0.392333	-0.123586	0.303644	-0.127332	-0.723312	-0.635662	-0.270124	0.303082	0.000714244	0.371863	0.000222948	2.0801e-08	0.00511908	0.00480602	0.122048	0.714038	4.13682e-07	0.0115633	0.0579253	0.565063	0.149175	0.553237	6.50289e-05	0.000843457	0.201751	0.149968	At4g38150	PREDICTED: pentatricopeptide repeat-containing protein At4g38150 [Oryza sativa Japonica Group]	-	-	-	-	-	-	-	-
LOC_Os01g36720	black	647.312	232.081	-0.355353	0.181207	-0.382635	-0.311619	-0.0883875	0.137782	-0.0487282	0.479447	0.671634	0.808124	0.467008	0.635031	0.153069	0.417799	0.0941793	0.424398	-0.0111797	0.15071	0.0883685	0.39678	0.0649794	0.138256	0.681294	0.520853	0.821117	0.0177563	0.000326028	1.786e-06	0.0214056	0.000856731	0.475181	0.0422025	0.661584	0.0387344	0.958651	0.482093	NRT2.4	PREDICTED: probable high-affinity nitrate transporter 2.4 [Oryza sativa Japonica Group]	Metabolism	Energy metabolism	ko00910//Nitrogen metabolism	K02575	-	-	-	-
LOC_Os01g37050	black	1646.93	509.03	-0.468235	0.157233	-0.504079	-0.451052	-0.211162	0.486231	0.1356	0.527217	0.860977	0.79215	0.850791	0.692063	0.0536717	0.327762	0.403066	0.528575	0.0843716	-0.0346673	0.0210207	0.463105	0.0120182	0.0269515	0.321939	0.0159902	0.52754	0.00811358	6.69555e-08	3.97337e-06	1.38665e-07	0.0001792	0.8033	0.117928	0.0508243	0.00792193	0.695081	0.872238	Os01g0551100	PREDICTED: ribonuclease 3-like protein 1 [Oryza sativa Japonica Group]	-	-	-	-	-	-	-	-
LOC_Os01g37120	black	112.419	28.339	-0.152584	0.251733	-0.240395	0.0484704	0.151751	0.273472	-0.191418	0.383462	0.484889	0.569528	0.414425	0.537676	0.415483	0.329574	0.156309	0.185911	-0.0911612	0.207144	0.476597	0.235374	0.25784	0.822048	0.479036	0.196001	0.370244	0.0643538	0.0163276	0.00367305	0.0440669	0.0067325	0.0434758	0.11579	0.465771	0.384426	0.671828	0.331445	Dmxl1	Os01g0551900, partial [Oryza sativa Japonica Group]	-	-	-	-	-	-	-	-
LOC_Os01g37130	black	2375.43	581.967	-0.695347	-0.212518	-0.592315	-0.685278	-0.258398	0.585964	0.0639493	0.251116	0.942054	0.602588	0.32739	0.159143	-0.0283527	0.361723	0.885923	0.802022	0.432522	-0.114192	0.00016204	0.318768	0.00229177	0.000219745	0.222788	0.00262277	0.766569	0.236562	6.51026e-12	0.00183163	0.11837	0.45762	0.895372	0.0824151	8.58064e-09	2.44454e-06	0.034779	0.595209	Os01g0552300	PREDICTED: probable protein phosphatase 2C 5 isoform X1 [Oryza sativa Japonica Group]	-	-	-	-	GO:0009532//plastid stroma;GO:0031224//intrinsic component of membrane;GO:0043232//intracellular non-membrane-bounded organelle	GO:0004721//phosphoprotein phosphatase activity;GO:0043169//cation binding	GO:0006464//cellular protein modification process;GO:0006796//phosphate-containing compound metabolic process;GO:0010109//regulation of photosynthesis;GO:0022900//electron transport chain	-
LOC_Os01g37280	black	2298.48	522.672	-0.627376	-0.033859	-0.53663	-0.549172	-0.18078	0.611785	0.0744935	0.458569	0.964721	0.749075	0.566933	0.455268	0.0467855	0.382895	0.71266	0.685599	0.249506	-0.0368519	0.00103272	0.875194	0.00686115	0.00544662	0.397911	0.00148897	0.729387	0.0242106	3.08349e-14	2.53463e-05	0.00386758	0.0253849	0.828143	0.0647824	9.32191e-05	0.000217661	0.239682	0.864258	--	unnamed protein product [Oryza sativa Japonica Group]	-	-	-	-	-	-	-	-
LOC_Os01g37590	black	1768.97	564.08	-0.494438	0.139949	-0.4904	-0.445477	-0.140604	0.286483	-0.0106699	0.549785	0.859203	0.909705	0.648594	0.682742	0.129583	0.47487	0.290309	0.586296	0.0829926	0.0766051	0.0140482	0.514252	0.0149779	0.0291407	0.512268	0.174717	0.960535	0.00538431	7.63159e-08	7.34697e-10	0.000607726	0.000236832	0.546184	0.0190349	0.168776	0.00260451	0.699837	0.722008	NPF6.2	PREDICTED: protein NRT1/ PTR FAMILY 6.2 isoform X1 [Oryza sativa Japonica Group]	-	-	-	-	-	-	-	-
LOC_Os01g37690	black	1568.35	517.532	-0.508584	0.0816446	-0.514148	-0.537991	-0.336284	0.623135	0.316185	0.457191	0.854972	0.662433	0.856458	0.606591	-0.133318	0.107837	0.403009	0.412437	0.0214816	0.000300603	0.0111562	0.704497	0.0101626	0.00669418	0.10812	0.00114299	0.132268	0.0246954	1.03536e-07	0.000420706	9.31186e-08	0.00167504	0.534573	0.615981	0.0508602	0.0451958	0.920637	0.998888	CAX1a	PREDICTED: vacuolar cation/proton exchanger 1a [Oryza sativa Japonica Group]	-	-	-	-	GO:0031224//intrinsic component of membrane	GO:0015368//calcium:cation antiporter activity	GO:0006816//calcium ion transport;GO:0044763//single-organism cellular process	-
LOC_Os01g37760	black	1915.57	477.116	-0.681233	-0.0896726	-0.358013	-0.481727	-0.0835891	0.524759	0.0608041	0.657973	0.911093	0.80533	0.695018	0.525162	0.0212888	0.414991	0.538797	0.614273	0.0642817	0.0213451	0.000247533	0.676902	0.0858449	0.0171457	0.697778	0.00847015	0.777762	0.000474594	6.23757e-10	2.06481e-06	0.000163692	0.00841085	0.921347	0.0437497	0.00659684	0.00140631	0.765389	0.92114	gdhA	PREDICTED: NADP-specific glutamate dehydrogenase isoform X2 [Oryza sativa Japonica Group]	Metabolism;Metabolism;Metabolism;Metabolism	Global and overview maps;Amino acid metabolism;Energy metabolism;Amino acid metabolism	ko01100//Metabolic pathways;ko00250//Alanine, aspartate and glutamate metabolism;ko00910//Nitrogen metabolism;ko00220//Arginine biosynthesis	K00262;K00262;K00262;K00262	-	-	-	-
LOC_Os01g37820	black	2000.05	263.882	-0.588789	-0.0160246	-0.510977	-0.500072	-0.0726364	0.220843	-0.187782	0.465122	0.903298	0.869121	0.425225	0.452468	0.23169	0.674966	0.587328	0.881707	0.389127	-0.0813194	0.00247088	0.940757	0.0107196	0.0128305	0.735895	0.299725	0.379574	0.0220085	1.51473e-09	3.58606e-08	0.0383166	0.0264167	0.275996	0.00029663	0.00254848	1.25329e-08	0.0601889	0.705622	--	Acyl-CoA-binding domain-containing protein 5, partial [Anthurium amnicola]	-	-	-	-	-	-	-	-
LOC_Os01g37825	black	1547.86	456.923	-0.27967	0.379542	-0.535198	-0.227215	-0.0494946	0.373488	-0.075033	0.499848	0.837558	0.884335	0.699883	0.819375	0.353678	0.479225	0.345501	0.539467	0.159176	0.190359	0.185652	0.0673623	0.0070405	0.285637	0.818349	0.0722195	0.727499	0.0128771	3.3091e-07	9.91363e-09	0.000140708	9.71693e-07	0.0899872	0.0178164	0.0982048	0.006517	0.457527	0.372946	At5g56730	PREDICTED: probable zinc protease PqqL isoform X2 [Oryza sativa Japonica Group]	-	-	-	-	-	-	-	-
LOC_Os01g37870	black	2478.66	526.615	-0.705675	-0.144717	-0.58878	-0.734495	-0.36336	0.577009	0.195421	0.376548	0.962857	0.713186	0.552351	0.334008	-0.0896788	0.322726	0.737305	0.738061	0.279712	-0.0574043	0.000117058	0.499877	0.00247135	4.3768e-05	0.0809348	0.00315782	0.360128	0.0697321	5.38618e-14	9.161e-05	0.00512982	0.11068	0.676881	0.124019	3.95022e-05	3.84189e-05	0.185584	0.789908	At1g10910	PREDICTED: pentatricopeptide repeat-containing protein At1g10910, chloroplastic [Oryza sativa Japonica Group]	-	-	-	-	-	-	-	-
LOC_Os01g37910	black	1335.41	243.31	-0.244417	0.209362	-0.801826	-0.474037	-0.275762	0.409884	-0.0755238	-0.089967	0.778961	0.577043	0.10537	0.26584	0.284109	0.409998	0.797783	0.740681	0.592163	-0.0659075	0.249717	0.326177	2.46884e-06	0.0192756	0.192133	0.0466782	0.725784	0.675898	7.31461e-06	0.00315561	0.624122	0.209274	0.178475	0.0466116	3.02123e-06	3.4865e-05	0.00229926	0.759623	At4g32940	PREDICTED: vacuolar-processing enzyme [Oryza sativa Japonica Group]	-	-	-	-	-	GO:0016787//hydrolase activity	GO:0019538//protein metabolic process	-
LOC_Os01g38530	black	1963.1	389.575	0.772989	0.285621	0.553929	0.847274	0.445231	-0.549309	-0.271661	-0.31403	-0.901077	-0.62935	-0.467463	-0.183804	0.254536	-0.237193	-0.704517	-0.686226	-0.218075	0.118356	9.51495e-06	0.176075	0.00497841	1.7611e-07	0.0292404	0.00543262	0.199097	0.13507	1.92395e-09	0.000984616	0.0212622	0.389932	0.230026	0.264425	0.000121484	0.000213636	0.305978	0.581764	ELF3-2	PREDICTED: protein EARLY FLOWERING 3 [Oryza sativa Japonica Group]	Organismal Systems	Environmental adaptation	ko04712//Circadian rhythm - plant	K12125	-	-	-	-
LOC_Os01g38620	black	2295.57	460.414	0.696666	0.202154	0.654347	0.815825	0.444444	-0.56463	-0.219153	-0.219973	-0.930608	-0.622198	-0.43095	-0.194583	0.151756	-0.268982	-0.788172	-0.7519	-0.35598	0.0769532	0.000155564	0.343481	0.000522719	1.18264e-06	0.0295615	0.00404744	0.303532	0.301681	4.48058e-11	0.00116866	0.0355182	0.362232	0.479023	0.203739	4.7978e-06	2.2705e-05	0.0877693	0.720794	--	PREDICTED: exonuclease 3'-5' domain-containing protein 1 [Oryza sativa Japonica Group]	-	-	-	-	-	GO:0003676//nucleic acid binding;GO:0004527//exonuclease activity	GO:0090304//nucleic acid metabolic process	-
LOC_Os01g38950	black	688.123	118.801	-0.469388	0.0469374	-0.165162	-0.0818921	0.271978	0.298031	-0.266382	0.690514	0.72588	0.703726	0.585953	0.58048	0.305251	0.555947	0.357137	0.537355	0.112675	-0.0867799	0.0206642	0.827593	0.440559	0.70364	0.198554	0.157219	0.208313	0.000187834	5.94769e-05	0.000124593	0.00262337	0.0029404	0.146927	0.0047903	0.0866697	0.00677172	0.60014	0.686801	CKL1	PREDICTED: casein kinase I [Oryza sativa Japonica Group]	-	-	-	-	-	-	-	-
LOC_Os01g38970	black	616.54	145.869	-0.28244	0.157407	-0.564826	-0.354027	-0.192307	0.589065	0.0909836	0.115633	0.734678	0.387547	0.396514	0.336078	0.0865589	0.199331	0.730559	0.593956	0.492	-0.244503	0.181151	0.462605	0.00403185	0.0896479	0.367982	0.00245643	0.672433	0.590539	4.34779e-05	0.0613289	0.0550739	0.108351	0.68756	0.350404	5.0422e-05	0.00221231	0.0146037	0.249545	CARB	PREDICTED: carbamoyl-phosphate synthase large chain, chloroplastic [Oryza sativa Japonica Group]	Metabolism;Metabolism;Metabolism	Global and overview maps;Nucleotide metabolism;Amino acid metabolism	ko01100//Metabolic pathways;ko00240//Pyrimidine metabolism;ko00250//Alanine, aspartate and glutamate metabolism	K01955;K01955;K01955	-	-	-	-
LOC_Os01g39000	black	670.582	131.679	-0.742935	-0.490073	-0.378632	-0.78566	-0.418115	0.345377	0.208783	0.146677	0.668196	0.317841	0.16703	-0.168292	-0.270568	0.195303	0.703914	0.705259	0.395494	-0.0815939	3.20411e-05	0.0150553	0.0680765	5.3934e-06	0.042031	0.0983329	0.327546	0.494024	0.000358968	0.130143	0.435333	0.431822	0.200983	0.360422	0.00012385	0.000118633	0.0557592	0.704672	--	Os01g0571100, partial [Oryza sativa Japonica Group]	-	-	-	-	-	-	-	-
LOC_Os01g39060	black	726.19	166.482	-0.471432	0.0400887	-0.442606	-0.38893	-0.115645	0.533272	0.0298885	0.401946	0.786377	0.631186	0.466961	0.448364	0.111536	0.333375	0.551506	0.488662	0.135299	-0.00413395	0.0200438	0.852457	0.0303224	0.0603298	0.590502	0.00728793	0.889737	0.051532	5.21693e-06	0.000941607	0.0214204	0.02799	0.603853	0.111398	0.00521248	0.0153934	0.528463	0.984705	--	Os09g0381300, partial [Oryza sativa Japonica Group]	-	-	-	-	-	-	-	-
LOC_Os01g39260	black	1462.03	319.867	-0.819771	-0.409326	-0.305983	-0.641936	-0.20566	0.730537	0.229232	0.4534	0.849687	0.468122	0.440118	0.0873975	-0.234563	0.1777	0.819434	0.585707	0.151974	-0.0686623	9.50412e-07	0.0470077	0.145912	0.000720786	0.334997	5.04615e-05	0.281266	0.02607	1.49575e-07	0.021056	0.031377	0.684684	0.269916	0.406134	9.68519e-07	0.00263697	0.478383	0.749882	FTSH5	PREDICTED: ATP-dependent zinc metalloprotease FTSH 5, mitochondrial [Oryza sativa Japonica Group]	-	-	-	-	-	GO:0032550//purine ribonucleoside binding	GO:0019538//protein metabolic process	-
LOC_Os01g39270	black	1043.17	281.937	-0.514022	-0.125707	-0.609621	-0.683794	-0.50943	0.907044	0.4824	0.0392273	0.779608	0.267891	0.470139	0.115594	-0.312475	-0.172012	0.81832	0.390134	0.224633	-0.0639978	0.0101844	0.558352	0.00156423	0.000229604	0.0110002	9.98528e-10	0.0169689	0.855595	7.10578e-06	0.20565	0.0204343	0.590666	0.137119	0.42156	1.03059e-06	0.0594704	0.291294	0.766397	GLYR2	PREDICTED: glyoxylate/succinic semialdehyde reductase 2, chloroplastic [Oryza sativa Japonica Group]	Metabolism;Metabolism;Metabolism;Metabolism	Global and overview maps;Global and overview maps;Carbohydrate metabolism;Carbohydrate metabolism	ko01100//Metabolic pathways;ko01200//Carbon metabolism;ko00630//Glyoxylate and dicarboxylate metabolism;ko00650//Butanoate metabolism	K18121;K18121;K18121;K18121	-	-	-	-
LOC_Os01g39330	black	790.726	136.165	-0.290104	0.260208	-0.533183	-0.332552	-0.163896	0.424081	0.0431618	0.361781	0.751432	0.73232	0.712729	0.628706	0.213998	0.353312	0.434814	0.519712	0.186595	0.0430766	0.169092	0.21945	0.00729954	0.112338	0.444118	0.0388958	0.841282	0.0823625	2.31252e-05	4.73424e-05	9.30051e-05	0.00100009	0.31533	0.090343	0.0337229	0.00924332	0.382647	0.841592	--	helix-loop-helix DNA-binding domain containing protein [Zea mays]	-	-	-	-	-	-	-	bHLH
LOC_Os01g39790	black	637.824	44.0306	0.103919	0.632665	-0.651959	0.000587551	-0.0132836	0.153009	-0.27792	0.123349	0.635044	0.694233	0.382269	0.729293	0.668851	0.52732	0.344781	0.579455	0.505106	0.138824	0.62893	0.000908145	0.000556664	0.997826	0.950878	0.475356	0.188535	0.565816	0.000856474	0.000167698	0.0652583	5.27439e-05	0.00035248	0.00809894	0.0989535	0.00300328	0.0118171	0.517676	--	esterase [Zea mays]	-	-	-	-	-	-	-	-
LOC_Os01g39810	black	171.891	43.2197	-0.0465723	0.3776	-0.114578	0.199424	0.207705	0.1557	-0.161356	0.530438	0.422316	0.530906	0.644637	0.732893	0.404151	0.313197	-0.0396037	0.178254	-0.022049	0.311088	0.828915	0.0688926	0.593956	0.350176	0.330106	0.467532	0.451308	0.0076652	0.0398033	0.00760181	0.000672907	4.63773e-05	0.0501462	0.136165	0.854224	0.404646	0.918548	0.138964	PIGB	PREDICTED: GPI mannosyltransferase 3 [Oryza sativa Japonica Group]	Metabolism;Metabolism	Global and overview maps;Glycan biosynthesis and metabolism	ko01100//Metabolic pathways;ko00563//Glycosylphosphatidylinositol(GPI)-anchor biosynthesis	K05286;K05286	-	-	-	-
LOC_Os01g39960	black	2144.23	555.212	-0.619807	-0.135066	-0.658353	-0.70181	-0.359455	0.692146	0.179407	0.164024	0.921108	0.542397	0.344159	0.178004	-0.0763072	0.238286	0.904665	0.708332	0.392244	-0.11828	0.00123642	0.529182	0.000469776	0.000132412	0.0844989	0.000178752	0.401566	0.443758	1.75677e-10	0.00617672	0.0996049	0.405316	0.723048	0.262165	1.3036e-09	0.000107427	0.0579874	0.582006	LUT2	PREDICTED: lycopene epsilon cyclase, chloroplastic [Oryza sativa Japonica Group]	Metabolism;Metabolism;Metabolism	Global and overview maps;Global and overview maps;Metabolism of terpenoids and polyketides	ko01100//Metabolic pathways;ko01110//Biosynthesis of secondary metabolites;ko00906//Carotenoid biosynthesis	K06444;K06444;K06444	-	GO:0004672//protein kinase activity;GO:0016491//oxidoreductase activity;GO:0032550//purine ribonucleoside binding	GO:0006464//cellular protein modification process;GO:0016109//tetraterpenoid biosynthetic process;GO:0050896//response to stimulus	-
LOC_Os01g40200	black	663.333	171.001	0.72742	0.488095	0.390621	0.738476	0.277246	-0.473373	-0.123556	-0.088751	-0.659309	-0.314908	-0.0645207	0.228849	0.279112	-0.209481	-0.816119	-0.622152	-0.26789	0.257918	5.63499e-05	0.0155309	0.0591255	3.78354e-05	0.189654	0.0194692	0.565159	0.680051	0.000457858	0.133924	0.764541	0.282093	0.186568	0.325896	1.16377e-06	0.00116992	0.205651	0.22368	XI-1	PREDICTED: myosin-17 [Oryza sativa Japonica Group]	-	-	-	-	-	-	-	-
LOC_Os01g40310	black	2535.08	262.398	-0.625894	-0.0676091	-0.65348	-0.658719	-0.265948	0.497041	0.0272856	0.290362	0.963228	0.743082	0.390803	0.329811	0.054992	0.43612	0.758699	0.791509	0.38224	-0.054881	0.00107018	0.753602	0.000534826	0.000465185	0.209084	0.0134743	0.89929	0.168694	4.83063e-14	3.18643e-05	0.0589972	0.115513	0.798557	0.0331328	1.73167e-05	4.09704e-06	0.0652805	0.798955	--	PREDICTED: uncharacterized protein LOC4327654 [Oryza sativa Japonica Group]	-	-	-	-	-	-	-	-
LOC_Os01g40340	black	1747.57	535.615	-0.627841	-0.0336645	-0.413034	-0.536043	-0.244925	0.698327	0.294796	0.575714	0.88608	0.705702	0.805243	0.551848	-0.151349	0.148701	0.479724	0.407698	-0.0763021	0.0404439	0.00102122	0.875906	0.0448545	0.00693413	0.248703	0.000147729	0.161991	0.00324237	8.4577e-09	0.000116954	2.07415e-06	0.0051789	0.480216	0.488019	0.017681	0.047978	0.723065	0.851164	PPP6R1	PREDICTED: serine/threonine-protein phosphatase 6 regulatory subunit 3 isoform X1 [Oryza sativa Japonica Group]	-	-	-	-	-	-	-	-
LOC_Os01g40470	black	1845.07	391.882	-0.499412	0.0356805	-0.68272	-0.614358	-0.354937	0.652327	0.18426	0.198576	0.909184	0.645682	0.431203	0.34438	0.0307991	0.250858	0.78142	0.660696	0.35109	0.0856461	0.0129685	0.868536	0.000236982	0.00140357	0.0887684	0.00055131	0.388737	0.352268	7.80813e-10	0.000655121	0.0353982	0.0993729	0.886398	0.237061	6.54855e-06	0.000441027	0.0925303	0.690695	Os01g0587000	PREDICTED: probable V-type proton ATPase subunit d [Oryza sativa Japonica Group]	Metabolism;Metabolism;Cellular Processes	Global and overview maps;Energy metabolism;Transport and catabolism	ko01100//Metabolic pathways;ko00190//Oxidative phosphorylation;ko04145//Phagosome	K02146;K02146;K02146	-	-	-	-
LOC_Os01g40590	black	1031.04	233.527	0.532854	0.201304	0.687031	0.826781	0.557249	-0.44305	-0.256537	0.111315	-0.722672	-0.376627	-0.117799	0.0648313	0.214905	-0.151755	-0.808607	-0.709392	-0.473169	0.169416	0.00734258	0.345558	0.000208574	6.36033e-07	0.00467207	0.0301371	0.226257	0.604576	6.64823e-05	0.069669	0.583554	0.763438	0.313234	0.479023	1.74132e-06	0.000103782	0.0195288	0.428708	PIX7	PREDICTED: probable receptor-like protein kinase At5g15080 [Oryza sativa Japonica Group]	-	-	-	-	-	GO:0004672//protein kinase activity;GO:0032550//purine ribonucleoside binding	GO:0006464//cellular protein modification process	-
LOC_Os01g40630	black	2077.63	279.93	-0.59512	-0.0817968	-0.59294	-0.581619	-0.153487	0.30103	-0.135357	0.293851	0.9121	0.72621	0.353316	0.291898	0.15815	0.583476	0.74266	0.942176	0.566715	-0.162194	0.00215734	0.70397	0.00226125	0.00287189	0.47396	0.152884	0.528285	0.163403	5.52919e-10	5.87953e-05	0.0903395	0.16635	0.460468	0.0027631	3.23752e-05	6.36409e-12	0.00388431	0.448929	LOG	PREDICTED: cytokinin riboside 5'-monophosphate phosphoribohydrolase LOG [Oryza sativa Japonica Group]	-	-	-	-	-	GO:0003824//catalytic activity	-	-
LOC_Os01g40840	black	760.773	126.302	-0.695269	-0.243338	-0.0772523	-0.31502	0.122737	0.389805	-0.0560973	0.745103	0.730364	0.719374	0.480725	0.366046	0.0518113	0.442555	0.407976	0.476645	-0.0941298	0.31307	0.000162434	0.251879	0.719752	0.133778	0.567759	0.0597048	0.794591	2.95181e-05	5.07744e-05	7.44296e-05	0.0174118	0.0785502	0.809994	0.0303438	0.0478111	0.0185304	0.661752	0.136332	AFC3	Os01g0590900, partial [Oryza sativa Japonica Group]	-	-	-	-	GO:0043231//intracellular membrane-bounded organelle	GO:0004672//protein kinase activity;GO:0032550//purine ribonucleoside binding	GO:0006417//regulation of translation;GO:0006468//protein phosphorylation	-
LOC_Os01g40860	black	1421.87	360.729	-0.559809	-0.0103532	-0.541809	-0.573212	-0.273034	0.514742	0.153769	0.378864	0.875249	0.665675	0.56176	0.453356	-0.0669556	0.260354	0.529243	0.575113	0.193873	-0.0720364	0.0044469	0.961706	0.0062438	0.00341112	0.196747	0.0100611	0.47314	0.0678939	2.17981e-08	0.000384929	0.00428139	0.0260861	0.755913	0.219183	0.00782912	0.00328221	0.364021	0.738002	ALDH2C4	PREDICTED: aldehyde dehydrogenase family 2 member C4 [Oryza sativa Japonica Group]	Metabolism	Biosynthesis of other secondary metabolites	ko00940//Phenylpropanoid biosynthesis	K12355	-	GO:0016903//oxidoreductase activity, acting on the aldehyde or oxo group of donors	GO:0044710//single-organism metabolic process	-
LOC_Os01g41550	black	1646.95	317.716	0.824345	0.381171	0.428832	0.717095	0.228331	-0.501405	-0.0834054	-0.363943	-0.869234	-0.580119	-0.329171	-0.0836177	0.166047	-0.340238	-0.751757	-0.714726	-0.216	0.124164	7.32749e-07	0.0660993	0.0365341	8.03956e-05	0.283212	0.0125554	0.698412	0.0804127	3.55412e-08	0.00296243	0.116264	0.69768	0.438078	0.10378	2.2832e-05	8.70374e-05	0.310716	0.563232	APF2	PREDICTED: protein ASPARTIC PROTEASE IN GUARD CELL 2 isoform X1 [Oryza sativa Japonica Group]	-	-	-	-	-	-	GO:0019538//protein metabolic process	-
LOC_Os01g41650	black	1474.03	442.776	-0.622096	-0.0364203	-0.268327	-0.374519	0.0305039	0.287739	-0.0865458	0.731117	0.826254	0.861528	0.631777	0.607338	0.0978218	0.535943	0.309532	0.575876	-0.00138011	-0.0199636	0.00117147	0.865834	0.204884	0.0713739	0.887481	0.172752	0.687605	4.94278e-05	6.5593e-07	6.42652e-08	0.000928114	0.00164709	0.649298	0.00694666	0.141056	0.00323167	0.994893	0.92623	PCMP-H42	PREDICTED: pentatricopeptide repeat-containing protein At4g13650-like [Oryza brachyantha]	-	-	-	-	-	-	-	-
LOC_Os01g41660	black	823.629	106.305	0.547698	0.120892	0.363909	0.302699	-0.0821808	-0.383867	0.231388	-0.3797	-0.788287	-0.592131	-0.238772	-0.235218	-0.29936	-0.516395	-0.691096	-0.713136	-0.392403	-0.047433	0.005599	0.573637	0.080443	0.150508	0.702642	0.0640489	0.276639	0.0672396	4.77193e-06	0.00230087	0.261165	0.268541	0.155287	0.00978261	0.000184546	9.17603e-05	0.0578767	0.8258	At4g29530	PREDICTED: inorganic pyrophosphatase 3 [Oryza sativa Japonica Group]	Metabolism;Metabolism	Global and overview maps;Metabolism of cofactors and vitamins	ko01100//Metabolic pathways;ko00750//Vitamin B6 metabolism	K13248;K13248	-	GO:0042578//phosphoric ester hydrolase activity	GO:0006796//phosphate-containing compound metabolic process	-
LOC_Os01g41900	black	1256.61	317.827	-0.609219	-0.129016	-0.521743	-0.660547	-0.41765	0.796742	0.413758	0.290129	0.845735	0.466132	0.668371	0.29243	-0.271724	-0.0324387	0.658133	0.427252	0.101531	-0.0121736	0.00157857	0.547955	0.00892552	0.000442805	0.0422834	3.18011e-06	0.0444434	0.169053	1.95166e-07	0.0216839	0.000357229	0.165545	0.198989	0.880392	0.000472557	0.0373063	0.636878	0.954978	KUA1	transcription factor SRM1-like [Aegilops tauschii subsp. tauschii] [Aegilops tauschii]	-	-	-	-	-	-	-	MYB_related
LOC_Os01g42010	black	1548.51	432.899	-0.376922	0.271153	-0.471822	-0.302398	-0.0472307	0.339326	-0.0592544	0.568821	0.839862	0.900831	0.723124	0.76659	0.255362	0.514532	0.36564	0.597721	0.144123	0.020878	0.0694327	0.199971	0.0199274	0.150936	0.826532	0.10477	0.783292	0.00372519	2.86004e-07	1.97486e-09	6.54539e-05	1.25055e-05	0.228466	0.0100968	0.0789071	0.00203874	0.501658	0.922861	--	Os01g0604700 [Oryza sativa Japonica Group]	-	-	-	-	-	-	-	-
LOC_Os01g42280	black	2005.36	565.564	-0.578352	0.032994	-0.522977	-0.536339	-0.2034	0.41358	0.0620321	0.498232	0.916225	0.822306	0.622101	0.566569	0.0417545	0.399151	0.449313	0.641888	0.18113	0.040937	0.00307214	0.878359	0.00873675	0.00689727	0.34045	0.0445443	0.773386	0.0132182	3.32342e-10	8.23566e-07	0.00117135	0.00389559	0.846396	0.0533318	0.0276197	0.000721655	0.396984	0.84937	CRR21	PREDICTED: pentatricopeptide repeat-containing protein At5g55740, chloroplastic [Oryza sativa Japonica Group]	-	-	-	-	-	-	-	-
LOC_Os01g42430	black	879.977	133.754	-0.798905	-0.369559	-0.0411707	-0.436466	0.0229941	0.4003	0.0449259	0.753615	0.728675	0.679373	0.390635	0.264545	-0.0826313	0.385027	0.430441	0.489025	-0.108722	0.197034	2.85791e-06	0.0755114	0.84852	0.0329776	0.915068	0.0525861	0.83488	2.12224e-05	5.39105e-05	0.000261311	0.0591157	0.211587	0.701085	0.0631818	0.0357603	0.0153057	0.613071	0.356097	VHA-c''2	PREDICTED: V-type proton ATPase subunit c''2 [Oryza sativa Japonica Group]	Metabolism;Metabolism;Cellular Processes	Global and overview maps;Energy metabolism;Transport and catabolism	ko01100//Metabolic pathways;ko00190//Oxidative phosphorylation;ko04145//Phagosome	K03661;K03661;K03661	GO:0031224//intrinsic component of membrane;GO:0033177//proton-transporting two-sector ATPase complex, proton-transporting domain	GO:0015077//monovalent inorganic cation transmembrane transporter activity	GO:0015988//energy coupled proton transmembrane transport, against electrochemical gradient	-
LOC_Os01g42470	black	2518.57	209.664	0.39839	-0.180062	0.839445	0.617048	0.398505	-0.510569	-0.0838672	-0.0978506	-0.932383	-0.70234	-0.474331	-0.444189	-0.154909	-0.353495	-0.730692	-0.752524	-0.485795	0.0636901	0.0538297	0.39982	2.93704e-07	0.0013188	0.0537543	0.010793	0.696819	0.649201	3.39725e-11	0.000130209	0.0191903	0.029666	0.469824	0.0901653	5.01843e-05	2.21547e-05	0.0160992	0.76749	NAA50	PREDICTED: N-alpha-acetyltransferase 50 [Oryza sativa Japonica Group]	-	-	-	-	-	GO:0016740//transferase activity	-	-
LOC_Os01g42520	black	793.311	126.8	0.253145	-0.276789	0.712363	0.510208	0.486472	-0.584842	-0.300257	-0.107243	-0.720816	-0.62351	-0.540904	-0.520687	-0.0679998	-0.0808861	-0.438503	-0.299079	0.00104983	-0.180817	0.232669	0.190414	9.41388e-05	0.0108582	0.0159302	0.00268526	0.153994	0.617935	7.08581e-05	0.00113284	0.00634822	0.00908965	0.752221	0.707123	0.0320769	0.155693	0.996116	0.397813	--	Os01g0611000, partial [Oryza sativa Japonica Group]	-	-	-	-	-	-	-	-
LOC_Os01g42700	black	2283.25	641.643	-0.424739	0.248803	-0.606631	-0.436017	-0.190567	0.450186	0.0374002	0.478301	0.926643	0.88444	0.720586	0.7331	0.186422	0.437151	0.462151	0.62649	0.198755	0.02379	0.0385619	0.241052	0.00167351	0.033179	0.372414	0.0272827	0.862257	0.0180695	8.1022e-11	9.81987e-09	7.14172e-05	4.6032e-05	0.383096	0.0326727	0.0229859	0.00105497	0.351826	0.91214	--	uncharacterized LOC100277217 [Zea mays]	-	-	-	-	-	-	-	-
LOC_Os01g42720	black	146.678	26.7475	-0.595441	-0.337231	-0.0872782	-0.396147	-0.13552	0.453732	0.196302	0.453381	0.527773	0.429859	0.382747	0.102828	-0.0972493	0.109131	0.376953	0.26207	-0.134303	0.55968	0.00214239	0.107069	0.685092	0.0553192	0.527784	0.0259472	0.357923	0.0260769	0.00803467	0.0360385	0.064895	0.632556	0.651223	0.611727	0.0694085	0.21605	0.531532	0.00445799	--	PREDICTED: protein disulfide-isomerase LQY1, chloroplastic-like [Oryza brachyantha]	-	-	-	-	-	GO:0005515//protein binding	-	-
LOC_Os01g42800	black	2402.4	227.941	-0.591102	0.0102595	-0.606816	-0.592315	-0.230684	0.417336	0.0166906	0.403806	0.958142	0.803441	0.565749	0.482333	0.0876679	0.466877	0.615634	0.783891	0.361512	-0.0650047	0.00235209	0.962052	0.00166657	0.00229179	0.278144	0.0424544	0.9383	0.0503612	1.96158e-13	2.27463e-06	0.00395922	0.0169863	0.683757	0.021447	0.00136279	5.85117e-06	0.0826076	0.762823	YNL011C	Os01g0613900, partial [Oryza sativa Japonica Group]	-	-	-	-	-	-	-	-
LOC_Os01g43080	black	1198.96	211.241	0.499741	0.0228802	0.73883	0.768315	0.520379	-0.574015	-0.302763	-0.0144615	-0.799631	-0.489815	-0.441293	-0.228715	0.243195	-0.0924006	-0.662807	-0.549955	-0.236129	0.231502	0.0128994	0.915488	3.73439e-05	1.16273e-05	0.00913795	0.00335616	0.150418	0.946528	2.75643e-06	0.0151168	0.0308754	0.282382	0.252167	0.667614	0.000416436	0.00536712	0.266638	0.276397	ERI2	PREDICTED: ERI1 exoribonuclease 2 [Oryza sativa Japonica Group]	-	-	-	-	-	-	-	-
LOC_Os01g43120	black	483.029	74.7439	-0.59145	-0.294144	-0.247728	-0.400032	0.0402876	0.217583	-0.183637	0.325247	0.661461	0.417441	0.218602	0.0477221	0.0580791	0.482825	0.669285	0.807122	0.50885	-0.294771	0.00233465	0.162965	0.243157	0.0527594	0.851733	0.307095	0.39037	0.120942	0.000431977	0.0423974	0.304781	0.824754	0.787494	0.0168579	0.000348238	1.88194e-06	0.011107	0.162027	Os01g0618400	PREDICTED: DEAD-box ATP-dependent RNA helicase 25 [Oryza sativa Japonica Group]	-	-	-	-	-	GO:0017111//nucleoside-triphosphatase activity;GO:0032550//purine ribonucleoside binding	-	-
LOC_Os01g43150	black	2849.82	618.885	-0.633074	-0.0329102	-0.647312	-0.660359	-0.298752	0.583202	0.121335	0.358784	0.992925	0.756653	0.562005	0.42392	-0.000921516	0.356966	0.718152	0.734056	0.309828	-0.0372332	0.000899077	0.878666	0.000628212	0.000445063	0.156169	0.00277892	0.572223	0.0851229	7.41788e-22	1.88051e-05	0.00426098	0.0389778	0.99659	0.0868317	7.75783e-05	4.44692e-05	0.140657	0.862866	FTSH9	RecName: Full=ATP-dependent zinc metalloprotease FTSH 9, chloroplastic/mitochondrial; Short=OsFTSH9; Flags: Precursor	-	-	-	-	GO:0031090//organelle membrane;GO:0031224//intrinsic component of membrane;GO:0044434//chloroplast part	GO:0004175//endopeptidase activity;GO:0032550//purine ribonucleoside binding;GO:0043169//cation binding	GO:0019538//protein metabolic process	-
LOC_Os01g43370	black	1039.39	140.026	-0.488122	-0.0964591	-0.574879	-0.536357	-0.217786	0.428015	-0.0105437	0.118942	0.7937	0.454029	0.312975	0.146513	0.0682931	0.358001	0.823311	0.810834	0.611342	-0.240307	0.0155243	0.653884	0.00329789	0.00689496	0.306634	0.036932	0.961001	0.579881	3.68804e-06	0.0258377	0.136457	0.494512	0.751186	0.0858557	7.77597e-07	1.5481e-06	0.00150412	0.258018	--	disease resistance protein-like [Oryza sativa Japonica Group]	-	-	-	-	-	-	-	-
LOC_Os01g43390	black	2482.16	261.818	-0.528626	0.0472913	-0.68505	-0.581748	-0.242454	0.475683	-0.00283635	0.27678	0.960891	0.710469	0.530414	0.424891	0.120596	0.451217	0.754376	0.845654	0.515298	-0.19433	0.00791479	0.826312	0.000221237	0.0028642	0.25366	0.0188026	0.989505	0.19043	9.41065e-14	0.000100191	0.00766845	0.0384847	0.574584	0.0268888	2.05923e-05	1.96221e-07	0.00996661	0.362869	Os01g0622300	PREDICTED: uroporphyrinogen decarboxylase 1, chloroplastic [Oryza sativa Japonica Group]	Metabolism;Metabolism;Metabolism	Global and overview maps;Global and overview maps;Metabolism of cofactors and vitamins	ko01100//Metabolic pathways;ko01110//Biosynthesis of secondary metabolites;ko00860//Porphyrin and chlorophyll metabolism	K01599;K01599;K01599	-	-	GO:0006778//porphyrin-containing compound metabolic process	-
LOC_Os01g43410	black	1140.02	255.472	-0.383789	0.150754	-0.595543	-0.469556	-0.311592	0.679689	0.248814	0.277557	0.822785	0.554413	0.796092	0.513368	-0.002973	0.127793	0.610933	0.495639	0.238751	-0.0714079	0.0641074	0.481963	0.00213768	0.0206127	0.138292	0.000258925	0.24103	0.189137	8.01358e-07	0.00493276	3.28317e-06	0.0102973	0.989	0.551789	0.00151823	0.013781	0.261208	0.740211	CPK1	PREDICTED: calcium-dependent protein kinase 3 [Oryza sativa Japonica Group]	Organismal Systems	Environmental adaptation	ko04626//Plant-pathogen interaction	K13412	-	GO:0004672//protein kinase activity;GO:0032550//purine ribonucleoside binding;GO:0046872//metal ion binding	GO:0006464//cellular protein modification process;GO:0006796//phosphate-containing compound metabolic process	-
LOC_Os01g43420	black	1298.61	410.15	-0.708257	-0.17462	-0.170208	-0.455385	-0.0987817	0.477154	0.190387	0.765485	0.788347	0.709349	0.794806	0.52502	-0.159611	0.24678	0.285555	0.403832	-0.161186	0.0690029	0.000107689	0.414448	0.426522	0.0253427	0.646075	0.0183877	0.372875	1.30984e-05	4.7585e-06	0.000103928	3.49555e-06	0.00843177	0.45628	0.245025	0.17618	0.0503451	0.451791	0.74868	Os01g0622700	PREDICTED: probable protein ABIL1 [Oryza sativa Japonica Group]	-	-	-	-	-	-	-	-
LOC_Os01g43520	black	337.145	43.521	0.600345	0.402266	0.164222	0.274985	-0.166363	-0.247089	0.307362	-0.308804	-0.598305	-0.380873	-0.0411888	0.0884655	-0.238006	-0.472084	-0.646546	-0.651334	-0.391647	-0.154875	0.00192472	0.0513293	0.4432	0.19344	0.437194	0.244415	0.14401	0.142042	0.00201286	0.0663292	0.848454	0.681027	0.262743	0.0198494	0.00064074	0.000565851	0.0584042	0.469924	Os01g0624000	PREDICTED: neutral ceramidase [Oryza sativa Japonica Group]	Metabolism;Metabolism	Global and overview maps;Lipid metabolism	ko01100//Metabolic pathways;ko00600//Sphingolipid metabolism	K12349;K12349	-	-	-	-
LOC_Os01g43580	black	1530.32	323.253	0.754637	0.288121	0.241947	0.393196	-0.123795	-0.489011	0.146518	-0.61956	-0.875419	-0.671194	-0.435936	-0.274287	-0.104103	-0.494889	-0.675606	-0.691723	-0.220518	-0.000162841	2.038e-05	0.172156	0.254685	0.057328	0.564399	0.0153092	0.494497	0.00124362	2.14915e-08	0.000330085	0.0332156	0.194618	0.628321	0.0139473	0.000291254	0.000181065	0.300454	0.999397	KIN13B	PREDICTED: kinesin-13A [Oryza sativa Japonica Group]	-	-	-	-	GO:0005875//microtubule associated complex	GO:0015631//tubulin binding;GO:0032550//purine ribonucleoside binding	GO:0007017//microtubule-based process	-
LOC_Os01g43630	black	365.42	108.857	0.542993	0.463062	0.408838	0.603269	0.218523	-0.363146	0.00231668	0.179486	-0.506912	-0.0950339	0.212824	0.420855	0.158501	-0.154679	-0.817767	-0.592003	-0.481857	0.207653	0.00610942	0.0226823	0.0472969	0.00180414	0.30496	0.0811271	0.991428	0.401355	0.01147	0.658694	0.318057	0.0405675	0.45946	0.470494	1.06269e-06	0.0023072	0.0171113	0.33023	BETAA-AD	beta adaptin-like [Oryza sativa Japonica Group]	-	-	-	-	GO:0030119//AP-type membrane coat adaptor complex	-	GO:0015031//protein transport	-
LOC_Os01g43680	black	1902.41	623.649	-0.45404	0.206668	-0.484068	-0.375779	-0.098901	0.351637	-0.0168236	0.584572	0.865559	0.932277	0.717284	0.754132	0.189243	0.468851	0.297303	0.538109	0.0263653	0.104371	0.0258335	0.332581	0.016537	0.0703509	0.645675	0.0919882	0.937809	0.00270048	4.73565e-08	3.45469e-11	7.98844e-05	2.07926e-05	0.375808	0.0208295	0.158283	0.00667979	0.902671	0.627433	BHLH144	PREDICTED: transcription factor bHLH144 [Oryza sativa Japonica Group]	-	-	-	-	-	-	-	-
LOC_Os01g43710	black	2496.01	232.906	-0.675806	-0.0855698	-0.496561	-0.540199	-0.10473	0.474842	-0.04379	0.517437	0.969051	0.821603	0.536109	0.440926	0.11241	0.519399	0.683271	0.778685	0.272825	-0.0357856	0.000289596	0.690957	0.0135787	0.00643052	0.626242	0.0190429	0.839001	0.00961056	7.44984e-15	8.57107e-07	0.00692589	0.0310313	0.601002	0.00929311	0.000233171	7.40534e-06	0.197103	0.868152	CYP72A15	PREDICTED: cytochrome P450 72A15 [Oryza sativa Japonica Group]	-	-	-	-	-	GO:0016491//oxidoreductase activity;GO:0046906//tetrapyrrole binding;GO:0046914//transition metal ion binding	GO:0044710//single-organism metabolic process	-
LOC_Os01g43760	black	1041.44	170.712	-0.404288	0.0834889	-0.443442	-0.316872	0.0867104	-0.112442	-0.434181	0.378954	0.72142	0.869006	0.198241	0.430379	0.426065	0.839988	0.399009	0.876493	0.444136	-0.0854002	0.0500613	0.698124	0.0299742	0.131383	0.68704	0.600898	0.034012	0.0678233	6.94067e-05	3.61884e-08	0.353099	0.0357899	0.037895	2.83721e-07	0.0534241	1.96415e-08	0.0296879	0.69154	CYP72A15	cytochrome P450-like [Oryza sativa Japonica Group]	-	-	-	-	-	-	-	-
LOC_Os01g43844	black	780.196	232.066	-0.395058	-0.0393912	-0.572699	-0.473366	-0.232915	0.611122	0.0819778	0.0362762	0.729759	0.356468	0.313259	0.114467	0.0627208	0.211758	0.878961	0.650666	0.512848	-0.16715	0.0560539	0.854998	0.0034466	0.0194712	0.273392	0.00151172	0.703344	0.86636	5.18784e-05	0.087304	0.136084	0.594318	0.770936	0.320544	1.59186e-08	0.00057582	0.010388	0.434999	CYP72A11	PREDICTED: cytochrome P450 72A11 [Oryza sativa Japonica Group]	-	-	-	-	-	GO:0016491//oxidoreductase activity;GO:0043169//cation binding;GO:0046906//tetrapyrrole binding	GO:0044710//single-organism metabolic process	-
LOC_Os01g43870	black	2117.05	603.829	-0.48914	0.150171	-0.57367	-0.493017	-0.227643	0.472999	0.10387	0.48185	0.916786	0.813132	0.82279	0.669742	0.0748381	0.360868	0.457499	0.61792	0.192425	-0.0214152	0.0152782	0.483678	0.00337964	0.0143697	0.284704	0.0195789	0.629095	0.0171132	3.0949e-10	1.36892e-06	8.01115e-07	0.000343817	0.728181	0.0831959	0.0245863	0.00129225	0.367683	0.920882	ctdspl2	PREDICTED: CTD small phosphatase-like protein 2 isoform X2 [Oryza brachyantha]	-	-	-	-	-	GO:0042578//phosphoric ester hydrolase activity	-	-
LOC_Os01g43910	black	2319.54	224.25	0.438439	-0.137787	0.737514	0.526774	0.271509	-0.520521	-0.00662709	-0.211026	-0.94415	-0.721002	-0.464917	-0.450154	-0.226838	-0.414516	-0.751681	-0.767907	-0.478418	-0.0255155	0.0321052	0.520836	3.91997e-05	0.00817695	0.199359	0.00911564	0.975482	0.322257	4.3842e-12	7.04086e-05	0.022075	0.0272949	0.286459	0.0440158	2.29006e-05	1.18298e-05	0.0180374	0.905793	MPK10	PREDICTED: mitogen-activated protein kinase 10 isoform X2 [Oryza sativa Japonica Group]	-	-	-	-	-	-	-	-
LOC_Os01g43950	black	1485.18	327.895	0.597508	0.0775518	0.488396	0.475643	0.13182	-0.486655	0.0307556	-0.405659	-0.890169	-0.680932	-0.438973	-0.350559	-0.173724	-0.427932	-0.691664	-0.711398	-0.32546	-0.0310567	0.0020482	0.718708	0.0154576	0.0188139	0.539217	0.0158846	0.886558	0.0492152	5.77022e-09	0.000249718	0.031872	0.0930583	0.416884	0.0369722	0.000181392	9.71822e-05	0.120685	0.885454	--	PREDICTED: transcription factor PAR2 [Oryza sativa Japonica Group]	-	-	-	-	-	-	-	-
LOC_Os01g44210	black	2493.76	268.69	-0.621015	-0.0530614	-0.626436	-0.625458	-0.21833	0.422572	-0.0271805	0.335741	0.958276	0.798438	0.41208	0.364814	0.105581	0.499888	0.711915	0.828743	0.390991	-0.0175034	0.00120177	0.805494	0.00105635	0.00108141	0.305397	0.039671	0.899676	0.108727	1.89496e-13	2.92491e-06	0.045401	0.0796375	0.623425	0.0128687	9.55402e-05	5.6659e-07	0.0588651	0.935301	RPL31	PREDICTED: 50S ribosomal protein L31 [Oryza sativa Japonica Group]	Genetic Information Processing	Translation	ko03010//Ribosome	K02909	GO:0009526//plastid envelope;GO:0009532//plastid stroma;GO:0030529//intracellular ribonucleoprotein complex	GO:0003723//RNA binding	GO:0006090//pyruvate metabolic process;GO:0006739//NADP metabolic process;GO:0006779//porphyrin-containing compound biosynthetic process;GO:0009658//chloroplast organization;GO:0009668//plastid membrane organization;GO:0009767//photosynthetic electron transport chain;GO:0010467//gene expression;GO:0016072//rRNA metabolic process;GO:0043623//cellular protein complex assembly	-
LOC_Os01g44390	black	2089.9	443.832	-0.575315	0.018648	-0.612878	-0.611082	-0.297881	0.514625	0.130742	0.369958	0.935521	0.738801	0.569649	0.48089	-0.0120465	0.320558	0.570159	0.650917	0.251233	-0.0177227	0.00326877	0.93108	0.00145216	0.00151308	0.157438	0.0100809	0.54257	0.0751721	2.04457e-11	3.73842e-05	0.0036642	0.0173678	0.955448	0.126711	0.00362704	0.000572067	0.236337	0.934492	RL2	PREDICTED: protein RADIALIS-like 2 [Oryza sativa Japonica Group]	-	-	-	-	-	-	-	-
LOC_Os01g45070	black	1770.95	246.2	-0.644754	-0.22429	-0.541715	-0.612207	-0.168977	0.423003	-0.0730212	0.210821	0.870224	0.552763	0.215993	0.0901054	0.0564403	0.469291	0.884892	0.902757	0.583345	-0.224204	0.000670891	0.292051	0.00625462	0.00147466	0.429922	0.0394482	0.734545	0.322739	3.28475e-08	0.00508999	0.310733	0.675426	0.793362	0.0206939	9.42588e-09	1.6065e-09	0.00277063	0.29224	PDF1B	PREDICTED: peptide deformylase 1B, chloroplastic [Oryza sativa Japonica Group]	-	-	-	-	-	-	-	-
LOC_Os01g45140	black	1083.71	398.98	-0.452213	0.124378	-0.498634	-0.478531	-0.268608	0.474132	0.196163	0.426378	0.795565	0.731506	0.603222	0.5938	-0.0379325	0.202696	0.3017	0.387116	-0.0298701	0.115283	0.0265125	0.562554	0.0131327	0.0180064	0.204393	0.0192479	0.35827	0.0377394	3.36876e-06	4.87449e-05	0.00180604	0.00221976	0.860315	0.342161	0.151927	0.0616431	0.889804	0.591674	TOGT1	PREDICTED: scopoletin glucosyltransferase [Oryza sativa Japonica Group]	-	-	-	-	-	-	-	-
LOC_Os01g45200	black	2298.99	262.748	-0.488944	0.0498931	-0.748741	-0.630621	-0.303337	0.411815	-0.00263304	0.142515	0.926109	0.692928	0.373014	0.337938	0.110981	0.439348	0.756663	0.861434	0.566296	-0.121479	0.0153252	0.81691	2.56764e-05	0.00095467	0.149608	0.0455537	0.990258	0.50649	8.75339e-11	0.000174537	0.0726109	0.10629	0.605668	0.0317094	1.87976e-05	6.47192e-08	0.00391667	0.571764	SNL6	PREDICTED: cinnamoyl-CoA reductase 2 [Oryza sativa Japonica Group]	-	-	-	-	-	-	-	-
LOC_Os01g45274	black	2069.19	510.595	-0.62168	-0.163582	-0.64729	-0.683238	-0.289766	0.490142	0.027841	0.144096	0.90454	0.567801	0.250778	0.131584	0.00695857	0.379222	0.86224	0.842662	0.548533	-0.127038	0.00118306	0.445003	0.00062857	0.000233397	0.169611	0.0150389	0.89725	0.501737	1.32183e-09	0.00380155	0.237215	0.539949	0.974256	0.067613	6.09346e-08	2.38839e-07	0.00551228	0.554161	BCA2	Os01g0639900, partial [Oryza sativa Japonica Group]	Metabolism	Energy metabolism	ko00910//Nitrogen metabolism	K01673	GO:0043231//intracellular membrane-bounded organelle	GO:0003824//catalytic activity;GO:0046914//transition metal ion binding	GO:0044699//single-organism process	-
LOC_Os01g45360	black	1616.27	413.441	-0.680025	-0.304809	-0.575774	-0.74523	-0.347657	0.457278	0.0905141	0.112588	0.839485	0.461608	0.186469	-0.0180059	-0.0963425	0.317233	0.87475	0.846933	0.554298	-0.144735	0.000256409	0.147543	0.00323841	2.93763e-05	0.0959856	0.0246644	0.674032	0.600422	2.92954e-07	0.0231681	0.382973	0.933447	0.654277	0.13092	2.27212e-08	1.80182e-07	0.0049436	0.499824	Sb03g029220	PREDICTED: CASP-like protein 4U1 [Oryza sativa Japonica Group]	-	-	-	-	-	-	-	-
LOC_Os01g45370	black	1996.72	458.257	-0.608499	-0.0774213	-0.555633	-0.574232	-0.233589	0.646379	0.129462	0.356119	0.936589	0.604086	0.601623	0.355604	-0.0150235	0.292557	0.788211	0.721025	0.37777	-0.117459	0.00160451	0.719163	0.00481919	0.00334145	0.271966	0.0006435	0.546562	0.0876363	1.70999e-11	0.00177161	0.00187118	0.0881288	0.944453	0.165352	4.78887e-06	7.03521e-05	0.0687577	0.584646	rlmN	PREDICTED: dual-specificity RNA methyltransferase RlmN [Oryza sativa Japonica Group]	-	-	-	-	GO:0044424//intracellular part	GO:0008168//methyltransferase activity;GO:0051540//metal cluster binding	GO:0031167//rRNA methylation	-
LOC_Os01g45390	black	136.072	31.5019	-0.510233	-0.243924	-0.0859673	-0.226468	0.135065	0.48909	-0.0291886	0.390837	0.543374	0.34302	0.16022	0.0720576	-0.0351331	0.20793	0.536969	0.329913	0.0500053	-0.0845065	0.0108537	0.250704	0.689591	0.287267	0.529185	0.0152903	0.892304	0.0589735	0.00606667	0.100805	0.454541	0.737928	0.870536	0.329571	0.00681923	0.115393	0.816506	0.694616	hddc2	PREDICTED: HD domain-containing protein 2 homolog [Oryza sativa Japonica Group]	-	-	-	-	-	-	-	-
LOC_Os01g45439	black	2759.86	582.052	-0.54732	0.0733676	-0.688496	-0.60303	-0.291653	0.577012	0.0959238	0.338015	0.984909	0.769322	0.6111	0.501005	0.079908	0.380884	0.714629	0.734474	0.337268	-0.0645085	0.00563867	0.733331	0.000199617	0.00181376	0.166724	0.00315763	0.655689	0.106205	2.97185e-18	1.11401e-05	0.00151246	0.0126374	0.710515	0.0663207	8.73206e-05	4.38005e-05	0.107029	0.764584	--	PREDICTED: transmembrane protein 33 homolog [Setaria italica]	-	-	-	-	-	-	-	-
LOC_Os01g45750	black	1677.13	602.189	-0.556712	0.053204	-0.404959	-0.475191	-0.210324	0.528749	0.216959	0.610282	0.848135	0.760144	0.875557	0.663064	-0.0803411	0.227478	0.318143	0.42296	-0.059886	0.0319609	0.00472056	0.804981	0.0496454	0.018943	0.323907	0.00789763	0.308519	0.0015409	1.66194e-07	1.63297e-05	2.12454e-08	0.000413517	0.709013	0.285064	0.129759	0.0394703	0.781037	0.882142	BASS2	PREDICTED: probable sodium/metabolite cotransporter BASS2, chloroplastic [Oryza sativa Japonica Group]	-	-	-	-	-	-	-	-
LOC_Os01g45880	black	1195.92	345.821	-0.407032	0.211418	-0.424877	-0.261419	0.0553679	0.355429	-0.142981	0.561349	0.809056	0.868278	0.591081	0.698648	0.241965	0.527482	0.359762	0.512445	0.0263331	-0.0393962	0.048379	0.321339	0.0384922	0.217235	0.797207	0.0882965	0.505088	0.0043158	1.70076e-06	3.83277e-08	0.00235315	0.000146257	0.254649	0.0080759	0.0842148	0.0104587	0.902789	0.854979	--	Os02g0480100 [Oryza sativa Japonica Group]	-	-	-	-	-	-	-	-
LOC_Os01g45990	black	1612.36	346.704	-0.517151	-0.00446966	-0.629098	-0.608752	-0.325775	0.581802	0.180569	0.235763	0.89196	0.564963	0.607786	0.354779	-0.0538622	0.237217	0.734321	0.726434	0.465042	-0.158844	0.00965748	0.983463	0.000990652	0.00159535	0.120305	0.002861	0.398473	0.267403	4.8568e-09	0.00402103	0.00163054	0.0889212	0.802615	0.264375	4.40446e-05	5.83361e-05	0.0220344	0.458476	AKT1	PREDICTED: potassium channel AKT1 [Oryza sativa Japonica Group]	-	-	-	-	GO:0031224//intrinsic component of membrane;GO:0043231//intracellular membrane-bounded organelle	GO:0005267//potassium channel activity	GO:0030001//metal ion transport;GO:0034220//ion transmembrane transport	-
LOC_Os01g46020	black	649.441	105.256	-0.819536	-0.522921	-0.111777	-0.570469	-0.156018	0.624337	0.228234	0.480075	0.676991	0.398884	0.244108	-0.0517323	-0.248256	0.136185	0.683636	0.429085	-0.0374922	0.118161	9.62985e-07	0.00874527	0.603068	0.00360457	0.466611	0.00111075	0.283422	0.0175862	0.00027992	0.0535059	0.250335	0.810279	0.242121	0.525743	0.000230678	0.0364113	0.861921	0.582388	TAF7	Os01g0648500, partial [Oryza sativa Japonica Group]	Genetic Information Processing	Transcription	ko03022//Basal transcription factors	K03132	-	GO:0008135//translation factor activity, RNA binding	GO:0006352//DNA-templated transcription, initiation;GO:0006412//translation	-
LOC_Os01g46720	black	1032.64	341.445	-0.541373	-0.268845	-0.536913	-0.588782	-0.240133	0.546693	0.0308685	-0.0328695	0.721727	0.288399	0.0372397	-0.143914	-0.0115935	0.252176	0.978453	0.735842	0.580431	-0.174738	0.00629394	0.203979	0.00682607	0.00247122	0.258374	0.00570486	0.886144	0.878815	6.86789e-05	0.171724	0.862843	0.502285	0.957122	0.234524	1.44981e-16	4.16748e-05	0.00294338	0.414129	PAP14	PREDICTED: probable plastid-lipid-associated protein 14, chloroplastic [Oryza sativa Japonica Group]	-	-	-	-	-	-	-	-
LOC_Os01g46750	black	2134.55	226.339	-0.363186	0.276421	-0.689684	-0.418564	-0.155628	0.322907	-0.118333	0.324309	0.915898	0.859226	0.520134	0.631033	0.317978	0.568246	0.571923	0.802891	0.44653	-0.046752	0.0810912	0.19103	0.000192606	0.0417881	0.467741	0.123796	0.581836	0.12208	3.46348e-10	7.61865e-08	0.00917657	0.000945125	0.129969	0.00376811	0.00350088	2.33929e-06	0.0287168	0.828264	LACS4	PREDICTED: long chain acyl-CoA synthetase 4 isoform X2 [Oryza sativa Japonica Group]	Metabolism;Cellular Processes;Metabolism;Metabolism;Metabolism	Global and overview maps;Transport and catabolism;Global and overview maps;Lipid metabolism;Lipid metabolism	ko01100//Metabolic pathways;ko04146//Peroxisome;ko01212//Fatty acid metabolism;ko00071//Fatty acid degradation;ko00061//Fatty acid biosynthesis	K01897;K01897;K01897;K01897;K01897	GO:0043231//intracellular membrane-bounded organelle	-	-	-
LOC_Os01g46810	black	1778.17	47.1415	-0.432692	0.173718	-0.671049	-0.57269	-0.400089	0.69285	0.305002	0.30468	0.893476	0.664205	0.741583	0.584366	-0.0632047	0.13353	0.566568	0.47027	0.134359	-0.0514394	0.0346997	0.416901	0.000331441	0.00344721	0.0527221	0.000174952	0.147273	0.147723	4.18814e-09	0.000400808	3.37101e-05	0.00271219	0.769215	0.533918	0.00389563	0.0203947	0.53136	0.811334	--	PREDICTED: myosin-13 [Oryza sativa Japonica Group]	-	-	-	-	-	-	-	-
LOC_Os01g46910	black	692.543	134.471	0.264232	-0.200049	0.562215	0.187038	-0.0961705	-0.367217	0.293183	-0.201369	-0.754534	-0.606464	-0.389717	-0.441266	-0.394965	-0.486178	-0.580252	-0.625796	-0.438081	0.00709547	0.212148	0.348634	0.00424355	0.381497	0.654857	0.077527	0.164407	0.345398	2.04633e-05	0.0016798	0.0597675	0.030887	0.056117	0.0160033	0.00295428	0.00107268	0.032262	0.97375	--	Os04g0391800 [Oryza sativa Japonica Group]	-	-	-	-	-	-	-	-
LOC_Os01g46926	black	2116.23	579.986	-0.373147	0.289885	-0.675619	-0.452262	-0.249087	0.443452	0.0596378	0.37373	0.909047	0.842973	0.677771	0.714095	0.178333	0.380463	0.43923	0.599059	0.225803	0.0447712	0.0725008	0.169427	0.000291146	0.0264941	0.240497	0.0299702	0.781923	0.0720202	7.93363e-10	2.34052e-07	0.000273699	8.88854e-05	0.404437	0.0666464	0.0317606	0.00197989	0.288721	0.835441	UBC5A	PREDICTED: ubiquitin-conjugating enzyme E2 5A [Oryza sativa Japonica Group]	Genetic Information Processing;Genetic Information Processing	Folding, sorting and degradation;Folding, sorting and degradation	ko04141//Protein processing in endoplasmic reticulum;ko04120//Ubiquitin mediated proteolysis	K06689;K06689	-	-	-	-
LOC_Os01g46932	black	2284.9	542.214	-0.617619	0.00910727	-0.487388	-0.520063	-0.151352	0.504562	0.059619	0.561882	0.949454	0.839088	0.677561	0.562995	0.0545453	0.434935	0.573152	0.679548	0.170496	-0.00538765	0.00130136	0.966311	0.0157037	0.00918774	0.480205	0.0119234	0.78199	0.00427123	1.4994e-12	3.0044e-07	0.00027536	0.0041794	0.80016	0.033668	0.00341527	0.000259983	0.425728	0.980067	VPS25	PREDICTED: vacuolar protein sorting-associated protein 25 [Oryza sativa Japonica Group]	Cellular Processes	Transport and catabolism	ko04144//Endocytosis	K12189	GO:0043231//intracellular membrane-bounded organelle	GO:0003676//nucleic acid binding	GO:0008104//protein localization;GO:0051234//establishment of localization	-
LOC_Os01g47200	black	1675.36	386.264	0.765782	0.35872	0.573165	0.870344	0.491239	-0.615842	-0.310079	-0.157543	-0.853111	-0.452947	-0.351065	-0.00898767	0.308881	-0.130335	-0.812099	-0.668111	-0.288215	0.206387	1.29368e-05	0.0851828	0.00341434	3.25332e-08	0.0147806	0.00135625	0.140318	0.462213	1.1804e-07	0.026238	0.0925544	0.966753	0.141939	0.543837	1.44708e-06	0.000359824	0.17201	0.333253	At2g36330	PREDICTED: CASP-like protein 4A3 [Oryza sativa Japonica Group]	-	-	-	-	GO:0016020//membrane	-	-	-
LOC_Os01g47330	black	1561.57	198.122	-0.517548	-0.00526807	-0.583839	-0.526683	-0.173083	0.308248	-0.0877748	0.295179	0.87685	0.669993	0.44693	0.368955	0.14394	0.511905	0.672958	0.881115	0.564131	-0.229946	0.00959236	0.980509	0.0027422	0.00818999	0.418632	0.142799	0.683391	0.16142	1.90574e-08	0.000341406	0.0285569	0.0760271	0.502205	0.0105539	0.000314057	1.32023e-08	0.00408735	0.279728	RPL12-2	PREDICTED: 50S ribosomal protein L12, chloroplastic [Oryza sativa Japonica Group]	Genetic Information Processing	Translation	ko03010//Ribosome	K02935	GO:0030529//intracellular ribonucleoprotein complex	-	GO:0010467//gene expression	-
LOC_Os01g47340	black	2380.15	543.629	-0.77345	-0.234771	-0.467237	-0.663434	-0.227497	0.664448	0.157372	0.4752	0.959185	0.689286	0.526954	0.292723	-0.104828	0.312248	0.763189	0.670477	0.174828	-0.0258622	9.32646e-06	0.269479	0.0213334	0.000409361	0.285024	0.000398148	0.462705	0.0189403	1.49326e-13	0.00019493	0.00815112	0.165101	0.625918	0.13742	1.44109e-05	0.000336804	0.413884	0.904519	ISU1	PREDICTED: iron-sulfur cluster assembly scaffold protein IscU [Oryza sativa Japonica Group]	-	-	-	-	-	GO:0051540//metal cluster binding	GO:0009058//biosynthetic process	-
LOC_Os01g47350	black	2071.85	224.577	-0.562718	0.0336445	-0.573432	-0.545428	-0.177538	0.336383	-0.0383044	0.42718	0.92801	0.815991	0.536792	0.508257	0.11214	0.508872	0.553468	0.796966	0.379022	-0.0825592	0.00420205	0.875979	0.00339599	0.00584059	0.406569	0.108011	0.858959	0.0373418	6.63031e-11	1.17197e-06	0.00684101	0.011217	0.601882	0.011103	0.00502231	3.14532e-06	0.0677694	0.701334	MENB	PREDICTED: 1,4-dihydroxy-2-naphthoyl-CoA synthase, peroxisomal [Oryza sativa Japonica Group]	Metabolism;Metabolism;Metabolism	Global and overview maps;Global and overview maps;Metabolism of cofactors and vitamins	ko01100//Metabolic pathways;ko01110//Biosynthesis of secondary metabolites;ko00130//Ubiquinone and other terpenoid-quinone biosynthesis	K01661;K01661;K01661	GO:0042579//microbody	GO:0016833//oxo-acid-lyase activity	GO:0009233//menaquinone metabolic process;GO:0042374//phylloquinone metabolic process	-
LOC_Os01g47430	black	2074.72	458.257	-0.791957	-0.261716	-0.356124	-0.572989	-0.098854	0.566238	0.0589346	0.57871	0.933604	0.689829	0.522877	0.321163	-0.0745187	0.379333	0.668286	0.675436	0.171689	-0.0355774	4.01025e-06	0.216693	0.0876318	0.00342651	0.645833	0.00392113	0.784435	0.00304962	2.79632e-11	0.000191762	0.00875189	0.125956	0.729299	0.067526	0.000358078	0.000292679	0.422448	0.868912	--	GBF-interacting protein 1 [Zea mays]	-	-	-	-	-	-	-	-
LOC_Os01g47450	black	2102.73	512.576	-0.596653	-0.120416	-0.628156	-0.603676	-0.205456	0.497768	-0.0424089	0.19434	0.916062	0.610789	0.275033	0.186483	0.104172	0.441195	0.875555	0.843222	0.535084	-0.0997284	0.00208673	0.575159	0.00101347	0.00178787	0.335488	0.0133175	0.844018	0.362842	3.39257e-10	0.00152322	0.193359	0.382938	0.628092	0.0309168	2.12486e-08	2.3028e-07	0.007055	0.642902	CTPA1	Os01g0664000 [Oryza sativa Japonica Group]	-	-	-	-	-	-	-	-
LOC_Os01g47550	black	253.763	49.4588	0.547751	0.242229	0.40236	0.636134	0.357906	-0.445812	-0.271465	-0.168841	-0.604455	-0.299804	-0.530769	-0.121272	0.350807	-0.00489354	-0.418665	-0.369669	-0.114073	0.251183	0.00559348	0.254115	0.0512697	0.000833639	0.0859454	0.0290054	0.199435	0.430299	0.00175711	0.154645	0.00762037	0.572426	0.0928109	0.981895	0.041734	0.0754173	0.595596	0.236433	rbsK	PREDICTED: ribokinase [Oryza sativa Japonica Group]	Metabolism	Carbohydrate metabolism	ko00030//Pentose phosphate pathway	K00852	-	GO:0016772//transferase activity, transferring phosphorus-containing groups	GO:0016310//phosphorylation;GO:0019321//pentose metabolic process	-
LOC_Os01g47570	black	724.419	168.945	0.423186	-0.00909948	0.639805	0.573066	0.388316	-0.581323	-0.19615	-0.0284992	-0.751051	-0.393922	-0.346396	-0.198073	0.0396326	-0.128773	-0.728053	-0.560631	-0.370501	0.155331	0.0393541	0.96634	0.000760592	0.00342115	0.0607718	0.00288957	0.358303	0.894834	2.34723e-05	0.0568284	0.0972783	0.353516	0.854119	0.548716	5.51078e-05	0.00437649	0.0747121	0.468601	--	PREDICTED: uncharacterized protein LOC9268670 [Oryza sativa Japonica Group]	-	-	-	-	-	-	-	-
LOC_Os01g47630	black	2803.86	605.91	-0.649329	-0.0606441	-0.641169	-0.671111	-0.29486	0.601529	0.115664	0.348652	0.988961	0.751868	0.503135	0.383703	-0.00144403	0.365976	0.758514	0.734407	0.292475	-0.0505134	0.000596232	0.778332	0.000734894	0.000330857	0.161896	0.00187508	0.59044	0.0949744	9.70959e-20	2.27331e-05	0.0122057	0.0641722	0.994657	0.0786116	1.74467e-05	4.39071e-05	0.165477	0.814672	--	PREDICTED: uncharacterized protein LOC4326862 [Oryza sativa Japonica Group]	-	-	-	-	-	-	-	-
LOC_Os01g47680	black	1728.12	499.337	-0.555517	0.0462845	-0.490462	-0.536971	-0.254064	0.579406	0.22271	0.519416	0.886953	0.740614	0.833227	0.595965	-0.0774459	0.246271	0.478201	0.528712	0.0862477	-0.066839	0.0048299	0.829957	0.0149632	0.00681898	0.230921	0.00300628	0.295553	0.00929051	7.80402e-09	3.49514e-05	4.32652e-07	0.00211816	0.719077	0.246031	0.0180972	0.00790286	0.688628	0.756325	At1g29970	PREDICTED: 60S ribosomal protein L18a-like protein [Oryza sativa Japonica Group]	-	-	-	-	-	-	-	-
LOC_Os01g47740	black	670.811	157.483	0.472287	0.0619915	0.307365	0.157833	-0.257734	-0.425467	0.317608	-0.430704	-0.764502	-0.577062	-0.352968	-0.317315	-0.323368	-0.509449	-0.637353	-0.631431	-0.358291	0.00855257	0.0197891	0.773531	0.144007	0.461378	0.224023	0.0381945	0.130441	0.0356351	1.36467e-05	0.00315439	0.0906791	0.130816	0.12323	0.0109967	0.000808746	0.000935999	0.0855842	0.968362	ZFP1	PREDICTED: probable E3 ubiquitin-protein ligase HIP1 isoform X1 [Oryza sativa Japonica Group]	-	-	-	-	-	-	-	-
LOC_Os01g47770	black	445.578	91.5728	-0.504383	-0.0708009	-0.221833	-0.244293	0.084892	0.372388	-0.110633	0.544361	0.705009	0.66351	0.313076	0.370162	0.217885	0.441464	0.476509	0.512782	0.108521	0.149431	0.0119585	0.742345	0.297509	0.249965	0.693289	0.0731301	0.606805	0.00595712	0.000119586	0.000408508	0.136325	0.0749986	0.306409	0.0308029	0.0185687	0.0103995	0.61373	0.48586	NUDCD2	PREDICTED: nudC domain-containing protein 2 isoform X1 [Oryza sativa Japonica Group]	-	-	-	-	-	-	-	-
LOC_Os01g48200	black	589.32	142.035	-0.320434	0.0571793	-0.616361	-0.519337	-0.436541	0.766518	0.372464	-0.00806046	0.690878	0.254207	0.561608	0.216438	-0.131239	-0.0854992	0.750643	0.424104	0.347495	-0.137424	0.126867	0.790714	0.00134002	0.00930308	0.0329442	1.25433e-05	0.0730666	0.970182	0.000185774	0.23065	0.00429411	0.309712	0.541023	0.6912	2.38483e-05	0.0388843	0.0961514	0.521948	CALS12	PREDICTED: callose synthase 12 [Oryza sativa Japonica Group]	-	-	-	-	-	GO:0035251//UDP-glucosyltransferase activity	GO:0006074//(1->3)-beta-D-glucan metabolic process	-
LOC_Os01g48250	black	1480.64	252.827	0.296796	-0.1488	0.863359	0.647198	0.537937	-0.594381	-0.245098	0.168308	-0.786196	-0.419342	-0.361944	-0.237043	0.00638352	-0.0888691	-0.761701	-0.606897	-0.510264	0.0705804	0.159029	0.487724	5.60109e-08	0.000630067	0.00670071	0.0021921	0.248358	0.431777	5.26098e-06	0.0413702	0.0822142	0.264737	0.976383	0.679647	1.53222e-05	0.00166355	0.0108481	0.743122	--	Os01g0520260 [Oryza sativa Japonica Group]	-	-	-	-	-	-	-	-
LOC_Os01g48320	black	1896.5	422.181	0.689408	0.222167	0.643486	0.812166	0.452496	-0.596229	-0.239507	-0.159893	-0.893505	-0.538695	-0.357112	-0.129486	0.193351	-0.201567	-0.796922	-0.695036	-0.33042	0.238618	0.000194216	0.296763	0.000692958	1.44188e-06	0.0264066	0.00210608	0.259656	0.455475	4.17608e-09	0.00660918	0.0866932	0.546487	0.365338	0.344913	3.15211e-06	0.000163603	0.114802	0.261482	ASIL2	PREDICTED: trihelix transcription factor ASIL2 [Oryza sativa Japonica Group]	-	-	-	-	-	-	-	Trihelix
LOC_Os01g48330	black	1789.89	639.3	-0.451093	0.198046	-0.474145	-0.389223	-0.153528	0.506806	0.118262	0.57644	0.866043	0.822198	0.819074	0.752069	0.0703594	0.316681	0.342899	0.462461	0.011933	0.0319322	0.0269358	0.353582	0.0192444	0.0601201	0.473842	0.0114902	0.582064	0.00319471	4.56204e-08	8.28651e-07	9.88194e-07	2.25547e-05	0.7439	0.131629	0.100933	0.0228822	0.955867	0.882247	EDR1	PREDICTED: serine/threonine-protein kinase EDR1 isoform X2 [Oryza sativa Japonica Group]	-	-	-	-	-	-	-	-
LOC_Os01g48420	black	2223.81	495.231	-0.698241	-0.105691	-0.484573	-0.636148	-0.281112	0.627475	0.229111	0.521026	0.942595	0.757771	0.65908	0.462531	-0.117498	0.252263	0.566544	0.557563	0.0460334	0.0796421	0.000148127	0.62306	0.016408	0.000833349	0.1833	0.00103027	0.281526	0.00903661	5.88695e-12	1.79784e-05	0.000460682	0.0228589	0.584522	0.234356	0.00389747	0.00464399	0.830866	0.711438	PRXIIC	PREDICTED: peroxiredoxin-2C [Oryza sativa Japonica Group]	-	-	-	-	-	-	-	-
LOC_Os01g48440	black	1457.4	199.744	-0.543562	0.000445865	-0.392256	-0.3495	0.055428	0.149027	-0.257942	0.546149	0.853258	0.809101	0.48593	0.497174	0.288099	0.679685	0.483595	0.861834	0.444238	-0.0301446	0.00604569	0.99835	0.0579794	0.0941184	0.796992	0.487055	0.223635	0.00576288	1.16839e-07	1.69674e-06	0.0160652	0.0134455	0.172191	0.000258949	0.0166583	6.28132e-08	0.0296458	0.888798	Os01g0675500	PREDICTED: probable glucuronosyltransferase Os01g0675500 [Oryza sativa Japonica Group]	-	-	-	-	-	GO:0015020//glucuronosyltransferase activity	-	-
LOC_Os01g48444	black	1964.85	266.777	-0.505788	-0.0471061	-0.678455	-0.573566	-0.215843	0.418307	-0.0882518	0.105374	0.885915	0.571331	0.244768	0.190499	0.160681	0.470277	0.876881	0.909782	0.679299	-0.195285	0.011685	0.826982	0.000268344	0.00338676	0.311076	0.0419271	0.681758	0.624108	8.58697e-09	0.0035428	0.249016	0.372589	0.453228	0.0203923	1.90083e-08	7.28161e-10	0.000261868	0.360468	IAA5	PREDICTED: auxin-responsive protein IAA5 [Oryza sativa Japonica Group]	Environmental Information Processing	Signal transduction	ko04075//Plant hormone signal transduction	K14484	-	-	-	-
LOC_Os01g48500	black	1587.1	573.527	-0.496054	0.120426	-0.416513	-0.405115	-0.131582	0.351123	0.0636484	0.607172	0.834803	0.831489	0.799466	0.707737	0.0620222	0.37313	0.253609	0.517035	0.0470399	0.0690705	0.0136895	0.575128	0.0429057	0.0495496	0.539957	0.0924974	0.767638	0.00165327	3.92784e-07	4.80782e-07	2.77919e-06	0.000109521	0.773422	0.0725145	0.231785	0.00967666	0.827222	0.748442	--	PREDICTED: proline-rich receptor-like protein kinase PERK8 [Oryza sativa Japonica Group]	-	-	-	-	-	-	-	-
LOC_Os01g48680	black	1993.09	45.3762	-0.636338	-0.0674427	-0.532575	-0.627942	-0.319571	0.676795	0.265018	0.435344	0.928049	0.640125	0.773668	0.452042	-0.138663	0.190673	0.633717	0.582152	0.175968	-0.0967834	0.000829428	0.75419	0.00737931	0.00101875	0.12795	0.000281494	0.21074	0.0334827	6.59277e-11	0.000754504	9.23856e-06	0.0265769	0.518166	0.372145	0.000884978	0.00284032	0.410797	0.652792	TPC1	PREDICTED: two pore calcium channel protein 1 [Oryza sativa Japonica Group]	-	-	-	-	GO:0031224//intrinsic component of membrane	GO:0005262//calcium channel activity;GO:0046872//metal ion binding	GO:0006816//calcium ion transport;GO:0006950//response to stress;GO:0034220//ion transmembrane transport	-
LOC_Os01g48690	black	2341.62	260.683	-0.607307	-0.0588336	-0.618721	-0.615102	-0.231079	0.450582	0.00318951	0.319973	0.953299	0.690795	0.503533	0.358636	0.0596776	0.448329	0.746004	0.859051	0.500945	-0.177983	0.00164824	0.784796	0.00126831	0.00137967	0.277299	0.0271309	0.988199	0.127444	6.39518e-13	0.000186239	0.0121264	0.0852616	0.781781	0.0280038	2.85226e-05	7.71713e-08	0.0126498	0.405373	RPS20	PREDICTED: 30S ribosomal protein S20, chloroplastic [Oryza sativa Japonica Group]	Genetic Information Processing	Translation	ko03010//Ribosome	K02968	GO:0009526//plastid envelope;GO:0009532//plastid stroma;GO:0030529//intracellular ribonucleoprotein complex	GO:0003723//RNA binding;GO:0005198//structural molecule activity	GO:0006779//porphyrin-containing compound biosynthetic process;GO:0010467//gene expression;GO:0016072//rRNA metabolic process	-
LOC_Os01g48790	black	1941.17	468.971	-0.617408	-0.0854308	-0.581392	-0.634049	-0.336673	0.681654	0.237994	0.316107	0.930348	0.570931	0.582683	0.343807	-0.110335	0.172879	0.718455	0.628206	0.305452	-0.025993	0.00130779	0.691435	0.00288544	0.000877771	0.107688	0.000244506	0.262769	0.132368	4.66302e-11	0.00357136	0.00280908	0.0999744	0.607778	0.41919	7.67852e-05	0.00101226	0.146648	0.904038	YTHDF2	rubisco subunit binding-protein beta subunit-like [Oryza sativa Japonica Group]	-	-	-	-	-	-	-	-
LOC_Os01g48820	black	2508.79	537.056	-0.609179	-0.0578449	-0.690689	-0.696157	-0.368678	0.631338	0.169942	0.236939	0.962684	0.672743	0.455716	0.32179	-0.0268815	0.278013	0.775489	0.700691	0.334009	0.0224783	0.00157997	0.788332	0.000186837	0.000158038	0.0762647	0.000938123	0.427255	0.264954	5.66384e-14	0.000315973	0.025223	0.125177	0.900774	0.188381	8.53117e-06	0.000137176	0.110678	0.916967	--	UPF0678 fatty acid-binding protein-like protein Francci3_0452, partial [Anthurium amnicola]	-	-	-	-	-	-	-	-
LOC_Os01g48830	black	2469.36	663.765	-0.545275	0.104864	-0.58641	-0.543619	-0.231041	0.435942	0.0657106	0.489841	0.949042	0.864942	0.705621	0.633654	0.0832457	0.428823	0.487583	0.679352	0.210822	-0.00491295	0.00585716	0.625797	0.0025983	0.00603928	0.27738	0.0332129	0.760321	0.0151104	1.63629e-12	4.96532e-08	0.000117262	0.000886352	0.698963	0.0365382	0.0156558	0.000261465	0.322736	0.981823	--	PREDICTED: LOW QUALITY PROTEIN: homeobox protein OTX1-like [Oryza brachyantha]	-	-	-	-	-	-	-	-
LOC_Os01g48910	black	1662.29	402.978	0.645915	0.199365	0.552043	0.585695	0.205187	-0.590363	-0.0288451	-0.246867	-0.893092	-0.530227	-0.384926	-0.170095	-0.0357408	-0.314915	-0.822709	-0.717627	-0.404094	0.0786424	0.000651221	0.35032	0.00515987	0.00263768	0.336134	0.00238949	0.893564	0.244852	4.34936e-09	0.00769392	0.0632564	0.426831	0.868315	0.133915	8.04869e-07	7.89658e-05	0.0501814	0.714912	LACS4	PREDICTED: long chain acyl-CoA synthetase 4 isoform X1 [Oryza sativa Japonica Group]	Metabolism;Cellular Processes;Metabolism;Metabolism;Metabolism	Global and overview maps;Transport and catabolism;Global and overview maps;Lipid metabolism;Lipid metabolism	ko01100//Metabolic pathways;ko04146//Peroxisome;ko01212//Fatty acid metabolism;ko00071//Fatty acid degradation;ko00061//Fatty acid biosynthesis	K01897;K01897;K01897;K01897;K01897	-	-	-	-
LOC_Os01g48920	black	2324.17	487.924	-0.625449	-0.046321	-0.62375	-0.654411	-0.290459	0.54358	0.0972567	0.33826	0.956443	0.721744	0.492231	0.381418	-0.0024385	0.38508	0.734796	0.755631	0.323106	-0.131736	0.00108165	0.829825	0.0011264	0.000521827	0.168547	0.00604369	0.651198	0.105935	3.01489e-13	6.864e-05	0.0145503	0.0659095	0.990977	0.0631421	4.32926e-05	1.95897e-05	0.123552	0.539479	ATG6	PREDICTED: beclin-1-like protein isoform X2 [Oryza sativa Japonica Group]	Cellular Processes	Transport and catabolism	ko04136//Autophagy - other eukaryotes	K08334	GO:0044444//cytoplasmic part	-	GO:0006605//protein targeting;GO:0044248//cellular catabolic process;GO:0044707//single-multicellular organism process	-
LOC_Os01g48950	black	1031.7	344.134	-0.373365	0.22023	-0.351952	-0.284003	-0.0481349	0.19216	-0.03252	0.60267	0.701866	0.917594	0.644787	0.749503	0.177297	0.443287	0.0655115	0.384662	-0.144451	0.207607	0.0723212	0.301103	0.0916771	0.178644	0.823261	0.368356	0.880095	0.00182829	0.000132177	2.79045e-10	0.000670327	2.49298e-05	0.407216	0.0300388	0.761026	0.0634539	0.500673	0.330341	--	PREDICTED: uncharacterized protein LOC4324397 [Oryza sativa Japonica Group]	-	-	-	-	-	-	-	-
LOC_Os01g48990	black	2023.24	275.843	-0.632065	-0.190718	-0.606427	-0.648765	-0.21847	0.418741	-0.0560128	0.171049	0.89328	0.579984	0.217448	0.109736	0.0563494	0.461168	0.874092	0.907459	0.600096	-0.176826	0.000921604	0.372029	0.0016812	0.000605042	0.30508	0.0416929	0.794894	0.424206	4.26956e-09	0.0029707	0.307404	0.609743	0.793687	0.0233168	2.39933e-08	9.5248e-10	0.00193528	0.408484	GLYK	PREDICTED: D-glycerate 3-kinase, chloroplastic isoform X1 [Oryza sativa Japonica Group]	Metabolism;Metabolism;Metabolism;Metabolism;Metabolism;Metabolism	Global and overview maps;Global and overview maps;Global and overview maps;Lipid metabolism;Carbohydrate metabolism;Amino acid metabolism	ko01100//Metabolic pathways;ko01110//Biosynthesis of secondary metabolites;ko01200//Carbon metabolism;ko00561//Glycerolipid metabolism;ko00630//Glyoxylate and dicarboxylate metabolism;ko00260//Glycine, serine and threonine metabolism	K15918;K15918;K15918;K15918;K15918;K15918	-	GO:0016772//transferase activity, transferring phosphorus-containing groups;GO:0036094//small molecule binding	GO:0006796//phosphate-containing compound metabolic process	-
LOC_Os01g49000	black	609.003	126.517	-0.474864	0.00603528	-0.41992	-0.535572	-0.441692	0.64209	0.461041	0.363401	0.71361	0.432687	0.762973	0.447651	-0.246967	-0.0705594	0.402058	0.314093	0.0235747	0.0494999	0.0190366	0.977671	0.0410622	0.00699329	0.0307062	0.000717966	0.0233599	0.0808983	9.03299e-05	0.0347021	1.45399e-05	0.0282705	0.244655	0.743196	0.0514613	0.134989	0.912932	0.81833	AAA1	PREDICTED: katanin p60 ATPase-containing subunit A1 [Oryza sativa Japonica Group]	-	-	-	-	GO:0015630//microtubule cytoskeleton	GO:0015631//tubulin binding;GO:0032550//purine ribonucleoside binding;GO:0042623//ATPase activity, coupled	GO:0007017//microtubule-based process	-
LOC_Os01g49026	black	2090.73	519.163	-0.664044	-0.0607304	-0.470289	-0.590353	-0.249015	0.643172	0.224456	0.539736	0.934963	0.749751	0.726649	0.503237	-0.102292	0.258	0.583684	0.569612	0.0749102	0.051901	0.000402584	0.778024	0.0203889	0.00239001	0.240639	0.000698517	0.291684	0.00648505	2.24196e-11	2.46907e-05	5.78977e-05	0.0121854	0.63434	0.223528	0.00275112	0.00366692	0.727929	0.809671	emc6	PREDICTED: ER membrane protein complex subunit 6 [Oryza sativa Japonica Group]	-	-	-	-	GO:0030529//intracellular ribonucleoprotein complex;GO:0031224//intrinsic component of membrane;GO:0043231//intracellular membrane-bounded organelle;GO:0043234//protein complex	-	GO:0010467//gene expression;GO:0016192//vesicle-mediated transport;GO:0030243//cellulose metabolic process	-
LOC_Os01g49190	black	418.471	115.081	0.621018	0.479923	0.443919	0.732243	0.409221	-0.525867	-0.234578	0.114163	-0.557237	-0.100039	-0.0270797	0.336174	0.329249	0.0132627	-0.785406	-0.470185	-0.279126	0.185627	0.00120169	0.0176274	0.0297773	4.74729e-05	0.0470694	0.00830783	0.269883	0.595302	0.00467322	0.641863	0.900046	0.108244	0.116171	0.950955	5.45716e-06	0.0204203	0.186545	0.385166	ATPB	PREDICTED: ATP synthase subunit beta, mitochondrial-like [Oryza sativa Japonica Group]	Metabolism;Metabolism	Global and overview maps;Energy metabolism	ko01100//Metabolic pathways;ko00190//Oxidative phosphorylation	K02133;K02133	GO:0033178//proton-transporting two-sector ATPase complex, catalytic domain;GO:0044455//mitochondrial membrane part	GO:0019829//cation-transporting ATPase activity;GO:0032550//purine ribonucleoside binding	GO:0006754//ATP biosynthetic process;GO:0015988//energy coupled proton transmembrane transport, against electrochemical gradient	-
LOC_Os01g49210	black	942.624	328.765	-0.207366	0.407047	-0.532167	-0.337966	-0.248593	0.306868	0.145964	0.409908	0.684179	0.829256	0.737458	0.823205	0.0910602	0.265108	0.0802505	0.294019	-0.114924	0.0973294	0.330914	0.0483701	0.00743309	0.106259	0.241463	0.14469	0.496151	0.0466645	0.000227012	5.49575e-07	3.92811e-05	7.82357e-07	0.672172	0.21058	0.709327	0.163151	0.592836	0.650954	--	Os01g0686000, partial [Oryza sativa Japonica Group]	-	-	-	-	-	-	-	-
LOC_Os01g49310	black	900.692	263.996	-0.549476	-0.0673525	-0.436197	-0.574476	-0.387715	0.732581	0.442706	0.370353	0.773997	0.465078	0.733083	0.404416	-0.300809	-0.091689	0.443873	0.288551	-0.0314534	0.0437753	0.00541561	0.754509	0.0330982	0.00332494	0.0612068	4.69009e-05	0.0302805	0.0748368	9.10686e-06	0.0220227	4.60599e-05	0.0499817	0.1532	0.670033	0.0297964	0.171488	0.884001	0.839054	--	PREDICTED: uncharacterized protein LOC4324116 [Oryza sativa Japonica Group]	-	-	-	-	-	-	-	-
LOC_Os01g49440	black	1356.53	261.418	-0.471671	0.0966743	-0.528594	-0.473768	-0.21147	0.441358	0.0882484	0.428569	0.852259	0.708079	0.801254	0.567341	0.0682036	0.351747	0.504625	0.648242	0.285202	-0.0900311	0.0199723	0.653159	0.00791925	0.0193538	0.321217	0.0308476	0.68177	0.0366617	1.25272e-07	0.000108312	2.54111e-06	0.00383645	0.751502	0.0918796	0.0119109	0.000613299	0.176739	0.675679	--	PREDICTED: ubiquitin carboxyl-terminal hydrolase 51 [Oryza sativa Japonica Group]	-	-	-	-	-	-	-	-
LOC_Os01g49470	black	2175.04	651.903	-0.535408	0.109116	-0.570099	-0.5611	-0.305488	0.57273	0.219215	0.479772	0.925516	0.775638	0.798271	0.638173	-0.041396	0.262269	0.479189	0.546378	0.102498	-0.0457421	0.00701393	0.611776	0.00363137	0.00433681	0.146598	0.00344445	0.303393	0.017668	9.53097e-11	8.47555e-06	2.94929e-06	0.000792357	0.8477	0.215689	0.0178264	0.00573847	0.633654	0.831922	BTS	Os01g0689451 [Oryza sativa Japonica Group]	-	-	-	-	-	GO:0043169//cation binding	-	-
LOC_Os01g49529	black	626.17	44.9151	0.044966	0.553696	-0.669685	-0.0710887	-0.050417	0.137684	-0.272931	0.106929	0.649914	0.697365	0.338124	0.676884	0.624621	0.514443	0.324441	0.562668	0.478194	0.169356	0.834735	0.00500059	0.00034436	0.741333	0.81502	0.521152	0.196923	0.618973	0.000587224	0.000152226	0.106085	0.000280781	0.00110326	0.010112	0.12192	0.00420621	0.0180991	0.428874	LRK10L-1.2	wall-associated kinase 4-like [Oryza sativa Japonica Group]	-	-	-	-	-	GO:0004672//protein kinase activity	GO:0006796//phosphate-containing compound metabolic process	-
LOC_Os01g49560	black	1868.43	584.243	-0.496727	0.145524	-0.573761	-0.539156	-0.291477	0.530467	0.184572	0.464284	0.892898	0.82463	0.685866	0.65024	0.000927382	0.294539	0.431617	0.49769	0.0240448	0.030681	0.0135424	0.497463	0.00337343	0.00655395	0.166992	0.00766122	0.387918	0.0222806	4.43276e-09	7.20782e-07	0.000215938	0.000582269	0.996569	0.162374	0.035203	0.0133341	0.911202	0.886831	--	Os01g0690200 [Oryza sativa Japonica Group]	-	-	-	-	GO:0043231//intracellular membrane-bounded organelle	-	-	-
LOC_Os01g49690	black	2169.31	454.063	-0.752244	-0.253807	-0.486225	-0.664878	-0.223035	0.588009	0.1082	0.394205	0.939174	0.63561	0.440751	0.212866	-0.0831206	0.341628	0.80194	0.753307	0.324867	-0.0674972	2.24004e-05	0.231409	0.0159917	0.000393477	0.29483	0.00251206	0.614786	0.056635	1.09511e-11	0.000844539	0.031106	0.317958	0.699395	0.102286	2.45472e-06	2.14823e-05	0.121402	0.753997	FYPP	PREDICTED: phytochrome-associated serine/threonine-protein phosphatase [Oryza sativa Japonica Group]	-	-	-	-	-	GO:0016791//phosphatase activity	GO:0006796//phosphate-containing compound metabolic process	-
LOC_Os01g49740	black	2551.06	558.498	-0.628594	-0.0452057	-0.642656	-0.664147	-0.309037	0.61559	0.137895	0.330564	0.973194	0.733957	0.474465	0.384476	-0.0143201	0.331159	0.741765	0.69769	0.270874	-0.0255409	0.0010028	0.833866	0.000707737	0.000401444	0.141726	0.00136419	0.520507	0.114634	1.56311e-15	4.46297e-05	0.0191515	0.0635923	0.94705	0.113944	3.34809e-05	0.000150693	0.200454	0.9057	PMI2	Os01g0692300 [Oryza sativa Japonica Group]	-	-	-	-	-	-	-	-
LOC_Os01g49760	black	2277.34	550.728	-0.660654	-0.0474539	-0.455568	-0.523671	-0.146302	0.599075	0.0943667	0.579211	0.953204	0.798264	0.658961	0.522399	0.0206263	0.37977	0.605865	0.611334	0.0959766	-0.011897	0.000441528	0.825724	0.0252763	0.00863214	0.495141	0.00197919	0.66095	0.00301837	6.53687e-13	2.95031e-06	0.000462168	0.00882482	0.923788	0.0671846	0.00170256	0.00150441	0.655511	0.956	--	Os01g0692600 [Oryza sativa Japonica Group]	-	-	-	-	-	-	-	-
LOC_Os01g49900	black	1744.39	512.202	-0.663797	-0.25336	-0.556925	-0.681165	-0.318935	0.709748	0.19784	0.17042	0.875348	0.405153	0.37794	0.066437	-0.152429	0.171251	0.93113	0.706876	0.441343	-0.199293	0.000405318	0.232261	0.0047013	0.000248023	0.128753	0.000102582	0.354092	0.425936	2.16189e-08	0.0495259	0.068623	0.757748	0.477049	0.42365	4.13307e-11	0.000112612	0.0308542	0.350497	Os01g0693900	PREDICTED: peptidyl-tRNA hydrolase, mitochondrial [Oryza sativa Japonica Group]	-	-	-	-	-	GO:0003824//catalytic activity	-	-
LOC_Os01g49930	black	1503.5	260.804	-0.718346	-0.180262	-0.186616	-0.349743	0.131033	0.343568	-0.142046	0.759119	0.85164	0.797163	0.554371	0.463743	0.114057	0.55508	0.462838	0.662847	0.106903	0.0332021	7.7069e-05	0.399287	0.382593	0.0938742	0.541664	0.100226	0.507907	1.70247e-05	1.30777e-07	3.11501e-06	0.00493666	0.022458	0.595646	0.00487038	0.0227567	0.000415982	0.619058	0.877598	--	PREDICTED: atherin-like isoform X1 [Brachypodium distachyon]	-	-	-	-	-	-	-	-
LOC_Os01g50040	black	1465.27	326.58	-0.688222	-0.249288	-0.569891	-0.815046	-0.496823	0.719427	0.407059	0.203855	0.851052	0.464515	0.540567	0.132768	-0.337018	0.0466894	0.790358	0.586951	0.228148	-0.0851443	0.000201264	0.240106	0.00364648	1.23406e-06	0.0135216	7.42951e-05	0.0483628	0.339348	1.36197e-07	0.0222052	0.00638747	0.536277	0.107305	0.828491	4.32762e-06	0.00256883	0.28361	0.692421	--	PREDICTED: uncharacterized protein LOC4323891 [Oryza sativa Japonica Group]	-	-	-	-	-	GO:0008194//UDP-glycosyltransferase activity	-	-
LOC_Os01g50050	black	2179.11	614.451	-0.571407	0.0551457	-0.592152	-0.625373	-0.367579	0.643937	0.288207	0.437293	0.929025	0.761988	0.74678	0.569958	-0.0992034	0.194892	0.517829	0.498675	0.0398519	0.0583499	0.00353739	0.798005	0.00229983	0.00108361	0.0772127	0.000685036	0.172022	0.0326095	5.69941e-11	1.51421e-05	2.7689e-05	0.00364162	0.644661	0.361455	0.00954636	0.0131239	0.85332	0.786525	FPS	PREDICTED: farnesyl pyrophosphate synthase isoform X1 [Oryza sativa Japonica Group]	Metabolism;Metabolism;Metabolism	Global and overview maps;Global and overview maps;Metabolism of terpenoids and polyketides	ko01100//Metabolic pathways;ko01110//Biosynthesis of secondary metabolites;ko00900//Terpenoid backbone biosynthesis	K00787;K00787;K00787	-	GO:0003824//catalytic activity	-	-
LOC_Os01g50060	black	1700.84	479.227	-0.48444	0.121335	-0.581252	-0.526955	-0.320466	0.712028	0.274301	0.408649	0.88994	0.695494	0.758397	0.591275	-0.0380608	0.156472	0.53815	0.425938	0.0368531	0.0558795	0.0164416	0.572223	0.00289384	0.00815091	0.126826	9.51855e-05	0.194594	0.0474093	5.89712e-09	0.000161309	1.75296e-05	0.00234341	0.859847	0.465301	0.00667487	0.0379588	0.864253	0.795372	At3g26115	Os01g0695600 [Oryza sativa Japonica Group]	Metabolism	Amino acid metabolism	ko00270//Cysteine and methionine metabolism	K05396	-	-	-	-
LOC_Os01g50080	black	784.115	157.412	-0.268383	0.251112	-0.637526	-0.462902	-0.439452	0.688584	0.386726	0.154937	0.735794	0.471605	0.665279	0.536164	-0.0991959	-0.0804081	0.416231	0.260573	0.0790563	0.0607582	0.204786	0.23657	0.000805259	0.0227356	0.0316642	0.000199087	0.0619281	0.469742	4.17485e-05	0.0199923	0.000389153	0.0069191	0.644686	0.708781	0.0430613	0.218782	0.713473	0.777925	ABCB11	PREDICTED: ABC transporter B family member 4 isoform X2 [Oryza sativa Japonica Group]	Environmental Information Processing	Membrane transport	ko02010//ABC transporters	K05658	GO:0031224//intrinsic component of membrane	GO:0015405//P-P-bond-hydrolysis-driven transmembrane transporter activity;GO:0017111//nucleoside-triphosphatase activity;GO:0032550//purine ribonucleoside binding	GO:0044763//single-organism cellular process;GO:0051234//establishment of localization	-
LOC_Os01g50120	black	1594.01	194.219	-0.556948	0.00483649	-0.473549	-0.443025	-0.0708313	0.277549	-0.138372	0.483306	0.883319	0.797687	0.50216	0.482743	0.216561	0.586719	0.555687	0.817334	0.381637	-0.0420699	0.00469922	0.982106	0.0194177	0.0301477	0.742239	0.189151	0.519053	0.016733	1.08608e-08	3.0356e-06	0.0124018	0.0168794	0.309429	0.00258142	0.00481416	1.08847e-06	0.0657415	0.845249	--	Os01g0696000 [Oryza sativa Japonica Group]	-	-	-	-	-	-	-	-
LOC_Os01g50160	black	570.704	67.5797	-0.585497	-0.196212	-0.181569	-0.264231	0.228707	0.133944	-0.330169	0.526832	0.71001	0.600123	0.295282	0.266437	0.170665	0.622375	0.482862	0.766307	0.394802	-0.193894	0.00264863	0.358149	0.39582	0.212149	0.282398	0.532641	0.115095	0.00816855	0.000101706	0.00193415	0.161268	0.208216	0.425263	0.00116378	0.0168482	1.26548e-05	0.0562281	0.363967	ABCB11	PREDICTED: ABC transporter B family member 9 [Oryza sativa Japonica Group]	Environmental Information Processing	Membrane transport	ko02010//ABC transporters	K05658	-	-	-	-
LOC_Os01g50400	black	346.649	31.0538	0.151577	-0.226217	0.653624	0.365756	0.316172	-0.226603	0.030977	0.0583665	-0.604797	-0.497863	-0.0856266	-0.280096	-0.32014	-0.334252	-0.517494	-0.582641	-0.477388	-0.213064	0.479547	0.287815	0.000532796	0.0788046	0.132285	0.28697	0.885746	0.786466	0.00174375	0.0132971	0.690762	0.184956	0.127235	0.110403	0.00960119	0.00281155	0.0183224	0.317498	MAPKKK17	PREDICTED: mitogen-activated protein kinase kinase kinase NPK1 [Oryza sativa Japonica Group]	-	-	-	-	GO:0043231//intracellular membrane-bounded organelle	GO:0004672//protein kinase activity;GO:0032550//purine ribonucleoside binding	GO:0006464//cellular protein modification process	-
LOC_Os01g50460	black	1764.74	243.613	-0.530878	0.0330071	-0.542519	-0.479476	-0.0617416	0.156949	-0.234024	0.403669	0.867815	0.900426	0.319517	0.450678	0.27427	0.695745	0.52598	0.837915	0.356053	-0.0129606	0.00760557	0.878311	0.00616291	0.0177482	0.774421	0.463923	0.27105	0.0504466	3.97449e-08	2.06147e-09	0.128018	0.027094	0.194648	0.000160064	0.00829145	3.23551e-07	0.0876994	0.952071	SWEET2B	PREDICTED: bidirectional sugar transporter SWEET2b [Oryza sativa Japonica Group]	-	-	-	-	-	-	-	-
LOC_Os01g50760	black	2435.89	670.232	-0.576144	0.0649058	-0.570795	-0.562133	-0.262262	0.599209	0.171453	0.488208	0.955095	0.795965	0.764467	0.600989	-0.00526671	0.301486	0.540163	0.58188	0.119215	0.000717444	0.00321411	0.763174	0.00358113	0.00425037	0.215701	0.00197337	0.423095	0.0155035	4.18918e-13	3.30359e-06	1.36668e-05	0.00189758	0.980514	0.152232	0.00643479	0.0028564	0.579004	0.997345	FPS	PREDICTED: farnesyl pyrophosphate synthase [Oryza sativa Japonica Group]	Metabolism;Metabolism;Metabolism	Global and overview maps;Global and overview maps;Metabolism of terpenoids and polyketides	ko01100//Metabolic pathways;ko01110//Biosynthesis of secondary metabolites;ko00900//Terpenoid backbone biosynthesis	K00787;K00787;K00787	-	GO:0003824//catalytic activity	-	-
LOC_Os01g50830	black	1107.65	139.2	-0.389373	0.118276	-0.592827	-0.384799	-0.0975644	0.321595	-0.168301	0.238149	0.814537	0.717897	0.319332	0.38388	0.342821	0.556277	0.680927	0.783321	0.461087	0.0382372	0.0600126	0.58202	0.00226673	0.0633514	0.650163	0.125419	0.431798	0.262449	1.26872e-06	7.82484e-05	0.128252	0.0640387	0.101016	0.00476009	0.000249759	6.00586e-06	0.0233441	0.859204	--	PREDICTED: uncharacterized protein LOC4324250 [Oryza sativa Japonica Group]	-	-	-	-	-	-	-	-
LOC_Os01g50840	black	1418.51	173.275	-0.391509	0.13058	-0.647595	-0.444456	-0.136542	0.234456	-0.189079	0.222688	0.844105	0.759021	0.338934	0.418193	0.329553	0.593462	0.621989	0.860655	0.559651	-0.00331573	0.0585006	0.543072	0.000623638	0.0295567	0.524646	0.27014	0.37623	0.295601	2.17341e-07	1.70926e-05	0.105198	0.0419889	0.115815	0.00223596	0.00117444	6.85762e-08	0.00446053	0.987732	At1g23390	PREDICTED: F-box/kelch-repeat protein At1g23390 [Oryza sativa Japonica Group]	-	-	-	-	-	-	-	-
LOC_Os01g50930	black	1096.73	124.454	-0.803735	-0.428971	-0.184113	-0.513835	0.0271869	0.225055	-0.152419	0.547146	0.77102	0.614125	0.253819	0.0903578	0.017448	0.565936	0.63129	0.830759	0.342967	-0.101731	2.24079e-06	0.0364664	0.389121	0.0102165	0.899652	0.290366	0.47708	0.00565698	1.03594e-05	0.00141114	0.231386	0.674565	0.935505	0.00394461	0.000939221	5.02368e-07	0.100861	0.636211	PTAC7	PREDICTED: protein PLASTID TRANSCRIPTIONALLY ACTIVE 7 isoform X1 [Oryza sativa Japonica Group]	-	-	-	-	-	-	-	-
LOC_Os01g50934	black	256.218	20.4159	0.370016	0.0785551	0.590469	0.615266	0.309264	-0.167641	-0.00598326	0.108334	-0.545409	-0.394045	-0.138269	-0.040268	0.129385	-0.26618	-0.48881	-0.573675	-0.329915	0.378056	0.0751225	0.715216	0.0023841	0.00137445	0.141418	0.433632	0.977864	0.614344	0.00584266	0.0567444	0.519368	0.851805	0.546803	0.208671	0.0153575	0.00337931	0.115391	0.0685307	--	fiber protein fb11 [Camellia sinensis]	-	-	-	-	-	-	-	-
LOC_Os01g51030	black	1843.1	412.36	0.480673	-0.0908413	0.53718	0.357424	0.00339824	-0.514826	0.122282	-0.405658	-0.925949	-0.724682	-0.489575	-0.487359	-0.243284	-0.48484	-0.708505	-0.739709	-0.416935	0.0703293	0.0174256	0.672918	0.00679319	0.086399	0.987427	0.0100467	0.569207	0.0492158	8.95689e-11	6.20139e-05	0.0151739	0.0157109	0.251989	0.01634	0.000106825	3.61474e-05	0.042674	0.744006	--	Os05g0542001 [Oryza sativa Japonica Group]	-	-	-	-	-	-	-	-
LOC_Os01g51060	black	2253.89	520.429	-0.677016	-0.170499	-0.594384	-0.689623	-0.326133	0.723031	0.209149	0.283665	0.946608	0.586504	0.48262	0.236841	-0.105126	0.219231	0.850211	0.677899	0.311272	-0.0507081	0.000279711	0.425718	0.00219197	0.000192959	0.119874	6.56646e-05	0.32668	0.179185	2.70307e-12	0.00259317	0.0169114	0.265157	0.624929	0.303357	1.44302e-07	0.000272687	0.138718	0.81397	ILL2	PREDICTED: IAA-amino acid hydrolase ILR1-like 2 [Oryza sativa Japonica Group]	-	-	-	-	-	GO:0003824//catalytic activity	-	-
LOC_Os01g51290	black	1448.49	453.081	-0.479639	0.0992495	-0.530566	-0.490148	-0.290209	0.661967	0.268052	0.413716	0.859366	0.624042	0.77549	0.578482	-0.0814358	0.112702	0.464905	0.414942	0.0812798	0.00909848	0.0177042	0.644506	0.00764786	0.0150376	0.16893	0.000426069	0.205367	0.0444671	7.54079e-08	0.0011186	8.53084e-06	0.00306397	0.70522	0.600051	0.0220788	0.0437774	0.70576	0.966344	ALE2	PREDICTED: receptor-like serine/threonine-protein kinase ALE2 isoform X1 [Oryza sativa Japonica Group]	-	-	-	-	-	-	-	-
LOC_Os01g51320	black	2664.34	487.339	-0.598984	0.0090934	-0.636985	-0.612822	-0.2529	0.524573	0.05942	0.382461	0.980158	0.801322	0.535981	0.468687	0.0685743	0.41947	0.681358	0.743088	0.307405	-0.0362177	0.00198317	0.966362	0.000816198	0.00145405	0.233137	0.00849771	0.782701	0.0651123	5.89994e-17	2.5324e-06	0.00694195	0.0208803	0.750193	0.041302	0.000246634	3.18571e-05	0.143952	0.866573	PAO5	PREDICTED: probable polyamine oxidase 5 [Oryza sativa Japonica Group]	Metabolism;Metabolism	Amino acid metabolism;Metabolism of other amino acids	ko00330//Arginine and proline metabolism;ko00410//beta-Alanine metabolism	K12259;K12259	-	GO:0003824//catalytic activity	GO:0009755//hormone-mediated signaling pathway;GO:0044710//single-organism metabolic process	-
LOC_Os01g51380	black	1021.12	46.9435	-0.361274	0.184732	-0.535727	-0.422698	-0.316773	0.7439	0.346772	0.333406	0.787211	0.534434	0.838757	0.584434	-0.0837717	-0.00958551	0.462408	0.311691	0.0434585	0.00756671	0.0828244	0.3875	0.00697381	0.0396058	0.131511	3.08955e-05	0.0968921	0.111363	5.01839e-06	0.00713775	3.06808e-07	0.00270833	0.697148	0.964543	0.0229	0.138159	0.840205	0.972007	VHA-B2	PREDICTED: V-type proton ATPase subunit B 2 isoform X1 [Oryza sativa Japonica Group]	Metabolism;Metabolism;Cellular Processes	Global and overview maps;Energy metabolism;Transport and catabolism	ko01100//Metabolic pathways;ko00190//Oxidative phosphorylation;ko04145//Phagosome	K02147;K02147;K02147	-	-	-	-
LOC_Os01g51410	black	2026.84	581.736	-0.520887	0.122255	-0.517259	-0.470756	-0.138996	0.308493	-0.0312986	0.538623	0.892004	0.930261	0.622854	0.658696	0.147874	0.508902	0.360609	0.63489	0.113122	0.0587795	0.00905826	0.569292	0.00963974	0.0202474	0.517151	0.142466	0.884568	0.0066178	4.83627e-09	4.72527e-11	0.00115064	0.00046547	0.490469	0.0110974	0.083434	0.000859732	0.598686	0.784989	GDCSP	PREDICTED: glycine dehydrogenase (decarboxylating), mitochondrial [Oryza sativa Japonica Group]	Metabolism;Metabolism;Metabolism;Metabolism;Metabolism	Global and overview maps;Global and overview maps;Global and overview maps;Carbohydrate metabolism;Amino acid metabolism	ko01100//Metabolic pathways;ko01110//Biosynthesis of secondary metabolites;ko01200//Carbon metabolism;ko00630//Glyoxylate and dicarboxylate metabolism;ko00260//Glycine, serine and threonine metabolism	K00281;K00281;K00281;K00281;K00281	-	-	-	-
LOC_Os01g51490	black	1682.32	356.888	0.400356	-0.168792	0.612006	0.369291	0.0582491	-0.495128	0.103225	-0.311429	-0.902905	-0.706945	-0.486286	-0.504471	-0.23976	-0.457601	-0.694211	-0.729287	-0.447625	0.170273	0.0525499	0.430434	0.00148149	0.0757399	0.786886	0.0138941	0.631237	0.138509	1.5808e-09	0.000112362	0.0159764	0.0119412	0.259137	0.0245505	0.000167807	5.27544e-05	0.0282811	0.426342	--	Os01g0712250 [Oryza sativa Japonica Group]	-	-	-	-	-	-	-	-
LOC_Os01g51530	black	2008.6	238.109	-0.609303	-0.0554862	-0.550857	-0.555113	-0.123706	0.282299	-0.130429	0.39265	0.912297	0.838295	0.368572	0.382145	0.166631	0.588166	0.60648	0.836994	0.37331	0.0188177	0.00157555	0.796783	0.00527671	0.00486731	0.564681	0.181379	0.543545	0.0577052	5.39954e-10	3.15896e-07	0.0763555	0.0653531	0.436446	0.00250372	0.0016792	3.42821e-07	0.0723662	0.930454	--	Os01g0712500 [Oryza sativa Japonica Group]	-	-	-	-	GO:0009536//plastid	GO:0016741//transferase activity, transferring one-carbon groups	GO:0008152//metabolic process	-
LOC_Os01g51700	black	352.81	61.1921	0.697429	0.500961	0.244569	0.726441	0.493986	-0.769011	-0.592097	-0.165815	-0.5645	-0.0715193	-0.424532	0.157772	0.598018	0.310653	-0.622715	-0.240094	0.011795	-0.00795534	0.000151923	0.0126465	0.249415	5.832e-05	0.0141499	1.12885e-05	0.00230253	0.438728	0.00405782	0.739819	0.0386665	0.461555	0.00202551	0.139547	0.00115444	0.258455	0.956377	0.97057	RABG3A	PREDICTED: ras-related protein Rab7 [Oryza sativa Japonica Group]	Cellular Processes;Cellular Processes	Transport and catabolism;Transport and catabolism	ko04144//Endocytosis;ko04145//Phagosome	K07897;K07897	-	GO:0032550//purine ribonucleoside binding	GO:0008104//protein localization;GO:0035556//intracellular signal transduction	-
LOC_Os01g51710	black	2481.54	486.827	-0.731635	-0.194203	-0.535505	-0.672192	-0.252224	0.625574	0.126018	0.400275	0.967375	0.688224	0.481337	0.282606	-0.0567366	0.340441	0.788638	0.724091	0.270542	-0.0523832	4.8521e-05	0.363188	0.00700178	0.000320933	0.234432	0.00107841	0.557371	0.0526023	1.32075e-14	0.000201252	0.0172489	0.180884	0.7923	0.103561	4.69385e-06	6.3298e-05	0.201027	0.807935	--	PREDICTED: branchpoint-bridging protein [Oryza brachyantha]	-	-	-	-	-	-	-	-
LOC_Os01g51860	black	2025.78	572.782	-0.579646	0.0495192	-0.447952	-0.458503	-0.0768949	0.296857	-0.0669342	0.602873	0.898078	0.910835	0.615972	0.628199	0.12824	0.541977	0.380941	0.674086	0.140536	-0.000584522	0.00299148	0.81826	0.0281519	0.0242337	0.720997	0.158939	0.755988	0.00182009	2.63421e-09	6.43151e-10	0.00135216	0.00101243	0.550386	0.00622456	0.0662764	0.000304164	0.512473	0.997837	--	PREDICTED: LOW QUALITY PROTEIN: violaxanthin de-epoxidase, chloroplastic, partial [Oryza brachyantha]	-	-	-	-	-	GO:0051003//ligase activity, forming nitrogen-metal bonds, forming coordination complexes	GO:0006694//steroid biosynthetic process	-
LOC_Os01g51920	black	388.758	94.3959	0.422631	0.28674	0.569424	0.679955	0.444833	-0.356788	-0.120749	0.305747	-0.498246	-0.153576	0.291118	0.33658	0.114474	-0.115759	-0.791535	-0.553542	-0.43984	0.184377	0.0396404	0.174314	0.00368071	0.000256926	0.0294025	0.0870005	0.574095	0.146238	0.0132152	0.473702	0.167539	0.107791	0.594294	0.590134	4.09195e-06	0.00501521	0.0314967	0.388429	At1g74320	PREDICTED: probable choline kinase 2 [Oryza sativa Japonica Group]	Metabolism;Metabolism	Global and overview maps;Lipid metabolism	ko01100//Metabolic pathways;ko00564//Glycerophospholipid metabolism	K14156;K14156	-	GO:0016772//transferase activity, transferring phosphorus-containing groups	GO:0006650//glycerophospholipid metabolic process	-
LOC_Os01g51980	black	1894.93	545.548	-0.565644	0.0379307	-0.56678	-0.588415	-0.309109	0.558073	0.202554	0.426477	0.910733	0.732001	0.672942	0.541495	-0.0663113	0.243699	0.487941	0.540556	0.117097	0.00264122	0.00396737	0.860322	0.00387933	0.00249055	0.141629	0.00459857	0.342507	0.0376901	6.50996e-10	4.78872e-05	0.000314196	0.0062799	0.758193	0.251156	0.0155683	0.00638872	0.585815	0.990227	TAR4	PREDICTED: alliin lyase [Oryza sativa Japonica Group]	-	-	-	-	-	-	-	-
LOC_Os01g52110	black	144.713	20.7207	-0.464539	-0.202347	0.197921	-0.00252703	0.312881	0.49016	0.0235134	0.682285	0.390388	0.341725	0.574683	0.322015	-0.126646	0.0570724	0.101923	-0.0601223	-0.438772	0.0398903	0.0221976	0.343011	0.353893	0.99065	0.136582	0.0150347	0.913157	0.000240031	0.0592908	0.102182	0.00331104	0.124897	0.555394	0.791097	0.63557	0.780194	0.0319597	0.85318	RZFP34	PREDICTED: E3 ubiquitin-protein ligase MIEL1 [Oryza sativa Japonica Group]	Genetic Information Processing	Folding, sorting and degradation	ko04120//Ubiquitin mediated proteolysis	K10144	-	GO:0043169//cation binding	-	-
LOC_Os01g52170	black	2766.49	604.016	-0.619537	0.00124147	-0.629919	-0.643388	-0.305954	0.588029	0.155426	0.405357	0.9863	0.776853	0.644556	0.493788	-0.0182881	0.328201	0.644085	0.678818	0.236398	-0.0227911	0.00124427	0.995406	0.000971112	0.000694691	0.145951	0.00251099	0.468326	0.0494008	1.0317e-18	8.03341e-06	0.000674293	0.0141946	0.932407	0.117407	0.000682457	0.000265544	0.266078	0.915816	HCF101	PREDICTED: fe-S cluster assembly factor HCF101, chloroplastic isoform X2 [Oryza sativa Japonica Group]	-	-	-	-	-	-	-	-
LOC_Os01g52230	black	1477.14	482.294	-0.439246	0.187986	-0.466215	-0.418492	-0.163643	0.271201	0.0366247	0.554852	0.801218	0.919315	0.722967	0.725514	0.121577	0.430927	0.204639	0.501026	-0.0235605	0.124204	0.0317534	0.379046	0.0216576	0.0418268	0.444833	0.19989	0.865087	0.00489164	2.5458e-06	2.23048e-10	6.58085e-05	6.02417e-05	0.571453	0.0355292	0.337456	0.012633	0.912984	0.563103	At1g17710	PREDICTED: inorganic pyrophosphatase 1 [Oryza sativa Japonica Group]	Metabolism;Metabolism	Global and overview maps;Lipid metabolism	ko01100//Metabolic pathways;ko00564//Glycerophospholipid metabolism	K06124;K06124	-	GO:0042578//phosphoric ester hydrolase activity	GO:0006796//phosphate-containing compound metabolic process	-
LOC_Os01g52250	black	1163.71	365.463	-0.55029	-0.188169	-0.578468	-0.603121	-0.272832	0.633388	0.0982798	0.0599514	0.793757	0.388845	0.186039	0.0190215	-0.034323	0.223752	0.929821	0.667092	0.455446	-0.143588	0.00533342	0.378572	0.00306486	0.0018101	0.197092	0.000892173	0.647759	0.780804	3.67786e-06	0.0603908	0.384091	0.929703	0.873497	0.293241	5.05326e-11	0.000370146	0.0253207	0.503264	SS4	PREDICTED: probable starch synthase 4, chloroplastic/amyloplastic isoform X1 [Oryza sativa Japonica Group]	Metabolism;Metabolism;Metabolism	Global and overview maps;Global and overview maps;Carbohydrate metabolism	ko01100//Metabolic pathways;ko01110//Biosynthesis of secondary metabolites;ko00500//Starch and sucrose metabolism	K00703;K00703;K00703	-	-	-	-
LOC_Os01g52290	black	1045.56	387.224	-0.446616	0.135457	-0.386905	-0.426086	-0.246486	0.390197	0.203504	0.575422	0.739069	0.832074	0.731431	0.684488	0.0264703	0.259981	0.16837	0.3227	-0.187685	0.280133	0.0286821	0.527978	0.0617968	0.0378849	0.245606	0.0594263	0.3402	0.00326171	3.70153e-05	4.64059e-07	4.88755e-05	0.000224945	0.902285	0.219867	0.431604	0.124051	0.379823	0.184895	--	disease resistance protein RGA2-like [Aegilops tauschii subsp. tauschii] [Aegilops tauschii]	-	-	-	-	-	-	-	-
LOC_Os01g52400	black	272.835	30.2743	0.0762274	-0.152054	0.610177	0.275976	0.0638378	0.0634463	0.359572	0.255979	-0.462794	-0.344336	0.210203	-0.0439203	-0.342555	-0.506216	-0.542554	-0.741363	-0.740629	0.383001	0.723326	0.478149	0.00154461	0.191773	0.766965	0.768356	0.0843902	0.227303	0.0227715	0.099419	0.324191	0.838528	0.101298	0.0116028	0.00615895	3.39882e-05	3.49322e-05	0.0647021	LPXA	PREDICTED: probable acyl-[acyl-carrier-protein]--UDP-N-acetylglucosamine O-acyltransferase, mitochondrial isoform X1 [Oryza sativa Japonica Group]	Metabolism	Global and overview maps	ko01100//Metabolic pathways	K00677	GO:0043231//intracellular membrane-bounded organelle	GO:0008374//O-acyltransferase activity	GO:0006040//amino sugar metabolic process;GO:0008654//phospholipid biosynthetic process;GO:0016094//polyprenol biosynthetic process	-
LOC_Os01g52460	black	378.96	51.0282	0.307757	-0.0605457	0.505432	0.281407	-0.0888141	-0.225651	0.308679	-0.0757094	-0.64557	-0.482029	-0.12688	-0.210072	-0.19984	-0.489577	-0.598264	-0.669035	-0.47633	0.286209	0.14347	0.778683	0.0117538	0.18282	0.679835	0.289055	0.142213	0.725135	0.000657007	0.0170662	0.554656	0.324501	0.349149	0.0151735	0.00201466	0.000350678	0.0186193	0.175148	rraA	S-adenosylmethionine:2-demethylmenaquinone methyltransferase-like [Oryza sativa Japonica Group]	-	-	-	-	-	GO:0004857//enzyme inhibitor activity;GO:0016831//carboxy-lyase activity;GO:0016833//oxo-acid-lyase activity;GO:0043169//cation binding	GO:0009892//negative regulation of metabolic process;GO:0016070//RNA metabolic process	-
LOC_Os01g52480	black	2072.19	455.597	-0.57116	0.0218317	-0.626098	-0.614814	-0.305669	0.586405	0.157767	0.344773	0.935161	0.756849	0.511741	0.452877	-0.00700239	0.292684	0.618253	0.605752	0.173549	0.0418421	0.00355499	0.919348	0.00106496	0.00138889	0.146346	0.00259858	0.461568	0.0989623	2.16991e-11	1.86573e-05	0.0105832	0.0262643	0.974094	0.16516	0.00128224	0.00170686	0.41736	0.846078	P85	Senescence-associated protein 12 [Zea mays]	-	-	-	-	-	-	-	-
LOC_Os01g52530	black	479.535	54.2791	0.672847	0.378281	0.36263	0.653614	0.169346	-0.221649	0.0452677	-0.172388	-0.643477	-0.491771	0.0766246	0.094352	0.155852	-0.38937	-0.602497	-0.652565	-0.228757	0.195325	0.000315046	0.0683531	0.0815928	0.000532944	0.428902	0.297918	0.833641	0.420531	0.000693111	0.0146566	0.72194	0.661	0.467093	0.060015	0.00183533	0.000547866	0.28229	0.360367	Os01g0723600	PREDICTED: ribose-phosphate pyrophosphokinase 3, chloroplastic [Oryza sativa Japonica Group]	-	-	-	-	-	-	-	-
LOC_Os01g52640	black	2598.96	618.987	-0.585786	0.0420656	-0.617021	-0.605972	-0.290297	0.553304	0.145386	0.427254	0.972912	0.775198	0.699272	0.546703	-0.00299459	0.333592	0.593723	0.674574	0.244731	-0.0527146	0.0026326	0.845265	0.00131962	0.00169847	0.168794	0.00503791	0.497874	0.0373054	1.75153e-15	8.64105e-06	0.000143428	0.00570382	0.98892	0.111151	0.00222346	0.000299962	0.24909	0.806742	SPA4	Cop1 protein-like [Oryza sativa Japonica Group]	-	-	-	-	-	-	-	-
LOC_Os01g52750	black	1364.1	466.97	-0.460151	0.15554	-0.474978	-0.431031	-0.165744	0.316742	0.0277826	0.5292	0.815029	0.853993	0.67574	0.683582	0.10474	0.422057	0.267322	0.500881	0.012544	0.0224685	0.0236633	0.467996	0.0190038	0.0354796	0.438926	0.131551	0.897464	0.00783505	1.23523e-06	1.10953e-07	0.000290139	0.000231048	0.626209	0.0399381	0.20665	0.012663	0.95361	0.917003	SBT5.6	PREDICTED: subtilisin-like protease SBT5.6 [Oryza sativa Japonica Group]	-	-	-	-	-	-	-	-
LOC_Os01g52864	black	915.282	120.075	-0.232142	0.245634	-0.606227	-0.232395	0.0329198	0.198751	-0.349547	0.167728	0.748841	0.738031	0.176338	0.416913	0.53291	0.663861	0.634231	0.792441	0.541336	-0.00374709	0.275034	0.247293	0.00168877	0.274496	0.878631	0.351836	0.0940719	0.433389	2.55772e-05	3.84611e-05	0.409798	0.0426858	0.00733525	0.000404605	0.000873842	3.91842e-06	0.00629821	0.986136	VTE6	PREDICTED: uncharacterized membrane protein sll0875 isoform X1 [Oryza sativa Japonica Group]	-	-	-	-	GO:0009528//plastid inner membrane;GO:0031224//intrinsic component of membrane	-	GO:0048588//developmental cell growth	-
LOC_Os01g53060	black	2038.32	547.271	-0.615941	-0.185691	-0.646209	-0.684322	-0.3034	0.534549	0.0555148	0.107992	0.892854	0.507192	0.255034	0.0847445	-0.0121629	0.334988	0.915726	0.841566	0.58545	-0.155374	0.00135312	0.384999	0.00064632	0.000226056	0.149519	0.00712311	0.79668	0.61547	4.4517e-09	0.0114169	0.229084	0.693796	0.955018	0.109572	3.53915e-10	2.56397e-07	0.00265126	0.468476	--	PREDICTED: protein Mpv17 [Oryza sativa Japonica Group]	Cellular Processes	Transport and catabolism	ko04146//Peroxisome	K13348	GO:0009526//plastid envelope;GO:0031224//intrinsic component of membrane	-	-	-
LOC_Os01g53079	black	719.744	177.259	-0.29928	0.144867	-0.589233	-0.358533	-0.148501	0.608829	0.0370032	0.109777	0.751847	0.493822	0.328695	0.310186	0.16099	0.251066	0.759819	0.558927	0.392347	-0.0825767	0.155403	0.499429	0.00244768	0.0853576	0.48861	0.00159257	0.863706	0.609606	2.27522e-05	0.0141868	0.116824	0.140175	0.452349	0.23666	1.65475e-05	0.00452345	0.0579157	0.701273	ubtd2	PREDICTED: ubiquitin domain-containing protein 1 [Oryza sativa Japonica Group]	-	-	-	-	-	-	-	-
LOC_Os01g53150	black	2472.52	270.064	-0.577587	-0.00836462	-0.643654	-0.593798	-0.227842	0.503708	0.00316238	0.312197	0.962817	0.717181	0.487872	0.385871	0.105634	0.459254	0.792131	0.840935	0.469313	-0.170659	0.00312073	0.969057	0.000690002	0.00221986	0.284273	0.0120918	0.988299	0.137488	5.44892e-14	8.01636e-05	0.0155853	0.0625564	0.623248	0.0239723	3.97699e-06	2.67024e-07	0.020687	0.425277	EMB2001	PREDICTED: GTP-binding protein At2g22870 [Oryza sativa Japonica Group]	-	-	-	-	-	-	GO:0009657//plastid organization;GO:0016072//rRNA metabolic process;GO:0090529//cell septum assembly	-
LOC_Os01g53280	black	51.7802	11.0233	-0.117771	0.113201	-0.255062	0.00873609	0.152763	0.295132	-0.204351	0.110962	0.425807	0.232342	0.210185	0.194023	0.300083	0.282589	0.514362	0.457283	0.446142	0.0747264	0.583644	0.598427	0.229031	0.967683	0.476074	0.16149	0.33815	0.60573	0.0380244	0.274608	0.324236	0.363642	0.154243	0.180911	0.0101259	0.0246628	0.0288724	0.728572	rplT	PREDICTED: 50S ribosomal protein L20 [Oryza sativa Japonica Group]	Genetic Information Processing	Translation	ko03010//Ribosome	K02887	-	-	-	-
LOC_Os01g53330	black	2314.96	479.222	-0.653566	-0.118163	-0.615132	-0.679387	-0.30037	0.50548	0.0946317	0.302588	0.951834	0.664446	0.459979	0.307293	-0.0364039	0.354956	0.727554	0.785285	0.411221	-0.104274	0.000533619	0.582383	0.00137872	0.000261199	0.153831	0.0117445	0.660053	0.150666	8.91974e-13	0.000398169	0.0237222	0.144106	0.865894	0.0887504	5.60855e-05	5.48769e-06	0.0458973	0.627754	RhGT1	PREDICTED: anthocyanidin 5,3-O-glucosyltransferase [Oryza sativa Japonica Group]	-	-	-	-	-	-	-	-
LOC_Os01g53370	black	1575.2	188.801	-0.541394	-0.00377939	-0.567857	-0.540605	-0.171039	0.237587	-0.0940236	0.339192	0.874995	0.756512	0.397289	0.40787	0.128683	0.522131	0.533926	0.82117	0.449105	-0.0602603	0.00629152	0.986016	0.00379731	0.00638302	0.424232	0.26361	0.662111	0.104916	2.22633e-08	1.89117e-05	0.0545568	0.0478748	0.549	0.00886575	0.00720317	8.78374e-07	0.0277004	0.779701	RhGT1	PREDICTED: anthocyanidin 5,3-O-glucosyltransferase [Oryza sativa Japonica Group]	Metabolism;Metabolism	Global and overview maps;Biosynthesis of other secondary metabolites	ko01110//Biosynthesis of secondary metabolites;ko00941//Flavonoid biosynthesis	K22845;K22845	-	-	-	-
LOC_Os01g53420	black	1342.86	483.031	-0.59339	-0.0178019	-0.294896	-0.402883	-0.0856869	0.534581	0.154122	0.669978	0.815349	0.754715	0.780757	0.607717	-0.0686431	0.238473	0.301634	0.372684	-0.138251	0.116829	0.00223945	0.9342	0.161841	0.0509394	0.690555	0.00711899	0.472112	0.000341553	1.2138e-06	2.03172e-05	6.7477e-06	0.00163308	0.74995	0.26178	0.152021	0.072884	0.519422	0.586678	UGT88F3	PREDICTED: UDP-glycosyltransferase 88B1 [Oryza sativa Japonica Group]	Metabolism;Metabolism	Global and overview maps;Biosynthesis of other secondary metabolites	ko01110//Biosynthesis of secondary metabolites;ko00941//Flavonoid biosynthesis	K22845;K22845	-	-	-	-
LOC_Os01g53700	black	940.267	188.571	0.726802	0.356124	0.462656	0.749434	0.367912	-0.586786	-0.244936	-0.255593	-0.779553	-0.519999	-0.340555	-0.0600037	0.230944	-0.140434	-0.650081	-0.486011	-0.0628491	-0.0877157	5.7587e-05	0.0876314	0.0228175	2.4996e-05	0.0769244	0.00257776	0.248682	0.22803	7.1234e-06	0.00919791	0.103438	0.780617	0.277589	0.512781	0.000584681	0.0160449	0.770479	0.683593	MPP	PREDICTED: mitochondrial-processing peptidase subunit alpha [Oryza sativa Japonica Group]	-	-	-	-	-	GO:0004175//endopeptidase activity;GO:0043169//cation binding	GO:0019538//protein metabolic process	-
LOC_Os01g53720	black	1778.06	474.963	-0.543791	-0.0861336	-0.648195	-0.627689	-0.30589	0.627903	0.117469	0.122609	0.882233	0.487692	0.371804	0.177679	-0.0214306	0.267914	0.909399	0.768615	0.523947	-0.211148	0.00602023	0.68902	0.000614046	0.00102496	0.14604	0.00101969	0.584616	0.568165	1.19635e-08	0.0156291	0.0736165	0.406189	0.920825	0.205609	7.61512e-10	1.14799e-05	0.00859083	0.321971	YBEY	haloacid dehalogenase-like hydrolase-like [Oryza sativa Japonica Group]	-	-	-	-	-	-	-	-
LOC_Os01g53730	black	592.303	171.076	-0.590915	-0.265793	-0.351592	-0.519024	-0.213285	0.697206	0.232155	0.234425	0.716308	0.248885	0.459625	0.0590154	-0.218453	0.044446	0.775398	0.529854	0.320965	-0.19901	0.00236153	0.209359	0.0920327	0.00935307	0.316983	0.000152979	0.275006	0.270205	8.255e-05	0.240892	0.0238441	0.784146	0.305119	0.836621	8.56557e-06	0.00774494	0.126202	0.351197	--	PREDICTED: uncharacterized protein LOC4327202 [Oryza sativa Japonica Group]	-	-	-	-	-	-	-	-
LOC_Os01g53750	black	2474.91	528.867	0.64306	0.0709154	0.669945	0.722473	0.353514	-0.603388	-0.170693	-0.277385	-0.961041	-0.686038	-0.529352	-0.343908	0.10176	-0.295356	-0.751073	-0.71141	-0.285383	0.184824	0.000700511	0.741943	0.000341866	6.69384e-05	0.0901467	0.00179938	0.425184	0.189422	9.02726e-14	0.000214838	0.00781394	0.0998677	0.636113	0.161157	2.34515e-05	9.71428e-05	0.176452	0.387261	At5g56590	PREDICTED: glucan endo-1,3-beta-glucosidase 13 [Oryza sativa Japonica Group]	-	-	-	-	GO:0005618//cell wall;GO:0031225//anchored component of membrane	GO:0008422//beta-glucosidase activity	GO:0006950//response to stress;GO:0044238//primary metabolic process	-
LOC_Os01g53880	black	1340.67	277.505	-0.48626	-0.00842922	-0.607861	-0.538251	-0.256983	0.524717	0.0697944	0.212441	0.855357	0.533356	0.564193	0.314501	0.0651907	0.319767	0.771425	0.760253	0.520738	-0.179785	0.0159829	0.968818	0.00162779	0.0066627	0.225422	0.00847643	0.74589	0.318948	1.00739e-07	0.00727697	0.00408232	0.134454	0.762164	0.127704	1.01805e-05	1.62576e-05	0.00908155	0.400558	IAA6	PREDICTED: auxin-responsive protein IAA6 isoform X1 [Oryza sativa Japonica Group]	Environmental Information Processing	Signal transduction	ko04075//Plant hormone signal transduction	K14484	-	-	-	-
LOC_Os01g53930	black	2266.17	427.325	-0.371642	0.229668	-0.773725	-0.536347	-0.335303	0.506838	0.0854756	0.19623	0.932124	0.698782	0.594312	0.545572	0.156451	0.347855	0.665835	0.74429	0.502501	-0.090467	0.0737525	0.280326	9.21544e-06	0.00689619	0.109218	0.0114841	0.691281	0.358102	3.53928e-11	0.000145645	0.00219536	0.00582498	0.465361	0.0957834	0.000383239	3.04435e-05	0.0123328	0.674193	HXK6	PREDICTED: hexokinase-6 [Oryza sativa Japonica Group]	Metabolism;Metabolism;Metabolism;Metabolism;Metabolism;Metabolism;Metabolism;Metabolism	Global and overview maps;Global and overview maps;Global and overview maps;Carbohydrate metabolism;Carbohydrate metabolism;Carbohydrate metabolism;Carbohydrate metabolism;Carbohydrate metabolism	ko01100//Metabolic pathways;ko01110//Biosynthesis of secondary metabolites;ko01200//Carbon metabolism;ko00500//Starch and sucrose metabolism;ko00520//Amino sugar and nucleotide sugar metabolism;ko00010//Glycolysis / Gluconeogenesis;ko00052//Galactose metabolism;ko00051//Fructose and mannose metabolism	K00844;K00844;K00844;K00844;K00844;K00844;K00844;K00844	-	-	-	-
LOC_Os01g54020	black	1768.26	501.563	-0.659129	-0.255328	-0.576344	-0.690644	-0.302548	0.58929	0.116437	0.148735	0.872477	0.449135	0.299444	0.0464476	-0.0930958	0.265127	0.9123	0.788393	0.535477	-0.159586	0.000460086	0.228529	0.00320101	0.000187093	0.150722	0.00244472	0.587942	0.487917	2.73896e-08	0.0276886	0.155165	0.829366	0.665255	0.210546	5.39733e-10	4.74826e-06	0.0070052	0.456352	OVA4	PREDICTED: tryptophan--tRNA ligase, chloroplastic/mitochondrial isoform X1 [Oryza sativa Japonica Group]	Genetic Information Processing	Translation	ko00970//Aminoacyl-tRNA biosynthesis	K01867	-	-	-	-
LOC_Os01g54050	black	593.22	191.512	-0.675211	-0.480725	-0.31514	-0.626339	-0.287696	0.777128	0.298484	0.0796936	0.627276	0.136047	0.0680948	-0.266053	-0.314458	-0.0639877	0.89022	0.400192	0.177232	-0.0475521	0.00029456	0.017412	0.133622	0.00105882	0.172819	7.9363e-06	0.156559	0.71126	0.00103522	0.526165	0.751886	0.208897	0.134511	0.766433	5.74219e-09	0.0526556	0.407391	0.825369	PHP1	PREDICTED: pseudo histidine-containing phosphotransfer protein 1 isoform X1 [Oryza sativa Japonica Group]	Environmental Information Processing	Signal transduction	ko04075//Plant hormone signal transduction	K14490	-	GO:0060089//molecular transducer activity	-	-
LOC_Os01g54300	black	1773.99	380.353	0.527043	-0.0260194	0.675306	0.611737	0.349484	-0.590117	-0.147348	-0.243822	-0.906284	-0.671	-0.502734	-0.387249	-0.0500659	-0.27887	-0.699086	-0.629111	-0.261792	0.00985804	0.00813836	0.903942	0.000293762	0.00149061	0.0941344	0.00240208	0.492029	0.250908	1.08821e-09	0.000331896	0.012286	0.0615454	0.816287	0.186966	0.000144266	0.00099034	0.216556	0.963536	MAN2	PREDICTED: mannan endo-1,4-beta-mannosidase 2 [Oryza sativa Japonica Group]	Metabolism	Carbohydrate metabolism	ko00051//Fructose and mannose metabolism	K19355	-	GO:0016787//hydrolase activity	GO:0044238//primary metabolic process	-
LOC_Os01g54340	black	627.134	146.974	-0.473732	-0.0960641	-0.501778	-0.594827	-0.455185	0.864841	0.493018	0.136814	0.709216	0.24787	0.671132	0.198355	-0.314791	-0.187256	0.699378	0.319202	0.138266	-0.0953412	0.0193644	0.655216	0.0124793	0.00217106	0.0254152	5.00361e-08	0.0143697	0.523815	0.00010438	0.242879	0.000330667	0.352815	0.134076	0.380934	0.000142954	0.128415	0.519377	0.657655	--	plant-specific domain TIGR01615 family protein [Zea mays]	-	-	-	-	-	-	-	-
LOC_Os01g54350	black	1189.23	468.628	-0.45081	0.135476	-0.425067	-0.438341	-0.239483	0.407404	0.205969	0.531534	0.772758	0.735818	0.827944	0.685352	-0.0614766	0.207044	0.188995	0.381258	-0.0499535	0.0483142	0.0270436	0.52792	0.0383961	0.0321478	0.259705	0.0481549	0.334255	0.00751738	9.61107e-06	4.17111e-05	5.94003e-07	0.000219263	0.775365	0.331683	0.376445	0.0660324	0.816692	0.822613	HT1	PREDICTED: serine/threonine-protein kinase HT1 [Oryza sativa Japonica Group]	-	-	-	-	-	GO:0016772//transferase activity, transferring phosphorus-containing groups	-	-
LOC_Os01g54390	black	2468.43	557.568	-0.602449	-0.0373022	-0.673844	-0.703992	-0.40738	0.709528	0.26911	0.272697	0.962792	0.63331	0.62109	0.372061	-0.109659	0.199252	0.780219	0.667305	0.307861	-0.111219	0.00183729	0.862615	0.000306257	0.000123539	0.0481691	0.000103321	0.203515	0.197322	5.48871e-14	0.000893867	0.00119965	0.0734019	0.609995	0.3506	6.91322e-06	0.000367971	0.143327	0.604889	--	RNA-binding S4 [Zea mays]	-	-	-	-	GO:0009536//plastid	-	-	-
LOC_Os01g54540	black	1747.31	253.257	-0.552928	-0.10751	-0.626765	-0.601504	-0.212976	0.331996	-0.092434	0.150146	0.867189	0.586258	0.264497	0.16998	0.115449	0.492738	0.816654	0.936705	0.670323	-0.206122	0.00507407	0.617057	0.00104804	0.00187615	0.317701	0.112977	0.667501	0.483752	4.17373e-08	0.0026066	0.211672	0.42715	0.591136	0.0144336	1.13003e-06	1.67685e-11	0.000338265	0.333887	RPL13	PREDICTED: 50S ribosomal protein L13, chloroplastic [Oryza sativa Japonica Group]	Genetic Information Processing	Translation	ko03010//Ribosome	K02871	GO:0009526//plastid envelope;GO:0009532//plastid stroma;GO:0030529//intracellular ribonucleoprotein complex	-	GO:0006605//protein targeting;GO:0010467//gene expression	-
LOC_Os01g54580	black	1028.4	214.413	-0.595108	-0.0534292	-0.23038	-0.346741	8.80388e-05	0.562347	0.101391	0.677935	0.801505	0.691722	0.737424	0.532381	-0.0264024	0.29826	0.452932	0.46618	-0.0127699	0.00130983	0.00215789	0.804171	0.278796	0.0969234	0.999674	0.00423266	0.637344	0.000272411	2.50917e-06	0.000181074	3.93296e-05	0.00740478	0.902534	0.156885	0.0262436	0.0216685	0.952775	0.995153	At1g06470	PREDICTED: probable sugar phosphate/phosphate translocator At1g06470 [Oryza sativa Japonica Group]	-	-	-	-	GO:0031224//intrinsic component of membrane	-	-	-
LOC_Os01g54620	black	587.268	107.894	0.727984	0.340329	0.00784261	0.290859	-0.161675	-0.555741	-0.00587878	-0.71168	-0.677348	-0.566925	-0.471879	-0.262021	0.0742356	-0.262059	-0.418434	-0.281898	0.262754	-0.131169	5.52426e-05	0.103682	0.970987	0.167934	0.4504	0.00480923	0.97825	9.62843e-05	0.000277056	0.00386819	0.0199102	0.216139	0.73029	0.21607	0.0418581	0.182027	0.21481	0.54124	CESA4	PREDICTED: cellulose synthase A catalytic subunit 4 [UDP-forming] [Oryza sativa Japonica Group]	-	-	-	-	GO:0030312//external encapsulating structure;GO:0031224//intrinsic component of membrane	GO:0016759//cellulose synthase activity;GO:0046914//transition metal ion binding	GO:0006950//response to stress;GO:0009617//response to bacterium;GO:0009620//response to fungus;GO:0009832//plant-type cell wall biogenesis;GO:0010115//regulation of abscisic acid biosynthetic process;GO:0030243//cellulose metabolic process;GO:0045229//external encapsulating structure organization;GO:0045491//xylan metabolic process	-
LOC_Os01g54700	black	1031.16	180.195	0.821137	0.409137	0.29269	0.73741	0.291681	-0.460106	-0.236781	-0.432099	-0.776334	-0.533932	-0.306023	-0.0730538	0.332589	-0.244576	-0.639058	-0.633486	-0.129118	0.145517	8.80014e-07	0.0471191	0.165151	3.93508e-05	0.166681	0.0236789	0.265282	0.0349767	8.21986e-06	0.00720235	0.145856	0.734431	0.112296	0.249401	0.000775005	0.00089002	0.547637	0.497485	PERK1	PREDICTED: proline-rich receptor-like protein kinase PERK2 [Oryza sativa Japonica Group]	-	-	-	-	-	-	-	-
LOC_Os01g54784	black	1699.92	290.191	-0.313962	0.307711	-0.633604	-0.285275	-0.0171448	0.32054	-0.220869	0.352921	0.881021	0.838916	0.521098	0.660066	0.407108	0.593588	0.530671	0.72866	0.395248	-0.0367376	0.13516	0.143533	0.000887443	0.176622	0.936624	0.126733	0.299666	0.0907252	1.33118e-08	3.03743e-07	0.00902537	0.000448606	0.0483335	0.00222993	0.00763355	5.39392e-05	0.0559257	0.864675	--	PREDICTED: tobamovirus multiplication protein 1 [Oryza sativa Japonica Group]	-	-	-	-	-	-	GO:0006625//protein targeting to peroxisome;GO:0009062//fatty acid catabolic process	-
LOC_Os01g54810	black	2293.03	504.277	0.637892	0.0754708	0.56631	0.625034	0.253877	-0.575146	-0.118908	-0.388966	-0.958933	-0.706169	-0.514107	-0.374866	0.0236867	-0.359678	-0.748299	-0.750861	-0.347843	0.0333286	0.000797937	0.725969	0.00391554	0.00109244	0.231276	0.00328	0.57999	0.0603041	1.59603e-13	0.00011521	0.0101697	0.0710911	0.912519	0.0842926	2.61184e-05	2.36463e-05	0.0957955	0.877135	--	PREDICTED: GDSL esterase/lipase At4g10955 [Oryza sativa Japonica Group]	-	-	-	-	-	GO:0003824//catalytic activity	-	-
LOC_Os01g54880	black	1869.05	248.718	-0.508842	0.0752103	-0.520145	-0.404936	0.00120782	0.207243	-0.2661	0.464115	0.883924	0.922607	0.383657	0.518299	0.349729	0.718074	0.540529	0.820472	0.333924	0.00769181	0.0111085	0.72688	0.00917486	0.0496596	0.995531	0.331208	0.208812	0.0223358	1.02871e-08	1.43281e-10	0.0642068	0.00946997	0.0938882	7.77815e-05	0.00639189	9.13704e-07	0.110775	0.971545	Os01g0276800	Os01g0752400 [Oryza sativa Japonica Group]	Genetic Information Processing	Folding, sorting and degradation	ko04141//Protein processing in endoplasmic reticulum	K08288	-	-	-	-
LOC_Os01g54920	black	1809.78	383.62	-0.73817	-0.206895	-0.300151	-0.437526	0.0513569	0.481905	-0.0874917	0.627495	0.910352	0.719148	0.501312	0.363726	0.0600475	0.496698	0.661201	0.725167	0.229503	-0.0388689	3.82652e-05	0.332038	0.154146	0.0325068	0.811631	0.0170987	0.684361	0.00102977	6.80963e-10	7.50028e-05	0.0125745	0.0806064	0.780461	0.0135487	0.000435028	6.09751e-05	0.280681	0.856901	Pdap1	PREDICTED: 28 kDa heat- and acid-stable phosphoprotein [Oryza sativa Japonica Group]	-	-	-	-	-	-	-	-
LOC_Os01g55040	black	1170.83	404.374	-0.204376	0.435204	-0.518353	-0.20756	-0.0940857	0.297175	-0.0294503	0.472467	0.754932	0.823772	0.746198	0.867401	0.288929	0.407223	0.188931	0.447434	0.0980664	0.0254404	0.33809	0.033546	0.00946129	0.330452	0.661901	0.158471	0.891344	0.0197358	2.01425e-05	7.57305e-07	2.83119e-05	4.10535e-08	0.170902	0.048264	0.376611	0.0283564	0.648476	0.90607	CALS12	PREDICTED: callose synthase 12 [Oryza sativa Japonica Group]	-	-	-	-	-	GO:0035251//UDP-glucosyltransferase activity	GO:0006074//(1->3)-beta-D-glucan metabolic process	-
LOC_Os01g55094	black	1378.73	344.022	-0.624055	-0.0799616	-0.496877	-0.621379	-0.330562	0.758826	0.319422	0.395892	0.870534	0.606738	0.606849	0.376856	-0.182412	0.132317	0.679226	0.468992	0.0187498	-0.0629775	0.00111824	0.710329	0.0135099	0.00119149	0.114637	1.72278e-05	0.128139	0.0554908	3.20413e-08	0.00166951	0.00166534	0.0694853	0.393593	0.537675	0.00026242	0.020786	0.930704	0.770022	At4g18490	Os01g0755100, partial [Oryza sativa Japonica Group]	-	-	-	-	-	-	-	-
LOC_Os01g55280	black	2184.06	384.494	0.471061	-0.0808158	0.792741	0.688819	0.476716	-0.519606	-0.170912	-0.117709	-0.912305	-0.671553	-0.462967	-0.374754	-0.0751974	-0.297175	-0.719037	-0.722575	-0.416532	0.0110961	0.0201553	0.707367	3.86228e-06	0.000197689	0.0185104	0.00926024	0.424582	0.583841	5.39433e-10	0.000326774	0.0227141	0.0711821	0.726924	0.158472	7.52852e-05	6.67058e-05	0.0428953	0.95896	ICR4	Os01g0757600 [Oryza sativa Japonica Group]	-	-	-	-	-	-	-	-
LOC_Os01g55360	black	2490.85	281.621	-0.568368	0.0394817	-0.608795	-0.540927	-0.149589	0.331706	-0.111863	0.408422	0.955702	0.854164	0.476388	0.491937	0.19587	0.592659	0.627833	0.851519	0.40168	-0.10051	0.00375895	0.854668	0.00159381	0.00634555	0.485395	0.113312	0.602786	0.0475444	3.61709e-13	1.09623e-07	0.0186028	0.0146183	0.359002	0.00227495	0.00102142	1.31871e-07	0.0517014	0.640288	CDS1	Os01g0758400, partial [Oryza sativa Japonica Group]	Metabolism;Metabolism;Metabolism;Environmental Information Processing	Global and overview maps;Global and overview maps;Lipid metabolism;Signal transduction	ko01100//Metabolic pathways;ko01110//Biosynthesis of secondary metabolites;ko00564//Glycerophospholipid metabolism;ko04070//Phosphatidylinositol signaling system	K00981;K00981;K00981;K00981	GO:0031224//intrinsic component of membrane	GO:0070567//cytidylyltransferase activity	GO:0046341//CDP-diacylglycerol metabolic process	-
LOC_Os01g55560	black	1070.01	99.6672	0.804731	0.444293	0.344112	0.712724	0.292673	-0.400901	-0.126044	-0.362733	-0.778987	-0.541968	-0.228146	-0.00341012	0.123292	-0.325096	-0.685162	-0.697056	-0.242093	-0.108307	2.12943e-06	0.0296234	0.0996534	9.30203e-05	0.165178	0.0521995	0.557288	0.081499	7.30622e-06	0.00622557	0.283613	0.987383	0.565997	0.121124	0.000220503	0.000153692	0.25439	0.614435	Os01g0760900	PREDICTED: probable protein ABIL5 [Oryza sativa Japonica Group]	-	-	-	-	-	-	-	-
LOC_Os01g55570	black	2318.82	592.756	-0.630179	-0.15815	-0.666156	-0.703522	-0.324801	0.58247	0.0915082	0.146972	0.927154	0.560957	0.29632	0.145849	-0.0275144	0.324477	0.902445	0.807573	0.502766	-0.140633	0.000964989	0.460467	0.000379861	0.000125408	0.121482	0.0028216	0.670648	0.493147	7.52094e-11	0.00434887	0.15973	0.496493	0.898449	0.121876	1.66153e-09	1.83816e-06	0.0122795	0.512179	CURT1C	PREDICTED: protein CURVATURE THYLAKOID 1C, chloroplastic [Oryza sativa Japonica Group]	-	-	-	-	-	-	-	-
LOC_Os01g55590	black	153.192	34.8949	-0.151592	0.235763	0.0122957	0.178759	0.36974	0.295528	-0.14375	0.603598	0.408777	0.490353	0.630269	0.642921	0.150981	0.240406	-0.00703434	0.0663808	-0.191817	-0.0503487	0.479501	0.267402	0.954527	0.403296	0.0753572	0.160902	0.502777	0.00179097	0.0473327	0.014989	0.000962884	0.000702997	0.481296	0.257818	0.973976	0.757947	0.369228	0.815266	AAE13	PREDICTED: malonate--CoA ligase isoform X2 [Oryza sativa Japonica Group]	Metabolism	Amino acid metabolism	ko00280//Valine, leucine and isoleucine degradation	K18660	GO:0043231//intracellular membrane-bounded organelle;GO:0044444//cytoplasmic part	GO:0016878//acid-thiol ligase activity	GO:0032787//monocarboxylic acid metabolic process;GO:0043649//dicarboxylic acid catabolic process;GO:0044238//primary metabolic process	-
LOC_Os01g55600	black	1392.67	314.531	0.652773	0.140902	0.380076	0.438057	-0.0540073	-0.495328	0.10304	-0.485865	-0.877876	-0.661416	-0.463605	-0.337726	-0.0171312	-0.451552	-0.674009	-0.693636	-0.261956	0.268456	0.000544884	0.511363	0.0669462	0.0322727	0.802093	0.0138498	0.631853	0.0160816	1.74688e-08	0.000432498	0.0225033	0.106522	0.936674	0.0267616	0.000304828	0.000170793	0.216256	0.204658	NPF1.2	PREDICTED: protein NRT1/ PTR FAMILY 1.2 isoform X1 [Oryza sativa Japonica Group]	-	-	-	-	-	-	-	-
LOC_Os01g55670	black	1205.09	327.957	-0.57076	-0.152565	-0.593503	-0.691789	-0.463005	0.889569	0.426497	0.109752	0.814449	0.370035	0.437196	0.130807	-0.265695	-0.0807847	0.82225	0.406936	0.149911	-0.0172875	0.00358361	0.476652	0.002234	0.000180706	0.0227015	6.10872e-09	0.0376799	0.60969	1.27477e-06	0.0751065	0.0326529	0.542365	0.209533	0.707475	8.26186e-07	0.0484373	0.484445	0.936097	--	Os01g0762300, partial [Oryza sativa Japonica Group]	-	-	-	-	-	-	-	-
LOC_Os01g55720	black	2437.75	517.105	0.68934	0.149107	0.564454	0.618483	0.169836	-0.534912	0.0033777	-0.380681	-0.966165	-0.712609	-0.497456	-0.319688	-0.0230749	-0.427276	-0.754989	-0.77389	-0.341405	0.0854665	0.000194615	0.486817	0.00406151	0.00127537	0.427547	0.00707675	0.987503	0.0664773	1.96019e-14	9.3376e-05	0.0133846	0.127803	0.914771	0.0372944	2.00968e-05	9.1497e-06	0.102524	0.691312	--	PREDICTED: uncharacterized protein LOC4327029 [Oryza sativa Japonica Group]	-	-	-	-	-	-	-	-
LOC_Os01g55750	black	2341.73	555.973	-0.608842	-0.104384	-0.66643	-0.670075	-0.304486	0.587426	0.0775919	0.193519	0.940364	0.601912	0.355449	0.224943	0.0107687	0.352644	0.880702	0.796493	0.469302	-0.175469	0.0015921	0.627388	0.000376991	0.000340621	0.147995	0.00254318	0.718568	0.364912	8.8605e-12	0.00185928	0.0882766	0.29061	0.96017	0.0909964	1.36881e-08	3.21922e-06	0.0206905	0.412146	TCP5	PREDICTED: transcription factor PCF6-like [Oryza sativa Japonica Group]	-	-	-	-	-	-	-	TCP
LOC_Os01g55770	black	680.68	123.996	-0.605149	-0.169772	-0.0140549	-0.111991	0.353108	0.381754	-0.230052	0.775193	0.714853	0.671967	0.490198	0.416579	0.184897	0.494967	0.412991	0.501612	0.0490747	0.0414538	0.00173007	0.427723	0.948029	0.602368	0.0905425	0.0656515	0.279499	8.64267e-06	8.66691e-05	0.000322975	0.0150258	0.0428694	0.387068	0.01393	0.0448793	0.0125132	0.819865	0.84749	--	PREDICTED: uncharacterized protein LOC4327033 [Oryza sativa Japonica Group]	-	-	-	-	-	-	-	-
LOC_Os01g55799	black	1917.14	612.897	-0.47661	0.178639	-0.46174	-0.396597	-0.0974463	0.297574	-0.0265611	0.611998	0.859171	0.943645	0.737392	0.750308	0.168201	0.504041	0.28088	0.575957	0.0445985	0.054745	0.0185403	0.403617	0.0231237	0.0550182	0.650561	0.157886	0.901951	0.00148175	7.64964e-08	4.82876e-12	3.93756e-05	2.41618e-05	0.432074	0.0120258	0.183677	0.00322635	0.836068	0.799443	EXO70E2	PREDICTED: exocyst complex component EXO70B1 [Oryza sativa Japonica Group]	-	-	-	-	-	-	GO:0016192//vesicle-mediated transport	-
LOC_Os01g55830	black	551.782	146.82	0.259101	0.0439397	0.653045	0.51261	0.355735	-0.556818	-0.138795	0.313821	-0.567544	-0.0581136	-0.0650872	0.117923	0.0852847	-0.0241167	-0.883983	-0.562966	-0.619692	0.364117	0.221489	0.838458	0.000540999	0.0104297	0.0880035	0.00471094	0.517763	0.135345	0.00382102	0.78737	0.762531	0.583156	0.691938	0.910938	1.0233e-08	0.00418172	0.00123977	0.0802576	GSTF2	PREDICTED: probable glutathione S-transferase GSTF2 [Oryza sativa Japonica Group]	Metabolism	Metabolism of other amino acids	ko00480//Glutathione metabolism	K00799	-	GO:0016765//transferase activity, transferring alkyl or aryl (other than methyl) groups	-	-
LOC_Os01g55860	black	933.688	270.383	-0.431563	0.118525	-0.35012	-0.292969	-0.0672057	0.445645	0.063086	0.561121	0.769707	0.652482	0.850545	0.635466	0.0913298	0.309771	0.379804	0.505365	0.149656	-0.0664476	0.0352283	0.581218	0.0934971	0.16473	0.755028	0.0290726	0.769637	0.00433502	1.09583e-05	0.000549067	1.41038e-07	0.000847562	0.671255	0.140733	0.0671581	0.0117667	0.485197	0.757711	sif2	DUF155 family protein [Zea mays]	-	-	-	-	-	-	-	-
LOC_Os01g55870	black	1402.63	449.684	-0.336852	0.300591	-0.537603	-0.376549	-0.17857	0.237903	0.0147189	0.472702	0.793695	0.897109	0.713836	0.770111	0.180521	0.430717	0.195336	0.528604	0.0902217	0.102599	0.10749	0.153513	0.00674143	0.0697315	0.403802	0.262957	0.945577	0.0196662	3.68882e-06	2.90942e-09	8.96537e-05	1.07709e-05	0.398599	0.0356286	0.36034	0.00791785	0.675029	0.633319	CM3	PREDICTED: chorismate mutase 3, chloroplastic [Oryza sativa Japonica Group]	Metabolism;Metabolism;Metabolism;Metabolism	Global and overview maps;Global and overview maps;Global and overview maps;Amino acid metabolism	ko01100//Metabolic pathways;ko01110//Biosynthesis of secondary metabolites;ko01230//Biosynthesis of amino acids;ko00400//Phenylalanine, tyrosine and tryptophan biosynthesis	K01850;K01850;K01850;K01850	-	-	GO:0008652//cellular amino acid biosynthetic process;GO:0043648//dicarboxylic acid metabolic process	-
LOC_Os01g55880	black	2154.38	536.125	-0.602677	-0.00693519	-0.587796	-0.632171	-0.347534	0.68008	0.271023	0.39853	0.939797	0.695721	0.67862	0.484506	-0.113941	0.174821	0.589491	0.532438	0.118668	0.033347	0.00182801	0.974343	0.00252336	0.000919206	0.0961113	0.000255996	0.200197	0.0537379	9.80741e-12	0.000160184	0.000267072	0.016425	0.596024	0.413904	0.0024343	0.00739737	0.580761	0.877068	CLPF	clp protease adapter protein ClpF, chloroplastic [Aegilops tauschii subsp. tauschii] [Aegilops tauschii]	-	-	-	-	-	-	-	-
LOC_Os01g55950	black	2285.16	528.419	-0.520418	0.120246	-0.591742	-0.512078	-0.195227	0.420569	0.0106729	0.467208	0.941251	0.84426	0.696451	0.616363	0.139872	0.481368	0.549491	0.734118	0.284859	-0.0816401	0.00913187	0.575702	0.00232013	0.0105233	0.360613	0.0407181	0.960524	0.0213426	7.545e-12	2.15152e-07	0.000156605	0.00133994	0.514486	0.0172406	0.00541413	4.43699e-05	0.177282	0.704512	fmdA	Os01g0764900, partial [Oryza sativa Japonica Group]	Metabolism;Metabolism;Metabolism;Metabolism	Global and overview maps;Carbohydrate metabolism;Metabolism of other amino acids;Energy metabolism	ko01200//Carbon metabolism;ko00630//Glyoxylate and dicarboxylate metabolism;ko00460//Cyanoamino acid metabolism;ko00910//Nitrogen metabolism	K01455;K01455;K01455;K01455	-	GO:0016810//hydrolase activity, acting on carbon-nitrogen (but not peptide) bonds	-	-
LOC_Os01g56070	black	858.021	285.352	-0.443226	0.0907207	-0.236546	-0.337197	-0.137544	0.295192	0.167279	0.664634	0.65889	0.723953	0.914551	0.697025	-0.0434502	0.254879	0.0736924	0.328271	-0.14986	0.0500953	0.030064	0.673328	0.265771	0.107107	0.521579	0.161401	0.434641	0.000396121	0.000463048	6.36024e-05	4.09845e-10	0.000153841	0.840235	0.229377	0.732192	0.117324	0.484595	0.816181	rnf-5	Os01g0766200, partial [Oryza sativa Japonica Group]	Genetic Information Processing	Folding, sorting and degradation	ko04141//Protein processing in endoplasmic reticulum	K10666	-	-	-	-
LOC_Os01g56130	black	1852.22	419.365	-0.573339	-0.0112773	-0.602317	-0.594735	-0.271339	0.616111	0.131353	0.336196	0.926348	0.667178	0.538375	0.41362	-0.00993152	0.305051	0.704508	0.649667	0.271914	-0.0854665	0.00340234	0.95829	0.00184266	0.00217536	0.199651	0.00134781	0.540668	0.108218	8.45594e-11	0.000369267	0.00664771	0.0445217	0.963264	0.147206	0.00012152	0.000591024	0.198662	0.691312	CSLC1	PREDICTED: probable xyloglucan glycosyltransferase 1 [Oryza sativa Japonica Group]	-	-	-	-	-	-	-	-
LOC_Os01g56140	black	2119.28	586.255	-0.419542	0.236615	-0.630164	-0.448664	-0.229678	0.527987	0.0958649	0.412051	0.926312	0.792085	0.708184	0.684511	0.128395	0.337985	0.500168	0.596451	0.232453	0.0228759	0.0412635	0.265627	0.000965344	0.0278724	0.280303	0.00800441	0.655888	0.0454175	8.50086e-11	3.98585e-06	0.000107945	0.000224792	0.549901	0.106238	0.0128105	0.0020959	0.274373	0.915503	CRWN4	PREDICTED: protein CROWDED NUCLEI 4 [Oryza sativa Japonica Group]	-	-	-	-	-	-	-	-
LOC_Os01g56310	black	1843.07	360.676	-0.408256	0.190407	-0.645467	-0.436959	-0.174165	0.4215	-0.0334929	0.334643	0.912627	0.760742	0.597888	0.579325	0.216753	0.44226	0.56854	0.724809	0.412069	-0.0689577	0.0476434	0.372824	0.000658755	0.032758	0.415686	0.0402285	0.876534	0.109961	5.18794e-10	1.5936e-05	0.00203131	0.0030113	0.308992	0.0304675	0.00374613	6.17398e-05	0.0454074	0.74884	LIP1P-1	PREDICTED: lipoyl synthase 1, chloroplastic [Oryza sativa Japonica Group]	Metabolism;Metabolism	Global and overview maps;Metabolism of cofactors and vitamins	ko01100//Metabolic pathways;ko00785//Lipoic acid metabolism	K03644;K03644	GO:0009536//plastid	GO:0016783//sulfurtransferase activity;GO:0043169//cation binding;GO:0051536//iron-sulfur cluster binding	GO:0006633//fatty acid biosynthetic process;GO:0018065//protein-cofactor linkage	-
LOC_Os01g56330	black	317.011	85.5647	0.571189	0.344283	0.381866	0.583191	0.257001	-0.322466	-0.0339486	-0.00865666	-0.569847	-0.284037	0.183706	0.211652	0.0724174	-0.245243	-0.718899	-0.600328	-0.341487	0.120143	0.00355289	0.0994744	0.0655662	0.00277957	0.225389	0.12434	0.874867	0.967977	0.00364973	0.17859	0.390188	0.320791	0.736664	0.24807	7.564e-05	0.00192546	0.102437	0.576033	FER	PREDICTED: receptor-like protein kinase FERONIA [Oryza sativa Japonica Group]	-	-	-	-	-	GO:0004672//protein kinase activity;GO:0032550//purine ribonucleoside binding	GO:0006464//cellular protein modification process	-
LOC_Os01g56350	black	406.436	57.1975	-0.554991	-0.168461	-0.120405	-0.262398	0.162342	0.0690407	-0.254169	0.592021	0.628391	0.670694	0.381087	0.32052	0.186572	0.616928	0.37658	0.689809	0.216224	-0.0837321	0.00487865	0.431353	0.575193	0.215455	0.448508	0.748547	0.230722	0.00230631	0.00100775	0.000334765	0.0661638	0.126758	0.382707	0.00132248	0.0697071	0.000191877	0.310203	0.697285	PTAC12	PREDICTED: protein PLASTID TRANSCRIPTIONALLY ACTIVE 12 isoform X3 [Oryza sativa Japonica Group]	-	-	-	-	-	-	-	-
LOC_Os01g56360	black	2501.04	656.246	-0.556051	0.0933099	-0.581597	-0.541575	-0.212715	0.418335	0.0398743	0.495017	0.952085	0.870059	0.694832	0.62479	0.0949143	0.453713	0.492643	0.698481	0.222071	-0.0187529	0.00478075	0.664529	0.00287319	0.0062707	0.31831	0.0419116	0.853238	0.0139188	8.4329e-13	3.32836e-08	0.000164634	0.00109882	0.659098	0.025954	0.0144555	0.000147022	0.296977	0.930693	WSD1	PREDICTED: O-acyltransferase WSD1 [Oryza sativa Japonica Group]	-	-	-	-	-	-	-	-
LOC_Os01g56380	black	2296.25	572.274	-0.564801	0.0600107	-0.599575	-0.577847	-0.256681	0.472249	0.0887544	0.432558	0.946991	0.810885	0.603583	0.554425	0.0390073	0.385421	0.535424	0.674556	0.232412	-0.0163952	0.00403381	0.780592	0.00195758	0.00310412	0.225987	0.0198005	0.680039	0.0347623	2.50178e-12	1.54393e-06	0.0017916	0.00493159	0.856397	0.0628889	0.00701188	0.000300121	0.274458	0.93939	TYDC	PREDICTED: tyrosine decarboxylase 1 [Oryza sativa Japonica Group]	-	-	-	-	-	-	-	-
LOC_Os01g56390	black	452.131	29.6162	-0.426977	-0.0233338	-0.300374	-0.371853	-0.249131	0.793595	0.418692	0.382782	0.645485	0.319861	0.807288	0.399482	-0.245382	-0.16871	0.421916	0.133295	-0.0933228	0.0101651	0.0374421	0.913818	0.153825	0.0735757	0.240412	3.70678e-06	0.0417194	0.0648678	0.000658445	0.127585	1.86567e-06	0.0531161	0.247794	0.430663	0.0400115	0.534645	0.664485	0.962401	At5g46170	PREDICTED: F-box protein At4g18380 [Oryza sativa Japonica Group]	-	-	-	-	-	-	-	-
LOC_Os01g56600	black	623.097	174.889	0.643495	0.412398	0.396451	0.558696	0.16649	-0.41466	0.0520678	-0.0917232	-0.676688	-0.32309	0.00857556	0.177376	-0.0236993	-0.297499	-0.795796	-0.659463	-0.418828	-0.0484079	0.00069279	0.0452182	0.0551155	0.0045436	0.43684	0.0439355	0.80907	0.669916	0.000282365	0.123572	0.968277	0.407004	0.912473	0.157996	3.33104e-06	0.000455961	0.0416462	0.822274	SRP54-2	PREDICTED: signal recognition particle 54 kDa protein 2 [Oryza sativa Japonica Group]	Genetic Information Processing	Folding, sorting and degradation	ko03060//Protein export	K03106	GO:0030529//intracellular ribonucleoprotein complex	GO:0003723//RNA binding;GO:0032550//purine ribonucleoside binding	GO:0006613//cotranslational protein targeting to membrane	-
LOC_Os01g56780	black	2613.99	492.123	-0.65596	-0.107468	-0.634624	-0.687376	-0.307638	0.532402	0.0975935	0.304762	0.972511	0.671508	0.490652	0.31842	-0.0236293	0.368441	0.772193	0.814967	0.43968	-0.133854	0.000500813	0.617194	0.0008654	0.000206431	0.143632	0.00740202	0.650066	0.147608	2.05519e-15	0.00032718	0.0149184	0.129406	0.912731	0.0764685	9.84892e-06	1.23938e-06	0.0315657	0.532918	--	Os01g0775100, partial [Oryza sativa Japonica Group]	-	-	-	-	-	-	-	-
LOC_Os01g56980	black	2021.77	514.071	-0.629699	-0.0358023	-0.524042	-0.612094	-0.301927	0.660431	0.248679	0.473175	0.929377	0.689291	0.748327	0.502253	-0.123472	0.219917	0.591235	0.552816	0.110602	-0.104933	0.000976313	0.868091	0.00857665	0.0014785	0.151604	0.000444201	0.241294	0.0195271	5.40452e-11	0.000194902	2.60902e-05	0.0123829	0.565424	0.301806	0.00234541	0.00508481	0.606906	0.625568	VIP1	inositol hexakisphosphate and diphosphoinositol-pentakisphosphate kinase 2-like isoform X1 [Aegilops tauschii subsp. tauschii] [Aegilops tauschii]	Environmental Information Processing	Signal transduction	ko04070//Phosphatidylinositol signaling system	K13024	-	-	-	-
LOC_Os01g57020	black	2310.26	504.879	0.686798	0.12794	0.543907	0.667901	0.283559	-0.573042	-0.15191	-0.403653	-0.957404	-0.700243	-0.499886	-0.340677	0.0717329	-0.347396	-0.746973	-0.750257	-0.314678	0.0599257	0.000210025	0.551327	0.00600732	0.000361934	0.179354	0.00342282	0.478571	0.0504566	2.36943e-13	0.000139125	0.0128692	0.103307	0.739068	0.0962523	2.74844e-05	2.42098e-05	0.134224	0.780895	--	PREDICTED: protein UPSTREAM OF FLC [Oryza sativa Japonica Group]	-	-	-	-	-	-	-	C2H2
LOC_Os01g57050	black	2123.03	459.141	0.625304	0.0675879	0.606317	0.68723	0.343778	-0.582424	-0.192859	-0.334267	-0.940969	-0.691518	-0.524392	-0.364638	0.0935938	-0.303424	-0.725679	-0.715287	-0.308698	0.00835286	0.00108541	0.753677	0.00168536	0.000207333	0.100005	0.00282431	0.366583	0.110386	7.94244e-12	0.000182198	0.00852459	0.0797938	0.663567	0.149486	5.98963e-05	8.5423e-05	0.142186	0.9691	--	PREDICTED: uncharacterized protein LOC9270584 [Oryza sativa Japonica Group]	-	-	-	-	-	-	-	-
LOC_Os01g57066	black	2449.28	574.129	-0.501451	0.150023	-0.641549	-0.5372	-0.263138	0.540335	0.109754	0.41808	0.956235	0.814226	0.737383	0.620901	0.0900654	0.37009	0.58074	0.663545	0.243655	-0.0423225	0.0125461	0.484113	0.000727871	0.00679076	0.214116	0.00641451	0.609684	0.0420497	3.17373e-13	1.29032e-06	3.93892e-05	0.00120502	0.675562	0.0750595	0.00292463	0.000408125	0.251244	0.844332	KMS1	PREDICTED: vacuole membrane protein KMS1 [Oryza sativa Japonica Group]	-	-	-	-	-	-	-	-
LOC_Os01g57110	black	1891.58	605.384	-0.432072	0.234091	-0.513174	-0.37721	-0.106802	0.372078	-0.00792521	0.551389	0.880904	0.863958	0.766617	0.761019	0.152132	0.456451	0.356889	0.59644	0.146222	-0.0739124	0.0349895	0.270908	0.010331	0.069203	0.619391	0.0733878	0.970682	0.00522401	1.34491e-08	5.35218e-08	1.24913e-05	1.57564e-05	0.477919	0.024959	0.0869048	0.00209641	0.49538	0.731421	CHR28	PREDICTED: helicase-like transcription factor CHR28 isoform X3 [Oryza sativa Japonica Group]	-	-	-	-	-	-	-	-
LOC_Os01g57240	black	1413.48	195.614	-0.372377	0.133244	-0.628232	-0.385103	-0.0424162	0.250573	-0.264136	0.205755	0.838663	0.737247	0.260275	0.38002	0.36378	0.6357	0.695187	0.875476	0.609795	-0.0468741	0.0731391	0.534804	0.00101163	0.0631252	0.843991	0.237611	0.212319	0.334769	3.0864e-07	3.95864e-05	0.219326	0.0669902	0.0805582	0.000842676	0.000162844	2.13903e-08	0.00155805	0.827822	ULT1	PREDICTED: protein ULTRAPETALA 1 [Oryza sativa Japonica Group]	-	-	-	-	-	-	-	-
LOC_Os01g57350	black	423.837	54.6756	-0.115193	0.35007	-0.531871	-0.168259	0.0186913	-0.0805698	-0.331578	0.217221	0.610086	0.725775	0.448073	0.58603	0.462119	0.636209	0.24139	0.701354	0.467023	-0.0376438	0.591963	0.0935469	0.00747242	0.431914	0.93092	0.70822	0.113459	0.307922	0.00154777	5.96946e-05	0.0281042	0.00261915	0.0229965	0.0008321	0.255815	0.000134337	0.0214009	0.861368	SPHK2	PREDICTED: sphingosine kinase 2 isoform X1 [Oryza sativa Japonica Group]	Metabolism;Metabolism	Global and overview maps;Lipid metabolism	ko01100//Metabolic pathways;ko00600//Sphingolipid metabolism	K04718;K04718	-	-	-	-
LOC_Os01g57410	black	1579.02	435.032	-0.515244	0.0722695	-0.593568	-0.58888	-0.325489	0.461277	0.170432	0.364767	0.878171	0.714856	0.594045	0.528141	-0.0540272	0.275147	0.461312	0.582884	0.197811	-0.040576	0.00997577	0.737183	0.00223089	0.00246611	0.12065	0.0232799	0.425903	0.0796792	1.70345e-08	8.66607e-05	0.00220807	0.00798277	0.802022	0.193166	0.0232681	0.00279735	0.354166	0.850683	--	PREDICTED: pentatricopeptide repeat-containing protein At1g09900 [Oryza sativa Japonica Group]	-	-	-	-	-	-	-	-
LOC_Os01g57560	black	2132.45	226.116	-0.577327	0.0163752	-0.584859	-0.566671	-0.195204	0.342742	-0.0350345	0.41164	0.931859	0.813687	0.498063	0.488173	0.101689	0.50451	0.558015	0.778821	0.337862	-0.0955989	0.00313736	0.939464	0.00268435	0.00388769	0.360671	0.101099	0.870896	0.0456548	3.68942e-11	1.32856e-06	0.0132543	0.0155119	0.636352	0.0119336	0.00460375	7.36036e-06	0.106372	0.656786	SD18	Os01g0784700 [Oryza sativa Japonica Group]	-	-	-	-	GO:0043231//intracellular membrane-bounded organelle	GO:0004672//protein kinase activity;GO:0032550//purine ribonucleoside binding	GO:0006464//cellular protein modification process;GO:0006796//phosphate-containing compound metabolic process;GO:0008037//cell recognition	-
LOC_Os01g57570	black	1415.52	446.324	-0.241275	0.404895	-0.612035	-0.336186	-0.221631	0.380122	0.0868178	0.393613	0.794056	0.83979	0.790449	0.81802	0.196262	0.318946	0.243537	0.44536	0.0830431	0.129266	0.256047	0.0496851	0.0014805	0.10823	0.297961	0.066911	0.686671	0.0570403	3.62511e-06	2.87321e-07	4.30903e-06	1.04792e-06	0.358022	0.128739	0.251479	0.0291881	0.699663	0.547175	FQR1	PREDICTED: NAD(P)H dehydrogenase (quinone) FQR1 [Oryza sativa Japonica Group]	Metabolism;Metabolism	Global and overview maps;Metabolism of cofactors and vitamins	ko01110//Biosynthesis of secondary metabolites;ko00130//Ubiquinone and other terpenoid-quinone biosynthesis	K03809;K03809	-	GO:0003824//catalytic activity	GO:0006355//regulation of transcription, DNA-templated;GO:0044710//single-organism metabolic process	-
LOC_Os01g57720	black	2207.21	426.686	-0.445208	0.146959	-0.745203	-0.583273	-0.337015	0.490445	0.0818176	0.208438	0.933881	0.675045	0.564555	0.485406	0.0895363	0.355022	0.681023	0.762033	0.477781	-0.164994	0.0292498	0.493186	2.94063e-05	0.00277477	0.107308	0.0149674	0.703898	0.328365	2.67437e-11	0.000295965	0.00405338	0.0161969	0.677368	0.0886866	0.000249057	1.51144e-05	0.0182131	0.441031	ATG18G	PREDICTED: autophagy-related protein 18f [Oryza sativa Japonica Group]	-	-	-	-	-	-	-	-
LOC_Os01g57730	black	109.454	16.0446	0.291693	0.0682701	0.0897919	-0.0850989	-0.386765	-0.156394	0.469483	-0.302984	-0.453956	-0.373708	0.09793	-0.100716	-0.499194	-0.538941	-0.505776	-0.507551	-0.349271	-0.0219709	0.166662	0.751267	0.676495	0.692577	0.0618992	0.465524	0.0206348	0.150105	0.0258646	0.0720383	0.648935	0.639598	0.0130143	0.00657969	0.0116874	0.0113492	0.0943489	0.918835	PER56	PREDICTED: peroxidase 56 [Oryza sativa Japonica Group]	Metabolism;Metabolism;Metabolism	Global and overview maps;Global and overview maps;Biosynthesis of other secondary metabolites	ko01100//Metabolic pathways;ko01110//Biosynthesis of secondary metabolites;ko00940//Phenylpropanoid biosynthesis	K00430;K00430;K00430	-	GO:0005488//binding	-	-
LOC_Os01g57840	black	82.6378	21.7799	0.403216	0.17796	-0.0419037	-0.00726875	-0.262126	-0.550736	0.0527318	-0.437087	-0.446757	-0.174046	-0.335495	-0.14983	-0.0483274	-0.0849687	-0.423192	-0.162783	-0.00223434	0.00629818	0.0507301	0.405436	0.845854	0.973109	0.215948	0.00528876	0.80668	0.032701	0.0286259	0.416007	0.109003	0.484682	0.822565	0.693025	0.0393507	0.447262	0.991733	0.976699	--	unnamed protein product [Oryza sativa Japonica Group]	-	-	-	-	-	-	-	-
LOC_Os01g57945	black	644.617	148.026	-0.520152	-0.101248	-0.518438	-0.578082	-0.316635	0.634546	0.234113	0.193352	0.760276	0.482971	0.379819	0.20394	-0.105951	0.117149	0.676903	0.482184	0.197887	0.116712	0.00917376	0.637823	0.00944749	0.00308923	0.131689	0.000867069	0.270863	0.365335	1.6242e-05	0.0168199	0.0671469	0.339144	0.622202	0.585647	0.000280627	0.0170254	0.353977	0.587054	petD	cytochrome b6/f complex subunit IV (chloroplast) [Oryza sativa Indica Group]	Metabolism;Metabolism	Global and overview maps;Energy metabolism	ko01100//Metabolic pathways;ko00195//Photosynthesis	K02637;K02637	GO:0031224//intrinsic component of membrane;GO:0034357//photosynthetic membrane;GO:0044434//chloroplast part	GO:0003824//catalytic activity;GO:0009055//electron carrier activity	GO:0022900//electron transport chain	-
LOC_Os01g57962	black	1804.76	472.662	-0.603687	-0.155637	-0.621103	-0.667445	-0.322834	0.617533	0.140102	0.157331	0.889513	0.492083	0.393258	0.15179	-0.0627508	0.25898	0.893665	0.771877	0.495447	-0.213856	0.00178745	0.467714	0.00119928	0.000366539	0.123887	0.00130398	0.513788	0.462821	6.14095e-09	0.0145844	0.0572851	0.478921	0.770829	0.221711	4.11097e-09	9.98387e-06	0.0138233	0.315659	psaB	Chloroplast photosystem I P700 apoprotein A2 [Oryza sativa Japonica Group]	Metabolism;Metabolism	Global and overview maps;Energy metabolism	ko01100//Metabolic pathways;ko00195//Photosynthesis	K02690;K02690	GO:0009521//photosystem;GO:0031224//intrinsic component of membrane;GO:0044434//chloroplast part	GO:0003824//catalytic activity;GO:0043169//cation binding;GO:0046906//tetrapyrrole binding;GO:0051536//iron-sulfur cluster binding	GO:0006464//cellular protein modification process;GO:0044710//single-organism metabolic process	-
LOC_Os01g58020	black	1615.67	470.875	-0.608177	-0.203873	-0.612886	-0.685187	-0.345342	0.643352	0.172195	0.0992832	0.858974	0.426448	0.303427	0.0636674	-0.107405	0.198204	0.909361	0.730579	0.488767	-0.182913	0.00161621	0.339306	0.00145191	0.000220339	0.0983692	0.000695327	0.42106	0.644394	7.7607e-08	0.0377044	0.149481	0.76757	0.617403	0.353191	7.64873e-10	5.03857e-05	0.0153679	0.392273	rbcL	ribulose-1,5-bisphosphate carboxylase/oxygenase large subunit, partial (chloroplast) [Oryza sativa]	Metabolism;Metabolism;Metabolism;Metabolism	Global and overview maps;Global and overview maps;Carbohydrate metabolism;Energy metabolism	ko01100//Metabolic pathways;ko01200//Carbon metabolism;ko00630//Glyoxylate and dicarboxylate metabolism;ko00710//Carbon fixation in photosynthetic organisms	K01601;K01601;K01601;K01601	GO:0009536//plastid	GO:0016491//oxidoreductase activity;GO:0016831//carboxy-lyase activity;GO:0043169//cation binding	GO:0015977//carbon fixation;GO:0043094//cellular metabolic compound salvage	-
LOC_Os01g58022	black	2655.24	278.472	-0.628661	-0.0572911	-0.641411	-0.647273	-0.251587	0.460668	0.0112506	0.327352	0.973789	0.742706	0.477604	0.368973	0.0596037	0.464215	0.740462	0.842827	0.436231	-0.132275	0.00100119	0.790314	0.000730426	0.000628844	0.235656	0.0234868	0.958389	0.118415	1.22467e-15	3.23187e-05	0.0182624	0.0760115	0.782045	0.0223033	3.51497e-05	2.36281e-07	0.0330829	0.537803	ndhK	ndhK gene product (chloroplast) [Oryza meridionalis]	Metabolism;Metabolism	Global and overview maps;Energy metabolism	ko01100//Metabolic pathways;ko00190//Oxidative phosphorylation	K05582;K05582	GO:0016020//membrane;GO:0044434//chloroplast part	GO:0043169//cation binding;GO:0048037//cofactor binding;GO:0050136//NADH dehydrogenase (quinone) activity;GO:0051536//iron-sulfur cluster binding	GO:0006091//generation of precursor metabolites and energy;GO:0044710//single-organism metabolic process;GO:0051234//establishment of localization	-
LOC_Os01g58024	black	2350.76	467.511	-0.607778	-0.0323844	-0.615949	-0.619016	-0.244681	0.45012	0.0206151	0.35852	0.956536	0.726819	0.535879	0.41439	0.0511285	0.453661	0.698326	0.819421	0.419171	-0.197053	0.00163086	0.880591	0.00135288	0.00125957	0.24919	0.0273081	0.923829	0.0853696	2.9462e-13	5.75527e-05	0.0069547	0.0440869	0.812454	0.0259731	0.000147734	9.69192e-07	0.0414618	0.35605	ndhJ	NADH dehydrogenase subunit J (chloroplast) [Oryza sativa Indica Group]	Metabolism;Metabolism	Global and overview maps;Energy metabolism	ko01100//Metabolic pathways;ko00190//Oxidative phosphorylation	K05581;K05581	GO:0044434//chloroplast part	GO:0048037//cofactor binding;GO:0050136//NADH dehydrogenase (quinone) activity	GO:0006091//generation of precursor metabolites and energy;GO:0044710//single-organism metabolic process;GO:0051234//establishment of localization	-
LOC_Os01g58049	black	1475.35	334.924	-0.577377	-0.108365	-0.596357	-0.657223	-0.387947	0.735354	0.2936	0.212244	0.873293	0.450183	0.565058	0.251556	-0.166067	0.10317	0.802385	0.60043	0.338234	-0.199674	0.00313416	0.614242	0.0021002	0.000484217	0.0610387	4.24232e-05	0.163781	0.319407	2.56231e-08	0.0272837	0.00401346	0.235716	0.438024	0.63142	2.40006e-06	0.00192113	0.105964	0.349559	ycf4	photosystem I assembly protein ycf4 (chloroplast) [Oryza australiensis]	-	-	-	-	GO:0009521//photosystem;GO:0031224//intrinsic component of membrane;GO:0044434//chloroplast part	-	GO:0044237//cellular metabolic process	-
LOC_Os01g58444	black	1304.36	436.549	-0.224697	0.424695	-0.60624	-0.330434	-0.217261	0.330787	0.061807	0.391721	0.778035	0.827359	0.714538	0.82975	0.190671	0.349128	0.214143	0.443734	0.097798	0.0281397	0.291154	0.0385838	0.0016883	0.114785	0.30783	0.114375	0.774188	0.0583524	7.62306e-06	6.14819e-07	8.75859e-05	5.33631e-07	0.372149	0.094493	0.314994	0.0298537	0.649378	0.896153	--	Os01g0797900 [Oryza sativa Japonica Group]	-	-	-	-	-	-	-	-
LOC_Os01g58470	black	2820.39	622.221	-0.641555	-0.0549497	-0.646684	-0.676734	-0.322268	0.614302	0.154329	0.342985	0.991742	0.71356	0.577805	0.397848	-0.0348556	0.319882	0.746371	0.735867	0.335287	-0.0707207	0.000727761	0.798708	0.000638466	0.000281992	0.124585	0.00140537	0.471511	0.100842	4.03799e-21	9.04814e-05	0.00310681	0.0541871	0.87155	0.127559	2.81255e-05	4.16366e-05	0.109236	0.742628	CEST	PREDICTED: protein CHLOROPLAST ENHANCING STRESS TOLERANCE, chloroplastic [Oryza sativa Japonica Group]	-	-	-	-	GO:0044434//chloroplast part	-	GO:0006972//hyperosmotic response;GO:0006979//response to oxidative stress;GO:0009408//response to heat;GO:0009657//plastid organization;GO:0043623//cellular protein complex assembly	-
LOC_Os01g58640	black	2310.74	500.503	-0.580116	-0.00592663	-0.693285	-0.697896	-0.384522	0.656458	0.213669	0.25227	0.94898	0.688979	0.49957	0.380405	-0.0759072	0.25327	0.742388	0.63933	0.246751	-0.074649	0.00296257	0.978073	0.000172639	0.00014973	0.0635577	0.000494214	0.316093	0.234343	1.65808e-12	0.00019674	0.0129352	0.0666913	0.724444	0.232432	3.27077e-05	0.00076973	0.245082	0.728843	PAP27	PREDICTED: nucleotide pyrophosphatase/phosphodiesterase [Oryza sativa Japonica Group]	-	-	-	-	-	GO:0003824//catalytic activity;GO:0043169//cation binding	GO:0006796//phosphate-containing compound metabolic process	-
LOC_Os01g58760	black	1678.18	492.151	-0.638363	-0.222226	-0.600816	-0.699378	-0.34397	0.680132	0.182048	0.119279	0.865708	0.462724	0.247918	0.0540149	-0.114188	0.193763	0.909049	0.679952	0.398385	-0.0696992	0.000788608	0.296632	0.00190486	0.000142953	0.0998034	0.000255609	0.394555	0.578798	4.6815e-08	0.0227945	0.242784	0.802066	0.595223	0.364298	7.93175e-10	0.000256947	0.0538332	0.746225	BZIP24	Basic leucine zipper 23, partial [Dichanthelium oligosanthes]	-	-	-	-	-	-	-	bZIP
LOC_Os01g59020	black	2630.45	507.548	-0.653314	-0.096818	-0.634481	-0.67526	-0.292809	0.593156	0.109356	0.311667	0.975703	0.709542	0.461947	0.321885	-0.0076854	0.354255	0.792139	0.762615	0.351843	-0.0416385	0.000537168	0.652675	0.000868464	0.000294147	0.164971	0.00225078	0.610989	0.138191	5.36633e-16	0.000103274	0.0230542	0.125059	0.971569	0.0894268	3.97554e-06	1.47565e-05	0.0917847	0.846818	CYP94A1	PREDICTED: cytochrome P450 94B3 [Oryza sativa Japonica Group]	-	-	-	-	-	-	-	-
LOC_Os01g59080	black	2639.42	588.955	-0.634563	-0.102318	-0.66969	-0.689649	-0.316371	0.615503	0.108036	0.234725	0.966869	0.652337	0.414058	0.262483	-0.0051162	0.341998	0.862874	0.782478	0.415171	-0.0982814	0.000866695	0.634253	0.000344313	0.000192808	0.132029	0.00136693	0.615326	0.269576	1.56068e-14	0.000551166	0.0442738	0.2153	0.981071	0.10189	5.81003e-08	6.24132e-06	0.0436494	0.647754	--	PREDICTED: uncharacterized protein LOC4327543 [Oryza sativa Japonica Group]	-	-	-	-	GO:0044434//chloroplast part	-	GO:0005982//starch metabolic process;GO:0006739//NADP metabolic process;GO:0009658//chloroplast organization;GO:0009668//plastid membrane organization;GO:0009893//positive regulation of metabolic process;GO:0016070//RNA metabolic process;GO:0017004//cytochrome complex assembly	-
LOC_Os01g59490	black	1804.8	423.216	-0.651937	-0.0940646	-0.523962	-0.621902	-0.290581	0.641587	0.192906	0.410694	0.918015	0.707766	0.510828	0.368096	-0.0354084	0.277101	0.684256	0.595239	0.133706	0.053365	0.000556983	0.661972	0.00858854	0.00117687	0.168359	0.000727167	0.366464	0.0462037	2.64304e-10	0.000109416	0.0107463	0.0767655	0.86953	0.189896	0.000226494	0.00215179	0.533376	0.804402	L2HGDH	PREDICTED: L-2-hydroxyglutarate dehydrogenase, mitochondrial [Oryza sativa Japonica Group]	-	-	-	-	-	-	GO:0044710//single-organism metabolic process	-
LOC_Os01g59900	black	1198.19	237.484	-0.618332	-0.0961796	-0.325591	-0.47658	-0.156817	0.549842	0.190416	0.582341	0.819473	0.61186	0.858985	0.491624	-0.129415	0.21585	0.451861	0.502322	0.0782425	-0.113151	0.0012799	0.654826	0.120527	0.0185487	0.464306	0.00537851	0.372801	0.00282914	9.664e-07	0.00148642	7.75425e-08	0.0146909	0.54671	0.311061	0.026645	0.0123691	0.716303	0.598592	--	PREDICTED: lisH domain-containing protein C1711.05 [Oryza sativa Japonica Group]	-	-	-	-	-	-	-	-
LOC_Os01g59980	black	592.113	150.907	-0.634343	-0.460304	-0.242043	-0.468065	-0.0166679	0.314984	-0.134531	0.14781	0.609428	0.227192	-0.056176	-0.249338	-0.011381	0.38236	0.865076	0.794115	0.594484	-0.261526	0.000871421	0.023611	0.25449	0.0210736	0.938383	0.133825	0.530829	0.490659	0.00157109	0.285687	0.794309	0.24001	0.957907	0.0651888	4.91436e-08	3.61462e-06	0.00218722	0.21704	VAR3	PREDICTED: zinc finger protein VAR3, chloroplastic [Oryza sativa Japonica Group]	-	-	-	-	-	-	-	-
LOC_Os01g60230	black	2054.06	551.403	-0.539227	0.077817	-0.594477	-0.595036	-0.364043	0.716949	0.314252	0.417613	0.920468	0.710156	0.801122	0.57296	-0.0975114	0.147357	0.560186	0.47043	0.0516495	0.0218477	0.00654547	0.717784	0.00218755	0.00216128	0.080323	8.07924e-05	0.13478	0.0423034	1.91423e-10	0.000101223	2.55813e-06	0.00342852	0.650342	0.492004	0.00441447	0.0203459	0.810577	0.919289	PILS6	auxin efflux carrier family protein-like [Oryza sativa Japonica Group]	-	-	-	-	-	-	-	-
LOC_Os01g60650	black	1091.06	265.637	0.779416	0.430374	0.304312	0.589511	0.0755905	-0.619151	-0.070103	-0.359861	-0.79876	-0.405821	-0.325538	-0.00390797	0.228483	-0.235057	-0.799665	-0.62172	-0.256081	0.242641	7.16716e-06	0.0357923	0.148237	0.00243328	0.72555	0.0012556	0.744803	0.0841233	2.87857e-06	0.0491161	0.120591	0.985541	0.282883	0.268879	2.75173e-06	0.00118195	0.227112	0.253283	FAX3	PREDICTED: protein FATTY ACID EXPORT 3, chloroplastic [Oryza sativa Japonica Group]	-	-	-	-	-	-	-	-
LOC_Os01g60700	black	1325.34	520.344	-0.447779	0.163294	-0.346786	-0.351758	-0.131257	0.404652	0.142232	0.649401	0.758131	0.81661	0.863193	0.765294	0.00924411	0.278135	0.139649	0.319728	-0.185114	0.105546	0.0282199	0.445816	0.0968776	0.0918686	0.540965	0.0498352	0.507345	0.000595125	1.77191e-05	1.13279e-06	5.67163e-08	1.32032e-05	0.965805	0.18818	0.515166	0.127753	0.386502	0.623539	PBL15	PREDICTED: probable receptor-like protein kinase At3g55450 [Oryza sativa Japonica Group]	-	-	-	-	-	-	-	-
LOC_Os01g60730	black	8.19925	0.5364	0.244739	0.136183	0.168758	0.310731	0.229757	0.136857	0.0265232	-0.0189637	-0.199905	-0.203644	0.158022	0.0615383	-0.0516959	-0.248048	-0.170048	-0.360821	-0.183172	-0.0836082	0.249074	0.52575	0.43053	0.139442	0.280135	0.523681	0.90209	0.929916	0.348991	0.339861	0.460834	0.775145	0.81041	0.24253	0.426962	0.0832391	0.391592	0.697712	ATL73	PREDICTED: RING-H2 finger protein ATL74 [Oryza sativa Japonica Group]	-	-	-	-	-	-	-	-
LOC_Os01g60740	black	1866.85	373.037	0.713503	0.214567	0.604989	0.814969	0.483208	-0.542336	-0.267287	-0.26912	-0.895104	-0.632879	-0.456127	-0.215829	0.159358	-0.234792	-0.69852	-0.673864	-0.227083	0.0164269	9.06513e-05	0.314014	0.00173626	1.23925e-06	0.0167584	0.00618371	0.206713	0.203498	3.56335e-09	0.000903389	0.0250752	0.311107	0.457004	0.269435	0.000146844	0.000306083	0.285924	0.939273	LTP10	PREDICTED: non-specific lipid-transfer protein 1 [Oryza sativa Japonica Group]	-	-	-	-	-	GO:0005488//binding	GO:0044765//single-organism transport	-
LOC_Os01g60830	black	2663.93	535.683	-0.643713	-0.0962461	-0.654983	-0.680943	-0.293844	0.561816	0.0784542	0.274306	0.973075	0.692308	0.420871	0.297334	0.00749018	0.380185	0.813468	0.799467	0.405812	-0.0942002	0.000688963	0.654602	0.000513978	0.000249642	0.163414	0.00427676	0.715567	0.194586	1.64013e-15	0.000177871	0.0405588	0.158238	0.97229	0.066862	1.34432e-06	2.77911e-06	0.0491216	0.661513	--	PREDICTED: uncharacterized protein LOC4327573 [Oryza sativa Japonica Group]	-	-	-	-	-	-	GO:0044237//cellular metabolic process;GO:1901576//organic substance biosynthetic process	-
LOC_Os01g60860	black	980.416	124.536	-0.244369	0.177257	-0.704918	-0.393468	-0.212536	0.309138	-0.113454	0.00357037	0.761443	0.497496	0.313949	0.312424	0.307931	0.421114	0.718239	0.82778	0.757283	-0.138607	0.249814	0.407324	0.000119936	0.0571402	0.318726	0.14159	0.597604	0.98679	1.54852e-05	0.013376	0.135177	0.137186	0.143231	0.0404309	7.73504e-05	5.99787e-07	1.83349e-05	0.518337	PUB16	PREDICTED: U-box domain-containing protein 16 [Oryza sativa Japonica Group]	-	-	-	-	-	-	-	-
LOC_Os01g61010	black	2044.17	226.777	-0.569521	0.0250337	-0.573463	-0.54287	-0.159999	0.340728	-0.0693841	0.417556	0.920917	0.857524	0.412767	0.481666	0.147329	0.539112	0.562555	0.760132	0.284685	-0.0213417	0.00367354	0.907565	0.00339386	0.00612324	0.455173	0.103252	0.747336	0.0423346	1.80251e-10	8.62375e-08	0.0450069	0.0171618	0.492085	0.00655917	0.00421545	1.63379e-05	0.177559	0.921152	NFD4	PREDICTED: protein NUCLEAR FUSION DEFECTIVE 4 [Oryza sativa Japonica Group]	-	-	-	-	-	-	-	-
LOC_Os01g61060	black	497.389	117.286	-0.550909	-0.182643	-0.388758	-0.504286	-0.207403	0.579714	0.168119	0.279244	0.724318	0.418425	0.429742	0.167158	-0.103958	0.162068	0.69329	0.531226	0.249273	-0.0886045	0.00527154	0.392983	0.0604538	0.0119775	0.330827	0.00298727	0.432302	0.186352	6.28012e-05	0.0418632	0.0360949	0.434977	0.628803	0.449285	0.000172615	0.00755869	0.240135	0.680551	--	PREDICTED: uncharacterized protein LOC4327516 [Oryza sativa Japonica Group]	-	-	-	-	-	-	-	-
LOC_Os01g61150	black	1707.74	206.821	-0.411276	0.188613	-0.507634	-0.266644	0.0853542	0.282191	-0.277961	0.479641	0.886641	0.867058	0.458963	0.608793	0.402937	0.669466	0.551037	0.792668	0.407738	-0.00667061	0.0458652	0.377429	0.0113337	0.207849	0.691698	0.181552	0.188468	0.0177036	8.03255e-09	4.21674e-08	0.0240733	0.00159385	0.0509054	0.000346481	0.00525882	3.87584e-06	0.0479538	0.975321	SNX2B	PREDICTED: protein RETICULATA-RELATED 5, chloroplastic-like [Oryza brachyantha]	Cellular Processes	Transport and catabolism	ko04144//Endocytosis	K17917	-	-	-	-
LOC_Os01g61230	black	1235.63	175.646	-0.468756	0.0839413	-0.463682	-0.372994	0.0351665	0.099837	-0.305169	0.453137	0.795446	0.897131	0.304001	0.501369	0.322933	0.743807	0.447522	0.767111	0.268173	-0.101373	0.0208588	0.696563	0.022478	0.0726271	0.870414	0.642539	0.147042	0.0261674	3.38842e-06	2.90316e-09	0.148674	0.0125629	0.123765	3.10047e-05	0.0283218	1.22341e-05	0.205154	0.637407	CCR1	PREDICTED: cinnamoyl-CoA reductase 1 [Oryza sativa Japonica Group]	-	-	-	-	-	-	-	-
LOC_Os01g61400	black	1939.86	537.116	-0.738127	-0.156553	-0.280623	-0.493401	-0.0650599	0.492805	0.0842869	0.729532	0.894903	0.797839	0.713254	0.518942	-0.0648858	0.381959	0.446494	0.567732	-0.011341	0.0274752	3.83262e-05	0.465065	0.184095	0.0142823	0.762627	0.0144183	0.695373	5.22987e-05	3.63566e-09	3.01293e-06	9.1405e-05	0.00936629	0.763245	0.0654951	0.0287312	0.0038068	0.958055	0.898593	ABCI8	PREDICTED: UPF0051 protein slr0074 [Oryza sativa Japonica Group]	-	-	-	-	-	-	-	-
LOC_Os01g61410	black	1261.75	177.02	-0.621534	-0.118552	-0.231399	-0.303813	0.230253	0.0249047	-0.397621	0.654032	0.779406	0.884429	0.336591	0.428004	0.282837	0.799276	0.382875	0.797356	0.240744	-0.0448888	0.00118714	0.581133	0.276615	0.148937	0.279069	0.908039	0.0543373	0.000527083	7.17028e-06	9.82924e-09	0.10778	0.0369373	0.180512	2.80569e-06	0.0647975	3.0856e-06	0.257128	0.835015	NDA1	PREDICTED: internal alternative NAD(P)H-ubiquinone oxidoreductase A1, mitochondrial isoform X1 [Oryza sativa Japonica Group]	-	-	-	-	-	GO:0000166//nucleotide binding	GO:0044710//single-organism metabolic process	-
LOC_Os01g61460	black	1145.7	231.497	-0.468323	0.0900241	-0.449374	-0.407994	-0.144866	0.554221	0.118183	0.486561	0.824007	0.696014	0.815593	0.583332	0.0414287	0.283318	0.487815	0.508543	0.119947	0.00440822	0.0209932	0.675703	0.0275961	0.0478003	0.499431	0.00495084	0.58232	0.015908	7.47128e-07	0.00015874	1.19773e-06	0.00277141	0.847581	0.179741	0.0155992	0.0111639	0.576661	0.98369	ESK1	PREDICTED: protein trichome birefringence-like 28 isoform X1 [Oryza sativa Japonica Group]	-	-	-	-	-	-	-	-
LOC_Os01g61630	black	1157.34	357.64	-0.582476	-0.263897	-0.50169	-0.563965	-0.1607	0.512449	-0.0387462	0.0799611	0.765781	0.374049	0.0768579	-0.0664092	0.0207209	0.350101	0.959873	0.788979	0.568925	-0.219357	0.00282125	0.212749	0.0124973	0.00410065	0.453173	0.010458	0.857348	0.710331	1.29373e-05	0.0717587	0.721126	0.757846	0.923439	0.0935159	1.24269e-13	4.61922e-06	0.00371751	0.30307	At5g39980	PREDICTED: pentatricopeptide repeat-containing protein At5g39980, chloroplastic [Oryza sativa Japonica Group]	-	-	-	-	-	-	-	-
LOC_Os01g61640	black	2115.95	568.978	-0.503143	0.136401	-0.607829	-0.563104	-0.310421	0.572206	0.208197	0.433932	0.922811	0.780627	0.799243	0.631939	-0.0216389	0.273761	0.516684	0.579081	0.149215	-0.05978	0.0122042	0.525081	0.00162896	0.00417046	0.139859	0.00348103	0.328937	0.0341262	1.39314e-10	6.78727e-06	2.81025e-06	0.00092444	0.920058	0.19551	0.00973471	0.00302645	0.486499	0.781415	ctdspl2	PREDICTED: carboxy-terminal domain RNA polymerase II polypeptide A small phosphatase 1 [Oryza sativa Japonica Group]	-	-	-	-	-	GO:0042578//phosphoric ester hydrolase activity	-	-
LOC_Os01g61670	black	1776.06	418.39	-0.781007	-0.247079	-0.287214	-0.545932	-0.112759	0.654336	0.179681	0.655317	0.891557	0.684493	0.709791	0.396184	-0.16683	0.244075	0.552845	0.496618	-0.0442279	0.0250604	6.67191e-06	0.244435	0.173572	0.00578617	0.599868	0.00052286	0.400833	0.000509439	5.05051e-09	0.000224917	0.000102439	0.0552944	0.435892	0.250402	0.00508201	0.0135661	0.837412	0.907467	--	Homoserine dehydrogenase-like [Oryza sativa Japonica Group]	-	-	-	-	-	-	-	-
LOC_Os01g61780	black	1713.76	496.891	-0.374571	0.285041	-0.545449	-0.35762	-0.15082	0.453724	0.0444012	0.501904	0.868474	0.853437	0.774532	0.759669	0.201225	0.409608	0.416795	0.561432	0.135696	0.0755276	0.0713315	0.176993	0.00583828	0.0862137	0.481768	0.0259501	0.836783	0.0124537	3.77395e-08	1.1538e-07	8.89663e-06	1.66487e-05	0.34575	0.046841	0.0427504	0.00430887	0.527245	0.725771	VHA-a1	PREDICTED: V-type proton ATPase subunit a1 [Oryza sativa Japonica Group]	Metabolism;Metabolism;Cellular Processes	Global and overview maps;Energy metabolism;Transport and catabolism	ko01100//Metabolic pathways;ko00190//Oxidative phosphorylation;ko04145//Phagosome	K02154;K02154;K02154	-	-	-	-
LOC_Os01g61880	black	1796.31	497.835	-0.545596	-0.100382	-0.69145	-0.694464	-0.423671	0.746894	0.25493	0.0571587	0.876517	0.434904	0.332953	0.14104	-0.116792	0.119408	0.915785	0.645219	0.420706	-0.144711	0.0058224	0.640716	0.000182578	0.000166507	0.039105	2.75683e-05	0.22928	0.790788	1.96017e-08	0.0336819	0.11188	0.510946	0.586797	0.578386	3.51305e-10	0.000662961	0.0406457	0.499894	RBOHF	respiratory burst oxidase1 [Zea mays]	-	-	-	-	-	-	-	-
LOC_Os01g61920	black	956.109	225.733	-0.29868	0.129077	-0.646435	-0.369791	-0.131832	0.491295	-0.0972557	0.0583586	0.773353	0.561873	0.170087	0.260422	0.304466	0.396616	0.807647	0.685617	0.525243	0.0174189	0.156273	0.547764	0.000642583	0.0753141	0.539178	0.0147677	0.651202	0.786494	9.36572e-06	0.004272	0.426855	0.219058	0.148023	0.0550054	1.83106e-06	0.000217541	0.00839889	0.935613	SlH4	histone H4 [Zea mays]	-	-	-	-	GO:0005911//cell-cell junction;GO:0009536//plastid;GO:0031090//organelle membrane;GO:0043232//intracellular non-membrane-bounded organelle	GO:0003676//nucleic acid binding;GO:0046983//protein dimerization activity	GO:0034728//nucleosome organization	-
LOC_Os01g62040	black	209.645	30.6742	0.457587	0.29666	0.373175	0.44836	0.0659045	0.0793285	0.32884	0.0199562	-0.475489	-0.393826	0.260571	0.18706	-0.207872	-0.549193	-0.536214	-0.717486	-0.458416	0.0360774	0.0245554	0.159228	0.0724774	0.0279913	0.759634	0.712528	0.116652	0.926257	0.0188578	0.0568943	0.218783	0.381441	0.32971	0.00544452	0.00691279	7.93428e-05	0.0242641	0.867086	RIN1	PREDICTED: ruvB-like protein 1 [Oryza sativa Japonica Group]	-	-	-	-	-	GO:0004003//ATP-dependent DNA helicase activity;GO:0032550//purine ribonucleoside binding	GO:0032392//DNA geometric change	-
LOC_Os01g62060	black	2595.45	279.24	-0.603818	-0.0525329	-0.661048	-0.64236	-0.270954	0.523828	0.0456034	0.279141	0.968821	0.70462	0.477087	0.336477	0.064281	0.412645	0.798316	0.834753	0.471396	-0.081477	0.00178223	0.807396	0.000436832	0.000713066	0.200315	0.00860869	0.832424	0.186521	8.0752e-15	0.000121086	0.0184066	0.107906	0.765391	0.045077	2.94267e-06	3.93998e-07	0.0200549	0.705077	--	GRMZM2G108723 [Zea mays]	-	-	-	-	-	-	-	-
LOC_Os01g62070	black	2605.76	596.414	-0.601295	0.0284616	-0.596489	-0.600535	-0.270827	0.579024	0.143834	0.455646	0.973862	0.793477	0.725699	0.545252	0.00588233	0.346939	0.617025	0.670044	0.211934	-0.0456185	0.00188482	0.894972	0.00209419	0.00191668	0.200535	0.00303001	0.502523	0.0252485	1.18778e-15	3.72791e-06	5.98544e-05	0.0058597	0.978237	0.0967199	0.00131949	0.000340924	0.320131	0.83237	MTP5	PREDICTED: metal tolerance protein 5 [Oryza sativa Japonica Group]	-	-	-	-	-	-	-	-
LOC_Os01g62080	black	2459.82	510.973	-0.462115	0.159154	-0.728567	-0.582342	-0.339304	0.581258	0.140448	0.269828	0.9585	0.711597	0.645223	0.534757	0.0655439	0.318644	0.692006	0.714219	0.395291	-0.13782	0.022998	0.457588	5.41168e-05	0.00282909	0.104793	0.00289345	0.512741	0.202266	1.78792e-13	9.6547e-05	0.000662881	0.00709656	0.760912	0.129122	0.000179514	8.85198e-05	0.0558963	0.520736	AFC1	PREDICTED: serine/threonine-protein kinase AFC1 isoform X1 [Oryza sativa Japonica Group]	-	-	-	-	-	GO:0004672//protein kinase activity;GO:0032550//purine ribonucleoside binding	GO:0006417//regulation of translation;GO:0006464//cellular protein modification process;GO:0006796//phosphate-containing compound metabolic process	-
LOC_Os01g62130	black	1435.28	522.081	-0.488503	0.122944	-0.419014	-0.399409	-0.129898	0.368455	0.0572453	0.583561	0.818691	0.862401	0.683544	0.681019	0.0898929	0.368195	0.243086	0.453314	-0.0492582	0.162998	0.0154318	0.567102	0.041546	0.0531637	0.545201	0.0764565	0.790478	0.00275821	1.00954e-06	6.02023e-08	0.000231305	0.000249087	0.676151	0.0766806	0.252387	0.0261017	0.819202	0.446653	ZAT5	PREDICTED: zinc finger protein ZAT12 [Oryza sativa Japonica Group]	-	-	-	-	-	-	-	C2H2
LOC_Os01g62160	black	925.531	282.593	0.595004	0.289091	0.493351	0.538917	0.14054	-0.516947	0.0557961	-0.0963503	-0.762162	-0.392893	-0.145139	0.0505185	-0.05224	-0.311218	-0.86339	-0.698071	-0.471726	-0.00143613	0.00216274	0.170652	0.0142936	0.00658257	0.51246	0.00969109	0.795671	0.654251	1.50346e-05	0.0575369	0.498614	0.814654	0.80845	0.138791	5.58803e-08	0.000148916	0.0199561	0.994686	At3g55350	protein ALP1-like [Aegilops tauschii subsp. tauschii] [Aegilops tauschii]	-	-	-	-	-	-	-	-
LOC_Os01g62350	black	1519.52	294.931	0.612106	0.117956	0.661067	0.755526	0.457908	-0.500993	-0.208499	-0.194335	-0.860047	-0.637765	-0.451189	-0.263113	0.084373	-0.235684	-0.621845	-0.614895	-0.218816	0.0293123	0.00147808	0.583048	0.000436612	1.96719e-05	0.0244421	0.0126399	0.328219	0.362856	7.17237e-08	0.000800482	0.0268994	0.214161	0.695076	0.267567	0.00117846	0.00138629	0.304294	0.89185	RPL36A	PREDICTED: 60S ribosomal protein L36-3 [Oryza sativa Japonica Group]	Genetic Information Processing	Translation	ko03010//Ribosome	K02920	GO:0030529//intracellular ribonucleoprotein complex	-	GO:0010467//gene expression	-
LOC_Os01g62390	black	1142.8	291.009	-0.517101	-0.0517776	-0.562664	-0.510799	-0.222434	0.72939	0.151338	0.199581	0.837288	0.490598	0.443656	0.246811	-0.0256402	0.156668	0.785688	0.532596	0.25897	-0.0435471	0.0096658	0.810115	0.00420651	0.0107514	0.296167	5.25628e-05	0.480248	0.349787	3.36554e-07	0.0149312	0.0298857	0.244962	0.905335	0.464734	5.38647e-06	0.00737648	0.221729	0.839883	ESMD1	Os01g0841200, partial [Oryza sativa Japonica Group]	-	-	-	-	-	-	-	-
LOC_Os01g62440	black	1683.29	237.886	-0.563796	-0.0384059	-0.492362	-0.45893	-0.0151484	0.12891	-0.269581	0.415734	0.869493	0.794656	0.378311	0.395851	0.250086	0.700591	0.572117	0.936218	0.522146	-0.162965	0.00411432	0.858589	0.0145202	0.0240846	0.943992	0.548288	0.202695	0.0433363	3.48172e-08	3.52118e-06	0.0683292	0.0555185	0.238554	0.000137608	0.00348727	1.81991e-11	0.00886353	0.446748	RNR1	PREDICTED: ribonuclease II, chloroplastic/mitochondrial [Oryza sativa Japonica Group]	-	-	-	-	-	-	-	-
LOC_Os01g62810	black	1803.25	614.083	-0.553237	0.0791187	-0.429246	-0.477658	-0.170433	0.360744	0.0867299	0.618716	0.857373	0.885839	0.747191	0.679626	0.0285406	0.397189	0.284116	0.527545	-0.0181654	0.05424	0.00504441	0.713256	0.0363336	0.0182475	0.425901	0.0833097	0.686973	0.00126844	8.71804e-08	8.64661e-09	2.7256e-05	0.000259398	0.894682	0.0546233	0.178464	0.0080669	0.932859	0.801257	UVR8	PREDICTED: ultraviolet-B receptor UVR8 isoform X1 [Oryza sativa Japonica Group]	-	-	-	-	-	-	-	-
LOC_Os01g62840	black	2504.22	236.525	-0.626572	-0.0248983	-0.598942	-0.623986	-0.241712	0.425283	0.0334467	0.412249	0.962259	0.825764	0.520263	0.456748	0.0562734	0.457498	0.607157	0.769693	0.302609	-0.00718889	0.00105291	0.908063	0.00198499	0.00112009	0.255161	0.0382874	0.876703	0.0453039	6.40221e-14	6.74935e-07	0.00915617	0.024853	0.79396	0.0245867	0.00165382	1.09651e-05	0.150637	0.973405	Os01g0847200	PREDICTED: probable mannose-1-phosphate guanylyltransferase 2 [Oryza sativa Japonica Group]	Metabolism;Metabolism;Metabolism;Metabolism	Global and overview maps;Global and overview maps;Carbohydrate metabolism;Carbohydrate metabolism	ko01100//Metabolic pathways;ko01110//Biosynthesis of secondary metabolites;ko00520//Amino sugar and nucleotide sugar metabolism;ko00051//Fructose and mannose metabolism	K00966;K00966;K00966;K00966	-	GO:0016772//transferase activity, transferring phosphorus-containing groups	-	-
LOC_Os01g62850	black	287.122	38.3572	0.233164	-0.104647	0.474671	0.165428	-0.192727	-0.177162	0.428275	-0.0821881	-0.59584	-0.503038	-0.116922	-0.234435	-0.358167	-0.563014	-0.559177	-0.627937	-0.451045	0.259626	0.272866	0.626517	0.0190922	0.439811	0.366917	0.407579	0.0368047	0.702617	0.00212391	0.0122251	0.586379	0.270186	0.0857004	0.0041778	0.00450164	0.00101886	0.0269542	0.220519	OsI_04425	PREDICTED: CASP-like protein 5B1 [Oryza sativa Japonica Group]	-	-	-	-	GO:0031224//intrinsic component of membrane	-	-	-
LOC_Os01g62870	black	1345.51	416.957	-0.457135	0.146498	-0.435133	-0.386319	-0.0833092	0.16332	-0.0842098	0.554288	0.795058	0.913589	0.582644	0.673379	0.176706	0.527034	0.207489	0.581446	0.0705733	0.0876513	0.0247153	0.494558	0.0335779	0.0622262	0.698744	0.445743	0.695638	0.00494451	3.45306e-06	4.61455e-10	0.0028114	0.000310332	0.408808	0.00813961	0.330622	0.00288218	0.743147	0.683814	AKR4C10	PREDICTED: aldo-keto reductase family 4 member C10 [Oryza sativa Japonica Group]	Metabolism;Metabolism;Metabolism;Metabolism;Metabolism	Global and overview maps;Global and overview maps;Carbohydrate metabolism;Lipid metabolism;Carbohydrate metabolism	ko01100//Metabolic pathways;ko01110//Biosynthesis of secondary metabolites;ko00010//Glycolysis / Gluconeogenesis;ko00561//Glycerolipid metabolism;ko00040//Pentose and glucuronate interconversions	K00002;K00002;K00002;K00002;K00002	-	-	GO:0044710//single-organism metabolic process	-
LOC_Os01g62900	black	751.583	161.736	-0.710403	-0.378889	-0.374509	-0.742491	-0.460432	0.823211	0.518979	0.244797	0.728004	0.245644	0.53791	0.0309618	-0.5009	-0.168985	0.699921	0.361617	0.0539966	-0.0938535	0.000100409	0.0678743	0.0713827	3.25809e-05	0.023567	7.8206e-07	0.00936033	0.248959	5.52028e-05	0.247272	0.00670396	0.885802	0.012659	0.4299	0.00014054	0.0825119	0.802132	0.662687	P5CS2	PREDICTED: delta-1-pyrroline-5-carboxylate synthase-like [Oryza sativa Japonica Group]	Metabolism;Metabolism;Metabolism;Metabolism	Global and overview maps;Global and overview maps;Global and overview maps;Amino acid metabolism	ko01100//Metabolic pathways;ko01110//Biosynthesis of secondary metabolites;ko01230//Biosynthesis of amino acids;ko00330//Arginine and proline metabolism	K12657;K12657;K12657;K12657	-	-	-	-
LOC_Os01g63220	black	300.3	27.712	-0.624451	-0.334807	0.0233473	-0.209212	0.25937	0.18063	-0.249512	0.606156	0.581888	0.456336	0.35534	0.158494	0.0977045	0.514325	0.458758	0.636544	0.260378	-0.198871	0.00110775	0.109777	0.913768	0.32653	0.220991	0.39831	0.23967	0.00169146	0.00285591	0.025	0.0883814	0.459479	0.649692	0.0101322	0.0241447	0.000825192	0.219138	0.351539	FLN1	PREDICTED: fructokinase-like 1, chloroplastic [Oryza sativa Japonica Group]	-	-	-	-	GO:0042646//plastid nucleoid	GO:0016772//transferase activity, transferring phosphorus-containing groups	GO:0003006//developmental process involved in reproduction;GO:0006355//regulation of transcription, DNA-templated;GO:0006796//phosphate-containing compound metabolic process;GO:0009668//plastid membrane organization;GO:0016072//rRNA metabolic process	-
LOC_Os01g63250	black	1304.48	276.7	0.715815	0.340391	0.594285	0.916381	0.545739	-0.568177	-0.354584	-0.0841477	-0.792859	-0.436397	-0.337338	0.0166633	0.387203	-0.0992431	-0.767282	-0.637326	-0.267719	0.253087	8.39278e-05	0.103615	0.00219662	3.25806e-10	0.005807	0.00377325	0.0891093	0.695852	3.84046e-06	0.0330088	0.106951	0.9384	0.0615793	0.644528	1.2146e-05	0.000809282	0.205953	0.232781	At3g54130	ataxin-3 [Zea mays]	Genetic Information Processing	Folding, sorting and degradation	ko04141//Protein processing in endoplasmic reticulum	K11863	-	GO:0008238//exopeptidase activity	-	-
LOC_Os01g63810	black	791.244	98.0479	0.716375	0.399613	0.135924	0.329638	-0.221078	-0.365723	0.253159	-0.478454	-0.731805	-0.472682	-0.122094	-0.0180077	-0.0851728	-0.511168	-0.7376	-0.737051	-0.378195	0.122369	8.23646e-05	0.0530306	0.526542	0.115716	0.299197	0.0788341	0.232642	0.0180275	4.82251e-05	0.0196722	0.569805	0.933441	0.692323	0.0106853	3.90761e-05	3.98728e-05	0.0684207	0.568929	--	PREDICTED: cyclomaltodextrin glucanotransferase-like isoform X2 [Brachypodium distachyon]	-	-	-	-	-	-	-	-
LOC_Os01g64000	black	2323	425.442	0.475223	-0.0923613	0.788382	0.64389	0.346369	-0.520994	-0.068918	-0.134979	-0.931277	-0.687207	-0.488077	-0.397563	-0.0630544	-0.34892	-0.727648	-0.73781	-0.42098	0.164978	0.0189338	0.667748	4.75075e-06	0.00068586	0.0973062	0.00904169	0.74898	0.529448	4.04026e-11	0.000207478	0.0155352	0.0543756	0.769749	0.0947033	5.59002e-05	3.87761e-05	0.0405013	0.441075	ABI5	PREDICTED: ABSCISIC ACID-INSENSITIVE 5-like protein 7 [Oryza sativa Japonica Group]	Environmental Information Processing	Signal transduction	ko04075//Plant hormone signal transduction	K14432	GO:0043231//intracellular membrane-bounded organelle	GO:0003677//DNA binding	GO:0001101//response to acid chemical;GO:0006355//regulation of transcription, DNA-templated	bZIP
LOC_Os01g64100	black	1570.44	238.068	-0.308604	0.296878	-0.72684	-0.490161	-0.290175	0.300545	0.00915304	0.230112	0.849203	0.789525	0.54736	0.623526	0.183858	0.425705	0.442367	0.684582	0.388179	-0.0697332	0.142314	0.158908	5.75109e-05	0.0150345	0.168982	0.153579	0.966142	0.279372	1.54592e-07	4.50168e-06	0.0056344	0.00113242	0.389789	0.0380752	0.0304224	0.000224321	0.0608707	0.746105	CHIT3	PREDICTED: acidic endochitinase [Oryza sativa Japonica Group]	Metabolism;Metabolism	Global and overview maps;Carbohydrate metabolism	ko01100//Metabolic pathways;ko00520//Amino sugar and nucleotide sugar metabolism	K01183;K01183	-	-	-	-
LOC_Os01g64262	black	2371.22	536.057	-0.536382	0.0779781	-0.648981	-0.604896	-0.348415	0.664591	0.235474	0.368099	0.956563	0.719526	0.731466	0.539677	-0.0279931	0.22819	0.634266	0.603509	0.223111	-0.0160106	0.00689195	0.717223	0.000601649	0.00173988	0.0952146	0.000396584	0.268006	0.0767635	2.92647e-13	7.40434e-05	4.88143e-05	0.00649204	0.896692	0.283518	0.000873086	0.00179454	0.294662	0.940809	--	Os01g0862000 [Oryza sativa Japonica Group]	-	-	-	-	GO:0043231//intracellular membrane-bounded organelle	GO:0003824//catalytic activity	GO:0009062//fatty acid catabolic process	-
LOC_Os01g64270	black	2414.2	233.885	-0.606361	-0.0339702	-0.642242	-0.63681	-0.264381	0.462572	0.0352441	0.319457	0.958246	0.754038	0.442401	0.386678	0.0492177	0.422544	0.682998	0.777534	0.374958	-0.0394428	0.00168371	0.874788	0.000715208	0.000819761	0.21188	0.0228451	0.87013	0.128094	1.90946e-13	2.08701e-05	0.0304081	0.0619628	0.819348	0.0396853	0.000235051	7.79482e-06	0.0710161	0.85481	--	PREDICTED: uncharacterized protein LOC4324744 [Oryza sativa Japonica Group]	-	-	-	-	GO:0009532//plastid stroma;GO:0044434//chloroplast part	-	GO:0005982//starch metabolic process;GO:0006739//NADP metabolic process;GO:0009893//positive regulation of metabolic process	-
LOC_Os01g64360	black	156.742	22.1656	0.450584	0.324929	0.228058	0.329528	-0.030691	-0.0824318	0.272646	-0.0201632	-0.430894	-0.275327	0.438461	0.261628	-0.16376	-0.438129	-0.614	-0.606896	-0.405516	-0.0145577	0.0271301	0.121328	0.283804	0.115844	0.886795	0.701774	0.19741	0.925494	0.0355447	0.192864	0.0320955	0.216854	0.4445	0.0322409	0.00141518	0.00166359	0.0493031	0.946173	DIVARICATA	PREDICTED: transcription factor DIVARICATA [Oryza sativa Japonica Group]	-	-	-	-	-	GO:0005488//binding	-	MYB
LOC_Os01g64370	black	1734.44	195.627	-0.568924	0.00677878	-0.382683	-0.307196	0.154543	0.290193	-0.279087	0.595561	0.893206	0.854986	0.510044	0.534196	0.28165	0.655467	0.510548	0.757985	0.293477	-0.0655325	0.0037176	0.974921	0.0649429	0.144239	0.470888	0.168954	0.186609	0.00213681	4.30091e-09	1.03433e-07	0.0108881	0.00716831	0.182428	0.000507419	0.0107967	1.78235e-05	0.163965	0.760952	--	PREDICTED: uncharacterized protein LOC4324784 [Oryza sativa Japonica Group]	-	-	-	-	-	-	-	-
LOC_Os01g64560	black	1643.54	549.802	-0.647399	-0.0463297	-0.302475	-0.462323	-0.109287	0.408943	0.0914302	0.717672	0.836173	0.857745	0.726347	0.616778	-0.0125103	0.38595	0.290621	0.465626	-0.137725	0.122932	0.000626802	0.829793	0.150826	0.0229284	0.611216	0.0472343	0.670913	7.88473e-05	3.60819e-07	8.48686e-08	5.8513e-05	0.0013271	0.953734	0.0624978	0.168298	0.021846	0.521028	0.567141	LHW	PREDICTED: transcription factor LHW isoform X4 [Oryza sativa Japonica Group]	-	-	-	-	-	-	-	bHLH
LOC_Os01g64660	black	2117.44	591.035	-0.560711	0.0610485	-0.57078	-0.563587	-0.251826	0.448834	0.101627	0.457882	0.925401	0.808169	0.672305	0.578245	0.018219	0.362879	0.464699	0.628097	0.180756	0.00278469	0.00436972	0.77689	0.00358219	0.00413119	0.235196	0.0278062	0.636556	0.0244514	9.6892e-11	1.78179e-06	0.000319907	0.00307891	0.932662	0.081368	0.0221454	0.00101492	0.397975	0.989697	CFBP1	PREDICTED: fructose-1,6-bisphosphatase, cytosolic [Oryza sativa Japonica Group]	Metabolism;Metabolism;Metabolism;Metabolism;Metabolism;Metabolism;Metabolism	Global and overview maps;Global and overview maps;Global and overview maps;Carbohydrate metabolism;Energy metabolism;Carbohydrate metabolism;Carbohydrate metabolism	ko01100//Metabolic pathways;ko01110//Biosynthesis of secondary metabolites;ko01200//Carbon metabolism;ko00010//Glycolysis / Gluconeogenesis;ko00710//Carbon fixation in photosynthetic organisms;ko00051//Fructose and mannose metabolism;ko00030//Pentose phosphate pathway	K03841;K03841;K03841;K03841;K03841;K03841;K03841	GO:0044424//intracellular part	GO:0043169//cation binding;GO:0050308//sugar-phosphatase activity	GO:0006796//phosphate-containing compound metabolic process;GO:0044238//primary metabolic process	-
LOC_Os01g64680	black	383.962	45.2057	-0.549549	-0.216351	-0.0953493	-0.14324	0.350589	0.200663	-0.391439	0.531296	0.638742	0.592568	0.174615	0.185242	0.287347	0.630728	0.531781	0.645251	0.248853	0.0378989	0.00540824	0.309912	0.657628	0.504309	0.0930286	0.347126	0.0585503	0.00754936	0.000781153	0.00227937	0.414462	0.386168	0.173363	0.000952181	0.00748446	0.00066241	0.240954	0.860438	BOLA2	PREDICTED: protein BOLA2 [Oryza sativa Japonica Group]	-	-	-	-	-	-	-	-
LOC_Os01g64690	black	126.752	15.4163	0.151494	0.545585	-0.362401	0.154723	0.112066	0.328589	-0.113187	0.21923	0.43397	0.487583	0.475112	0.658964	0.449504	0.265128	0.242765	0.225114	0.173284	0.0926354	0.479788	0.00582358	0.0817991	0.470366	0.602123	0.116948	0.598473	0.303359	0.0341088	0.0156558	0.0189656	0.00046213	0.0275457	0.210544	0.253033	0.290234	0.418083	0.666817	LSM3B	PREDICTED: sm-like protein LSM3A [Oryza sativa Japonica Group]	Genetic Information Processing;Genetic Information Processing	Transcription;Folding, sorting and degradation	ko03040//Spliceosome;ko03018//RNA degradation	K12622;K12622	-	-	-	-
LOC_Os01g64780	black	569.738	109.928	-0.438742	0.0235298	-0.542256	-0.66732	-0.588943	0.575432	0.504901	0.229029	0.703923	0.51801	0.655113	0.378781	-0.233095	-0.0214344	0.460801	0.382222	0.0523543	0.175956	0.0319725	0.913097	0.00619275	0.000367814	0.00246278	0.00326102	0.011857	0.281703	0.000123812	0.00951698	0.000512211	0.0679586	0.273012	0.920811	0.0234412	0.0652938	0.808039	0.41083	LCV2	PREDICTED: protein LIKE COV 2 isoform X1 [Oryza sativa Japonica Group]	-	-	-	-	-	-	-	-
LOC_Os01g64890	black	2140.2	627.751	-0.541588	0.100446	-0.541682	-0.512552	-0.229623	0.582187	0.158737	0.51174	0.92623	0.828732	0.742235	0.633005	0.0302576	0.305276	0.489037	0.534654	0.053597	0.0795201	0.00626913	0.640502	0.00625833	0.0104399	0.280424	0.00283825	0.458783	0.0105833	8.6024e-11	5.66958e-07	3.28957e-05	0.000900592	0.888384	0.146893	0.015303	0.00710965	0.803568	0.711862	MRS2-E	PREDICTED: magnesium transporter MRS2-E [Oryza sativa Japonica Group]	-	-	-	-	-	-	-	-
LOC_Os01g64960	black	2065.47	222.239	-0.577677	-0.0113699	-0.604912	-0.583508	-0.202089	0.322339	-0.0553498	0.349054	0.924523	0.784808	0.432278	0.418475	0.10985	0.507321	0.592743	0.813201	0.406049	-0.0597813	0.00311497	0.957948	0.00173925	0.00276126	0.343639	0.124497	0.797272	0.0945676	1.09748e-10	5.60982e-06	0.0348927	0.0418364	0.609369	0.0113925	0.00227081	1.36384e-06	0.0489764	0.781411	PSBS	PREDICTED: photosystem II 22 kDa protein, chloroplastic [Oryza sativa Japonica Group]	Metabolism;Metabolism	Global and overview maps;Energy metabolism	ko01100//Metabolic pathways;ko00195//Photosynthesis	K03542;K03542	-	-	-	-
LOC_Os01g64980	black	1682.24	405.934	-0.689219	-0.12832	-0.348832	-0.495213	-0.108618	0.495629	0.0570691	0.633347	0.892599	0.750906	0.674707	0.477932	0.0219336	0.408242	0.540839	0.626127	0.123961	-0.0153106	0.000195325	0.550135	0.0947925	0.0138753	0.613412	0.0137832	0.791109	0.000893072	4.56417e-09	2.36048e-05	0.000298827	0.0181714	0.918973	0.0476518	0.0063558	0.00106422	0.563874	0.943393	Os01g0870100	PREDICTED: probable ion channel POLLUX isoform X1 [Oryza sativa Japonica Group]	-	-	-	-	-	-	-	-
LOC_Os01g65010	black	655.854	285.87	-0.398391	0.123635	-0.38656	-0.410489	-0.283728	0.5297	0.323198	0.448619	0.683678	0.609831	0.69853	0.60073	-0.143056	0.0192167	0.168423	0.182059	-0.18839	0.171652	0.0538293	0.564907	0.0620498	0.0463238	0.179083	0.00776609	0.123439	0.0278901	0.000230395	0.0015568	0.000146797	0.00190848	0.504863	0.928983	0.431459	0.394525	0.378002	0.422549	At2g19130	PREDICTED: G-type lectin S-receptor-like serine/threonine-protein kinase At2g19130 [Oryza sativa Japonica Group]	-	-	-	-	-	-	-	-
LOC_Os01g65030	black	1596.71	479.605	-0.53794	0.0680192	-0.537977	-0.541435	-0.260415	0.524564	0.155436	0.447841	0.878032	0.788287	0.560142	0.557827	-0.00906268	0.290975	0.44832	0.492261	0.026713	0.0923343	0.0067003	0.752153	0.0066958	0.00628675	0.21907	0.00849908	0.468298	0.0281955	1.72382e-08	4.77192e-06	0.00441821	0.0046204	0.966476	0.167757	0.0280073	0.0145434	0.901393	0.66784	At2g19130	PREDICTED: G-type lectin S-receptor-like serine/threonine-protein kinase At2g19130 [Oryza sativa Japonica Group]	-	-	-	-	-	-	-	-
LOC_Os01g65070	black	2165.9	284.007	-0.576342	-0.0565484	-0.640687	-0.606494	-0.194037	0.315995	-0.12176	0.246786	0.915884	0.742294	0.272129	0.284841	0.165178	0.57636	0.751301	0.914503	0.541782	-0.11921	0.00320113	0.792974	0.000743895	0.00167867	0.363607	0.132514	0.570869	0.245012	3.4697e-10	3.28228e-05	0.198294	0.177311	0.440513	0.00319995	2.32441e-05	4.12317e-10	0.00624688	0.579021	EMB8	PREDICTED: phospholipase ABHD3 isoform X1 [Oryza sativa Japonica Group]	-	-	-	-	-	-	-	-
LOC_Os01g65080	black	1711.02	470.693	-0.558592	0.0196253	-0.552254	-0.61266	-0.399626	0.758822	0.393109	0.399897	0.886119	0.615539	0.798824	0.513756	-0.196672	0.0373881	0.535681	0.405291	0.021831	0.0189065	0.00455279	0.927477	0.00513929	0.00145946	0.0530226	1.72306e-05	0.0573876	0.0528464	8.42788e-09	0.0013658	2.86945e-06	0.0102302	0.356999	0.862301	0.00697956	0.0494413	0.919351	0.930127	Os01g0871200	PREDICTED: zinc finger protein STOP1 homolog [Oryza sativa Japonica Group]	-	-	-	-	-	-	-	C2H2
LOC_Os01g65230	black	1948.97	428.785	-0.495269	0.0975376	-0.628517	-0.495961	-0.200528	0.599653	0.0374903	0.33643	0.929051	0.744913	0.504923	0.478356	0.160444	0.394471	0.722491	0.661368	0.275988	-0.00978098	0.0138627	0.650254	0.00100469	0.0137101	0.347458	0.00195426	0.861928	0.107959	5.67676e-11	2.97324e-05	0.0118528	0.0180543	0.453902	0.0564536	6.68977e-05	0.000433064	0.191754	0.963821	PDPK2	PREDICTED: 3-phosphoinositide-dependent protein kinase 2 [Oryza sativa Japonica Group]	-	-	-	-	-	-	-	-
LOC_Os01g65260	black	2321.39	292.841	-0.613918	-0.0752336	-0.602475	-0.593958	-0.158041	0.322786	-0.124725	0.321373	0.937271	0.761361	0.371232	0.324709	0.148624	0.581647	0.725513	0.917793	0.514735	-0.135864	0.00141786	0.726798	0.00183625	0.00221219	0.460781	0.123945	0.561455	0.125694	1.52312e-11	1.55369e-05	0.0740964	0.121594	0.488246	0.00287021	6.02443e-05	2.71975e-10	0.0100623	0.526728	ASE1	PREDICTED: amidophosphoribosyltransferase, chloroplastic [Oryza sativa Japonica Group]	Metabolism;Metabolism;Metabolism;Metabolism	Global and overview maps;Global and overview maps;Nucleotide metabolism;Amino acid metabolism	ko01100//Metabolic pathways;ko01110//Biosynthesis of secondary metabolites;ko00230//Purine metabolism;ko00250//Alanine, aspartate and glutamate metabolism	K00764;K00764;K00764;K00764	-	-	-	-
LOC_Os01g65330	black	1787.88	514.407	-0.580932	0.0229531	-0.357802	-0.36584	-0.0168607	0.475488	-0.00276021	0.664665	0.894614	0.786609	0.765931	0.624503	0.10702	0.42943	0.466074	0.611006	0.139482	0.0131744	0.00291303	0.915219	0.0860431	0.078731	0.937672	0.0188581	0.989787	0.000395783	3.74179e-09	5.16109e-06	1.28561e-05	0.00110637	0.61867	0.0362448	0.0217024	0.00151569	0.515672	0.951281	--	PREDICTED: uncharacterized protein LOC4324768 [Oryza sativa Japonica Group]	-	-	-	-	-	-	-	-
LOC_Os01g65350	black	921.369	247.264	-0.59509	-0.198006	-0.483616	-0.637075	-0.396524	0.888508	0.416807	0.192644	0.778689	0.336402	0.474434	0.125055	-0.276847	-0.0817541	0.799748	0.389509	0.110677	-0.0341344	0.00215873	0.353681	0.0166532	0.000814363	0.0550671	6.75164e-09	0.0427438	0.367129	7.40409e-06	0.107989	0.0191606	0.560412	0.190317	0.704118	2.74042e-06	0.0599153	0.606661	0.874187	Dguok	Os01g0874100 [Oryza sativa Japonica Group]	-	-	-	-	-	GO:0019205//nucleobase-containing compound kinase activity	GO:0009117//nucleotide metabolic process	-
LOC_Os01g65400	black	619.219	147.081	-0.671725	-0.37432	-0.243003	-0.470624	-0.0405861	0.475389	-0.0101025	0.34257	0.704034	0.349297	0.277536	-0.00271134	-0.0729772	0.316623	0.790853	0.690062	0.388521	-0.230876	0.000325186	0.0715368	0.252553	0.0202873	0.850647	0.0188863	0.962632	0.101281	0.000123373	0.0943226	0.189172	0.989968	0.7347	0.131703	4.22719e-06	0.000190418	0.0606244	0.277734	aq_1628	PREDICTED: 5'-3' exonuclease isoform X2 [Oryza sativa Japonica Group]	-	-	-	-	-	-	-	-
LOC_Os01g65410	black	587.341	169.442	-0.456726	-0.125581	-0.523778	-0.533025	-0.261698	0.538966	0.121016	0.0590275	0.707834	0.327518	0.277178	0.0694298	-0.0700309	0.176259	0.810011	0.635454	0.472006	-0.237985	0.0248608	0.558751	0.00861616	0.00732016	0.216727	0.00657663	0.573242	0.784103	0.000109178	0.118217	0.189767	0.747175	0.745056	0.410012	1.61722e-06	0.000847827	0.0198725	0.262787	SHM7	PREDICTED: serine hydroxymethyltransferase 7 [Oryza sativa Japonica Group]	Metabolism;Metabolism;Metabolism;Metabolism;Metabolism;Metabolism;Metabolism;Metabolism	Global and overview maps;Global and overview maps;Global and overview maps;Global and overview maps;Carbohydrate metabolism;Amino acid metabolism;Metabolism of other amino acids;Metabolism of cofactors and vitamins	ko01100//Metabolic pathways;ko01110//Biosynthesis of secondary metabolites;ko01200//Carbon metabolism;ko01230//Biosynthesis of amino acids;ko00630//Glyoxylate and dicarboxylate metabolism;ko00260//Glycine, serine and threonine metabolism;ko00460//Cyanoamino acid metabolism;ko00670//One carbon pool by folate	K00600;K00600;K00600;K00600;K00600;K00600;K00600;K00600	-	GO:0016742//hydroxymethyl-, formyl- and related transferase activity;GO:0043168//anion binding	GO:0009069//serine family amino acid metabolic process	-
LOC_Os01g65450	black	1050.31	339.94	-0.345186	0.264227	-0.335848	-0.191278	0.0275261	0.336313	-0.0406176	0.643304	0.748737	0.826926	0.790377	0.792629	0.223513	0.440554	0.241959	0.450759	-0.00310648	0.0592398	0.098532	0.212156	0.108608	0.370599	0.898406	0.108088	0.850532	0.000696173	2.56803e-05	6.30656e-07	4.32373e-06	3.88318e-06	0.29377	0.0311903	0.254662	0.0270633	0.988506	0.783344	At4g06599	PREDICTED: ubiquitin-like domain-containing CTD phosphatase [Oryza sativa Japonica Group]	-	-	-	-	GO:0043231//intracellular membrane-bounded organelle	GO:0003824//catalytic activity	GO:0006796//phosphate-containing compound metabolic process	-
LOC_Os01g65510	black	2052.1	453.999	0.751365	0.20487	0.44488	0.641463	0.199169	-0.573554	-0.125248	-0.480295	-0.935868	-0.685552	-0.499885	-0.311557	0.120908	-0.352295	-0.717184	-0.708625	-0.215886	0.134921	2.3186e-05	0.336899	0.0293834	0.000729467	0.350804	0.00338759	0.559801	0.017527	1.92974e-11	0.000217966	0.0128695	0.138339	0.573588	0.0913394	8.01553e-05	0.000106407	0.310978	0.529629	--	PREDICTED: F-box protein At5g07610 [Oryza sativa Japonica Group]	-	-	-	-	-	-	-	-
LOC_Os01g65560	black	1571.46	308.596	0.374224	-0.0767432	0.811849	0.620185	0.435164	-0.512464	-0.108905	0.0665805	-0.827611	-0.492619	-0.337256	-0.227149	-0.096449	-0.242596	-0.798119	-0.722732	-0.56127	0.0221396	0.0716153	0.721527	1.46654e-06	0.0012255	0.0335641	0.0104553	0.61247	0.75724	6.05753e-07	0.014461	0.107042	0.28578	0.653918	0.253375	2.9715e-06	6.6344e-05	0.00432245	0.918214	RAD52-1	SnRK1-interacting protein 1 [Zea mays]	-	-	-	-	GO:0043231//intracellular membrane-bounded organelle	GO:0043566//structure-specific DNA binding;GO:0046914//transition metal ion binding	GO:0006259//DNA metabolic process	-
LOC_Os01g65650	black	1651.21	38.8282	-0.375815	0.207568	-0.68616	-0.504563	-0.336032	0.582953	0.190953	0.257328	0.881316	0.642303	0.778083	0.572306	0.0548098	0.213596	0.580186	0.599273	0.333897	-0.0769559	0.0703221	0.330432	0.00021406	0.011923	0.108402	0.00279337	0.371428	0.224779	1.29711e-08	0.000714098	7.60672e-06	0.00347403	0.79921	0.316262	0.00295831	0.00197064	0.110805	0.720785	CEPR2	PREDICTED: receptor-like protein kinase HSL1 [Oryza sativa Japonica Group]	-	-	-	-	-	-	-	-
LOC_Os01g65692	black	1932.38	560.388	-0.519098	0.116975	-0.553768	-0.509649	-0.222302	0.506961	0.108077	0.480804	0.9045	0.861892	0.616339	0.618105	0.0697919	0.356206	0.450976	0.534562	0.04243	0.118325	0.00934136	0.586206	0.00499367	0.01096	0.296462	0.0114608	0.615191	0.0173907	1.32759e-09	6.25442e-08	0.00134068	0.00128669	0.745899	0.087553	0.0269803	0.00712142	0.843941	0.581862	--	Os06g0347966, partial [Oryza sativa Japonica Group]	-	-	-	-	-	-	-	-
LOC_Os01g65770	black	2094.09	459.83	0.5982	0.0205149	0.576942	0.578861	0.255164	-0.547228	-0.0916539	-0.373909	-0.945426	-0.709995	-0.487387	-0.402256	-0.0614917	-0.378124	-0.728244	-0.744095	-0.354935	-0.0168624	0.00201747	0.924198	0.00316217	0.00304017	0.228839	0.00564827	0.670152	0.0718734	3.42042e-12	0.000101759	0.0157041	0.0513353	0.775311	0.0684769	5.47372e-05	3.06691e-05	0.088771	0.937666	--	PREDICTED: uncharacterized protein LOC9267054 [Oryza sativa Japonica Group]	-	-	-	-	-	-	-	-
LOC_Os01g65780	black	944.317	185.297	0.700103	0.336978	0.517739	0.781943	0.424898	-0.433245	-0.174802	-0.158667	-0.757597	-0.520326	-0.205423	0.00523605	0.126881	-0.264826	-0.713239	-0.653752	-0.237554	0.00461284	0.000139738	0.10735	0.00956113	6.39508e-06	0.0384811	0.0344432	0.413954	0.458984	1.81046e-05	0.00914622	0.335567	0.980628	0.554654	0.211082	9.14485e-05	0.000530999	0.263678	0.982933	GUX1	PREDICTED: UDP-glucuronate:xylan alpha-glucuronosyltransferase 1 isoform X2 [Oryza sativa Japonica Group]	-	-	-	-	-	GO:0016740//transferase activity	-	-
LOC_Os01g65800	black	1600.41	514.123	-0.595251	-0.0119647	-0.374091	-0.455961	-0.141571	0.533978	0.152895	0.612292	0.86757	0.707855	0.825198	0.59243	-0.0675632	0.269811	0.417012	0.512434	0.0608976	-0.0391698	0.00215122	0.95575	0.0717238	0.0251346	0.50934	0.00719637	0.475689	0.00147181	4.05158e-08	0.000109101	6.97483e-07	0.00228617	0.753764	0.202295	0.0426316	0.0104606	0.777428	0.855805	TBL7	PREDICTED: protein trichome berefringence-like 7 [Oryza sativa Japonica Group]	-	-	-	-	-	-	-	-
LOC_Os01g65880	black	1394.01	423.692	-0.633155	-0.0731598	-0.352986	-0.453588	-0.0511861	0.371784	-0.00961965	0.597298	0.849064	0.775718	0.600451	0.513208	0.00252721	0.409818	0.36698	0.565262	0.0703131	0.00489912	0.000897278	0.734059	0.0906612	0.0260003	0.812247	0.0736332	0.964417	0.00205764	1.5606e-07	8.44591e-06	0.00192024	0.0103251	0.990649	0.0467175	0.0777329	0.00399736	0.744063	0.981874	SWEET1A	PREDICTED: bidirectional sugar transporter SWEET1a [Oryza sativa Japonica Group]	-	-	-	-	-	-	-	-
LOC_Os01g65890	black	1992.55	392.172	-0.673893	-0.102421	-0.432157	-0.483016	-0.0389258	0.413398	-0.109699	0.557154	0.926895	0.80197	0.52833	0.445536	0.145594	0.555543	0.61585	0.745962	0.236132	-0.0577885	0.000305834	0.633911	0.0349494	0.0168082	0.856694	0.0446477	0.609864	0.00468068	7.81106e-11	2.45098e-06	0.00795622	0.029117	0.497255	0.00482743	0.001356	2.85682e-05	0.266631	0.788534	Dclre1c	PREDICTED: 5' exonuclease Apollo [Oryza sativa Japonica Group]	-	-	-	-	-	-	-	-
LOC_Os01g65902	black	1668.82	359.078	-0.559104	-0.0555177	-0.62881	-0.646857	-0.355553	0.593428	0.194576	0.227178	0.896331	0.538116	0.572776	0.311857	-0.0819553	0.224428	0.749869	0.723581	0.453705	-0.184745	0.00450798	0.79667	0.000997585	0.000635632	0.0881772	0.00223763	0.362249	0.285717	3.14927e-09	0.00667904	0.00344122	0.137939	0.703422	0.291746	2.45778e-05	6.44262e-05	0.0259569	0.387467	petA	cytochrome f (chloroplast) [Oryza sativa Japonica Group]	Metabolism;Metabolism	Global and overview maps;Energy metabolism	ko01100//Metabolic pathways;ko00195//Photosynthesis	K02634;K02634	GO:0016021//integral component of membrane;GO:0034357//photosynthetic membrane;GO:0044434//chloroplast part	GO:0043169//cation binding;GO:0046906//tetrapyrrole binding	GO:0044237//cellular metabolic process;GO:0044710//single-organism metabolic process	-
LOC_Os01g65920	black	2468.41	506.697	0.597764	-0.00493464	0.685027	0.715201	0.421126	-0.555963	-0.209291	-0.315103	-0.955884	-0.75398	-0.606189	-0.449119	0.0407702	-0.301188	-0.645508	-0.681109	-0.250632	0.0235992	0.00203679	0.981743	0.000221385	8.56679e-05	0.0404247	0.00478882	0.326343	0.13367	3.45965e-13	2.09178e-05	0.0016902	0.0276952	0.849977	0.152658	0.000658066	0.000248435	0.237498	0.912842	SKP2A	PREDICTED: F-box protein SKP2A [Oryza sativa Japonica Group]	Genetic Information Processing	Folding, sorting and degradation	ko04120//Ubiquitin mediated proteolysis	K03875	-	-	-	-
LOC_Os01g65986	black	1255.36	222.875	-0.271116	0.341302	-0.570023	-0.289453	-0.146647	0.46555	0.0412909	0.399655	0.817593	0.725085	0.815364	0.737534	0.22816	0.341808	0.437537	0.549589	0.264017	-0.0372391	0.200036	0.102635	0.00363692	0.170093	0.494114	0.0218705	0.848082	0.0530038	1.07295e-06	6.11486e-05	1.21284e-06	3.91716e-05	0.283583	0.102094	0.0325016	0.00540418	0.212533	0.862845	At1g71900	PREDICTED: probable magnesium transporter NIPA4 [Oryza sativa Japonica Group]	-	-	-	-	GO:0031224//intrinsic component of membrane	-	GO:0070838//divalent metal ion transport	-
LOC_Os01g66000	black	2348.27	571.712	-0.63825	-0.152507	-0.661364	-0.706354	-0.329519	0.58029	0.107329	0.174806	0.936864	0.577813	0.360226	0.178328	-0.0408166	0.313174	0.867397	0.799306	0.487885	-0.11335	0.000790831	0.476824	0.000433111	0.000114525	0.115855	0.00295195	0.617653	0.413943	1.63211e-11	0.00310631	0.0837865	0.404449	0.849808	0.136195	4.10676e-08	2.80152e-06	0.015582	0.597945	ndhN	PREDICTED: NAD(P)H-quinone oxidoreductase subunit N, chloroplastic [Oryza sativa Japonica Group]	-	-	-	-	GO:0009526//plastid envelope;GO:0043234//protein complex;GO:0044434//chloroplast part	GO:0016651//oxidoreductase activity, acting on NAD(P)H	GO:0005982//starch metabolic process;GO:0006739//NADP metabolic process;GO:0009451//RNA modification;GO:0009893//positive regulation of metabolic process;GO:0010257//NADH dehydrogenase complex assembly;GO:0016109//tetraterpenoid biosynthetic process;GO:0050832//defense response to fungus	-
LOC_Os01g66020	black	2335.43	527.889	-0.595827	0.00999224	-0.604081	-0.618446	-0.311032	0.629581	0.194166	0.4047	0.959614	0.721125	0.689452	0.49493	-0.0395241	0.278939	0.653709	0.649139	0.228461	-0.0662482	0.00212454	0.96304	0.00177182	0.00127648	0.13904	0.000979123	0.36328	0.0498057	1.33234e-13	7.01121e-05	0.000193959	0.0139381	0.854514	0.186852	0.000531602	0.00059919	0.28293	0.758416	At1g11050	PREDICTED: probable receptor-like protein kinase At1g11050 [Oryza sativa Japonica Group]	-	-	-	-	-	-	-	-
LOC_Os01g66050	black	1474.83	295.073	-0.339542	0.2876	-0.644123	-0.39227	-0.184332	0.514845	0.0335286	0.324052	0.866464	0.790031	0.556498	0.624033	0.213276	0.382229	0.565278	0.577582	0.21311	0.0187818	0.104535	0.172969	0.000681788	0.0579696	0.388547	0.0100435	0.876403	0.122394	4.41592e-08	4.39533e-06	0.00473993	0.00111883	0.317006	0.0652888	0.00399611	0.00312105	0.31739	0.930587	UBN1	PREDICTED: ubinuclein-1 isoform X2 [Oryza sativa Japonica Group]	-	-	-	-	-	-	-	-
LOC_Os01g66150	black	1495.79	361.754	-0.702979	-0.270825	-0.391467	-0.51773	-0.066426	0.581747	-0.0179984	0.390426	0.870004	0.58326	0.277179	0.138928	0.0402247	0.386055	0.838274	0.711065	0.319895	0.01136	0.000127594	0.200538	0.0585301	0.00956261	0.757787	0.00286427	0.933475	0.0592637	3.3429e-08	0.00277557	0.189765	0.517357	0.851962	0.0624204	3.16319e-07	9.82491e-05	0.127543	0.957985	--	Os01g0884700 [Oryza sativa Japonica Group]	-	-	-	-	-	-	-	-
LOC_Os01g66170	black	2757.58	511.302	-0.651166	-0.0862174	-0.63516	-0.664101	-0.270889	0.552745	0.0689599	0.327335	0.984062	0.721451	0.47344	0.342984	0.0172997	0.401131	0.788081	0.803479	0.393822	-0.108143	0.000568347	0.688732	0.000854017	0.000401955	0.200427	0.00509168	0.748832	0.118435	5.39713e-18	6.93323e-05	0.0194495	0.100843	0.936052	0.0520518	4.81831e-06	2.27027e-06	0.0568969	0.614974	slr0305	PREDICTED: TVP38/TMEM64 family membrane protein slr0305 [Oryza sativa Japonica Group]	-	-	-	-	-	-	-	-
LOC_Os01g66180	black	2402.17	448.539	0.519064	-0.0352467	0.790212	0.758207	0.516378	-0.587478	-0.257146	-0.134604	-0.93112	-0.65811	-0.526091	-0.362049	0.0590153	-0.22802	-0.732888	-0.69708	-0.370517	0.0515809	0.0093467	0.870121	4.35786e-06	1.76651e-05	0.0097855	0.00254042	0.225118	0.530604	4.13984e-11	0.000472851	0.00827535	0.0821183	0.784147	0.283886	4.63844e-05	0.000153579	0.0746985	0.810824	CC-1	PREDICTED: cytochrome c-like [Oryza sativa Japonica Group]	-	-	-	-	-	-	-	-
LOC_Os01g66230	black	1976.04	370.94	0.594067	0.0879833	0.754433	0.871036	0.610616	-0.647649	-0.392593	-0.0867359	-0.883448	-0.555184	-0.484598	-0.237454	0.274756	-0.0854034	-0.722907	-0.59799	-0.250203	0.115616	0.00220702	0.682677	2.05459e-05	3.07768e-08	0.00152923	0.000622773	0.0577448	0.686952	1.07361e-08	0.00486072	0.0164015	0.263885	0.193825	0.691529	6.59446e-05	0.00202676	0.238328	0.590597	--	60S ribosomal protein L37 [Zea mays]	-	-	-	-	-	-	-	-
LOC_Os01g66280	black	1455.41	149.535	-0.365542	0.142824	-0.731649	-0.515943	-0.276324	0.501023	0.00190971	0.0834396	0.840888	0.670372	0.242881	0.331072	0.219884	0.394075	0.778325	0.698662	0.417487	0.035399	0.0789929	0.505562	4.84967e-05	0.00985824	0.191192	0.0126337	0.992934	0.698294	2.67841e-07	0.000337802	0.252799	0.114045	0.301882	0.0567238	7.5251e-06	0.000146192	0.0423722	0.869564	--	PREDICTED: UPF0301 protein Cpar_0662 [Oryza sativa Japonica Group]	-	-	-	-	-	-	-	-
LOC_Os01g66300	black	2674.02	549.864	-0.628292	-0.0655709	-0.659725	-0.672062	-0.320907	0.666797	0.155006	0.285532	0.978764	0.670511	0.521228	0.336664	-0.0260679	0.300075	0.823274	0.725971	0.344269	-0.0797298	0.00101016	0.760816	0.000452746	0.000322111	0.126275	0.000373186	0.469543	0.176216	1.23755e-16	0.000336489	0.00900517	0.107698	0.903763	0.154255	7.79263e-07	5.92871e-05	0.0994897	0.711134	At1g09660/At1g09670	PREDICTED: KH domain-containing protein At1g09660/At1g09670 [Oryza sativa Japonica Group]	-	-	-	-	GO:0043231//intracellular membrane-bounded organelle	GO:0003676//nucleic acid binding	-	-
LOC_Os01g66320	black	1553.83	198.449	-0.706938	-0.258206	-0.36654	-0.48962	4.16574e-05	0.422273	-0.139216	0.447963	0.868148	0.652713	0.295785	0.183995	0.120675	0.543967	0.794601	0.831173	0.386771	-0.0725995	0.00011239	0.223146	0.0781172	0.0151633	0.999846	0.039826	0.516482	0.0281476	3.87207e-08	0.000545745	0.160521	0.38943	0.574332	0.00600069	3.5306e-06	4.90024e-07	0.0618952	0.736025	--	PREDICTED: protein TRIGALACTOSYLDIACYLGLYCEROL 5, chloroplastic [Oryza sativa Japonica Group]	-	-	-	-	-	-	-	-
LOC_Os01g66350	black	2700.99	578.14	-0.637407	-0.0632546	-0.638113	-0.655792	-0.284144	0.553688	0.0918917	0.335387	0.983479	0.713849	0.539279	0.37924	0.00507543	0.370644	0.740136	0.773574	0.379349	-0.0846889	0.000807661	0.769037	0.000793557	0.000503057	0.17842	0.0050013	0.669344	0.109124	7.99195e-18	8.96157e-05	0.00653925	0.0675992	0.981222	0.0745912	3.55793e-05	9.27626e-06	0.0675139	0.693988	RUS6	PREDICTED: protein root UVB sensitive 6 [Oryza sativa Japonica Group]	-	-	-	-	-	-	-	-
LOC_Os01g66360	black	2253.87	491.035	-0.586801	-0.0737409	-0.666541	-0.644814	-0.275484	0.509005	0.031466	0.208241	0.935118	0.64781	0.400063	0.260559	0.0594696	0.404365	0.828347	0.834295	0.500679	-0.136181	0.00257694	0.732022	0.000375841	0.000669868	0.1926	0.0110784	0.883955	0.328832	2.18533e-11	0.000620188	0.0527394	0.218806	0.782524	0.0500134	5.80037e-07	4.05252e-07	0.0127045	0.525754	ISPD	PREDICTED: 2-C-methyl-D-erythritol 4-phosphate cytidylyltransferase, chloroplastic isoform X1 [Oryza sativa Japonica Group]	Metabolism;Metabolism;Metabolism	Global and overview maps;Global and overview maps;Metabolism of terpenoids and polyketides	ko01100//Metabolic pathways;ko01110//Biosynthesis of secondary metabolites;ko00900//Terpenoid backbone biosynthesis	K00991;K00991;K00991	-	-	GO:0006720//isoprenoid metabolic process	-
LOC_Os01g66379	black	2299.8	216.476	-0.450615	0.180822	-0.674999	-0.476803	-0.154336	0.417635	-0.0844051	0.342096	0.943144	0.834039	0.548147	0.568508	0.234952	0.533175	0.642772	0.778071	0.389526	-0.117974	0.0271181	0.397801	0.000296354	0.0184861	0.471488	0.0422915	0.694965	0.101786	5.31011e-12	4.11682e-07	0.00555217	0.00374851	0.2691	0.00730065	0.000705659	7.61086e-06	0.0599033	0.582991	prfB	PREDICTED: peptide chain release factor 1 [Oryza brachyantha]	-	-	-	-	-	-	-	-
LOC_Os01g66490	black	1927.37	449.379	-0.592843	-0.0660257	-0.613425	-0.653223	-0.363718	0.711765	0.257805	0.281894	0.923559	0.555873	0.636487	0.342138	-0.114828	0.172563	0.772189	0.647005	0.326296	-0.155423	0.00226598	0.759204	0.00143405	0.000538457	0.0806138	9.6014e-05	0.22389	0.182033	1.25601e-10	0.00479707	0.000826363	0.101741	0.593147	0.420052	9.85026e-06	0.000633205	0.119678	0.468334	NAC035	PREDICTED: protein BEARSKIN1 [Oryza sativa Japonica Group]	-	-	-	-	-	-	-	NAC
LOC_Os01g66600	black	1872.35	202.022	-0.566089	-0.0454553	-0.588398	-0.559946	-0.16444	0.317492	-0.106455	0.305541	0.903418	0.699454	0.401451	0.337423	0.140966	0.548803	0.71734	0.911851	0.557661	-0.207951	0.0039327	0.832961	0.00249142	0.00443508	0.442588	0.130589	0.620536	0.146524	1.49506e-09	0.000142613	0.0518471	0.106857	0.511172	0.00548446	7.9733e-05	5.69682e-10	0.00463523	0.329522	STR4A	PREDICTED: rhodanese-like domain-containing protein 4A, chloroplastic [Oryza sativa Japonica Group]	-	-	-	-	-	-	-	-
LOC_Os01g66850	black	2549.52	264.64	-0.508713	0.105632	-0.67525	-0.550666	-0.208817	0.356819	-0.0658628	0.341334	0.958241	0.829145	0.536044	0.51804	0.193534	0.542592	0.635058	0.853152	0.460209	-0.104545	0.0111324	0.623254	0.000294237	0.00529578	0.327467	0.0869708	0.759781	0.1026	1.91188e-13	5.53209e-07	0.00693399	0.009512	0.364876	0.00615461	0.000856168	1.17704e-07	0.0236435	0.626855	PAE5	PREDICTED: pectin acetylesterase 6 isoform X1 [Oryza sativa Japonica Group]	-	-	-	-	-	-	-	-
LOC_Os01g66890	black	1941.08	479.539	-0.514983	-0.0221322	-0.699885	-0.647832	-0.391356	0.733751	0.242276	0.117383	0.905853	0.482774	0.504816	0.260949	-0.0837472	0.139104	0.860452	0.659284	0.437231	-0.142128	0.0100201	0.918241	0.000140698	0.00061984	0.0586082	4.49628e-05	0.25402	0.584891	1.14217e-09	0.0168712	0.0118736	0.218092	0.697233	0.516821	6.96118e-08	0.000458168	0.032637	0.507659	BT3	PREDICTED: BTB/POZ and TAZ domain-containing protein 3 [Oryza sativa Japonica Group]	-	-	-	-	-	GO:0046872//metal ion binding	GO:0003006//developmental process involved in reproduction;GO:0006464//cellular protein modification process;GO:0048229//gametophyte development	-
LOC_Os01g66940	black	1104.5	253.05	-0.718851	-0.317365	-0.361901	-0.594087	-0.181462	0.645913	0.164203	0.370913	0.823966	0.436493	0.446385	0.124687	-0.19314	0.196	0.775395	0.633111	0.274219	-0.197993	7.57613e-05	0.130752	0.0822532	0.00220605	0.396103	0.000651253	0.443253	0.0743646	7.48927e-07	0.0329656	0.0287746	0.561576	0.365873	0.358677	8.56665e-06	0.000898264	0.194733	0.353714	FRK1	PREDICTED: fructokinase-1 [Oryza sativa Japonica Group]	Metabolism;Metabolism;Metabolism;Metabolism	Global and overview maps;Carbohydrate metabolism;Carbohydrate metabolism;Carbohydrate metabolism	ko01100//Metabolic pathways;ko00500//Starch and sucrose metabolism;ko00520//Amino sugar and nucleotide sugar metabolism;ko00051//Fructose and mannose metabolism	K00847;K00847;K00847;K00847	GO:0043231//intracellular membrane-bounded organelle	GO:0004396//hexokinase activity;GO:0032550//purine ribonucleoside binding	GO:0005982//starch metabolic process;GO:0016310//phosphorylation;GO:0019321//pentose metabolic process	-
LOC_Os01g66960	black	1580.93	301.419	-0.704708	-0.157104	-0.238352	-0.386413	0.0726239	0.447944	-0.0745405	0.72272	0.869229	0.814524	0.572169	0.463277	0.107634	0.504226	0.522539	0.625036	0.0698099	0.0950831	0.000120743	0.463478	0.26203	0.0621574	0.735939	0.0281549	0.729222	6.6373e-05	3.55537e-08	1.26961e-06	0.00348361	0.0226115	0.61665	0.0119892	0.00880336	0.00109238	0.745835	0.658528	--	PREDICTED: 15 kDa selenoprotein [Oryza sativa Japonica Group]	-	-	-	-	-	-	-	-
LOC_Os01g66980	black	2513.73	290.539	-0.613319	-0.0601702	-0.640615	-0.632736	-0.230894	0.411065	-0.0335323	0.304639	0.958994	0.734527	0.435802	0.344269	0.0936402	0.499839	0.749055	0.880214	0.501915	-0.12312	0.00143755	0.780023	0.000745247	0.000906571	0.277696	0.0459878	0.876389	0.147781	1.57084e-13	4.37165e-05	0.0332757	0.0994892	0.66341	0.0128789	2.53664e-05	1.42829e-08	0.0124514	0.566542	--	Trigger factor [Zea mays]	-	-	-	-	-	-	GO:0008104//protein localization	-
LOC_Os01g67000	black	2549.47	590.094	-0.594566	-0.0654424	-0.694578	-0.679623	-0.341593	0.641631	0.135851	0.194715	0.957961	0.610316	0.44318	0.269882	-0.0108315	0.302544	0.876232	0.771917	0.452397	-0.134078	0.00218333	0.761271	0.000165925	0.00025942	0.102323	0.000726364	0.526769	0.361899	2.05527e-13	0.00153971	0.0300831	0.202172	0.959938	0.150728	2.00761e-08	9.96665e-06	0.0264434	0.532225	Os01g0895100	PREDICTED: probable membrane-associated 30 kDa protein, chloroplastic [Oryza sativa Japonica Group]	-	-	-	-	-	-	-	-
LOC_Os01g67054	black	1379.91	180.399	-0.587143	-0.049103	-0.387342	-0.412054	0.0408532	0.194075	-0.235386	0.533842	0.826175	0.89753	0.363491	0.434339	0.252093	0.682425	0.493782	0.761438	0.209497	0.0485024	0.00255844	0.819763	0.0614783	0.045416	0.849675	0.36351	0.26819	0.00721398	6.58941e-07	2.78683e-09	0.0808176	0.0339396	0.234683	0.000239044	0.014196	1.54881e-05	0.325856	0.821933	CRT3	PREDICTED: calreticulin-3 [Oryza sativa Japonica Group]	Genetic Information Processing;Cellular Processes	Folding, sorting and degradation;Transport and catabolism	ko04141//Protein processing in endoplasmic reticulum;ko04145//Phagosome	K08057;K08057	GO:0043231//intracellular membrane-bounded organelle	GO:0005515//protein binding	GO:0044267//cellular protein metabolic process	-
LOC_Os01g67120	black	2853.75	622.904	-0.640815	-0.046522	-0.652263	-0.673605	-0.309431	0.604043	0.130539	0.344652	0.992671	0.742528	0.542095	0.402194	-0.0127502	0.347242	0.742216	0.728117	0.302298	-0.0525403	0.000741496	0.829097	0.000552241	0.000308349	0.141193	0.00177333	0.543201	0.0990887	1.09175e-21	3.25365e-05	0.00621109	0.0513748	0.952848	0.0964098	3.29188e-05	5.49835e-05	0.151078	0.807369	--	Os01g0896500 [Oryza sativa Japonica Group]	-	-	-	-	-	-	-	-
LOC_Os01g67250	black	2367.7	604.5	-0.639211	-0.0133042	-0.45945	-0.504542	-0.124384	0.545447	0.0646947	0.592133	0.957217	0.806509	0.707205	0.566963	0.0268564	0.408692	0.573683	0.651756	0.157946	-0.0429274	0.000772029	0.950802	0.0239045	0.0119273	0.562534	0.00583854	0.763923	0.00230074	2.48422e-13	1.94274e-06	0.000111422	0.00386531	0.900866	0.0473833	0.0033788	0.000559637	0.461054	0.842134	SYN4	PREDICTED: sister chromatid cohesion 1 protein 4 [Oryza sativa Japonica Group]	-	-	-	-	-	-	-	-
LOC_Os01g67480	black	2385.02	302.787	-0.603101	-0.077381	-0.641016	-0.618945	-0.199694	0.406012	-0.0822323	0.26051	0.939915	0.71948	0.33325	0.281154	0.131752	0.536165	0.811706	0.900862	0.518786	-0.165636	0.00181088	0.719303	0.000737745	0.00126168	0.349509	0.0489989	0.702464	0.218895	9.60289e-12	7.416e-05	0.111541	0.183232	0.539428	0.00691896	1.47776e-06	1.96852e-09	0.00939137	0.439229	BHLH128	PREDICTED: transcription factor bHLH128 [Oryza sativa Japonica Group]	-	-	-	-	-	-	-	bHLH
LOC_Os01g67490	black	1937.79	273.423	-0.625781	-0.13732	-0.523874	-0.530368	-0.0471399	0.321295	-0.20739	0.329556	0.897712	0.722277	0.258736	0.236308	0.185966	0.626947	0.786657	0.922253	0.518093	-0.165665	0.00107307	0.522265	0.00860176	0.00767474	0.82686	0.125792	0.330856	0.115812	2.73521e-09	6.73922e-05	0.222162	0.266264	0.384281	0.00104345	5.14949e-06	1.50411e-10	0.0095035	0.439149	At3g57810	PREDICTED: OTU domain-containing protein At3g57810 [Oryza sativa Japonica Group]	-	-	-	-	-	-	-	-
LOC_Os01g67530	black	2556.42	508.902	-0.674634	-0.127974	-0.623836	-0.712695	-0.353812	0.655606	0.202327	0.306249	0.97165	0.63732	0.518582	0.305474	-0.104599	0.257991	0.789955	0.717918	0.331507	-0.0827316	0.000299451	0.551221	0.0011241	9.31106e-05	0.0898561	0.000505545	0.343059	0.145543	2.87402e-15	0.000809419	0.00942432	0.146617	0.626676	0.223544	4.41126e-06	7.8194e-05	0.113542	0.700738	4CLL5	Os01g0901500 [Oryza sativa Japonica Group]	-	-	-	-	-	-	-	-
LOC_Os01g67560	black	1575.35	328.41	-0.451702	0.0891983	-0.679092	-0.558627	-0.311599	0.624115	0.131706	0.19842	0.880767	0.672224	0.456867	0.382701	0.100081	0.286034	0.750583	0.629586	0.303679	0.038954	0.026705	0.678522	0.000263446	0.00454972	0.138282	0.00111665	0.539572	0.352656	1.36103e-08	0.000320638	0.0248105	0.0649299	0.641722	0.175424	2.39042e-05	0.000979008	0.149126	0.856591	yuiD	PREDICTED: uncharacterized membrane protein YuiD [Oryza sativa Japonica Group]	-	-	-	-	-	-	GO:0044710//single-organism metabolic process	-
LOC_Os01g67570	black	165.431	15.7795	-0.549838	-0.330625	0.146589	-0.110312	0.339244	-0.020694	-0.316783	0.623706	0.442372	0.427213	0.297088	0.144569	0.110972	0.548984	0.286862	0.587171	0.203947	-0.181939	0.00537895	0.114564	0.494287	0.607856	0.104859	0.923539	0.131498	0.00112757	0.0304204	0.0373258	0.1586	0.500318	0.605695	0.00546588	0.174122	0.00255693	0.339126	0.394843	PTAC10	B1065G12.12 [Oryza sativa Japonica Group]	-	-	-	-	GO:0000229//cytoplasmic chromosome;GO:0009532//plastid stroma	-	GO:0006355//regulation of transcription, DNA-templated	-
LOC_Os01g67720	black	2352.62	500.844	-0.613267	-0.0799858	-0.655984	-0.676371	-0.337611	0.576259	0.142552	0.250359	0.954182	0.611939	0.509596	0.310782	-0.0472447	0.291397	0.770289	0.768761	0.454275	-0.123565	0.00143925	0.710245	0.000500486	0.000284947	0.106649	0.00320656	0.50638	0.238026	5.20541e-13	0.00148375	0.0109697	0.139374	0.826481	0.167113	1.06891e-05	1.14088e-05	0.0257474	0.565129	ADCK1	ABC transporter-like protein [Oryza sativa Japonica Group]	-	-	-	-	-	GO:0016772//transferase activity, transferring phosphorus-containing groups;GO:0032550//purine ribonucleoside binding	GO:0006464//cellular protein modification process;GO:0006796//phosphate-containing compound metabolic process	-
LOC_Os01g68010	black	1877.22	435.221	-0.688566	-0.180627	-0.537417	-0.687611	-0.353522	0.718358	0.264496	0.334376	0.917584	0.567076	0.523018	0.253056	-0.144773	0.191224	0.803774	0.639451	0.242568	-0.107534	0.000199197	0.398317	0.00676415	0.000204983	0.0901384	7.70386e-05	0.211673	0.110263	2.79398e-10	0.00385663	0.00873065	0.23284	0.499708	0.370736	2.23639e-06	0.000767401	0.25343	0.616978	TBC1D13	RabGAP/TBC domain-containing protein-like [Oryza sativa Japonica Group]	-	-	-	-	-	-	-	-
LOC_Os01g68160	black	613.484	90.6266	0.335335	-0.107237	0.400155	0.155746	-0.236409	0.0375931	0.505992	-0.369917	-0.694016	-0.757581	-0.298177	-0.449839	-0.477978	-0.744713	-0.34165	-0.761217	-0.460582	0.0731789	0.109182	0.617958	0.0526799	0.467399	0.266054	0.861553	0.0116459	0.0752066	0.000168816	1.81165e-05	0.157006	0.0274161	0.0181586	2.99586e-05	0.102262	1.56293e-05	0.0235159	0.733992	HDT1	PREDICTED: histone deacetylase HDT2 isoform X2 [Oryza sativa Japonica Group]	-	-	-	-	-	-	-	C2H2
LOC_Os01g68330	black	2118.06	458.629	-0.441507	0.0600482	-0.793729	-0.657859	-0.439022	0.631182	0.194256	0.0330044	0.903798	0.524829	0.455024	0.289203	0.00510837	0.196872	0.825104	0.716166	0.533844	-0.0850874	0.0307848	0.780458	3.68281e-06	0.000476039	0.0318506	0.000941694	0.363054	0.878321	1.43426e-09	0.00845986	0.0254739	0.170479	0.9811	0.356501	7.01292e-07	8.29443e-05	0.00721365	0.692616	ABCB26	PREDICTED: ABC transporter B family member 26, chloroplastic [Oryza sativa Japonica Group]	Environmental Information Processing	Membrane transport	ko02010//ABC transporters	K05656	-	-	-	-
LOC_Os01g68450	black	2668.94	500.922	-0.66987	-0.0690092	-0.569055	-0.624423	-0.212348	0.467831	0.0283387	0.448982	0.977598	0.818265	0.518513	0.437595	0.0402008	0.459838	0.643095	0.761101	0.275403	-0.0276313	0.000342582	0.748658	0.00370786	0.00110848	0.319164	0.0211468	0.895423	0.0277483	2.21502e-16	1.03373e-06	0.00943545	0.0324763	0.852049	0.0237709	0.00069989	1.57036e-05	0.192735	0.89802	--	AT1G65230-like protein, partial [Panicum virgatum]	-	-	-	-	-	-	-	-
LOC_Os01g68480	black	2485.74	576.17	-0.63946	-0.128076	-0.666728	-0.705351	-0.335828	0.616248	0.129378	0.206005	0.953726	0.613239	0.376543	0.223618	-0.0420202	0.305371	0.859701	0.769446	0.426863	-0.100628	0.000767222	0.550901	0.000373893	0.000118282	0.10863	0.00134353	0.546825	0.334168	5.79196e-13	0.00144017	0.069736	0.293537	0.84543	0.14676	7.3578e-08	1.10813e-05	0.0374985	0.639894	Os01g0913000	PREDICTED: thioredoxin F, chloroplastic [Oryza sativa Japonica Group]	-	-	-	-	-	-	GO:0044699//single-organism process	-
LOC_Os01g68630	black	2033.41	602.352	-0.615029	0.0080438	-0.361179	-0.419868	-0.036808	0.401415	-0.00767157	0.696354	0.898686	0.871379	0.765295	0.643784	0.0810524	0.475348	0.40179	0.618311	0.0761081	0.00151318	0.00138199	0.970243	0.0829109	0.0410895	0.864418	0.0518706	0.97162	0.000157077	2.47343e-09	2.99393e-08	1.32027e-05	0.000687719	0.706547	0.0188981	0.0516311	0.00128052	0.723743	0.994401	YLS7	PREDICTED: protein YLS7 [Oryza sativa Japonica Group]	-	-	-	-	-	-	-	-
LOC_Os01g68670	black	1609.89	362.377	0.656686	0.130638	0.422665	0.438615	-0.031812	-0.495015	0.126508	-0.468328	-0.902847	-0.682241	-0.459199	-0.344444	-0.0939869	-0.475367	-0.692684	-0.713433	-0.274727	0.15939	0.000491209	0.542893	0.0396227	0.032028	0.882687	0.0139193	0.555829	0.0209917	1.59091e-09	0.000240341	0.0239915	0.0993055	0.662235	0.0188927	0.00017584	9.08627e-05	0.193875	0.456914	Os01g0915401	PREDICTED: cysteine proteinase inhibitor 5 [Oryza sativa Japonica Group]	-	-	-	-	-	-	-	-
LOC_Os01g68680	black	1329.3	139.027	-0.240103	0.28296	-0.713759	-0.349893	-0.153518	0.467821	-0.0932205	0.111098	0.828259	0.615634	0.38315	0.458781	0.326437	0.438699	0.758304	0.74797	0.590456	-0.140933	0.258436	0.180314	8.98849e-05	0.0937241	0.47387	0.02115	0.664832	0.605283	5.83061e-07	0.00136278	0.0645892	0.0241367	0.119508	0.0319915	1.75955e-05	2.64511e-05	0.00238479	0.511271	SEC	PREDICTED: probable UDP-N-acetylglucosamine--peptide N-acetylglucosaminyltransferase SEC isoform X1 [Oryza sativa Japonica Group]	Metabolism	Glycan biosynthesis and metabolism	ko00514//Other types of O-glycan biosynthesis	K09667	-	-	-	-
LOC_Os01g68700	black	1281.86	179.843	-0.107404	0.520663	-0.696267	-0.240502	-0.172698	0.365948	-0.0255715	0.255133	0.790389	0.781539	0.621268	0.799307	0.349592	0.372266	0.349697	0.521117	0.304228	0.0770242	0.617405	0.00909338	0.000157503	0.257622	0.419683	0.0786361	0.905588	0.228897	4.32142e-06	6.51324e-06	0.00119462	2.80128e-06	0.0940259	0.0732311	0.093921	0.00902249	0.148356	0.720547	BHLH62	PREDICTED: transcription factor bHLH77 isoform X1 [Oryza sativa Japonica Group]	-	-	-	-	-	GO:0005515//protein binding	-	bHLH
LOC_Os01g68860	black	2087.01	257.944	-0.56113	-0.0849989	-0.679506	-0.638437	-0.274836	0.462813	-0.00233684	0.13435	0.909941	0.581095	0.2922	0.198575	0.0622404	0.39945	0.838691	0.858702	0.599667	-0.156215	0.00433425	0.692921	0.000260298	0.000787149	0.19369	0.022765	0.991354	0.531386	7.14647e-10	0.00290324	0.165892	0.35227	0.772645	0.053137	3.08098e-07	7.91633e-08	0.00195364	0.466042	Os01g0917400	PREDICTED: zinc finger CCCH domain-containing protein 12 [Oryza sativa Japonica Group]	-	-	-	-	-	-	-	C3H
LOC_Os01g68930	black	1209.13	439.808	-0.354991	0.264588	-0.435541	-0.340545	-0.154479	0.239898	0.0490498	0.561746	0.751616	0.853612	0.789387	0.794253	0.127254	0.395014	0.127064	0.455839	0.0115286	0.127194	0.0887166	0.211509	0.0333933	0.103448	0.471075	0.258856	0.819955	0.00428255	2.29587e-05	1.1397e-07	4.5311e-06	3.59065e-06	0.553482	0.0560841	0.554078	0.0251787	0.957362	0.55367	XRI1	PREDICTED: protein XRI1 isoform X2 [Oryza sativa Japonica Group]	-	-	-	-	-	-	-	-
LOC_Os01g68960	black	1223.7	303.978	0.394626	0.00455547	0.756487	0.623626	0.391848	-0.543102	-0.107346	0.133954	-0.771716	-0.361528	-0.213896	-0.0875913	0.00209246	-0.192164	-0.85944	-0.702484	-0.585467	0.305947	0.0563479	0.983145	1.89302e-05	0.00112973	0.0582636	0.00609714	0.617595	0.532608	1.00538e-05	0.0825923	0.315567	0.68402	0.992258	0.368346	7.49993e-08	0.000129615	0.00265033	0.145962	--	Os01g0918400 [Oryza sativa Japonica Group]	-	-	-	-	-	-	-	-
LOC_Os01g69030	black	2310.54	665.375	-0.603336	0.0301215	-0.520785	-0.539202	-0.193118	0.49733	0.0853089	0.532636	0.942691	0.833986	0.675311	0.589069	0.0226916	0.381713	0.485506	0.606502	0.112192	0.0130242	0.00180147	0.888882	0.00907427	0.00654851	0.365928	0.0134119	0.691854	0.00737123	5.78243e-12	4.1302e-07	0.000293724	0.00245621	0.916182	0.0656831	0.0161718	0.00167837	0.601713	0.951836	SPS1	PREDICTED: probable sucrose-phosphate synthase 1 [Oryza sativa Japonica Group]	Metabolism;Metabolism	Global and overview maps;Carbohydrate metabolism	ko01100//Metabolic pathways;ko00500//Starch and sucrose metabolism	K00696;K00696	-	-	-	-
LOC_Os01g69040	black	2093.93	508.451	-0.496695	0.133508	-0.560403	-0.451246	-0.124395	0.403504	-0.0331766	0.485616	0.923659	0.852452	0.725425	0.636091	0.169901	0.487481	0.508591	0.712706	0.271174	-0.041011	0.0135494	0.533988	0.0043959	0.0268776	0.562498	0.0505498	0.877691	0.0161441	1.23865e-10	1.23603e-07	6.04301e-05	0.000834526	0.427368	0.0156809	0.011155	9.3077e-05	0.199935	0.849101	--	PREDICTED: E3 ubiquitin-protein ligase RNF4 [Oryza sativa Japonica Group]	-	-	-	-	-	-	-	-
LOC_Os01g69060	black	2428.57	295.056	-0.616083	-0.0842737	-0.639675	-0.637715	-0.23114	0.400087	-0.0402698	0.272013	0.949093	0.704894	0.381172	0.29791	0.0851083	0.490328	0.762128	0.892354	0.530924	-0.131388	0.00134867	0.695418	0.000763081	0.000801475	0.277169	0.0527233	0.851798	0.198493	1.61908e-12	0.000120027	0.0660987	0.157395	0.692544	0.0149949	1.50556e-05	4.67445e-09	0.00759933	0.54056	YNR064C	PREDICTED: haloalkane dehalogenase [Oryza sativa Japonica Group]	-	-	-	-	-	-	-	-
LOC_Os01g69070	black	2232.46	587.001	-0.636426	-0.16277	-0.659578	-0.720904	-0.37401	0.683054	0.192544	0.150623	0.925679	0.517262	0.37491	0.15394	-0.104415	0.215335	0.898424	0.727676	0.430673	-0.128038	0.000827627	0.447298	0.000454546	7.06439e-05	0.0717904	0.000234665	0.367381	0.482349	9.31149e-11	0.00963923	0.0710552	0.472641	0.627284	0.312243	2.5417e-09	5.58455e-05	0.0356497	0.551019	PIN5A	PREDICTED: probable auxin efflux carrier component 6 isoform X1 [Oryza sativa Japonica Group]	-	-	-	-	-	-	-	-
LOC_Os01g69210	black	715.293	141.645	-0.169165	0.374733	-0.514896	-0.0918052	0.0567949	0.382171	-0.171759	0.330021	0.75011	0.642321	0.604435	0.665183	0.416583	0.433299	0.462256	0.581065	0.401658	0.017105	0.429402	0.0711998	0.0100348	0.669638	0.792091	0.0653332	0.422256	0.115267	2.43492e-05	0.000713786	0.0017579	0.000390191	0.0428672	0.0344182	0.0229506	0.00290507	0.0517155	0.936771	GCS1	PREDICTED: alpha-glucosidase 2 isoform X1 [Oryza sativa Japonica Group]	Metabolism;Genetic Information Processing;Metabolism	Global and overview maps;Folding, sorting and degradation;Glycan biosynthesis and metabolism	ko01100//Metabolic pathways;ko04141//Protein processing in endoplasmic reticulum;ko00510//N-Glycan biosynthesis	K01228;K01228;K01228	-	-	-	-
LOC_Os01g69230	black	386.408	84.0906	0.0196064	0.506282	-0.203557	0.23765	0.318421	0.0150163	-0.350501	0.554825	0.49404	0.688593	0.68334	0.871264	0.547047	0.535098	-0.0294576	0.371366	0.175783	0.0519366	0.927546	0.0115902	0.340071	0.263478	0.129406	0.944479	0.0931159	0.00489412	0.0141376	0.000199039	0.000232697	3.02173e-08	0.00566741	0.00705311	0.891317	0.0739833	0.411297	0.809543	EXO70B1	PREDICTED: exocyst complex component EXO70B1 [Oryza sativa Japonica Group]	-	-	-	-	-	-	-	-
LOC_Os01g69270	black	2366.18	506.563	-0.609127	-0.0255791	-0.632671	-0.638089	-0.290931	0.549729	0.107116	0.344893	0.959424	0.748095	0.496237	0.416736	0.00912063	0.3526	0.671813	0.687545	0.267227	-0.00804434	0.00158186	0.90556	0.000908001	0.000794033	0.167825	0.00539002	0.618354	0.0988374	1.40142e-13	2.63247e-05	0.0136495	0.0427829	0.966262	0.0910397	0.000324382	0.000205388	0.206819	0.970241	At1g67340	PREDICTED: F-box protein At1g67340 [Oryza sativa Japonica Group]	-	-	-	-	-	-	-	-
LOC_Os01g69279	black	1871.19	542.393	-0.660113	-0.065316	-0.379664	-0.503938	-0.132392	0.485913	0.0955685	0.643936	0.89303	0.810051	0.783265	0.564852	-0.012584	0.373161	0.438987	0.565807	0.0283085	0.0682121	0.000448031	0.761719	0.0672677	0.0120462	0.537442	0.0160697	0.656888	0.000685056	4.37586e-09	1.61374e-06	6.02128e-06	0.00402981	0.953462	0.0724897	0.0318661	0.00395463	0.895534	0.751472	--	Os01g0922000 [Oryza sativa Japonica Group]	-	-	-	-	-	-	-	-
LOC_Os01g69900	black	2304.94	467.937	-0.766171	-0.211405	-0.446964	-0.65704	-0.22722	0.483466	0.0978873	0.532034	0.946801	0.769005	0.540277	0.355883	-0.0420848	0.415539	0.644252	0.741976	0.214634	0.00759046	1.27272e-05	0.321368	0.0285435	0.00048659	0.285625	0.0166917	0.649078	0.00745084	2.59972e-12	1.12915e-05	0.00642133	0.0878614	0.845195	0.0434444	0.00067955	3.32166e-05	0.313861	0.97192	CBSCBSPB1	PREDICTED: CBS domain-containing protein CBSCBSPB1 [Oryza sativa Japonica Group]	-	-	-	-	-	-	-	-
LOC_Os01g69950	black	2197.73	295.937	-0.571183	-0.0562804	-0.639046	-0.593182	-0.187295	0.327485	-0.115082	0.243222	0.921669	0.707608	0.32996	0.287637	0.1562	0.551277	0.762121	0.934349	0.598747	-0.14314	0.00355335	0.793935	0.000775232	0.00224949	0.380833	0.118257	0.592325	0.252113	1.62858e-10	0.000109979	0.115339	0.17291	0.466086	0.00523507	1.50599e-05	2.47869e-11	0.0019935	0.504609	RPL27	PREDICTED: 50S ribosomal protein L27, chloroplastic [Oryza sativa Japonica Group]	Genetic Information Processing	Translation	ko03010//Ribosome	K02899	-	-	-	-
LOC_Os01g69980	black	1257.49	346.093	-0.717218	-0.325556	-0.425877	-0.670982	-0.322955	0.815118	0.318427	0.277594	0.825649	0.379179	0.386776	0.0570605	-0.261612	0.053221	0.865213	0.526382	0.190424	-0.110444	8.00635e-05	0.120569	0.0379894	0.00033206	0.123738	1.22925e-06	0.129397	0.189075	6.79441e-07	0.0676467	0.0618914	0.79114	0.216883	0.80492	4.86311e-08	0.00823325	0.37278	0.607424	TCP20	PREDICTED: transcription factor TCP20 [Oryza sativa Japonica Group]	-	-	-	-	-	-	-	TCP
LOC_Os01g70160	black	262.159	58.9324	0.382374	0.32747	0.521939	0.653523	0.535389	-0.522815	-0.323884	0.347099	-0.429439	0.0874529	-0.0486533	0.354483	0.263	0.178112	-0.736876	-0.386793	-0.430813	0.0740875	0.0651781	0.118275	0.00889522	0.00053422	0.00701634	0.00876134	0.122598	0.0965564	0.0362403	0.684494	0.821388	0.0892061	0.214366	0.405029	4.01294e-05	0.061879	0.0355833	0.730808	At3g02290	PREDICTED: E3 ubiquitin-protein ligase At3g02290 [Oryza sativa Japonica Group]	-	-	-	-	-	GO:0043169//cation binding	-	-
LOC_Os01g70170	black	1180.52	262.552	0.487569	0.014502	0.645648	0.576878	0.23309	-0.587699	-0.0793315	-0.118317	-0.830951	-0.507769	-0.419962	-0.258622	0.0840986	-0.236524	-0.741666	-0.620179	-0.346985	0.307363	0.0156593	0.946378	0.000655705	0.00316628	0.273023	0.00252856	0.712517	0.581888	4.96607e-07	0.0113083	0.0410399	0.222374	0.696021	0.265817	3.36047e-05	0.00122567	0.0966727	0.14401	tal	PREDICTED: transaldolase [Oryza sativa Japonica Group]	Metabolism;Metabolism;Metabolism;Metabolism;Metabolism	Global and overview maps;Global and overview maps;Global and overview maps;Global and overview maps;Carbohydrate metabolism	ko01100//Metabolic pathways;ko01110//Biosynthesis of secondary metabolites;ko01200//Carbon metabolism;ko01230//Biosynthesis of amino acids;ko00030//Pentose phosphate pathway	K00616;K00616;K00616;K00616;K00616	GO:0044424//intracellular part	GO:0016744//transferase activity, transferring aldehyde or ketonic groups	GO:0006739//NADP metabolic process	-
LOC_Os01g70180	black	1831.25	369.081	0.556031	-0.00330035	0.715221	0.726211	0.473214	-0.588988	-0.251976	-0.193487	-0.896535	-0.661927	-0.52549	-0.369102	0.0817065	-0.214268	-0.654277	-0.598851	-0.200205	-0.00493236	0.00478263	0.987789	8.56112e-05	5.87929e-05	0.0195156	0.00246047	0.234908	0.364995	3.08456e-09	0.000426536	0.00836281	0.0759014	0.704283	0.314707	0.000523677	0.00198896	0.348251	0.981751	Os01g0926400	PREDICTED: probable glucuronosyltransferase Os01g0926400 [Oryza sativa Japonica Group]	-	-	-	-	-	-	-	-
LOC_Os01g70400	black	2375.37	540.901	-0.619886	-0.0658163	-0.658995	-0.701171	-0.387394	0.665128	0.235931	0.2685	0.957688	0.623202	0.549298	0.344602	-0.111229	0.206722	0.741124	0.667214	0.323585	-0.0600244	0.00123414	0.759946	0.000461741	0.000135116	0.0614398	0.000390781	0.267051	0.204582	2.2041e-13	0.00114117	0.00543374	0.099141	0.604856	0.332452	3.42925e-05	0.000368895	0.122964	0.780543	PNSB5	PREDICTED: photosynthetic NDH subunit of subcomplex B 5, chloroplastic [Oryza sativa Japonica Group]	-	-	-	-	GO:0044434//chloroplast part	-	GO:0006090//pyruvate metabolic process;GO:0006873//cellular ion homeostasis;GO:0009668//plastid membrane organization;GO:0030001//metal ion transport	-
LOC_Os01g70460	black	1287.76	201.007	-0.452166	0.0733648	-0.431854	-0.287994	0.134799	0.0291849	-0.427749	0.458672	0.795954	0.862051	0.280419	0.475835	0.436503	0.82967	0.492903	0.878452	0.441584	-0.111671	0.0265302	0.733341	0.0350915	0.172354	0.530003	0.892318	0.0370622	0.0241747	3.30531e-06	6.18024e-08	0.184427	0.0187593	0.0329611	5.36198e-07	0.0143959	1.66298e-08	0.0307521	0.603411	--	PREDICTED: protein SPA, chloroplastic [Setaria italica]	-	-	-	-	-	-	-	-
LOC_Os01g70520	black	1789.3	428.152	-0.580827	-0.059182	-0.62104	-0.665741	-0.402495	0.809163	0.328658	0.249909	0.904544	0.534634	0.607192	0.320567	-0.154874	0.0938872	0.795305	0.54559	0.214068	-0.0955933	0.00291938	0.783551	0.00120106	0.000384234	0.0511845	1.69119e-06	0.116867	0.238898	1.32113e-09	0.00711222	0.00165255	0.1267	0.469926	0.662573	3.41178e-06	0.00582307	0.315168	0.656805	BGLU5	PREDICTED: beta-glucosidase 5 [Oryza sativa Japonica Group]	Metabolism;Metabolism;Metabolism;Metabolism;Metabolism	Global and overview maps;Global and overview maps;Biosynthesis of other secondary metabolites;Carbohydrate metabolism;Metabolism of other amino acids	ko01100//Metabolic pathways;ko01110//Biosynthesis of secondary metabolites;ko00940//Phenylpropanoid biosynthesis;ko00500//Starch and sucrose metabolism;ko00460//Cyanoamino acid metabolism	K01188;K01188;K01188;K01188;K01188	-	-	-	-
LOC_Os01g70770	black	1701.97	187.83	-0.574815	-0.00387633	-0.492502	-0.474451	-0.0675482	0.330069	-0.113142	0.468963	0.888082	0.872341	0.437777	0.465644	0.185021	0.550475	0.529085	0.723693	0.229843	0.104481	0.00330214	0.985658	0.0144878	0.0191557	0.753817	0.115211	0.598619	0.0207951	7.0266e-09	2.76935e-08	0.0323958	0.0218402	0.386744	0.00531482	0.00785095	6.41784e-05	0.279948	0.627066	GST3	PREDICTED: glutathione S-transferase 3 [Oryza sativa Japonica Group]	Metabolism	Metabolism of other amino acids	ko00480//Glutathione metabolism	K00799	GO:0044444//cytoplasmic part	GO:0003824//catalytic activity	GO:0009404//toxin metabolic process;GO:0042221//response to chemical	-
[truncated: 14,748 more rows]
