# Supplementary material for: Metabolome and Transcriptome Unveil the Correlated Metabolites and Transcripts with 2-acetyl-1-pyrroline in Fragrant Rice
Source: Int J Mol Sci. 2024 Jul 27;25(15):8207. doi: 10.3390/ijms25158207 (PMC11311731; doi:10.3390/ijms25158207)
Supplement: Supplementary file 1 [file ijms-25-08207-s001.zip › Supplementary Table S7 correlation value between transcripts and metabolites.xlsx]

## Sheet: cor
ID	Metabolite	ChrUn.fgenesh.gene.83	ChrUn.fgenesh.gene.85	LOC_Os01g01570	LOC_Os01g07950	LOC_Os01g08410	LOC_Os01g08930	LOC_Os01g09420	LOC_Os01g09890	LOC_Os01g11370	LOC_Os01g19630	LOC_Os01g23630	LOC_Os01g27890	LOC_Os01g31750	LOC_Os01g34614	LOC_Os01g35830	LOC_Os01g35930	LOC_Os01g38244	LOC_Os01g38490	LOC_Os01g39680	LOC_Os01g39780	LOC_Os01g42870	LOC_Os01g43020	LOC_Os01g48120	LOC_Os01g49110	LOC_Os01g49340	LOC_Os01g51390	LOC_Os01g52370	LOC_Os01g52490	LOC_Os01g52810	LOC_Os01g53600	LOC_Os01g53830	LOC_Os01g54730	LOC_Os01g55090	LOC_Os01g56480	LOC_Os01g57740	LOC_Os01g58890	LOC_Os01g61300	LOC_Os01g66500	LOC_Os01g66520	LOC_Os01g66930	LOC_Os01g72480	LOC_Os01g72630	LOC_Os01g72670	LOC_Os01g73080	LOC_Os01g74540	LOC_Os02g01870	LOC_Os02g02240	LOC_Os02g05440
Gene symbol		At1g54610	Os01g0367900	--	GRXS1	--	Os01g0184500	--	tma22	At4g18465	--	TAF13	CYP71D55	--	NRPB12	--	--	--	--	--	--	AT10	ctps	--	--	--	At3g02090	--	RPS24A	At3g63340	FTB	--	--	--	--	--	Os01g0803200	--	At1g74260	rio2	--	--	--	--	--	GATA16	--	--	BIN4
Analyte197	Malonic acid, dodecyl isobutyl ester	0.293232	0.50387	-0.36917	0.285693	0.313159	-0.0524611	0.0371783	-0.0720786	-0.272537	0.109321	-0.261609	0.357318	0.350506	-0.272424	-0.279833	-0.350022	-0.330557	-0.34031	-0.250212	-0.134894	-0.0609246	0.185127	0.172308	0.249459	0.274839	0.246785	0.0255027	0.328357	-0.194096	0.31827	-0.319022	-0.179413	0.152967	-0.12437	-0.14226	-0.0334247	-0.144403	0.208432	0.341793	0.531204	-0.125427	0.0360478	-0.195822	0.264881	0.331895	-0.22792	0.407929	-0.0617759
Analyte285	Hepten-2-yl tiglate, 6-methyl-5-	0.0749639	0.104752	0.00119038	0.621294	0.67517	0.384419	0.408477	0.38641	0.184225	0.458397	0.195366	0.455002	0.0749344	0.186438	0.116649	-0.000483193	0.0515455	-0.00265564	0.0995824	0.215596	0.0463095	0.608537	-0.310396	-0.0306798	0.716239	0.683611	0.431871	0.670988	0.186052	0.747523	0.0119984	0.165014	-0.0488814	0.257757	0.154637	0.181197	0.258963	0.642061	0.751071	0.284046	0.346067	-0.192785	0.101191	0.140816	0.672993	0.112806	0.192631	-0.321118
Analyte769	9,12-Octadecadienoyl chloride, (Z,Z)-	-0.0874866	-0.0247004	0.251695	0.132054	0.313995	0.130891	0.171287	0.497331	0.0691675	0.231335	0.190892	0.355465	-0.124785	0.181776	0.17639	0.375535	0.214383	0.310546	0.0580411	0.378975	0.336009	0.135749	-0.53072	-0.308845	0.27392	0.256885	0.205011	0.410047	0.126916	0.37481	0.331655	0.307717	-0.367175	0.0578007	0.366583	0.25449	0.162736	0.240052	0.358702	0.13353	0.338429	-0.479751	0.394097	-0.101737	0.420773	0.0335732	0.0301117	-0.594228
Analyte84	2-Butanol, (R)-	0.0551553	0.186821	-0.0108648	0.658657	0.706749	0.324632	0.432304	0.288144	0.11177	0.484905	0.112858	0.204732	0.0539255	0.0957105	0.100561	-0.0209402	-3.3503e-05	-0.00966361	0.0688946	0.231729	0.167768	0.552728	-0.128453	-0.071038	0.658194	0.629008	0.401313	0.698632	0.170667	0.68028	-0.0166503	0.15448	-0.148871	0.185051	0.20022	0.213615	0.260362	0.613676	0.712639	0.23594	0.255911	-0.247012	0.0867581	-0.00328117	0.673993	0.0829509	0.141315	-0.344938
Analyte56	1,3-Cyclopentadiene, 5,5-dimethyl-1-ethyl-	-0.0521637	-0.0589304	0.154448	0.77561	0.808082	0.521888	0.582406	0.484981	0.362341	0.61653	0.34033	0.289821	-0.0621102	0.322291	0.27912	0.130155	0.199513	0.128774	0.243488	0.351531	0.116795	0.755945	-0.36449	-0.126086	0.838206	0.818513	0.587405	0.785756	0.345689	0.84682	0.135941	0.289677	-0.129778	0.380647	0.259621	0.304714	0.431939	0.787272	0.86255	0.103906	0.480026	-0.241141	0.19834	0.0142898	0.777016	0.25469	0.0368655	-0.382342
Analyte239	2-Octanone	-0.212163	-0.145986	0.357794	0.847659	0.909716	0.497675	0.727769	0.586336	0.423701	0.773252	0.387285	0.00474044	-0.223367	0.348454	0.415322	0.37668	0.35499	0.338371	0.303523	0.567801	0.35828	0.745503	-0.367492	-0.27379	0.829427	0.832064	0.690805	0.913489	0.448652	0.84284	0.35365	0.449476	-0.332085	0.345177	0.439758	0.53025	0.558646	0.821203	0.893003	-0.0650264	0.566762	-0.392023	0.398586	-0.226166	0.884904	0.300601	-0.141797	-0.599989
Analyte102	Butanal, 2-ethyl-3-methyl-	-0.274274	-0.217829	0.428789	0.842016	0.899905	0.469733	0.763724	0.61966	0.466772	0.810924	0.408094	-0.0471528	-0.265876	0.353592	0.455488	0.471846	0.430707	0.404893	0.319162	0.623972	0.363225	0.748565	-0.389718	-0.258173	0.804619	0.830926	0.725649	0.916444	0.475422	0.820207	0.441089	0.488396	-0.309688	0.326608	0.437549	0.62911	0.587546	0.81285	0.88016	-0.121719	0.60418	-0.357178	0.458111	-0.242972	0.897414	0.310316	-0.200135	-0.635193
Analyte688	Hexanoic acid, 2-ethyl-	-0.537807	-0.439247	0.595577	0.687736	0.75997	0.557877	0.717619	0.764189	0.566669	0.751944	0.580041	-0.121118	-0.499291	0.490047	0.601195	0.647147	0.61466	0.614971	0.487535	0.757353	0.545254	0.704334	-0.684349	-0.478291	0.688642	0.771624	0.661242	0.852621	0.596562	0.78726	0.629938	0.66719	-0.512432	0.457076	0.595165	0.776151	0.654503	0.736709	0.807636	-0.281382	0.707346	-0.585925	0.656398	-0.434776	0.893341	0.469212	-0.412387	-0.846384
Analyte693	Phenol	-0.230851	-0.192166	0.227434	0.875226	0.850567	0.657499	0.669011	0.37428	0.459474	0.651653	0.425927	-0.104463	-0.235005	0.343634	0.411201	0.131722	0.231466	0.188002	0.363348	0.424508	0.162783	0.870853	-0.278527	-0.257456	0.803112	0.855107	0.553707	0.809496	0.461024	0.80631	0.105651	0.324382	-0.265492	0.456759	0.313317	0.419151	0.575348	0.8607	0.851222	-0.142342	0.430392	-0.314698	0.14187	-0.228876	0.79704	0.374817	-0.19165	-0.372794
Analyte527	Butanoic acid, 3-methyl-	-0.287313	-0.224008	0.38143	0.929085	0.948743	0.609547	0.789443	0.553915	0.508969	0.809659	0.458679	-0.15058	-0.2994	0.407049	0.486205	0.346529	0.379362	0.349263	0.399009	0.580268	0.367216	0.83791	-0.338687	-0.326881	0.869951	0.889275	0.716165	0.930849	0.531481	0.870152	0.329218	0.474085	-0.37235	0.445784	0.465465	0.546673	0.641721	0.890063	0.922975	-0.182928	0.57583	-0.408641	0.369168	-0.316522	0.90031	0.401851	-0.243115	-0.560224
Analyte93	unknown	0.0257527	-0.016555	0.335899	0.242545	0.358038	-0.125873	0.338157	0.286807	0.0910282	0.395203	0.0122236	-0.139232	-0.0565645	0.0616596	0.161916	0.471774	0.235099	0.301232	-0.0439446	0.354676	0.268625	0.00347821	0.0371121	-0.0933115	0.200147	0.12689	0.383903	0.336312	0.0989223	0.117746	0.396254	0.21391	-0.176562	-0.169468	0.258341	0.239801	0.19023	0.167571	0.194361	-0.101951	0.250821	-0.0918006	0.338763	-0.138635	0.230609	-0.0725681	-0.0447012	-0.288618
Analyte1	Carbon dioxide	-0.341791	-0.342299	0.520959	0.89083	0.954987	0.665547	0.805439	0.637568	0.575307	0.80541	0.559483	-0.169149	-0.404713	0.499495	0.596762	0.499378	0.46588	0.485937	0.444718	0.693166	0.409704	0.828839	-0.474007	-0.481807	0.852228	0.877274	0.718068	0.935484	0.58766	0.850471	0.431451	0.548252	-0.515239	0.457623	0.574645	0.57095	0.720934	0.905159	0.904722	-0.295972	0.643236	-0.53484	0.44177	-0.412005	0.88889	0.433365	-0.325034	-0.642732
Analyte187	1-Butanol, 2-methyl-	-0.397202	-0.374655	0.589891	0.880945	0.941873	0.557357	0.857454	0.718928	0.597669	0.890554	0.536069	-0.189706	-0.412443	0.482897	0.599626	0.625386	0.573062	0.558308	0.441875	0.749493	0.471542	0.786111	-0.476602	-0.398072	0.836659	0.866466	0.811506	0.954545	0.600912	0.841692	0.584365	0.613517	-0.44056	0.414822	0.568247	0.708323	0.712557	0.863525	0.902171	-0.297957	0.714164	-0.456751	0.580128	-0.389084	0.925072	0.426688	-0.352077	-0.715882
Analyte724	unknown	-0.457693	-0.447355	0.460159	0.903402	0.884936	0.864988	0.787694	0.665438	0.697818	0.772517	0.696452	-0.154647	-0.478571	0.656789	0.634268	0.343809	0.505187	0.438706	0.648332	0.598315	0.433692	0.929382	-0.586447	-0.516362	0.926402	0.94818	0.728328	0.871803	0.705759	0.954177	0.377056	0.603131	-0.498013	0.747379	0.586	0.499545	0.749868	0.938324	0.945648	-0.344719	0.704548	-0.561437	0.44173	-0.425291	0.878751	0.660494	-0.403505	-0.575376
Analyte698	Pentanoic acid, 2-methyl-	-0.262721	-0.262703	0.471181	0.827913	0.874725	0.389322	0.778771	0.531579	0.471636	0.807777	0.366201	-0.166285	-0.260455	0.286305	0.464752	0.531721	0.435698	0.417721	0.258352	0.636562	0.251965	0.725976	-0.27423	-0.188682	0.721963	0.777472	0.711433	0.866499	0.443932	0.699099	0.450257	0.432206	-0.229217	0.210227	0.35628	0.674253	0.5968	0.779703	0.796544	-0.204453	0.549726	-0.222696	0.399605	-0.233249	0.827787	0.239739	-0.236194	-0.547326
Analyte137	2,3-Hexanedione	-0.365334	-0.313513	0.553584	0.864346	0.918546	0.483118	0.83731	0.646721	0.538576	0.875253	0.461051	-0.265079	-0.377726	0.4125	0.552252	0.59253	0.526347	0.520171	0.391621	0.714535	0.478388	0.725422	-0.359175	-0.357514	0.783808	0.808093	0.78299	0.92492	0.556211	0.776031	0.55165	0.571063	-0.420775	0.347651	0.538704	0.690024	0.671613	0.812454	0.84928	-0.288265	0.648687	-0.415195	0.547015	-0.397021	0.882913	0.377472	-0.336643	-0.675669
Analyte33	Ethyl Acetate	-0.338875	-0.345911	0.438906	0.937093	0.907065	0.733067	0.829028	0.614574	0.653928	0.838303	0.58375	-0.263661	-0.390946	0.618314	0.568962	0.329334	0.476948	0.39248	0.591836	0.539448	0.481682	0.813321	-0.342194	-0.425009	0.936898	0.878614	0.824729	0.846696	0.667794	0.888147	0.390139	0.568147	-0.437077	0.672755	0.578228	0.395747	0.705795	0.883735	0.896819	-0.347433	0.680691	-0.439819	0.451593	-0.406239	0.795927	0.609724	-0.351201	-0.459133
Analyte143	Cyclohexanol, 4-chloro-, trans-	-0.266896	-0.246687	0.28968	0.900284	0.830558	0.528844	0.75223	0.35941	0.508742	0.751979	0.375894	-0.266795	-0.230128	0.3063	0.41349	0.225461	0.324472	0.223831	0.358415	0.438292	0.152416	0.83173	-0.126373	-0.107878	0.768554	0.822962	0.668302	0.780933	0.477	0.729129	0.221844	0.339967	-0.113053	0.39547	0.244091	0.52764	0.580771	0.812734	0.79986	-0.22605	0.457001	-0.108194	0.209122	-0.206257	0.76314	0.369008	-0.252478	-0.307951
Analyte179	Hexane, 3,3,4,4-tetrafluoro-	-0.601237	-0.593386	0.729524	0.904912	0.942811	0.791967	0.924479	0.894832	0.799414	0.940391	0.776325	-0.261808	-0.624304	0.744961	0.779444	0.705809	0.754171	0.713512	0.707597	0.841459	0.6551	0.87131	-0.717958	-0.623672	0.928189	0.948611	0.898499	0.970861	0.81011	0.960333	0.721347	0.810418	-0.631417	0.708866	0.765612	0.733032	0.856694	0.935439	0.96836	-0.481545	0.894769	-0.664097	0.750324	-0.564522	0.968274	0.699331	-0.545092	-0.824849
Analyte604	2-Tridecanone	-0.451665	-0.439009	0.673045	0.768907	0.840217	0.445042	0.826101	0.709288	0.587496	0.8589	0.511869	-0.290414	-0.45884	0.446498	0.617129	0.750247	0.636677	0.64126	0.414508	0.793754	0.491385	0.670156	-0.460216	-0.395836	0.69551	0.747685	0.77647	0.870323	0.582225	0.69957	0.686553	0.631142	-0.440752	0.319774	0.563842	0.781101	0.694579	0.749434	0.773576	-0.37883	0.699116	-0.422911	0.641674	-0.43294	0.841949	0.387516	-0.421239	-0.736827
Analyte77	Aziridine, 1-ethenyl-	-0.380535	-0.343358	0.533399	0.94332	0.957238	0.582436	0.880065	0.609335	0.599194	0.899854	0.506968	-0.350242	-0.402296	0.467132	0.583708	0.515789	0.515602	0.485913	0.464513	0.682405	0.466674	0.802184	-0.310596	-0.377845	0.846899	0.862692	0.813558	0.932579	0.612679	0.816609	0.493221	0.568597	-0.427224	0.447494	0.545211	0.64081	0.721696	0.875557	0.885383	-0.351873	0.650498	-0.406599	0.495343	-0.433498	0.882197	0.459893	-0.37857	-0.598182
Analyte244	Trisiloxane, 1,1,1,5,5,5-hexamethyl-3,3-bis[(trimethylsilyl)oxy]-	-0.575999	-0.554749	0.487026	0.830709	0.779935	0.822761	0.751811	0.585902	0.713046	0.713739	0.695595	-0.248988	-0.532549	0.573773	0.653625	0.387871	0.53837	0.464623	0.63218	0.619352	0.31512	0.951374	-0.601129	-0.448027	0.78251	0.905159	0.630266	0.799006	0.690344	0.844045	0.387175	0.571645	-0.403578	0.680929	0.470067	0.664838	0.748618	0.882267	0.855643	-0.415378	0.643042	-0.460044	0.397028	-0.425094	0.852301	0.635423	-0.496898	-0.565947
Analyte233	2-Octen-4-one, 2-methoxy-	-0.351695	-0.360825	0.454988	0.984785	0.953189	0.680776	0.871949	0.573484	0.6486	0.875882	0.546539	-0.276691	-0.368068	0.516762	0.56921	0.383038	0.477215	0.394657	0.514237	0.589146	0.355904	0.891508	-0.313194	-0.324509	0.917183	0.925498	0.819795	0.902264	0.632909	0.87489	0.390892	0.523831	-0.332878	0.557487	0.475996	0.548808	0.723185	0.926924	0.923589	-0.33464	0.649332	-0.330333	0.401561	-0.35141	0.864082	0.522098	-0.349268	-0.472331
Analyte379	1H-Pyrrole, 2,5-dihydro-	-0.351702	-0.360837	0.454992	0.984784	0.953181	0.680779	0.871951	0.573474	0.648609	0.87588	0.546543	-0.276717	-0.368075	0.516766	0.569216	0.383036	0.477219	0.394657	0.514246	0.589142	0.3559	0.891507	-0.313181	-0.324508	0.917176	0.925492	0.819795	0.902252	0.632915	0.874878	0.390891	0.52383	-0.332874	0.557493	0.475993	0.548805	0.723189	0.92692	0.923578	-0.33466	0.649329	-0.330322	0.401557	-0.351418	0.864069	0.522108	-0.349282	-0.472315
Analyte375	.alfa.-Copaene	-0.378832	-0.380478	0.502531	0.988221	0.97236	0.670265	0.895406	0.613482	0.658734	0.904137	0.559235	-0.292153	-0.395596	0.523414	0.595998	0.449792	0.515032	0.445467	0.517117	0.641638	0.396221	0.888009	-0.344737	-0.352533	0.916537	0.93077	0.840245	0.932163	0.647356	0.880512	0.447144	0.559358	-0.369294	0.541306	0.511272	0.601402	0.744382	0.933334	0.934743	-0.351931	0.677754	-0.364409	0.452294	-0.381986	0.893166	0.520129	-0.372268	-0.533054
Analyte566	Naphthalene, 1,2,4a,5,8,8a-hexahydro-4,7-dimethyl-1-(1-methylethyl)-, [1S-(1??,4a??,8a??)]-	-0.356937	-0.36436	0.453928	0.983941	0.94877	0.692865	0.871246	0.579779	0.655709	0.875585	0.555623	-0.281646	-0.375006	0.533479	0.572518	0.374863	0.481511	0.395109	0.531322	0.583217	0.373441	0.888038	-0.317137	-0.336133	0.923472	0.924667	0.824926	0.896885	0.643248	0.880739	0.392335	0.532885	-0.343833	0.580234	0.488873	0.534212	0.72496	0.925185	0.923787	-0.341092	0.656652	-0.341983	0.409847	-0.360816	0.858788	0.541088	-0.355449	-0.469961
Analyte601	Oxime-, methoxy-phenyl-_	-0.815449	-0.724829	0.844539	0.637185	0.707475	0.78155	0.768467	0.900278	0.769067	0.760814	0.84458	-0.446799	-0.83569	0.773723	0.860168	0.827822	0.830265	0.880199	0.785589	0.922016	0.856143	0.676571	-0.881783	-0.880341	0.653738	0.729449	0.683813	0.805576	0.838442	0.763521	0.826032	0.90857	-0.904576	0.716201	0.91477	0.795745	0.845948	0.732363	0.745538	-0.645004	0.850203	-0.930148	0.866158	-0.822124	0.838543	0.763722	-0.744524	-0.990415
Analyte316	benzoic acid, 4-(dimethoxymethyl)-, methyl ester	-0.486816	-0.462958	0.684079	0.864195	0.90581	0.528306	0.89606	0.695079	0.644936	0.918326	0.553692	-0.423138	-0.504106	0.497819	0.663832	0.716977	0.647815	0.64237	0.489425	0.801816	0.543505	0.734799	-0.40417	-0.4436	0.7614	0.802923	0.829896	0.911995	0.650858	0.745093	0.669407	0.659758	-0.492958	0.404624	0.612027	0.770794	0.760364	0.816477	0.821136	-0.456876	0.715679	-0.452562	0.635128	-0.515064	0.869165	0.469742	-0.483917	-0.712198
Analyte818	Succinic acid, 3-chlorophenyl 3-phenylprop-2-en-1-yl ester	-0.536466	-0.4847	0.639556	0.911453	0.916936	0.600804	0.898535	0.602196	0.65755	0.894026	0.568638	-0.507957	-0.529244	0.46165	0.676443	0.633169	0.600974	0.5944	0.507903	0.782557	0.468991	0.833261	-0.374317	-0.438929	0.751462	0.847147	0.766011	0.919988	0.66236	0.749894	0.569877	0.61638	-0.478432	0.431063	0.556423	0.812522	0.7898	0.86521	0.836867	-0.490017	0.650848	-0.438448	0.528907	-0.544134	0.895252	0.491605	-0.528903	-0.672339
Analyte374	unknown	0.0412152	-0.238998	0.162796	0.350253	0.273389	0.306253	0.325493	0.158871	0.38529	0.293618	0.26217	-0.077686	-0.0658186	0.378706	0.219686	0.0535081	0.189875	0.0646089	0.270266	0.0382868	-0.0632491	0.279339	0.0324806	-0.0306947	0.409427	0.287496	0.427395	0.123397	0.275544	0.243917	0.0966583	0.119829	0.0610697	0.338642	0.101494	-0.156201	0.273605	0.31439	0.234845	-0.264096	0.28819	0.139302	0.0468125	0.0120515	0.038927	0.2871	-0.0988514	0.234773
Analyte678	Ethanone, 1-(1H-pyrrol-2-yl)-	-0.561264	-0.57489	0.644807	0.994284	0.963529	0.822498	0.952342	0.717062	0.810981	0.938642	0.734213	-0.428413	-0.584389	0.692512	0.753525	0.55713	0.664071	0.594441	0.702053	0.7446	0.524665	0.941511	-0.501303	-0.534052	0.935214	0.966507	0.88347	0.935366	0.802377	0.916619	0.569117	0.704214	-0.528363	0.714274	0.655195	0.670156	0.869877	0.972916	0.948313	-0.542453	0.790741	-0.514187	0.574603	-0.554694	0.912291	0.704025	-0.560832	-0.622699
Analyte269	5-Hepten-2-one, 6-methyl-	-0.12077	-0.250196	0.264054	0.563595	0.494538	0.156387	0.535223	0.142554	0.365255	0.523435	0.163316	-0.243671	-0.0828959	0.0887642	0.25945	0.285337	0.263823	0.161634	0.10729	0.294828	-0.162503	0.514765	0.0840521	0.168448	0.397999	0.474505	0.485029	0.425204	0.243232	0.299524	0.214746	0.125006	0.207031	0.0448022	-0.0477814	0.448629	0.368898	0.473779	0.405628	-0.228737	0.263012	0.285032	0.0738909	0.0136458	0.393389	0.0974104	-0.169384	-0.0289503
Analyte589	2H-Pyran-2-one, tetrahydro-6-methyl-	-0.469043	-0.489401	0.745287	0.598638	0.671151	0.326299	0.752878	0.672223	0.569942	0.782935	0.481721	-0.462918	-0.511063	0.465883	0.622289	0.830407	0.685194	0.710019	0.425012	0.77293	0.586202	0.44114	-0.368616	-0.447472	0.522849	0.534655	0.736605	0.689235	0.571668	0.490179	0.777287	0.650483	-0.498088	0.272039	0.614907	0.695788	0.649888	0.558383	0.557692	-0.514025	0.669362	-0.415083	0.711192	-0.528132	0.631813	0.39322	-0.502853	-0.672334
Analyte247	Octane, 2,3,6,7-tetramethyl-	-0.572943	-0.587063	0.745679	0.937489	0.953434	0.682597	0.967422	0.770596	0.779305	0.972752	0.689128	-0.446633	-0.594418	0.635464	0.764624	0.737056	0.732332	0.696933	0.625879	0.843117	0.565246	0.850807	-0.510376	-0.520677	0.858391	0.902658	0.904206	0.950059	0.767608	0.841454	0.708942	0.738296	-0.537689	0.566645	0.673953	0.788685	0.860366	0.912016	0.899306	-0.552574	0.813575	-0.50337	0.67686	-0.566443	0.917887	0.611059	-0.571838	-0.724188
Analyte345	Sulfurous acid, hexadecyl 2-pentyl ester	-0.459246	-0.509698	0.597518	0.981781	0.950884	0.745918	0.929321	0.648141	0.760145	0.917468	0.65727	-0.40966	-0.500772	0.634056	0.692077	0.51659	0.602336	0.530106	0.623223	0.68412	0.445745	0.891752	-0.38537	-0.450722	0.913335	0.921377	0.875205	0.894648	0.736716	0.858497	0.516949	0.62729	-0.44591	0.632673	0.586246	0.594217	0.819758	0.938116	0.903653	-0.504568	0.735301	-0.410223	0.505147	-0.48137	0.846626	0.625201	-0.489694	-0.520777
Analyte268	2-Acetyl-1-pyrroline	-0.583731	-0.597892	0.6635	0.991194	0.961387	0.836648	0.956097	0.725485	0.82452	0.938593	0.752382	-0.445413	-0.607572	0.705181	0.772397	0.574444	0.679327	0.614237	0.71717	0.761088	0.534901	0.947125	-0.52149	-0.556936	0.929949	0.967836	0.88062	0.936068	0.816239	0.915222	0.582483	0.718166	-0.549371	0.724483	0.669655	0.685043	0.884283	0.97604	0.94651	-0.56477	0.79876	-0.533813	0.585304	-0.57652	0.915199	0.717857	-0.583585	-0.637645
Analyte809	Benzofuran, 2,3-dihydro-	-0.618716	-0.596354	0.718304	0.934851	0.911938	0.764456	0.961177	0.804075	0.823823	0.974388	0.742253	-0.513615	-0.642292	0.752014	0.774903	0.649602	0.7574	0.684076	0.761509	0.780059	0.720894	0.81424	-0.507982	-0.594774	0.902409	0.888863	0.944948	0.90354	0.845803	0.883307	0.711254	0.806046	-0.613381	0.748195	0.768265	0.675426	0.862227	0.886651	0.895938	-0.597013	0.858536	-0.583211	0.741544	-0.645486	0.874786	0.764737	-0.621638	-0.69813
Analyte351	Ammonium acetate	-0.612115	-0.608506	0.815935	0.792909	0.833174	0.550769	0.908256	0.776628	0.733415	0.924499	0.647057	-0.537783	-0.635757	0.604816	0.761256	0.85083	0.783105	0.779664	0.597379	0.875237	0.66085	0.673706	-0.493284	-0.554097	0.70583	0.746033	0.858408	0.853918	0.73826	0.693231	0.817513	0.770476	-0.591256	0.476029	0.714988	0.81604	0.814397	0.760958	0.75314	-0.608384	0.796186	-0.527812	0.770989	-0.635027	0.816992	0.572835	-0.623436	-0.772127
Analyte792	Phenol, 3-amino-	-0.673201	-0.688993	0.736593	0.964781	0.930451	0.889504	0.969265	0.791024	0.891448	0.947768	0.831819	-0.505708	-0.699852	0.795793	0.840922	0.635995	0.763249	0.695308	0.811515	0.804555	0.62864	0.933552	-0.601978	-0.648203	0.923825	0.957584	0.904377	0.916175	0.889408	0.918683	0.664323	0.801125	-0.632534	0.81161	0.753362	0.704164	0.928623	0.96361	0.931714	-0.654172	0.862247	-0.613109	0.674228	-0.662633	0.903676	0.812344	-0.673998	-0.68774
Analyte215	unknown	-0.58079	-0.61741	0.572405	0.843425	0.788112	0.755951	0.797004	0.468766	0.726792	0.726731	0.662209	-0.489925	-0.569196	0.50536	0.703576	0.482378	0.544855	0.512014	0.575775	0.673996	0.232583	0.930438	-0.439175	-0.441785	0.685242	0.842644	0.611385	0.766617	0.677298	0.691716	0.400636	0.522416	-0.399305	0.542003	0.430906	0.722371	0.80197	0.866481	0.758783	-0.573656	0.570165	-0.368981	0.327898	-0.501291	0.777156	0.564776	-0.584859	-0.484478
		0	0	0	8	9	0	5	0	0	2	0	0	0	0	0	0	0	0	0	0	0	1	0	0	0	3	0	3	0	2	0	0	0	0	0	0	0	3	1	0	0	0	0	0	1	0	0	0
		5	4	0	0	0	0	0	0	0	0	0	0	6	0	0	0	0	0	0	0	0	0	5	3	0	0	0	0	0	0	0	0	4	0	0	0	0	0	0	3	0	3	0	4	0	0	4	17
[truncated: 386 more columns]

## Sheet: Sheet2
ID	大于0.95	小于-0.6	annotation
LOC_Os05g41010	0	23	P4H4
LOC_Os02g05440	0	17	BIN4
LOC_Os03g20570	0	16	TAD2
LOC_Os03g03450	0	13	PAT1
LOC_Os03g40780	0	13	--
LOC_Os04g32340	0	13	Os04g0394300
LOC_Os03g15110	0	12	SORBIDRAFT_0019s002010
LOC_Os11g09990	0	12	--
LOC_Os04g47670	0	11	--
LOC_Os03g37950	0	10	RPN6
LOC_Os05g25950	0	10	CYCP4-1
LOC_Os08g31228	0	10	rpmA
LOC_Os03g10510	0	9	VDAC5
LOC_Os04g46190	0	9	UCH3
LOC_Os07g45195	0	8	--
LOC_Os12g01350	0	8	--
LOC_Os12g41700	0	8	LOL2
LOC_Os04g33590	0	7	--
LOC_Os08g08650	0	7	--
LOC_Os01g31750	0	6	--
MSTRG.6962	0	6	--
MSTRG.9420	0	6	--
ChrUn.fgenesh.gene.83	0	5	At1g54610
LOC_Os01g48120	0	5	--
LOC_Os03g28175	0	5	--
LOC_Os03g32526	0	5	MAA3
LOC_Os08g35305	0	5	--
LOC_Os09g14480	0	5	--
LOC_Os09g25100	0	5	CIPK6
LOC_Os09g39980	0	5	--
LOC_Os11g09940	0	5	--
LOC_Os12g26020	0	5	--
MSTRG.19637	0	5	--
MSTRG.20055	0	5	--
ChrUn.fgenesh.gene.85	0	4	Os01g0367900
LOC_Os01g55090	0	4	--
LOC_Os01g73080	0	4	--
LOC_Os02g02240	0	4	--
LOC_Os03g51090	0	4	--
LOC_Os04g13260	0	4	--
LOC_Os04g34670	0	4	MAA3
LOC_Os05g25080	0	4	--
LOC_Os05g38720	0	4	Gpr107
LOC_Os05g51110	0	4	SNL6
LOC_Os06g20500	0	4	MAA3
LOC_Os06g47360	0	4	--
LOC_Os10g40200	0	4	BCAT2
LOC_Os11g09850	0	4	AGP-L
LOC_Os11g40130	0	4	--
MSTRG.21597	0	4	--
MSTRG.4105	0	4	timm13-b
LOC_Os01g49110	0	3	--
LOC_Os01g66930	0	3	--
LOC_Os01g72630	0	3	--
LOC_Os02g55770	0	3	--
LOC_Os05g46845	0	3	DDB_G0278111
LOC_Os08g25430	0	3	CRK10
LOC_Os09g19150	0	3	--
MSTRG.18791	0	3	--
LOC_Os02g20310	0	2	--
LOC_Os02g53835	0	2	--
LOC_Os05g08090	0	2	--
LOC_Os09g20040	0	2	RGA2
LOC_Os10g42970	0	2	--
LOC_Os11g04320	0	2	At3g50520
LOC_Os11g47370	0	2	--
LOC_Os12g04120	0	2	At3g50520
MSTRG.18063	0	2	--
LOC_Os04g22870	0	1	EMB1687
LOC_Os04g24410	0	1	--
LOC_Os05g47520	0	1	--
LOC_Os06g21550	0	1	Os06g0320000
LOC_Os07g06500	0	1	At3g58940
LOC_Os09g01680	0	1	RAD51D
LOC_Os10g19970	0	1	--
LOC_Os11g02660	0	1	--
LOC_Os11g36430	0	1	RHF2A
LOC_Os12g20310	0	1	MEAF6
LOC_Os12g34920	0	1	--
LOC_Os12g39970	0	1	--
MSTRG.18741	0	1	--
MSTRG.29682	0	1	--
MSTRG.6363	0	1	--
LOC_Os03g37570	10	0	--
LOC_Os07g37410	10	0	PUB23
LOC_Os08g10500	10	0	--
LOC_Os01g08410	9	0	--
LOC_Os02g21260	9	0	FBW2
LOC_Os04g47300	9	0	CPK12
LOC_Os06g15910	9	0	HAK24
LOC_Os06g49190	9	0	--
LOC_Os10g37899	9	0	ecdK
LOC_Os10g38630	9	0	GSTU6
LOC_Os12g34510	9	0	Os12g0530000
LOC_Os01g07950	8	0	GRXS1
LOC_Os02g15610	8	0	RPS15AE
LOC_Os03g26229	8	0	RPS9B
LOC_Os04g28250	8	0	Os04g0350100
LOC_Os12g08210	8	0	--
LOC_Os04g45220	7	0	--
LOC_Os05g30800	7	0	RPN11
MSTRG.13163	7	0	--
LOC_Os03g51510	6	0	RPL6
LOC_Os06g10880	6	0	BZIP46
LOC_Os07g43510	6	0	RPS9C
LOC_Os09g01000	6	0	--
LOC_Os12g42730	6	0	CSN6B
LOC_Os01g09420	5	0	--
LOC_Os02g35039	5	0	COQ11
LOC_Os02g37109	5	0	--
LOC_Os03g16874	5	0	--
LOC_Os03g18880	5	0	--
LOC_Os03g21460	5	0	GLX2-2
LOC_Os04g24804	5	0	--
LOC_Os05g40820	5	0	RPL24
LOC_Os06g11620	5	0	PABN3
LOC_Os08g43040	5	0	PHT1
LOC_Os11g04520	5	0	TAP46
LOC_Os11g34760	5	0	tamm41
LOC_Os11g44800	5	0	--
LOC_Os02g34730	4	0	--
LOC_Os02g45120	4	0	--
LOC_Os03g19010	4	0	PEX11-3
LOC_Os03g30240	4	0	UGT1
LOC_Os03g42464	4	0	--
LOC_Os04g30890	4	0	MAMYB
LOC_Os05g06399	4	0	--
LOC_Os05g11840	4	0	--
LOC_Os05g40890	4	0	--
LOC_Os06g02420	4	0	--
LOC_Os06g04820	4	0	LCMT1
LOC_Os06g05090	4	0	PRMT10
LOC_Os08g27070	4	0	wos2
LOC_Os08g42760	4	0	At5g51130
LOC_Os09g23894	4	0	--
LOC_Os10g32520	4	0	--
LOC_Os12g23780	4	0	--
LOC_Os01g51390	3	0	At3g02090
LOC_Os01g52490	3	0	RPS24A
LOC_Os01g66500	3	0	At1g74260
LOC_Os02g39030	3	0	I-2
LOC_Os03g20140	3	0	--
LOC_Os03g21660	3	0	FRS1
LOC_Os03g49485	3	0	--
LOC_Os04g11980	3	0	--
LOC_Os04g12980	3	0	UGT79
LOC_Os05g46770	3	0	--
LOC_Os06g04330	3	0	--
LOC_Os06g05440	3	0	--
LOC_Os06g49490	3	0	--
LOC_Os07g05260	3	0	--
LOC_Os07g29794	3	0	--
LOC_Os11g02000	3	0	--
LOC_Os11g07600	3	0	ABCG25
LOC_Os11g14140	3	0	At2g44130
LOC_Os01g19630	2	0	--
LOC_Os01g53600	2	0	FTB
LOC_Os03g21740	2	0	TWN2
LOC_Os03g38000	2	0	RPS3B
LOC_Os04g48060	2	0	RFC4
LOC_Os05g05280	2	0	SIS3
LOC_Os05g07700	2	0	SG12
LOC_Os05g34130	2	0	--
LOC_Os05g45040	2	0	At5g52880
LOC_Os06g04350	2	0	--
LOC_Os06g04480	2	0	--
LOC_Os06g29630	2	0	--
LOC_Os07g15440	2	0	ALATS
LOC_Os07g33954	2	0	GPT2
LOC_Os08g03520	2	0	GRP-2
LOC_Os08g36790	2	0	TRAB1
LOC_Os10g31330	2	0	GRP0.9
LOC_Os11g22449	2	0	--
MSTRG.31874	2	0	--
LOC_Os01g43020	1	0	ctps
LOC_Os01g66520	1	0	rio2
LOC_Os01g74540	1	0	GATA16
LOC_Os02g21650	1	0	--
LOC_Os03g01910	1	0	At1g73230
LOC_Os03g55270	1	0	TIP41L
LOC_Os03g57145	1	0	--
LOC_Os03g62280	1	0	--
LOC_Os04g31210	1	0	BASS1
LOC_Os04g42444	1	0	--
LOC_Os05g06500	1	0	PHOS34
LOC_Os05g33260	1	0	HISN3
LOC_Os05g35190	1	0	TBL7
LOC_Os05g35444	1	0	--
LOC_Os05g41930	1	0	--
LOC_Os05g42230	1	0	PHOS34
LOC_Os05g43850	1	0	TULP9
LOC_Os06g05355	1	0	--
LOC_Os06g06330	1	0	DDB_G0278459
LOC_Os06g06440	1	0	ABCC10
LOC_Os06g08564	1	0	OSR8
LOC_Os06g47320	1	0	CCT7
LOC_Os06g48700	1	0	--
LOC_Os07g07030	1	0	--
LOC_Os07g09950	1	0	--
LOC_Os07g34740	1	0	esf1
LOC_Os08g09520	1	0	--
LOC_Os09g02814	1	0	--
LOC_Os09g25934	1	0	--
LOC_Os09g33876	1	0	ARI8
LOC_Os09g39350	1	0	--
LOC_Os11g11020	1	0	MORF9
LOC_Os11g11370	1	0	--
LOC_Os11g31450	1	0	--
LOC_Os12g04740	1	0	--
LOC_Os12g04880	1	0	pol
MSTRG.11684	1	0	--
MSTRG.20900	1	0	SUVR4
MSTRG.21658	1	0	--
MSTRG.27312	1	0	--
MSTRG.4765	1	0	--
LOC_Os01g01570	0	0	--
LOC_Os01g08930	0	0	Os01g0184500
LOC_Os01g09890	0	0	tma22
LOC_Os01g11370	0	0	At4g18465
LOC_Os01g23630	0	0	TAF13
LOC_Os01g27890	0	0	CYP71D55
LOC_Os01g34614	0	0	NRPB12
LOC_Os01g35830	0	0	--
LOC_Os01g35930	0	0	--
LOC_Os01g38244	0	0	--
LOC_Os01g38490	0	0	--
LOC_Os01g39680	0	0	--
LOC_Os01g39780	0	0	--
LOC_Os01g42870	0	0	AT10
LOC_Os01g49340	0	0	--
LOC_Os01g52370	0	0	--
LOC_Os01g52810	0	0	At3g63340
LOC_Os01g53830	0	0	--
LOC_Os01g54730	0	0	--
LOC_Os01g56480	0	0	--
LOC_Os01g57740	0	0	--
LOC_Os01g58890	0	0	Os01g0803200
LOC_Os01g61300	0	0	--
LOC_Os01g72480	0	0	--
LOC_Os01g72670	0	0	--
LOC_Os02g01870	0	0	--
LOC_Os02g06010	0	0	GONST3
LOC_Os02g06770	0	0	--
LOC_Os02g09220	0	0	CYP71D55
LOC_Os02g12360	0	0	Ylpm1
LOC_Os02g12570	0	0	CLPS3
LOC_Os02g16640	0	0	Sb04g009880
LOC_Os02g17190	0	0	MYB3R4
LOC_Os02g18784	0	0	--
LOC_Os02g29480	0	0	--
LOC_Os02g33730	0	0	--
LOC_Os02g37150	0	0	--
LOC_Os02g39580	0	0	--
LOC_Os02g46473	0	0	--
LOC_Os02g47850	0	0	CARA
LOC_Os02g49332	0	0	CSLE2
LOC_Os02g52450	0	0	TTHA1322
LOC_Os02g54770	0	0	RSZP21
LOC_Os02g55370	0	0	RPL39A
LOC_Os02g57330	0	0	mettl21a
LOC_Os03g01420	0	0	--
LOC_Os03g01490	0	0	--
LOC_Os03g04340	0	0	Smt2-1
LOC_Os03g08900	0	0	DTX27
LOC_Os03g15700	0	0	SF3A2
LOC_Os03g19059	0	0	APC11
LOC_Os03g20480	0	0	--
LOC_Os03g23900	0	0	--
LOC_Os03g25110	0	0	--
LOC_Os03g41200	0	0	--
LOC_Os03g42799	0	0	--
LOC_Os03g53210	0	0	--
LOC_Os03g56730	0	0	--
LOC_Os03g57545	0	0	--
LOC_Os03g58690	0	0	--
LOC_Os03g59020	0	0	CCT8
LOC_Os03g59480	0	0	--
LOC_Os03g60850	0	0	NPF5.6
LOC_Os03g62260	0	0	coq6
LOC_Os03g63550	0	0	--
LOC_Os03g63590	0	0	CPSF73-I
LOC_Os04g05750	0	0	--
LOC_Os04g12900	0	0	UGT79
LOC_Os04g21740	0	0	--
LOC_Os04g22270	0	0	--
LOC_Os04g30740	0	0	--
LOC_Os04g31140	0	0	--
LOC_Os04g32350	0	0	--
LOC_Os04g36570	0	0	--
LOC_Os04g41970	0	0	GLU3
LOC_Os04g42110	0	0	CDC48B
LOC_Os04g52361	0	0	RPS11
LOC_Os04g55290	0	0	Os01g0857700
LOC_Os04g58055	0	0	--
LOC_Os04g58970	0	0	C15orf40
LOC_Os05g02970	0	0	kur
LOC_Os05g05390	0	0	--
LOC_Os05g06630	0	0	--
LOC_Os05g06814	0	0	--
LOC_Os05g07260	0	0	--
LOC_Os05g29920	0	0	--
LOC_Os05g30140	0	0	SR30
LOC_Os05g31620	0	0	CML15
LOC_Os05g33240	0	0	NRPB7
LOC_Os05g39120	0	0	--
LOC_Os05g41210	0	0	CAM2
LOC_Os05g43252	0	0	--
LOC_Os05g46890	0	0	--
LOC_Os05g47446	0	0	DDB_G0278111
LOC_Os06g02430	0	0	--
LOC_Os06g03486	0	0	SDH8A
LOC_Os06g03850	0	0	--
LOC_Os06g05670	0	0	--
LOC_Os06g06210	0	0	--
LOC_Os06g06760	0	0	PUB70
LOC_Os06g07969	0	0	--
LOC_Os06g08510	0	0	--
LOC_Os06g14400	0	0	BX6
LOC_Os06g19620	0	0	--
LOC_Os06g19750	0	0	--
LOC_Os06g23790	0	0	--
LOC_Os06g23870	0	0	ACX4
LOC_Os06g24704	0	0	ACX3
LOC_Os06g24711	0	0	--
LOC_Os06g33810	0	0	mlo2
LOC_Os06g37430	0	0	--
LOC_Os06g51524	0	0	--
LOC_Os07g08170	0	0	RIN1
LOC_Os07g10810	0	0	--
LOC_Os07g28260	0	0	--
LOC_Os07g28644	0	0	--
LOC_Os07g31670	0	0	--
LOC_Os07g32450	0	0	FLXL1
LOC_Os07g33680	0	0	SDH3-2
LOC_Os07g34006	0	0	GPT2
LOC_Os07g41730	0	0	WAV2
LOC_Os08g06240	0	0	MAMYB
LOC_Os08g06250	0	0	TOM2A
LOC_Os08g06415	0	0	--
LOC_Os08g09610	0	0	--
LOC_Os08g10740	0	0	--
LOC_Os08g13060	0	0	BPM1
LOC_Os08g13070	0	0	BPM1
LOC_Os08g13469	0	0	--
LOC_Os08g13840	0	0	WRKY11
LOC_Os08g14860	0	0	QCR7-1
LOC_Os08g20680	0	0	--
LOC_Os08g30740	0	0	ABCA2
LOC_Os08g31830	0	0	MPC1
LOC_Os08g32870	0	0	BADH2
LOC_Os08g35930	0	0	--
LOC_Os08g36680	0	0	ACA5
LOC_Os08g39500	0	0	RPL31
LOC_Os08g42290	0	0	--
LOC_Os08g43310	0	0	--
LOC_Os09g02420	0	0	--
LOC_Os09g11160	0	0	--
LOC_Os09g25310	0	0	CG9588
LOC_Os09g25950	0	0	TRMO
LOC_Os09g26550	0	0	degS
LOC_Os09g32520	0	0	RPL32A
LOC_Os09g34010	0	0	infB
LOC_Os09g37910	0	0	HMGB4
LOC_Os09g38740	0	0	--
LOC_Os10g02584	0	0	Os10g0114500
LOC_Os10g03600	0	0	--
LOC_Os10g22039	0	0	TIM22-3
LOC_Os10g22720	0	0	--
LOC_Os10g23100	0	0	RAB11D
LOC_Os10g28410	0	0	ALKBH6
LOC_Os10g31940	0	0	OsI_33887
LOC_Os10g34540	0	0	TTC1
LOC_Os10g41450	0	0	MED31
LOC_Os10g41650	0	0	At5g62510
LOC_Os11g01170	0	0	TON1B
LOC_Os11g02150	0	0	--
LOC_Os11g04390	0	0	LIF2
LOC_Os11g04894	0	0	--
LOC_Os11g04930	0	0	TRO
LOC_Os11g08110	0	0	--
LOC_Os11g09820	0	0	--
LOC_Os11g14120	0	0	--
LOC_Os11g14544	0	0	ACD6
LOC_Os11g19149	0	0	--
LOC_Os11g30500	0	0	HVA22
LOC_Os11g34230	0	0	--
LOC_Os11g34270	0	0	SPO11-4
LOC_Os11g34790	0	0	--
LOC_Os11g34810	0	0	--
LOC_Os11g39254	0	0	--
LOC_Os11g40140	0	0	PAE1
LOC_Os11g40249	0	0	--
LOC_Os12g04790	0	0	--
LOC_Os12g07290	0	0	FUT13
LOC_Os12g10200	0	0	--
LOC_Os12g13910	0	0	--
LOC_Os12g20144	0	0	--
LOC_Os12g28015	0	0	--
LOC_Os12g28270	0	0	dadD
LOC_Os12g32536	0	0	--
LOC_Os12g35590	0	0	--
LOC_Os12g38560	0	0	--
LOC_Os12g41930	0	0	Nolc1
LOC_Os12g42140	0	0	STIPL1
LOC_Os12g42250	0	0	LATE
LOC_Os12g43350	0	0	--
LOC_Os12g43550	0	0	RABF2A
LOC_Os12g43560	0	0	--
LOC_Os12g43600	0	0	RBG7
LOC_Os12g43970	0	0	EPHX2
LOC_Os12g44240	0	0	GLCAT14A
MSTRG.11772	0	0	--
MSTRG.12002	0	0	--
MSTRG.1325	0	0	--
MSTRG.14407	0	0	--
MSTRG.18461	0	0	--
MSTRG.18519	0	0	--
MSTRG.21156	0	0	--
MSTRG.22758	0	0	--
MSTRG.24668	0	0	--
MSTRG.27540	0	0	--
MSTRG.29561	0	0	--
MSTRG.30771	0	0	--
MSTRG.31430	0	0	Os03g0328900
MSTRG.4012	0	0	--
MSTRG.4170	0	0	--
MSTRG.5138	0	0	--
MSTRG.6756	0	0	--
MSTRG.7194	0	0	Os06g0207000
MSTRG.7309	0	0	--
MSTRG.8040	0	0	--
MSTRG.8921	0	0	--
			#N/A
			#N/A
			#N/A
			#N/A
			#N/A
			#N/A
			#N/A
			#N/A
			#N/A
			#N/A
			#N/A
			#N/A
			#N/A
			#N/A
			#N/A
			#N/A
			#N/A
			#N/A
			#N/A
			#N/A
			#N/A
			#N/A
			#N/A
			#N/A
			#N/A
			#N/A
			#N/A
			#N/A
			#N/A
			#N/A
			#N/A
			#N/A
			#N/A
			#N/A
			#N/A
			#N/A
			#N/A
			#N/A
			#N/A
			#N/A
			#N/A
			#N/A
			#N/A
			#N/A
			#N/A
			#N/A
			#N/A
			#N/A
			#N/A
			#N/A
			#N/A
			#N/A
			#N/A
			#N/A
			#N/A
			#N/A
			#N/A
			#N/A
			#N/A
			#N/A
			#N/A
			#N/A
			#N/A
			#N/A
			#N/A
			#N/A
			#N/A
			#N/A
			#N/A
			#N/A
			#N/A
			#N/A
			#N/A
			#N/A
			#N/A
			#N/A
			#N/A
			#N/A
			#N/A
			#N/A
			#N/A
			#N/A
			#N/A
			#N/A
			#N/A
			#N/A
			#N/A
			#N/A
			#N/A
			#N/A
			#N/A
			#N/A
			#N/A
			#N/A
			#N/A
			#N/A
			#N/A
			#N/A
			#N/A
			#N/A
			#N/A
			#N/A
			#N/A
			#N/A
			#N/A
			#N/A
			#N/A
			#N/A
			#N/A
			#N/A
			#N/A
			#N/A
			#N/A
			#N/A
			#N/A
			#N/A
			#N/A
			#N/A
			#N/A
			#N/A
			#N/A
			#N/A
			#N/A
			#N/A
			#N/A
			#N/A
			#N/A
			#N/A
			#N/A
			#N/A
			#N/A
			#N/A
			#N/A
			#N/A
			#N/A
			#N/A
			#N/A
			#N/A
			#N/A
			#N/A
			#N/A
			#N/A
			#N/A
			#N/A
			#N/A
			#N/A
			#N/A
			#N/A
			#N/A
			#N/A
			#N/A
			#N/A
			#N/A
			#N/A
			#N/A
			#N/A
			#N/A
			#N/A
			#N/A
			#N/A
			#N/A
			#N/A
			#N/A
			#N/A
			#N/A
			#N/A
			#N/A
			#N/A
			#N/A
			#N/A
			#N/A
			#N/A
			#N/A
			#N/A
			#N/A
			#N/A
			#N/A
			#N/A
			#N/A
			#N/A
			#N/A
			#N/A
			#N/A
			#N/A
			#N/A
			#N/A
			#N/A
			#N/A
			#N/A
			#N/A
			#N/A
			#N/A
			#N/A
			#N/A
			#N/A
			#N/A
			#N/A
			#N/A
			#N/A
			#N/A
			#N/A
			#N/A
			#N/A
			#N/A
			#N/A
			#N/A
			#N/A
			#N/A
			#N/A
			#N/A
			#N/A
			#N/A
			#N/A
			#N/A
			#N/A
			#N/A
			#N/A
			#N/A
			#N/A
			#N/A
			#N/A
			#N/A
			#N/A
			#N/A
			#N/A
			#N/A
			#N/A
			#N/A
			#N/A
			#N/A
			#N/A
			#N/A
			#N/A
			#N/A
			#N/A
			#N/A
			#N/A
			#N/A
			#N/A
			#N/A
			#N/A
			#N/A
			#N/A
			#N/A
			#N/A
			#N/A
			#N/A
			#N/A
			#N/A
			#N/A
			#N/A
			#N/A
			#N/A
			#N/A
			#N/A
			#N/A
			#N/A
			#N/A
			#N/A
			#N/A
			#N/A
			#N/A
			#N/A
			#N/A
			#N/A
			#N/A
			#N/A
			#N/A
			#N/A
			#N/A
			#N/A
			#N/A
			#N/A
			#N/A
			#N/A
			#N/A
			#N/A
			#N/A
			#N/A
			#N/A
			#N/A
			#N/A
			#N/A
			#N/A
			#N/A
			#N/A
			#N/A
			#N/A
			#N/A
			#N/A
			#N/A
			#N/A
			#N/A
			#N/A
			#N/A
			#N/A
			#N/A
			#N/A
			#N/A
			#N/A
			#N/A
			#N/A
			#N/A
			#N/A
			#N/A
			#N/A
			#N/A
			#N/A
			#N/A
			#N/A
			#N/A
			#N/A
			#N/A
			#N/A
			#N/A
			#N/A
			#N/A
			#N/A
			#N/A
			#N/A
			#N/A
			#N/A
			#N/A
			#N/A
			#N/A
			#N/A
			#N/A
			#N/A
			#N/A
			#N/A
			#N/A
			#N/A
			#N/A
			#N/A
			#N/A
			#N/A
			#N/A
			#N/A
			#N/A
			#N/A
			#N/A
			#N/A
			#N/A
			#N/A
			#N/A
			#N/A
			#N/A
			#N/A
			#N/A
			#N/A
			#N/A
			#N/A
			#N/A
			#N/A
			#N/A
			#N/A
			#N/A
			#N/A
			#N/A
			#N/A
			#N/A
			#N/A
			#N/A
			#N/A
			#N/A
			#N/A
			#N/A
			#N/A
			#N/A
			#N/A
			#N/A
			#N/A
			#N/A
			#N/A
			#N/A
			#N/A
			#N/A
			#N/A
			#N/A
			#N/A
			#N/A
			#N/A
			#N/A
			#N/A
			#N/A
			#N/A
			#N/A
			#N/A
			#N/A
			#N/A
			#N/A
			#N/A
			#N/A
			#N/A
			#N/A
			#N/A
			#N/A
			#N/A
			#N/A
			#N/A
			#N/A
			#N/A
			#N/A
			#N/A
			#N/A
			#N/A
			#N/A
			#N/A
			#N/A
			#N/A
			#N/A
			#N/A
			#N/A
			#N/A
			#N/A
			#N/A
			#N/A
			#N/A
			#N/A
			#N/A
			#N/A
			#N/A
			#N/A
			#N/A
			#N/A
			#N/A
			#N/A
			#N/A
			#N/A
			#N/A
			#N/A
			#N/A
			#N/A
			#N/A
			#N/A
			#N/A
			#N/A
			#N/A
			#N/A
			#N/A
			#N/A
			#N/A
			#N/A
			#N/A
			#N/A
			#N/A
			#N/A
			#N/A
			#N/A
			#N/A
			#N/A
			#N/A
			#N/A
			#N/A
			#N/A
			#N/A
			#N/A
			#N/A
			#N/A
			#N/A
			#N/A
			#N/A
			#N/A
			#N/A
			#N/A
			#N/A
			#N/A
			#N/A
			#N/A
			#N/A
			#N/A
			#N/A
			#N/A
			#N/A
			#N/A
			#N/A
			#N/A
			#N/A
			#N/A
			#N/A
			#N/A
			#N/A
			#N/A
			#N/A
			#N/A
			#N/A
			#N/A
			#N/A
			#N/A
			#N/A
			#N/A
			#N/A
			#N/A
			#N/A
			#N/A
			#N/A
			#N/A
			#N/A
			#N/A
			#N/A
			#N/A
			#N/A
			#N/A
			#N/A
			#N/A
			#N/A
			#N/A
			#N/A
			#N/A
			#N/A
			#N/A
			#N/A
			#N/A
			#N/A
			#N/A
			#N/A
			#N/A
			#N/A
			#N/A
			#N/A
			#N/A
			#N/A
			#N/A
			#N/A
			#N/A
			#N/A
			#N/A
			#N/A
			#N/A
			#N/A
			#N/A
			#N/A
			#N/A
			#N/A
			#N/A
			#N/A
			#N/A
			#N/A
			#N/A
			#N/A
			#N/A
			#N/A
			#N/A
			#N/A
			#N/A
			#N/A
			#N/A
			#N/A
			#N/A
			#N/A
			#N/A
			#N/A
			#N/A
			#N/A
			#N/A
			#N/A
			#N/A
			#N/A
			#N/A
			#N/A
			#N/A
			#N/A
			#N/A
			#N/A
			#N/A
			#N/A
			#N/A
			#N/A
			#N/A
			#N/A
			#N/A
			#N/A
			#N/A
			#N/A
			#N/A
			#N/A
			#N/A
			#N/A
			#N/A
			#N/A
			#N/A
			#N/A
			#N/A
			#N/A
			#N/A
			#N/A
			#N/A
			#N/A
			#N/A
			#N/A
			#N/A
			#N/A
			#N/A
			#N/A
			#N/A
			#N/A
			#N/A
			#N/A
			#N/A
			#N/A
			#N/A
			#N/A
			#N/A
			#N/A
			#N/A
			#N/A
			#N/A
			#N/A
			#N/A
			#N/A
			#N/A
			#N/A
			#N/A
			#N/A
			#N/A
			#N/A
			#N/A
			#N/A
			#N/A
			#N/A
			#N/A
			#N/A
			#N/A
			#N/A
			#N/A
			#N/A
			#N/A
			#N/A
			#N/A
			#N/A
			#N/A
			#N/A
			#N/A
			#N/A
			#N/A
			#N/A
			#N/A
			#N/A
			#N/A
			#N/A
			#N/A
			#N/A
			#N/A
			#N/A
			#N/A
			#N/A
			#N/A
			#N/A
			#N/A
			#N/A
			#N/A
			#N/A
			#N/A
			#N/A
			#N/A
			#N/A
			#N/A
			#N/A
			#N/A
			#N/A
			#N/A
			#N/A
			#N/A
			#N/A
			#N/A
			#N/A
			#N/A
			#N/A
			#N/A
			#N/A
			#N/A
			#N/A
			#N/A
			#N/A
			#N/A
			#N/A
			#N/A
			#N/A
			#N/A
			#N/A
			#N/A
			#N/A
			#N/A
			#N/A
			#N/A
			#N/A
			#N/A
			#N/A
			#N/A
			#N/A
			#N/A
			#N/A
			#N/A
			#N/A
			#N/A
			#N/A
			#N/A
			#N/A
			#N/A
			#N/A
			#N/A
			#N/A
			#N/A
			#N/A
			#N/A
			#N/A
			#N/A
			#N/A
			#N/A
			#N/A
			#N/A
			#N/A
			#N/A
			#N/A
			#N/A
			#N/A
			#N/A
			#N/A
			#N/A
			#N/A
			#N/A
			#N/A
			#N/A
			#N/A
			#N/A
			#N/A
			#N/A
			#N/A
			#N/A
			#N/A
			#N/A
			#N/A
			#N/A
			#N/A
			#N/A
			#N/A
			#N/A
			#N/A
			#N/A
			#N/A
			#N/A
			#N/A
			#N/A
			#N/A
			#N/A
			#N/A
			#N/A
			#N/A
			#N/A
			#N/A
			#N/A
			#N/A
			#N/A
			#N/A
			#N/A
			#N/A
			#N/A
			#N/A
			#N/A
			#N/A
			#N/A
			#N/A
			#N/A
			#N/A
			#N/A
			#N/A
			#N/A
			#N/A
			#N/A
			#N/A
			#N/A
			#N/A
			#N/A
			#N/A
			#N/A
			#N/A
			#N/A
			#N/A
			#N/A
			#N/A
			#N/A
			#N/A
			#N/A
			#N/A
			#N/A
			#N/A
			#N/A
			#N/A
			#N/A
			#N/A
			#N/A
			#N/A
			#N/A
			#N/A
			#N/A
			#N/A
			#N/A
			#N/A
			#N/A
			#N/A
			#N/A
			#N/A
			#N/A
			#N/A
			#N/A
			#N/A
			#N/A
			#N/A
			#N/A
			#N/A
			#N/A
			#N/A
			#N/A
			#N/A
			#N/A
			#N/A
			#N/A
			#N/A
			#N/A
			#N/A
			#N/A
			#N/A
			#N/A
			#N/A
			#N/A
			#N/A
			#N/A
			#N/A
			#N/A
			#N/A
			#N/A
			#N/A
			#N/A
			#N/A
			#N/A
			#N/A
			#N/A
			#N/A
			#N/A
			#N/A
			#N/A
			#N/A
			#N/A
			#N/A
			#N/A
			#N/A
			#N/A
			#N/A
			#N/A
			#N/A
			#N/A
			#N/A
			#N/A
			#N/A
			#N/A
			#N/A
			#N/A
			#N/A
			#N/A
			#N/A
			#N/A
			#N/A
			#N/A
			#N/A
			#N/A
			#N/A
			#N/A
			#N/A
			#N/A
			#N/A
			#N/A
			#N/A
			#N/A
			#N/A
			#N/A
			#N/A
			#N/A
			#N/A
			#N/A
			#N/A
			#N/A
			#N/A
			#N/A
			#N/A
			#N/A
			#N/A
			#N/A
			#N/A
			#N/A
			#N/A
			#N/A
			#N/A
			#N/A
			#N/A
			#N/A
			#N/A
			#N/A
			#N/A
			#N/A
			#N/A
			#N/A
			#N/A
			#N/A
			#N/A
			#N/A
			#N/A
			#N/A
			#N/A
			#N/A
			#N/A
			#N/A
			#N/A
			#N/A
			#N/A
			#N/A
			#N/A
			#N/A
			#N/A
			#N/A
			#N/A
			#N/A
			#N/A
			#N/A
			#N/A
			#N/A
			#N/A
			#N/A
			#N/A
			#N/A
			#N/A
			#N/A
			#N/A
			#N/A
			#N/A
			#N/A
			#N/A
			#N/A
			#N/A
			#N/A
			#N/A
			#N/A
			#N/A
			#N/A
			#N/A
			#N/A
			#N/A
			#N/A
			#N/A
			#N/A
			#N/A
			#N/A
			#N/A
			#N/A
			#N/A
			#N/A
			#N/A
			#N/A
			#N/A
			#N/A
			#N/A
			#N/A
			#N/A
			#N/A
			#N/A
			#N/A
			#N/A
			#N/A
			#N/A
			#N/A
			#N/A
			#N/A
			#N/A
			#N/A
			#N/A
			#N/A
			#N/A
			#N/A
			#N/A
			#N/A
			#N/A
			#N/A
			#N/A
			#N/A
			#N/A
			#N/A
			#N/A
			#N/A
			#N/A
			#N/A
			#N/A
			#N/A
			#N/A
			#N/A
			#N/A
			#N/A
			#N/A
			#N/A
			#N/A
			#N/A
			#N/A
			#N/A
			#N/A
			#N/A
			#N/A
			#N/A
			#N/A
			#N/A
			#N/A
			#N/A
			#N/A
			#N/A
			#N/A
			#N/A
			#N/A
			#N/A
			#N/A
			#N/A
			#N/A
			#N/A
			#N/A
			#N/A
			#N/A
			#N/A
			#N/A
			#N/A
			#N/A
			#N/A
			#N/A
			#N/A
			#N/A
			#N/A
			#N/A
			#N/A
			#N/A
			#N/A
			#N/A
			#N/A
			#N/A
			#N/A
			#N/A
			#N/A
			#N/A
			#N/A
			#N/A
			#N/A
			#N/A
			#N/A
			#N/A
			#N/A
			#N/A
			#N/A
			#N/A
			#N/A
			#N/A
			#N/A
			#N/A
			#N/A
			#N/A
			#N/A
			#N/A
			#N/A
			#N/A
			#N/A
			#N/A
			#N/A
			#N/A
			#N/A
			#N/A
			#N/A
			#N/A
			#N/A
			#N/A
			#N/A
			#N/A
			#N/A
			#N/A
			#N/A
			#N/A
			#N/A
			#N/A
			#N/A
			#N/A
			#N/A
			#N/A
			#N/A
			#N/A
			#N/A
			#N/A
			#N/A
			#N/A
			#N/A
			#N/A
			#N/A
			#N/A
			#N/A
			#N/A
			#N/A
			#N/A
			#N/A
			#N/A
			#N/A
			#N/A
			#N/A
			#N/A
			#N/A
			#N/A
			#N/A
			#N/A
			#N/A
			#N/A
			#N/A
			#N/A
			#N/A
			#N/A
			#N/A
			#N/A
			#N/A
			#N/A
			#N/A
			#N/A
			#N/A
			#N/A
			#N/A
			#N/A
			#N/A
			#N/A
			#N/A
			#N/A
			#N/A
			#N/A
			#N/A
			#N/A
			#N/A
			#N/A
			#N/A
			#N/A
			#N/A
			#N/A
			#N/A
			#N/A
			#N/A
			#N/A
			#N/A
			#N/A
			#N/A
			#N/A
			#N/A
			#N/A
			#N/A
			#N/A
			#N/A
			#N/A
			#N/A
			#N/A
			#N/A
			#N/A
			#N/A
			#N/A
			#N/A
			#N/A
			#N/A
			#N/A
			#N/A
			#N/A
			#N/A
			#N/A
			#N/A
			#N/A
			#N/A
			#N/A
			#N/A
			#N/A
			#N/A
			#N/A
			#N/A
			#N/A
			#N/A
			#N/A
			#N/A
			#N/A
			#N/A
			#N/A
			#N/A
			#N/A
			#N/A
			#N/A
			#N/A
			#N/A
			#N/A
			#N/A
			#N/A
			#N/A
			#N/A
			#N/A
			#N/A
			#N/A
			#N/A
			#N/A
			#N/A
			#N/A
			#N/A
			#N/A
			#N/A
			#N/A
			#N/A
			#N/A
			#N/A
			#N/A
			#N/A
			#N/A
			#N/A
			#N/A
			#N/A
			#N/A
			#N/A
			#N/A
			#N/A
			#N/A
			#N/A
			#N/A
			#N/A
			#N/A
			#N/A
			#N/A
			#N/A
			#N/A
			#N/A
			#N/A
			#N/A
			#N/A
			#N/A
			#N/A
			#N/A
			#N/A
			#N/A
			#N/A
			#N/A
			#N/A
			#N/A
			#N/A
			#N/A
			#N/A
			#N/A
			#N/A
			#N/A
			#N/A
			#N/A
			#N/A
			#N/A
			#N/A
			#N/A
			#N/A
			#N/A
			#N/A
			#N/A
			#N/A
			#N/A
			#N/A
			#N/A
			#N/A
			#N/A
			#N/A
			#N/A
			#N/A
			#N/A
			#N/A
			#N/A
			#N/A
			#N/A
			#N/A
			#N/A
			#N/A
			#N/A
			#N/A
			#N/A
			#N/A
			#N/A
			#N/A
			#N/A
			#N/A
			#N/A
			#N/A
			#N/A
			#N/A
			#N/A
			#N/A
			#N/A
			#N/A
			#N/A
			#N/A
			#N/A
			#N/A
			#N/A
			#N/A
			#N/A
			#N/A
			#N/A
			#N/A
			#N/A
			#N/A
			#N/A
			#N/A
			#N/A
			#N/A
			#N/A
			#N/A
			#N/A
			#N/A
			#N/A
			#N/A
			#N/A
			#N/A
			#N/A
			#N/A
			#N/A
			#N/A
			#N/A
			#N/A
			#N/A
			#N/A
			#N/A
			#N/A
			#N/A
			#N/A
			#N/A
			#N/A
			#N/A
			#N/A
			#N/A
			#N/A
			#N/A
			#N/A
			#N/A
			#N/A
			#N/A
			#N/A
			#N/A
			#N/A
			#N/A
			#N/A
			#N/A
			#N/A
			#N/A
			#N/A
			#N/A
			#N/A
			#N/A
			#N/A
			#N/A
			#N/A
			#N/A
			#N/A
			#N/A
			#N/A
			#N/A
			#N/A
			#N/A
			#N/A
			#N/A
			#N/A
			#N/A
			#N/A
			#N/A
			#N/A
			#N/A
			#N/A
			#N/A
			#N/A
			#N/A
			#N/A
			#N/A
			#N/A
			#N/A
			#N/A
			#N/A
			#N/A
			#N/A
			#N/A
			#N/A
			#N/A
			#N/A
			#N/A
			#N/A
			#N/A
			#N/A
			#N/A
			#N/A
			#N/A
			#N/A
			#N/A
			#N/A
			#N/A
			#N/A
			#N/A
			#N/A
			#N/A
			#N/A
			#N/A
			#N/A
			#N/A
			#N/A
			#N/A
			#N/A
			#N/A
			#N/A
			#N/A
			#N/A
			#N/A
			#N/A
			#N/A
			#N/A
			#N/A
			#N/A
			#N/A
			#N/A
			#N/A
			#N/A
			#N/A
			#N/A
			#N/A
			#N/A
			#N/A
			#N/A
			#N/A
			#N/A
			#N/A
			#N/A
			#N/A
			#N/A
			#N/A
			#N/A
			#N/A
			#N/A
			#N/A
			#N/A
			#N/A
			#N/A
			#N/A
			#N/A
			#N/A
			#N/A
			#N/A
			#N/A
			#N/A
			#N/A
			#N/A
			#N/A
			#N/A
			#N/A
			#N/A
			#N/A
			#N/A
			#N/A
			#N/A
			#N/A
			#N/A
			#N/A
			#N/A
			#N/A
			#N/A
			#N/A
			#N/A
			#N/A
			#N/A
			#N/A
			#N/A
			#N/A
			#N/A
			#N/A
			#N/A
			#N/A
			#N/A
			#N/A
			#N/A
			#N/A
			#N/A
			#N/A
			#N/A
			#N/A
			#N/A
			#N/A
			#N/A
			#N/A
			#N/A
			#N/A
			#N/A
			#N/A
			#N/A
			#N/A
			#N/A
			#N/A
			#N/A
			#N/A
			#N/A
			#N/A
			#N/A
			#N/A
			#N/A
			#N/A
			#N/A
			#N/A
			#N/A
			#N/A
			#N/A
			#N/A
			#N/A
			#N/A
			#N/A
			#N/A
			#N/A
			#N/A
			#N/A
			#N/A
			#N/A
			#N/A
			#N/A
			#N/A
			#N/A
			#N/A
			#N/A
			#N/A
			#N/A
			#N/A
			#N/A
			#N/A
			#N/A
			#N/A
			#N/A
			#N/A
			#N/A
			#N/A
			#N/A
			#N/A
			#N/A
			#N/A
			#N/A
			#N/A
			#N/A
			#N/A
			#N/A
			#N/A
			#N/A
			#N/A
			#N/A
			#N/A
			#N/A
			#N/A
			#N/A
			#N/A
			#N/A
			#N/A
			#N/A
			#N/A
			#N/A
			#N/A
			#N/A
			#N/A
			#N/A
			#N/A
			#N/A
			#N/A
			#N/A
			#N/A
			#N/A
			#N/A
			#N/A
			#N/A
[truncated: 22,400 more rows]
