# Supplementary material for: Metabolome and Transcriptome Unveil the Correlated Metabolites and Transcripts with 2-acetyl-1-pyrroline in Fragrant Rice
Source: Int J Mol Sci. 2024 Jul 27;25(15):8207. doi: 10.3390/ijms25158207 (PMC11311731; doi:10.3390/ijms25158207)
Supplement: Supplementary file 1 [file ijms-25-08207-s001.zip › Supplementary Table S8 qPCR validation primers.xlsx]

## Sheet: Sheet1
Gene id	Gene name	Gene symbol	Primer direction	5'--3'	Tm（℃）	Product（bp）
LOC_Os02g02890	peptidyl-prolyl cis-trans isomerase	CYP	F	GAGAAGGGCGTGGGCAA	59.6	178
			R	GGCTGTCGTGCTTGAACTTG	59
LOC_Os01g08860	18.0 kDa class II heat shock protein	HSP18.0	F	TTCGTGCTCCCCGACAAC	59.6	115
			R	TGGTCTTGGGCTTCTTGG	56.2
LOC_Os10g38630	glutathione S-transferase	GSTU6	F	ACAAGAAGGTCCCCGTGATG	59.5	359
			R	CAACCAGGAGAGCAAGCC	55.9
LOC_Os08g32870	Betaine aldehyde dehydrogenase	BADH2	F	TTATGGTCTGGCTGGTGCTG	59.2	198
			R	TGCTTGACGCTTAGGTAGTTGT	57.4
LOC_Os03g49630	opaque10	O10	F	CAGCAGCAAGGCTAAAAGGAC	59.6	153
			R	GACTCCCCATCACAGGCAAG	59.9
LOC_Os06g04200	Granule-bound starch synthase I	WAXY	F	GCGTTTCAGCCTTCTTTGCC	62.4	223
			R	GCCCTGGTAGGAGATGTTGT	56.3
LOC_Os04g23140	Putative uncharacterized protein	-	F	ATCGTTGAAGGTTGGCTGCT	59.7	207
			R	GCCGTAGATTTTGGTGTGTG	56.3
LOC_Os12g42730	COP9 signalosome complex subunit 6b	CSN6B	F	GACACCTCCGACATCTTGCT	57.1	387
			R	TGGCACACTAACATCAGAAACT	55
LOC_Os01g18860	S-adenosylmethionine synthase 3	METK3	F	AGACCCCTGAATTGATGCCA	59	130
			R	TACTCCACTGTCACTTGCGT	58.9
LOC_Os01g43580	kinesin motor domain containing protein	KIN13B	F	CAATGCCACCAGAAGTACCG	58.9	140
			R	TAAACGACAACTTGCCAGCC	59.1
LOC_Os01g47070	Acidic class III chitinase	CHIT3	F	AAGTTCTCCCCTCTCCTTGC	59	161
			R	CTGAGGAAGGCGACCATGA	59.1
